# Supplementary material for: Merging Pyrrole with Boron into Versatile Di(2‐pyrryl)borane Building Blocks: π‐Extension, Polymerization, and Coordination
Source: Angew Chem Int Ed Engl. 2025 Nov 17;65(2):e16982. doi: 10.1002/anie.202516982 (PMC12790361; doi:10.1002/anie.202516982)
Supplement: Supplementary file 2 — Supporting Information [file ANIE-65-e16982-s002.zip]

Archive with 4 entries (4 files):
- data_2.cif
- data_4.cif
- data_6.cif
- data_9.cif
