# Supplementary material for: Merging Pyrrole with Boron into Versatile Di(2‐pyrryl)borane Building Blocks: π‐Extension, Polymerization, and Coordination
Source: Angew Chem Int Ed Engl. 2025 Nov 17;65(2):e16982. doi: 10.1002/anie.202516982 (PMC12790361; doi:10.1002/anie.202516982)
Supplement: Supplementary file 2 — Supporting Information [file ANIE-65-e16982-s002.zip › data_2.cif]

data_2

_publ_contact_author_name         'Prof. Dr. Holger Helten'
_publ_contact_author_address
;
Institute of Inorganic Chemistry
University of Wuerzburg
Am Hubland
97074 Wuerzburg, Germany
;
_publ_contact_author_email        'H.Helten@uni-wuerzburg.de'
_publ_contact_author_phone        '+49-931-31-84086'
_publ_contact_author_id_orcid     0000-0003-1273-3685 

_publ_requested_journal           ''
_publ_section_title               ''
_publ_section_abstract            ''

loop_
_publ_author_name
_publ_author_address
      'Goebel, Daniel'
;     Institute of Inorganic Chemistry
      University of Wuerzburg
      Am Hubland
      97074 Wuerzburg, Germany
;
      'Helbig, Andreas'
;     Institut fuer Anorganische Chemie
      Universitaet Wuerzburg
      Am Hubland
      97074 Wuerzburg, Germany
;
      'Friedrich, Alexandra'
;     Institute of Inorganic Chemistry
      University of Wuerzburg
      Am Hubland
      97074 Wuerzburg, Germany
;
      'Bachmann, Jonas'
;     Institute of Inorganic Chemistry
      University of Wuerzburg
      Am Hubland
      97074 Wuerzburg, Germany
;
      'Buckel, Manuel'
;     Institute of Inorganic Chemistry
      University of Wuerzburg
      Am Hubland
      97074 Wuerzburg, Germany
;
      'Chorbacher, Johannes'
;     Institute of Inorganic Chemistry
      University of Wuerzburg
      Am Hubland
      97074 Wuerzburg, Germany
;
      'Helten, Holger'
;     Institute of Inorganic Chemistry
      University of Wuerzburg
      Am Hubland
      97074 Wuerzburg, Germany
; 


_publ_section_references
;
 G. M. Sheldrick, Acta Cryst. (2015) A71, 3-8, SHELXT - Integrated space-group 
 and crystal-structure determination;
 G. M. Sheldrick, Acta Cryst. (2015) C71, 3-8, Crystal structure refinement 
 with SHELXL;
 Huebschle, C.B., Sheldrick, G.M., Dittrich, B. (2011) J. Appl. Cryst. 44, 
 1281-1284.
;

_audit_creation_method            'CIF-fill 1.4m (K.Radacki, 2005-23)'
_audit_creation_date              2023-08-04
_audit_update_record
;
 2023-07-25    CrysAlisPro 1.171.42.94a (Rigaku OD, 2023)
 2023-08-04    SHELXL-2018/3
;
_shelx_SHELXL_version_number      2018/3
_chemical_formula_moiety          'C25 H35 B N2'
_chemical_formula_sum             'C25 H35 B N2'
_chemical_formula_weight          374.36
loop_
 _atom_type_symbol
 _atom_type_description
 _atom_type_scat_dispersion_real
 _atom_type_scat_dispersion_imag
 _atom_type_scat_source
  C C 0.0181 0.0091 'International Tables Vol C Tables 4.2.6.8 and 6.1.1.4'
  H H 0.0000 0.0000 'International Tables Vol C Tables 4.2.6.8 and 6.1.1.4'
  B B 0.0090 0.0039 'International Tables Vol C Tables 4.2.6.8 and 6.1.1.4'
  N N 0.0311 0.0180 'International Tables Vol C Tables 4.2.6.8 and 6.1.1.4'

_space_group_crystal_system       monoclinic
_space_group_IT_number            14
_space_group_name_H-M_alt         'P 21/c'
_space_group_name_Hall            '-P 2ybc'
_shelx_space_group_comment
;
 The symmetry employed for this shelxl refinement is uniquely defined by the 
 following loop, which should always be used as a source of symmetry 
 information in preference to the above space-group names. They are only 
 intended as comments.
;
loop_
 _space_group_symop_operation_xyz
  'x, y, z'
  '-x, y+1/2, -z+1/2'
  '-x, -y, -z'
  'x, -y-1/2, z-1/2'


_cell_length_a                    18.1153(5)
_cell_length_b                    9.0125(3)
_cell_length_c                    28.7383(8)
_cell_angle_alpha                 90
_cell_angle_beta                  100.505(3)
_cell_angle_gamma                 90
_cell_volume                      4613.3(2)
_cell_formula_units_Z             8
_cell_measurement_temperature     100(2)
_cell_measurement_reflns_used     15944
_cell_measurement_theta_min       3.1220
_cell_measurement_theta_max       74.7860

_exptl_crystal_description        needle
_exptl_crystal_colour             colourless
_exptl_crystal_density_diffrn     1.078
_exptl_crystal_F_000              1632
_exptl_crystal_size_max           0.152
_exptl_crystal_size_mid           0.040
_exptl_crystal_size_min           0.020
_exptl_absorpt_coefficient_mu     0.461
_exptl_absorpt_correction_type    multi-scan
_exptl_absorpt_correction_T_min   0.60466
_exptl_absorpt_correction_T_max   1.00000
_exptl_absorpt_process_details
;
 CrysAlisPro 1.171.42.94a (Rigaku Oxford Diffraction, 2023) Empirical 
 absorption correction using spherical harmonics, implemented in SCALE3 
 ABSPACK scaling algorithm.
;
_exptl_crystal_preparation
;
 For data collection the crystal was immersed in a film of perfluoropolyether 
 oil, mounted on a polyimide loop and transferred to stream of cold nitrogen 
 (Oxford Cryostream 800).
;
_shelx_estimated_absorpt_T_min    0.933
_shelx_estimated_absorpt_T_max    0.991
_diffrn_ambient_temperature       100(2)
_diffrn_ambient_environment       N~2~
_diffrn_radiation_probe           x-ray
_diffrn_radiation_wavelength      1.54184
_diffrn_radiation_type            CuK\a
_diffrn_radiation_xray_symbol     K-L~2,3~
_diffrn_radiation_monochromator   'multi-layer mirror'
_diffrn_source                    'rotating-anode X-ray tube'
_diffrn_source_type               'PhotonJet-R X-ray Source'
_diffrn_measurement_device        'four-circle diffractometer'
_diffrn_measurement_device_type   'Rigaku XtaLAB Synergy-R'
_diffrn_measurement_method        '\w scans'
_diffrn_measurement_details
;
 List of Runs (angles in degrees, time in seconds):
 --------------------------------------------------------------------------
  1  \w     18.00  51.00   0.50    2.41    --   58.45-107.00 128.00   66
  2  \w    -70.00 -16.00   0.50    2.41    --  -60.16 107.00-133.00  108
  3  \w    -79.00 -54.00   0.50    2.41    --  -69.54 107.00-133.00   50
  4  \w     49.00  79.00   0.50    2.41    --   71.26-107.00 128.00   60
  5  \w    -85.00 -60.00   0.50    2.41    --  -76.37 107.00-133.00   50
  6  \w     41.00  66.00   0.50    2.41    --   82.26-107.00 128.00   50
  7  \w     -4.00  22.00   0.50    2.41    --  -10.00  76.00-127.37   52
  8  \w    -94.00 -67.00   0.50    2.41    --  -46.00 -41.00 -86.46   54
  9  \w     67.00  92.00   0.50    2.41    --   50.00  52.00-143.12   50
 10  \w   -117.00 -84.00   0.50    2.41    --  -70.00 -57.00-155.16   66
 11  \w    -92.00 -36.00   0.50    2.41    --  -78.00 118.00   5.94  112
 12  \w    -97.00 -35.00   0.50    2.41    --  -78.00 114.00 167.91  124
 13  \w   -122.00 -96.00   0.50    2.41    --  -79.50-121.00-123.20   52
 14  \w   -119.00 -94.00   0.50    2.41    --  -79.50 -63.00 173.80   50
 15  \w   -129.00 -94.00   0.50    2.41    --  -79.50 -47.00 -60.28   70
 16  \w   -129.00 -93.00   0.50    2.41    --  -79.50 -37.00  77.97   72
 17  \w    100.00 125.00   0.50    2.41    --   82.00  40.00 -84.21   50
 18  \w    103.00 133.00   0.50    2.41    --   85.25  48.00 -33.39   60
 19  \w     66.00  91.00   0.50    2.41    --   85.25 -94.00 -60.97   50
 20  \w     98.00 128.00   0.50    2.41    --   85.25  45.00 -56.77   60
 21  \w     46.00  81.00   0.50    2.41    --   85.25 -81.00  13.50   70
 22  \w     41.00  66.00   0.50    2.41    --   85.25-100.00  70.06   50
 23  \w     61.00  92.00   0.50    2.41    --   85.25 -96.00-147.36   62
 24  \w    102.00 130.00   0.50    2.41    --   85.25  38.00  79.76   56
 25  \w     42.00  96.00   0.50    2.41    --   85.25-116.00 171.00  108
 26  \w     90.00 115.00   0.50    2.41    --   85.25 139.00 130.81   50
 27  \w     45.00  78.00   0.50    2.41    --   85.25 -89.00  41.04   66
 28  \w     66.00  92.00   0.50    2.41    --   85.25 -96.00 164.68   52
 29  \w     46.00  72.00   0.50    2.41    --   85.25 -79.00 -32.00   52
 30  \w    107.00 136.00   0.50    2.41    --   85.25  28.00  74.07   58
 31  \w     44.00  69.00   0.50    2.41    --   85.25 -72.00 116.22   50
 32  \w     40.00  98.00   0.50    2.41    --   85.25-119.00 -83.81  116
 33  \w     39.00  86.00   0.50    2.41    --   85.25-138.00 -39.46   94
 34  \w     45.00  73.00   0.50    2.41    --   85.25-108.00 146.75   56
 35  \w     50.00  93.00   0.50    2.41    --   85.25-107.00-158.82   86
 36  \w    103.00 133.00   0.50    2.41    --   85.25  56.00 -83.65   60
 37  \w     57.00  91.00   0.50    2.41    --   85.25 -94.00 112.05   68
 38  \w     42.00 102.00   0.50    2.41    --   85.25-129.00-119.25  120
 39  \w     39.00  75.00   0.50    2.41    --   85.25-138.00 150.61   72
 40  \w     64.00  97.00   0.50    2.41    --   85.25-116.00-177.48   66
 41  \w     59.00  84.00   0.50    2.41    --   85.25-101.00   2.28   50
 42  \w     50.00  76.00   0.50    2.41    --   85.25-115.00  56.84   52
 43  \w     43.00  72.00   0.50    2.41    --   85.25-101.00 -22.40   58
 44  \w     98.00 135.00   0.50    2.41    --   85.25  45.00  19.90   74
;
_diffrn_orient_matrix_type
;
 CrysAlisPro convention (1999,Acta A55,543-557)
;
_diffrn_orient_matrix_UB_11       0.0064053000
_diffrn_orient_matrix_UB_12      -0.1654673000
_diffrn_orient_matrix_UB_13       0.0137436000
_diffrn_orient_matrix_UB_21      -0.0760532000
_diffrn_orient_matrix_UB_22       0.0087988000
_diffrn_orient_matrix_UB_23       0.0166166000
_diffrn_orient_matrix_UB_31      -0.0406654000
_diffrn_orient_matrix_UB_32      -0.0422890000
_diffrn_orient_matrix_UB_33      -0.0500844000
_diffrn_detector                  HPA
_diffrn_detector_type             'HyPix Arc150'
_diffrn_detector_area_resol_mean  10.0
_diffrn_reflns_number             50457
_diffrn_reflns_av_unetI/netI      0.0577
_diffrn_reflns_av_R_equivalents   0.0604
_diffrn_reflns_limit_h_min       -22
_diffrn_reflns_limit_h_max        22
_diffrn_reflns_limit_k_min       -11
_diffrn_reflns_limit_k_max        11
_diffrn_reflns_limit_l_min       -35
_diffrn_reflns_limit_l_max        31
_diffrn_reflns_theta_min          3.128
_diffrn_reflns_theta_max          74.499
_diffrn_reflns_theta_full         67.684
_diffrn_measured_fraction_theta_max   0.991
_diffrn_measured_fraction_theta_full    0.997
_diffrn_reflns_Laue_measured_fraction_max     0.991
_diffrn_reflns_Laue_measured_fraction_full    0.997
_diffrn_reflns_point_group_measured_fraction_max    0.991
_diffrn_reflns_point_group_measured_fraction_full     0.997
_reflns_number_total              9359
_reflns_number_gt                 6813
_reflns_threshold_expression      'I > 2\s(I)'
_reflns_Friedel_coverage          0.000
_reflns_Friedel_fraction_max      .
_reflns_Friedel_fraction_full     .
_reflns_special_details
;
 Reflections were merged by SHELXL according to the crystal class for the 
 calculation of statistics and refinement. _reflns_Friedel_fraction is 
 defined as the number of unique Friedel pairs measured divided by the number 
 that would be possible theoretically, ignoring centric projections and 
 systematic absences.
;

_computing_data_collection        'CrysAlisPro 1.171.42.94a (Rigaku OD, 2023)'
_computing_cell_refinement        'CrysAlisPro 1.171.42.94a (Rigaku OD, 2023)'
_computing_data_reduction         'CrysAlisPro 1.171.42.94a (Rigaku OD, 2023)'
_computing_structure_solution     'SHELXT 2014/4 (Sheldrick, 2014)''
_computing_structure_refinement   'SHELXL-2018/3 (Sheldrick, 2018)'
_computing_molecular_graphics     'ShelXLe (Huebschle et all, 2011)'
_computing_publication_material   'SHELXL-2018/3 (Sheldrick, 2018)'

_refine_special_details           ?
_refine_ls_structure_factor_coef  Fsqd
_refine_ls_matrix_type            full
_refine_ls_weighting_scheme       calc
_refine_ls_weighting_details
;
 w=1/[\s^2^(Fo^2^)+(0.1060P)^2^+0.0066P] where P=(Fo^2^+2Fc^2^)/3
;
_atom_sites_solution_primary      dual
_atom_sites_solution_secondary    difmap
_atom_sites_solution_hydrogens    geom
_refine_ls_hydrogen_treatment     constr
_refine_ls_extinction_method      'SHELXL-2018/3 (Sheldrick 2018)'
_refine_ls_extinction_coef        0.00064(12)
_refine_ls_number_reflns          9359
_refine_ls_number_parameters      522
_refine_ls_number_restraints      0
_refine_ls_R_factor_all           0.0810
_refine_ls_R_factor_gt            0.0609
_refine_ls_wR_factor_ref          0.1822
_refine_ls_wR_factor_gt           0.1672
_refine_ls_goodness_of_fit_ref    1.108
_refine_ls_restrained_S_all       1.108
_refine_ls_shift/su_max           0.001
_refine_ls_shift/su_mean          0.000
_refine_diff_density_max          0.261
_refine_diff_density_min         -0.245
_refine_diff_density_rms          0.052
_geom_special_details
;
 All esds (except the esd in the dihedral angle between two l.s. planes)
 are estimated using the full covariance matrix.  The cell esds are taken
 into account individually in the estimation of esds in distances, angles
 and torsion angles; correlations between esds in cell parameters are only
 used when they are defined by crystal symmetry.  An approximate (isotropic)
 treatment of cell esds is used for estimating esds involving l.s. planes.
;

loop_
 _atom_site_label
 _atom_site_type_symbol
 _atom_site_fract_x
 _atom_site_fract_y
 _atom_site_fract_z
 _atom_site_U_iso_or_equiv
 _atom_site_adp_type
 _atom_site_occupancy
 _atom_site_site_symmetry_order
 _atom_site_calc_flag
 _atom_site_refinement_flags_posn
 _atom_site_refinement_flags_adp
 _atom_site_refinement_flags_occupancy
 _atom_site_disorder_assembly
 _atom_site_disorder_group
  N1 N 0.91981(8) -0.01281(19) 0.71638(5) 0.0336(4) Uani 1 1 d . . . . .
  N2 N 0.81656(9) 0.0878(2) 0.53795(5) 0.0394(4) Uani 1 1 d . . . . .
  C1 C 0.91758(9) 0.2376(2) 0.63176(5) 0.0280(4) Uani 1 1 d . . . . .
  C2 C 0.88182(10) 0.3645(2) 0.64593(5) 0.0295(4) Uani 1 1 d . . . . .
  C3 C 0.91505(10) 0.5042(2) 0.64479(6) 0.0307(4) Uani 1 1 d . . . . .
  H3 H 0.890191 0.588692 0.654325 0.037 Uiso 1 1 calc R U . . .
  C4 C 0.98372(10) 0.5230(2) 0.63002(6) 0.0303(4) Uani 1 1 d . . . . .
  C5 C 1.01954(10) 0.3963(2) 0.61737(6) 0.0309(4) Uani 1 1 d . . . . .
  H5 H 1.066853 0.406399 0.607875 0.037 Uiso 1 1 calc R U . . .
  C6 C 0.98811(9) 0.2552(2) 0.61819(5) 0.0289(4) Uani 1 1 d . . . . .
  C7 C 1.02943(10) 0.1236(2) 0.60209(6) 0.0326(4) Uani 1 1 d . . . . .
  H7 H 1.002855 0.031179 0.609000 0.039 Uiso 1 1 calc R U . . .
  C8 C 1.11070(10) 0.1133(2) 0.62811(7) 0.0392(5) Uani 1 1 d . . . . .
  H8A H 1.111712 0.108950 0.662296 0.059 Uiso 1 1 calc R U . . .
  H8B H 1.138554 0.200789 0.620718 0.059 Uiso 1 1 calc R U . . .
  H8C H 1.133968 0.023589 0.618012 0.059 Uiso 1 1 calc R U . . .
  C9 C 1.02682(13) 0.1311(3) 0.54863(7) 0.0465(5) Uani 1 1 d . . . . .
  H9A H 1.049055 0.224710 0.540671 0.070 Uiso 1 1 calc R U . . .
  H9B H 0.974540 0.125495 0.532143 0.070 Uiso 1 1 calc R U . . .
  H9C H 1.055209 0.047746 0.538824 0.070 Uiso 1 1 calc R U . . .
  C10 C 1.01701(10) 0.6764(2) 0.62628(6) 0.0328(4) Uani 1 1 d . . . . .
  H10 H 0.980737 0.750732 0.634818 0.039 Uiso 1 1 calc R U . . .
  C11 C 1.09077(13) 0.6952(3) 0.66063(8) 0.0554(6) Uani 1 1 d . . . . .
  H11A H 1.127647 0.624283 0.652778 0.083 Uiso 1 1 calc R U . . .
  H11B H 1.082803 0.676899 0.692970 0.083 Uiso 1 1 calc R U . . .
  H11C H 1.109441 0.796458 0.658314 0.083 Uiso 1 1 calc R U . . .
  C12 C 1.02719(15) 0.7084(3) 0.57599(7) 0.0552(6) Uani 1 1 d . . . . .
  H12A H 0.978689 0.699797 0.554537 0.083 Uiso 1 1 calc R U . . .
  H12B H 1.062619 0.636934 0.566707 0.083 Uiso 1 1 calc R U . . .
  H12C H 1.046825 0.809178 0.574239 0.083 Uiso 1 1 calc R U . . .
  C13 C 0.80573(10) 0.3508(2) 0.66081(6) 0.0335(4) Uani 1 1 d . . . . .
  H13 H 0.784944 0.250912 0.650386 0.040 Uiso 1 1 calc R U . . .
  C14 C 0.74929(11) 0.4670(3) 0.63749(8) 0.0498(6) Uani 1 1 d . . . . .
  H14A H 0.747348 0.466104 0.603191 0.075 Uiso 1 1 calc R U . . .
  H14B H 0.764921 0.565441 0.650064 0.075 Uiso 1 1 calc R U . . .
  H14C H 0.699470 0.443921 0.644294 0.075 Uiso 1 1 calc R U . . .
  C15 C 0.81399(12) 0.3572(3) 0.71442(7) 0.0532(6) Uani 1 1 d . . . . .
  H15A H 0.836841 0.452005 0.725950 0.080 Uiso 1 1 calc R U . . .
  H15B H 0.846050 0.275444 0.728593 0.080 Uiso 1 1 calc R U . . .
  H15C H 0.764412 0.348472 0.723248 0.080 Uiso 1 1 calc R U . . .
  C16 C 0.99170(11) 0.0631(3) 0.72720(7) 0.0487(6) Uani 1 1 d . . . . .
  H16A H 0.984126 0.169745 0.721649 0.073 Uiso 1 1 calc R U . . .
  H16B H 1.025170 0.024601 0.706822 0.073 Uiso 1 1 calc R U . . .
  H16C H 1.014276 0.046069 0.760434 0.073 Uiso 1 1 calc R U . . .
  C17 C 0.89313(11) -0.1033(2) 0.74736(6) 0.0383(5) Uani 1 1 d . . . . .
  H17 H 0.916775 -0.121331 0.779171 0.046 Uiso 1 1 calc R U . . .
  C18 C 0.82675(12) -0.1643(2) 0.72535(6) 0.0397(5) Uani 1 1 d . . . . .
  H18 H 0.795812 -0.230408 0.738989 0.048 Uiso 1 1 calc R U . . .
  C19 C 0.81318(11) -0.1107(2) 0.67891(6) 0.0352(4) Uani 1 1 d . . . . .
  H19 H 0.770999 -0.135120 0.655333 0.042 Uiso 1 1 calc R U . . .
  C20 C 0.87156(10) -0.0155(2) 0.67267(6) 0.0308(4) Uani 1 1 d . . . . .
  C21 C 0.83863(10) 0.0141(2) 0.58119(6) 0.0327(4) Uani 1 1 d . . . . .
  C22 C 0.82478(11) -0.1355(2) 0.57086(6) 0.0367(4) Uani 1 1 d . . . . .
  H22 H 0.834059 -0.214191 0.593148 0.044 Uiso 1 1 calc R U . . .
  C23 C 0.79505(12) -0.1523(3) 0.52252(7) 0.0470(5) Uani 1 1 d . . . . .
  H23 H 0.781270 -0.242526 0.506159 0.056 Uiso 1 1 calc R U . . .
  C24 C 0.78991(13) -0.0120(3) 0.50367(7) 0.0493(6) Uani 1 1 d . . . . .
  H24 H 0.770639 0.011543 0.471536 0.059 Uiso 1 1 calc R U . . .
  C25 C 0.81538(13) 0.2471(3) 0.52984(7) 0.0494(6) Uani 1 1 d . . . . .
  H25A H 0.866031 0.287432 0.539868 0.074 Uiso 1 1 calc R U . . .
  H25B H 0.781078 0.294144 0.548110 0.074 Uiso 1 1 calc R U . . .
  H25C H 0.798249 0.267170 0.496082 0.074 Uiso 1 1 calc R U . . .
  B1 B 0.87694(11) 0.0802(3) 0.62879(7) 0.0303(4) Uani 1 1 d . . . . .
  N1_1 N 0.53010(8) 0.53166(19) 0.69995(5) 0.0316(4) Uani 1 1 d . . . . .
  N2_1 N 0.41369(8) 0.4181(2) 0.52381(5) 0.0338(4) Uani 1 1 d . . . . .
  C1_1 C 0.44109(9) 0.2774(2) 0.62841(5) 0.0279(4) Uani 1 1 d . . . . .
  C2_1 C 0.48701(9) 0.1504(2) 0.63090(5) 0.0282(4) Uani 1 1 d . . . . .
  C3_1 C 0.45820(10) 0.0115(2) 0.63949(5) 0.0295(4) Uani 1 1 d . . . . .
  H3_1 H 0.489931 -0.073029 0.641302 0.035 Uiso 1 1 calc R U . . .
  C4_1 C 0.38383(10) -0.0065(2) 0.64549(5) 0.0284(4) Uani 1 1 d . . . . .
  C5_1 C 0.33915(10) 0.1200(2) 0.64369(5) 0.0302(4) Uani 1 1 d . . . . .
  H5_1 H 0.288599 0.110154 0.647963 0.036 Uiso 1 1 calc R U . . .
  C6_1 C 0.36658(9) 0.2606(2) 0.63579(5) 0.0275(4) Uani 1 1 d . . . . .
  C7_1 C 0.31447(9) 0.3940(2) 0.63421(6) 0.0287(4) Uani 1 1 d . . . . .
  H7_1 H 0.346091 0.485456 0.635969 0.034 Uiso 1 1 calc R U . . .
  C8_1 C 0.27314(10) 0.3971(2) 0.67622(6) 0.0339(4) Uani 1 1 d . . . . .
  H8A_1 H 0.309715 0.391667 0.705841 0.051 Uiso 1 1 calc R U . . .
  H8B_1 H 0.238899 0.312190 0.674179 0.051 Uiso 1 1 calc R U . . .
  H8C_1 H 0.244373 0.489414 0.675502 0.051 Uiso 1 1 calc R U . . .
  C9_1 C 0.25868(10) 0.3982(2) 0.58704(6) 0.0332(4) Uani 1 1 d . . . . .
  H9A_1 H 0.232444 0.302829 0.581941 0.050 Uiso 1 1 calc R U . . .
  H9B_1 H 0.285922 0.416705 0.561124 0.050 Uiso 1 1 calc R U . . .
  H9C_1 H 0.222076 0.477697 0.587980 0.050 Uiso 1 1 calc R U . . .
  C10_1 C 0.35200(10) -0.1592(2) 0.65289(6) 0.0322(4) Uani 1 1 d . . . . .
  H10_1 H 0.393167 -0.233711 0.654008 0.039 Uiso 1 1 calc R U . . .
  C11_1 C 0.32248(12) -0.1684(3) 0.69952(6) 0.0438(5) Uani 1 1 d . . . . .
  H11A_1 H 0.280623 -0.098895 0.698599 0.066 Uiso 1 1 calc R U . . .
  H11B_1 H 0.362818 -0.142552 0.725887 0.066 Uiso 1 1 calc R U . . .
  H11C_1 H 0.305131 -0.269549 0.703880 0.066 Uiso 1 1 calc R U . . .
  C12_1 C 0.28916(10) -0.1991(2) 0.61173(6) 0.0357(4) Uani 1 1 d . . . . .
  H12A_1 H 0.309245 -0.202116 0.582303 0.054 Uiso 1 1 calc R U . . .
  H12B_1 H 0.249361 -0.124252 0.608994 0.054 Uiso 1 1 calc R U . . .
  H12C_1 H 0.268571 -0.296555 0.617482 0.054 Uiso 1 1 calc R U . . .
  C13_1 C 0.56874(10) 0.1634(2) 0.62501(6) 0.0315(4) Uani 1 1 d . . . . .
  H13_1 H 0.575078 0.262015 0.610279 0.038 Uiso 1 1 calc R U . . .
  C14_1 C 0.59267(11) 0.0439(2) 0.59301(6) 0.0385(5) Uani 1 1 d . . . . .
  H14A_1 H 0.557914 0.043373 0.562582 0.058 Uiso 1 1 calc R U . . .
  H14B_1 H 0.591847 -0.053350 0.608178 0.058 Uiso 1 1 calc R U . . .
  H14C_1 H 0.643587 0.065023 0.587770 0.058 Uiso 1 1 calc R U . . .
  C15_1 C 0.62012(10) 0.1605(3) 0.67367(7) 0.0424(5) Uani 1 1 d . . . . .
  H15A_1 H 0.611937 0.068200 0.690052 0.064 Uiso 1 1 calc R U . . .
  H15B_1 H 0.608645 0.245436 0.692399 0.064 Uiso 1 1 calc R U . . .
  H15C_1 H 0.672631 0.165831 0.669669 0.064 Uiso 1 1 calc R U . . .
  C16_1 C 0.48500(12) 0.4470(3) 0.72759(6) 0.0429(5) Uani 1 1 d . . . . .
  H16A_1 H 0.490071 0.340824 0.721461 0.064 Uiso 1 1 calc R U . . .
  H16B_1 H 0.432202 0.476118 0.718600 0.064 Uiso 1 1 calc R U . . .
  H16C_1 H 0.502347 0.466903 0.761340 0.064 Uiso 1 1 calc R U . . .
  C17_1 C 0.58349(10) 0.6307(2) 0.71928(6) 0.0353(4) Uani 1 1 d . . . . .
  H17_1 H 0.599005 0.648796 0.752174 0.042 Uiso 1 1 calc R U . . .
  C18_1 C 0.61151(10) 0.7005(2) 0.68370(6) 0.0356(4) Uani 1 1 d . . . . .
  H18_1 H 0.650214 0.773009 0.687295 0.043 Uiso 1 1 calc R U . . .
  C19_1 C 0.57158(10) 0.6435(2) 0.64096(6) 0.0314(4) Uani 1 1 d . . . . .
  H19_1 H 0.578500 0.672611 0.610276 0.038 Uiso 1 1 calc R U . . .
  C20_1 C 0.52007(10) 0.5372(2) 0.65047(5) 0.0291(4) Uani 1 1 d . . . . .
  C21_1 C 0.44371(9) 0.4987(2) 0.56472(6) 0.0296(4) Uani 1 1 d . . . . .
  C22_1 C 0.43386(10) 0.6475(2) 0.55173(6) 0.0340(4) Uani 1 1 d . . . . .
  H22_1 H 0.448621 0.729791 0.571956 0.041 Uiso 1 1 calc R U . . .
  C23_1 C 0.39862(11) 0.6566(3) 0.50397(6) 0.0399(5) Uani 1 1 d . . . . .
  H23_1 H 0.384700 0.744497 0.486286 0.048 Uiso 1 1 calc R U . . .
  C24_1 C 0.38836(11) 0.5135(3) 0.48802(6) 0.0393(5) Uani 1 1 d . . . . .
  H24_1 H 0.366760 0.485364 0.456623 0.047 Uiso 1 1 calc R U . . .
  C25_1 C 0.41372(11) 0.2578(2) 0.51776(6) 0.0388(5) Uani 1 1 d . . . . .
  H25A_1 H 0.383487 0.211837 0.538863 0.058 Uiso 1 1 calc R U . . .
  H25B_1 H 0.465350 0.220636 0.525488 0.058 Uiso 1 1 calc R U . . .
  H25C_1 H 0.392351 0.232949 0.484864 0.058 Uiso 1 1 calc R U . . .
  B1_1 B 0.46938(11) 0.4359(2) 0.61502(6) 0.0282(4) Uani 1 1 d . . . . .

loop_
 _atom_site_aniso_label
 _atom_site_aniso_U_11
 _atom_site_aniso_U_22
 _atom_site_aniso_U_33
 _atom_site_aniso_U_23
 _atom_site_aniso_U_13
 _atom_site_aniso_U_12
  N1 0.0334(8) 0.0407(10) 0.0259(7) 0.0008(7) 0.0035(6) -0.0004(7)
  N2 0.0429(9) 0.0450(11) 0.0282(7) 0.0030(7) 0.0005(6) -0.0024(8)
  C1 0.0294(8) 0.0318(10) 0.0225(7) 0.0012(7) 0.0038(6) -0.0002(8)
  C2 0.0288(8) 0.0361(11) 0.0231(7) 0.0011(7) 0.0034(6) 0.0016(8)
  C3 0.0322(9) 0.0335(11) 0.0266(8) -0.0021(7) 0.0059(6) 0.0034(8)
  C4 0.0335(9) 0.0308(10) 0.0262(8) 0.0000(7) 0.0047(7) 0.0001(8)
  C5 0.0307(9) 0.0347(11) 0.0287(8) 0.0008(7) 0.0088(6) 0.0004(8)
  C6 0.0283(8) 0.0331(10) 0.0255(8) 0.0005(7) 0.0057(6) 0.0016(8)
  C7 0.0333(9) 0.0311(11) 0.0357(9) -0.0016(8) 0.0119(7) -0.0007(8)
  C8 0.0315(9) 0.0372(12) 0.0506(11) 0.0002(9) 0.0113(8) 0.0007(9)
  C9 0.0588(13) 0.0455(14) 0.0386(10) -0.0066(9) 0.0183(9) 0.0037(11)
  C10 0.0353(9) 0.0300(10) 0.0344(9) 0.0000(8) 0.0095(7) 0.0001(8)
  C11 0.0527(13) 0.0419(14) 0.0658(14) 0.0078(12) -0.0048(11) -0.0127(11)
  C12 0.0877(18) 0.0385(13) 0.0448(11) 0.0028(10) 0.0268(11) -0.0096(13)
  C13 0.0303(9) 0.0371(11) 0.0337(9) -0.0016(8) 0.0077(7) 0.0006(8)
  C14 0.0314(10) 0.0531(15) 0.0651(14) 0.0086(11) 0.0097(9) 0.0062(10)
  C15 0.0420(11) 0.084(2) 0.0372(10) -0.0038(11) 0.0167(9) -0.0049(12)
  C16 0.0372(10) 0.0715(18) 0.0343(10) 0.0074(10) -0.0018(8) -0.0092(11)
  C17 0.0492(11) 0.0420(12) 0.0249(8) 0.0040(8) 0.0104(8) 0.0041(10)
  C18 0.0492(11) 0.0388(12) 0.0349(9) -0.0012(8) 0.0174(8) -0.0048(10)
  C19 0.0381(10) 0.0382(12) 0.0312(9) -0.0024(8) 0.0119(7) -0.0038(9)
  C20 0.0312(9) 0.0348(11) 0.0266(8) -0.0021(7) 0.0054(6) 0.0010(8)
  C21 0.0325(9) 0.0389(11) 0.0271(8) 0.0013(8) 0.0062(7) -0.0028(8)
  C22 0.0394(10) 0.0404(12) 0.0298(9) -0.0029(8) 0.0048(7) -0.0043(9)
  C23 0.0535(12) 0.0527(15) 0.0328(10) -0.0089(10) 0.0022(9) -0.0101(11)
  C24 0.0555(13) 0.0612(16) 0.0274(9) -0.0023(10) -0.0028(8) -0.0074(12)
  C25 0.0577(13) 0.0482(15) 0.0388(10) 0.0107(10) -0.0002(9) 0.0006(11)
  B1 0.0247(9) 0.0377(12) 0.0292(9) -0.0004(9) 0.0064(7) 0.0020(9)
  N1_1 0.0344(8) 0.0346(9) 0.0262(7) -0.0012(6) 0.0066(6) -0.0011(7)
  N2_1 0.0330(8) 0.0430(10) 0.0259(7) -0.0013(7) 0.0061(6) 0.0016(7)
  C1_1 0.0308(8) 0.0325(10) 0.0211(7) -0.0002(7) 0.0064(6) -0.0015(8)
  C2_1 0.0306(9) 0.0315(10) 0.0231(7) -0.0001(7) 0.0066(6) -0.0005(8)
  C3_1 0.0301(8) 0.0328(10) 0.0261(8) 0.0009(7) 0.0065(6) 0.0022(8)
  C4_1 0.0317(9) 0.0304(10) 0.0229(7) 0.0013(7) 0.0047(6) -0.0013(8)
  C5_1 0.0302(8) 0.0339(11) 0.0273(8) -0.0002(7) 0.0078(6) -0.0022(8)
  C6_1 0.0292(8) 0.0312(10) 0.0224(7) -0.0005(7) 0.0061(6) -0.0009(7)
  C7_1 0.0295(8) 0.0278(10) 0.0294(8) -0.0022(7) 0.0068(7) -0.0021(7)
  C8_1 0.0335(9) 0.0374(11) 0.0327(9) -0.0045(8) 0.0107(7) -0.0009(8)
  C9_1 0.0314(9) 0.0341(11) 0.0342(9) -0.0019(8) 0.0060(7) 0.0004(8)
  C10_1 0.0340(9) 0.0313(11) 0.0317(9) 0.0033(8) 0.0066(7) -0.0019(8)
  C11_1 0.0553(12) 0.0418(13) 0.0357(10) 0.0026(9) 0.0115(9) -0.0101(10)
  C12_1 0.0366(9) 0.0333(11) 0.0368(9) 0.0000(8) 0.0053(7) -0.0008(8)
  C13_1 0.0310(9) 0.0314(10) 0.0342(9) 0.0014(8) 0.0114(7) 0.0001(8)
  C14_1 0.0388(10) 0.0402(12) 0.0405(10) 0.0034(9) 0.0176(8) 0.0038(9)
  C15_1 0.0295(9) 0.0534(14) 0.0440(10) -0.0052(10) 0.0056(8) -0.0012(9)
  C16_1 0.0449(11) 0.0575(15) 0.0269(8) 0.0006(9) 0.0082(7) -0.0131(10)
  C17_1 0.0345(9) 0.0363(11) 0.0329(9) -0.0060(8) 0.0004(7) -0.0001(8)
  C18_1 0.0323(9) 0.0322(11) 0.0414(10) -0.0022(8) 0.0048(7) -0.0040(8)
  C19_1 0.0313(9) 0.0303(10) 0.0329(8) 0.0015(8) 0.0068(7) 0.0011(8)
  C20_1 0.0307(9) 0.0303(10) 0.0272(8) 0.0017(7) 0.0075(6) 0.0025(8)
  C21_1 0.0287(8) 0.0366(11) 0.0246(8) -0.0008(7) 0.0076(6) -0.0016(8)
  C22_1 0.0337(9) 0.0397(12) 0.0306(9) 0.0053(8) 0.0114(7) 0.0016(8)
  C23_1 0.0400(10) 0.0486(14) 0.0322(9) 0.0119(9) 0.0101(8) 0.0093(10)
  C24_1 0.0393(10) 0.0541(14) 0.0248(8) 0.0042(9) 0.0066(7) 0.0059(10)
  C25_1 0.0428(10) 0.0425(13) 0.0314(9) -0.0070(8) 0.0078(7) -0.0002(9)
  B1_1 0.0254(9) 0.0330(12) 0.0280(9) -0.0003(8) 0.0095(7) 0.0041(8)

loop_
 _geom_bond_atom_site_label_1
 _geom_bond_atom_site_label_2
 _geom_bond_distance
 _geom_bond_site_symmetry_2
 _geom_bond_publ_flag
  N1 C17 1.360(2) . ?
  N1 C20 1.394(2) . ?
  N1 C16 1.454(3) . ?
  N2 C24 1.356(3) . ?
  N2 C21 1.401(2) . ?
  N2 C25 1.455(3) . ?
  C1 C2 1.410(3) . ?
  C1 C6 1.411(2) . ?
  C1 B1 1.593(3) . ?
  C2 C3 1.399(3) . ?
  C2 C13 1.521(2) . ?
  C3 C4 1.396(2) . ?
  C3 H3 0.9500 . ?
  C4 C5 1.394(3) . ?
  C4 C10 1.520(3) . ?
  C5 C6 1.396(3) . ?
  C5 H5 0.9500 . ?
  C6 C7 1.519(2) . ?
  C7 C8 1.528(2) . ?
  C7 C9 1.530(2) . ?
  C7 H7 1.0000 . ?
  C8 H8A 0.9800 . ?
  C8 H8B 0.9800 . ?
  C8 H8C 0.9800 . ?
  C9 H9A 0.9800 . ?
  C9 H9B 0.9800 . ?
  C9 H9C 0.9800 . ?
  C10 C12 1.518(2) . ?
  C10 C11 1.519(3) . ?
  C10 H10 1.0000 . ?
  C11 H11A 0.9800 . ?
  C11 H11B 0.9800 . ?
  C11 H11C 0.9800 . ?
  C12 H12A 0.9800 . ?
  C12 H12B 0.9800 . ?
  C12 H12C 0.9800 . ?
  C13 C15 1.522(2) . ?
  C13 C14 1.530(3) . ?
  C13 H13 1.0000 . ?
  C14 H14A 0.9800 . ?
  C14 H14B 0.9800 . ?
  C14 H14C 0.9800 . ?
  C15 H15A 0.9800 . ?
  C15 H15B 0.9800 . ?
  C15 H15C 0.9800 . ?
  C16 H16A 0.9800 . ?
  C16 H16B 0.9800 . ?
  C16 H16C 0.9800 . ?
  C17 C18 1.368(3) . ?
  C17 H17 0.9500 . ?
  C18 C19 1.398(2) . ?
  C18 H18 0.9500 . ?
  C19 C20 1.399(3) . ?
  C19 H19 0.9500 . ?
  C20 B1 1.546(3) . ?
  C21 C22 1.393(3) . ?
  C21 B1 1.537(2) . ?
  C22 C23 1.403(2) . ?
  C22 H22 0.9500 . ?
  C23 C24 1.371(3) . ?
  C23 H23 0.9500 . ?
  C24 H24 0.9500 . ?
  C25 H25A 0.9800 . ?
  C25 H25B 0.9800 . ?
  C25 H25C 0.9800 . ?
  N1_1 C17_1 1.358(2) . ?
  N1_1 C20_1 1.4012(19) . ?
  N1_1 C16_1 1.455(2) . ?
  N2_1 C24_1 1.355(2) . ?
  N2_1 C21_1 1.405(2) . ?
  N2_1 C25_1 1.455(3) . ?
  C1_1 C2_1 1.409(3) . ?
  C1_1 C6_1 1.412(2) . ?
  C1_1 B1_1 1.588(3) . ?
  C2_1 C3_1 1.395(3) . ?
  C2_1 C13_1 1.525(2) . ?
  C3_1 C4_1 1.399(2) . ?
  C3_1 H3_1 0.9500 . ?
  C4_1 C5_1 1.393(3) . ?
  C4_1 C10_1 1.522(3) . ?
  C5_1 C6_1 1.395(3) . ?
  C5_1 H5_1 0.9500 . ?
  C6_1 C7_1 1.524(2) . ?
  C7_1 C8_1 1.532(2) . ?
  C7_1 C9_1 1.537(2) . ?
  C7_1 H7_1 1.0000 . ?
  C8_1 H8A_1 0.9800 . ?
  C8_1 H8B_1 0.9800 . ?
  C8_1 H8C_1 0.9800 . ?
  C9_1 H9A_1 0.9800 . ?
  C9_1 H9B_1 0.9800 . ?
  C9_1 H9C_1 0.9800 . ?
  C10_1 C12_1 1.528(2) . ?
  C10_1 C11_1 1.533(2) . ?
  C10_1 H10_1 1.0000 . ?
  C11_1 H11A_1 0.9800 . ?
  C11_1 H11B_1 0.9800 . ?
  C11_1 H11C_1 0.9800 . ?
  C12_1 H12A_1 0.9800 . ?
  C12_1 H12B_1 0.9800 . ?
  C12_1 H12C_1 0.9800 . ?
  C13_1 C14_1 1.530(3) . ?
  C13_1 C15_1 1.532(2) . ?
  C13_1 H13_1 1.0000 . ?
  C14_1 H14A_1 0.9800 . ?
  C14_1 H14B_1 0.9800 . ?
  C14_1 H14C_1 0.9800 . ?
  C15_1 H15A_1 0.9800 . ?
  C15_1 H15B_1 0.9800 . ?
  C15_1 H15C_1 0.9800 . ?
  C16_1 H16A_1 0.9800 . ?
  C16_1 H16B_1 0.9800 . ?
  C16_1 H16C_1 0.9800 . ?
  C17_1 C18_1 1.374(3) . ?
  C17_1 H17_1 0.9500 . ?
  C18_1 C19_1 1.404(2) . ?
  C18_1 H18_1 0.9500 . ?
  C19_1 C20_1 1.398(3) . ?
  C19_1 H19_1 0.9500 . ?
  C20_1 B1_1 1.541(3) . ?
  C21_1 C22_1 1.395(3) . ?
  C21_1 B1_1 1.543(2) . ?
  C22_1 C23_1 1.407(2) . ?
  C22_1 H22_1 0.9500 . ?
  C23_1 C24_1 1.370(3) . ?
  C23_1 H23_1 0.9500 . ?
  C24_1 H24_1 0.9500 . ?
  C25_1 H25A_1 0.9800 . ?
  C25_1 H25B_1 0.9800 . ?
  C25_1 H25C_1 0.9800 . ?

loop_
 _geom_angle_atom_site_label_1
 _geom_angle_atom_site_label_2
 _geom_angle_atom_site_label_3
 _geom_angle
 _geom_angle_site_symmetry_1
 _geom_angle_site_symmetry_3
 _geom_angle_publ_flag
  C17 N1 C20 109.89(16) . . ?
  C17 N1 C16 123.63(15) . . ?
  C20 N1 C16 126.26(16) . . ?
  C24 N2 C21 109.63(18) . . ?
  C24 N2 C25 123.08(16) . . ?
  C21 N2 C25 127.11(16) . . ?
  C2 C1 C6 118.39(17) . . ?
  C2 C1 B1 120.34(15) . . ?
  C6 C1 B1 121.20(17) . . ?
  C3 C2 C1 120.06(16) . . ?
  C3 C2 C13 119.72(17) . . ?
  C1 C2 C13 120.19(17) . . ?
  C4 C3 C2 121.82(18) . . ?
  C4 C3 H3 119.1 . . ?
  C2 C3 H3 119.1 . . ?
  C5 C4 C3 117.60(18) . . ?
  C5 C4 C10 121.13(16) . . ?
  C3 C4 C10 121.25(17) . . ?
  C4 C5 C6 122.09(17) . . ?
  C4 C5 H5 119.0 . . ?
  C6 C5 H5 119.0 . . ?
  C5 C6 C1 119.99(17) . . ?
  C5 C6 C7 118.76(15) . . ?
  C1 C6 C7 121.19(17) . . ?
  C6 C7 C8 112.51(15) . . ?
  C6 C7 C9 110.18(16) . . ?
  C8 C7 C9 110.16(16) . . ?
  C6 C7 H7 107.9 . . ?
  C8 C7 H7 107.9 . . ?
  C9 C7 H7 107.9 . . ?
  C7 C8 H8A 109.5 . . ?
  C7 C8 H8B 109.5 . . ?
  H8A C8 H8B 109.5 . . ?
  C7 C8 H8C 109.5 . . ?
  H8A C8 H8C 109.5 . . ?
  H8B C8 H8C 109.5 . . ?
  C7 C9 H9A 109.5 . . ?
  C7 C9 H9B 109.5 . . ?
  H9A C9 H9B 109.5 . . ?
  C7 C9 H9C 109.5 . . ?
  H9A C9 H9C 109.5 . . ?
  H9B C9 H9C 109.5 . . ?
  C12 C10 C11 110.64(18) . . ?
  C12 C10 C4 111.03(16) . . ?
  C11 C10 C4 111.65(16) . . ?
  C12 C10 H10 107.8 . . ?
  C11 C10 H10 107.8 . . ?
  C4 C10 H10 107.8 . . ?
  C10 C11 H11A 109.5 . . ?
  C10 C11 H11B 109.5 . . ?
  H11A C11 H11B 109.5 . . ?
  C10 C11 H11C 109.5 . . ?
  H11A C11 H11C 109.5 . . ?
  H11B C11 H11C 109.5 . . ?
  C10 C12 H12A 109.5 . . ?
  C10 C12 H12B 109.5 . . ?
  H12A C12 H12B 109.5 . . ?
  C10 C12 H12C 109.5 . . ?
  H12A C12 H12C 109.5 . . ?
  H12B C12 H12C 109.5 . . ?
  C2 C13 C15 110.77(15) . . ?
  C2 C13 C14 112.87(16) . . ?
  C15 C13 C14 110.58(18) . . ?
  C2 C13 H13 107.5 . . ?
  C15 C13 H13 107.5 . . ?
  C14 C13 H13 107.5 . . ?
  C13 C14 H14A 109.5 . . ?
  C13 C14 H14B 109.5 . . ?
  H14A C14 H14B 109.5 . . ?
  C13 C14 H14C 109.5 . . ?
  H14A C14 H14C 109.5 . . ?
  H14B C14 H14C 109.5 . . ?
  C13 C15 H15A 109.5 . . ?
  C13 C15 H15B 109.5 . . ?
  H15A C15 H15B 109.5 . . ?
  C13 C15 H15C 109.5 . . ?
  H15A C15 H15C 109.5 . . ?
  H15B C15 H15C 109.5 . . ?
  N1 C16 H16A 109.5 . . ?
  N1 C16 H16B 109.5 . . ?
  H16A C16 H16B 109.5 . . ?
  N1 C16 H16C 109.5 . . ?
  H16A C16 H16C 109.5 . . ?
  H16B C16 H16C 109.5 . . ?
  N1 C17 C18 109.01(16) . . ?
  N1 C17 H17 125.5 . . ?
  C18 C17 H17 125.5 . . ?
  C17 C18 C19 106.82(18) . . ?
  C17 C18 H18 126.6 . . ?
  C19 C18 H18 126.6 . . ?
  C18 C19 C20 109.20(17) . . ?
  C18 C19 H19 125.4 . . ?
  C20 C19 H19 125.4 . . ?
  N1 C20 C19 105.06(15) . . ?
  N1 C20 B1 127.10(17) . . ?
  C19 C20 B1 127.49(16) . . ?
  C22 C21 N2 104.97(15) . . ?
  C22 C21 B1 126.83(17) . . ?
  N2 C21 B1 127.96(18) . . ?
  C21 C22 C23 109.68(19) . . ?
  C21 C22 H22 125.2 . . ?
  C23 C22 H22 125.2 . . ?
  C24 C23 C22 106.13(19) . . ?
  C24 C23 H23 126.9 . . ?
  C22 C23 H23 126.9 . . ?
  N2 C24 C23 109.56(17) . . ?
  N2 C24 H24 125.2 . . ?
  C23 C24 H24 125.2 . . ?
  N2 C25 H25A 109.5 . . ?
  N2 C25 H25B 109.5 . . ?
  H25A C25 H25B 109.5 . . ?
  N2 C25 H25C 109.5 . . ?
  H25A C25 H25C 109.5 . . ?
  H25B C25 H25C 109.5 . . ?
  C21 B1 C20 115.11(18) . . ?
  C21 B1 C1 121.48(16) . . ?
  C20 B1 C1 123.40(15) . . ?
  C17_1 N1_1 C20_1 110.03(16) . . ?
  C17_1 N1_1 C16_1 123.38(15) . . ?
  C20_1 N1_1 C16_1 126.22(15) . . ?
  C24_1 N2_1 C21_1 109.46(17) . . ?
  C24_1 N2_1 C25_1 123.14(15) . . ?
  C21_1 N2_1 C25_1 127.24(15) . . ?
  C2_1 C1_1 C6_1 118.48(17) . . ?
  C2_1 C1_1 B1_1 121.95(15) . . ?
  C6_1 C1_1 B1_1 119.49(16) . . ?
  C3_1 C2_1 C1_1 120.09(16) . . ?
  C3_1 C2_1 C13_1 119.39(16) . . ?
  C1_1 C2_1 C13_1 120.51(17) . . ?
  C2_1 C3_1 C4_1 121.71(17) . . ?
  C2_1 C3_1 H3_1 119.1 . . ?
  C4_1 C3_1 H3_1 119.1 . . ?
  C5_1 C4_1 C3_1 117.83(17) . . ?
  C5_1 C4_1 C10_1 120.82(16) . . ?
  C3_1 C4_1 C10_1 121.34(17) . . ?
  C4_1 C5_1 C6_1 121.84(16) . . ?
  C4_1 C5_1 H5_1 119.1 . . ?
  C6_1 C5_1 H5_1 119.1 . . ?
  C5_1 C6_1 C1_1 120.02(17) . . ?
  C5_1 C6_1 C7_1 118.97(15) . . ?
  C1_1 C6_1 C7_1 121.00(16) . . ?
  C6_1 C7_1 C8_1 112.34(15) . . ?
  C6_1 C7_1 C9_1 110.49(14) . . ?
  C8_1 C7_1 C9_1 110.93(14) . . ?
  C6_1 C7_1 H7_1 107.6 . . ?
  C8_1 C7_1 H7_1 107.6 . . ?
  C9_1 C7_1 H7_1 107.6 . . ?
  C7_1 C8_1 H8A_1 109.5 . . ?
  C7_1 C8_1 H8B_1 109.5 . . ?
  H8A_1 C8_1 H8B_1 109.5 . . ?
  C7_1 C8_1 H8C_1 109.5 . . ?
  H8A_1 C8_1 H8C_1 109.5 . . ?
  H8B_1 C8_1 H8C_1 109.5 . . ?
  C7_1 C9_1 H9A_1 109.5 . . ?
  C7_1 C9_1 H9B_1 109.5 . . ?
  H9A_1 C9_1 H9B_1 109.5 . . ?
  C7_1 C9_1 H9C_1 109.5 . . ?
  H9A_1 C9_1 H9C_1 109.5 . . ?
  H9B_1 C9_1 H9C_1 109.5 . . ?
  C4_1 C10_1 C12_1 110.65(14) . . ?
  C4_1 C10_1 C11_1 111.88(16) . . ?
  C12_1 C10_1 C11_1 109.56(15) . . ?
  C4_1 C10_1 H10_1 108.2 . . ?
  C12_1 C10_1 H10_1 108.2 . . ?
  C11_1 C10_1 H10_1 108.2 . . ?
  C10_1 C11_1 H11A_1 109.5 . . ?
  C10_1 C11_1 H11B_1 109.5 . . ?
  H11A_1 C11_1 H11B_1 109.5 . . ?
  C10_1 C11_1 H11C_1 109.5 . . ?
  H11A_1 C11_1 H11C_1 109.5 . . ?
  H11B_1 C11_1 H11C_1 109.5 . . ?
  C10_1 C12_1 H12A_1 109.5 . . ?
  C10_1 C12_1 H12B_1 109.5 . . ?
  H12A_1 C12_1 H12B_1 109.5 . . ?
  C10_1 C12_1 H12C_1 109.5 . . ?
  H12A_1 C12_1 H12C_1 109.5 . . ?
  H12B_1 C12_1 H12C_1 109.5 . . ?
  C2_1 C13_1 C14_1 113.57(15) . . ?
  C2_1 C13_1 C15_1 109.75(14) . . ?
  C14_1 C13_1 C15_1 110.17(16) . . ?
  C2_1 C13_1 H13_1 107.7 . . ?
  C14_1 C13_1 H13_1 107.7 . . ?
  C15_1 C13_1 H13_1 107.7 . . ?
  C13_1 C14_1 H14A_1 109.5 . . ?
  C13_1 C14_1 H14B_1 109.5 . . ?
  H14A_1 C14_1 H14B_1 109.5 . . ?
  C13_1 C14_1 H14C_1 109.5 . . ?
  H14A_1 C14_1 H14C_1 109.5 . . ?
  H14B_1 C14_1 H14C_1 109.5 . . ?
  C13_1 C15_1 H15A_1 109.5 . . ?
  C13_1 C15_1 H15B_1 109.5 . . ?
  H15A_1 C15_1 H15B_1 109.5 . . ?
  C13_1 C15_1 H15C_1 109.5 . . ?
  H15A_1 C15_1 H15C_1 109.5 . . ?
  H15B_1 C15_1 H15C_1 109.5 . . ?
  N1_1 C16_1 H16A_1 109.5 . . ?
  N1_1 C16_1 H16B_1 109.5 . . ?
  H16A_1 C16_1 H16B_1 109.5 . . ?
  N1_1 C16_1 H16C_1 109.5 . . ?
  H16A_1 C16_1 H16C_1 109.5 . . ?
  H16B_1 C16_1 H16C_1 109.5 . . ?
  N1_1 C17_1 C18_1 109.19(15) . . ?
  N1_1 C17_1 H17_1 125.4 . . ?
  C18_1 C17_1 H17_1 125.4 . . ?
  C17_1 C18_1 C19_1 106.36(17) . . ?
  C17_1 C18_1 H18_1 126.8 . . ?
  C19_1 C18_1 H18_1 126.8 . . ?
  C20_1 C19_1 C18_1 109.61(16) . . ?
  C20_1 C19_1 H19_1 125.2 . . ?
  C18_1 C19_1 H19_1 125.2 . . ?
  C19_1 C20_1 N1_1 104.78(15) . . ?
  C19_1 C20_1 B1_1 127.97(15) . . ?
  N1_1 C20_1 B1_1 126.96(16) . . ?
  C22_1 C21_1 N2_1 105.21(15) . . ?
  C22_1 C21_1 B1_1 127.28(17) . . ?
  N2_1 C21_1 B1_1 126.77(17) . . ?
  C21_1 C22_1 C23_1 109.29(18) . . ?
  C21_1 C22_1 H22_1 125.4 . . ?
  C23_1 C22_1 H22_1 125.4 . . ?
  C24_1 C23_1 C22_1 106.34(18) . . ?
  C24_1 C23_1 H23_1 126.8 . . ?
  C22_1 C23_1 H23_1 126.8 . . ?
  N2_1 C24_1 C23_1 109.68(16) . . ?
  N2_1 C24_1 H24_1 125.2 . . ?
  C23_1 C24_1 H24_1 125.2 . . ?
  N2_1 C25_1 H25A_1 109.5 . . ?
  N2_1 C25_1 H25B_1 109.5 . . ?
  H25A_1 C25_1 H25B_1 109.5 . . ?
  N2_1 C25_1 H25C_1 109.5 . . ?
  H25A_1 C25_1 H25C_1 109.5 . . ?
  H25B_1 C25_1 H25C_1 109.5 . . ?
  C20_1 B1_1 C21_1 116.30(17) . . ?
  C20_1 B1_1 C1_1 123.54(15) . . ?
  C21_1 B1_1 C1_1 120.12(15) . . ?

loop_
 _geom_torsion_atom_site_label_1
 _geom_torsion_atom_site_label_2
 _geom_torsion_atom_site_label_3
 _geom_torsion_atom_site_label_4
 _geom_torsion
 _geom_torsion_site_symmetry_1
 _geom_torsion_site_symmetry_2
 _geom_torsion_site_symmetry_3
 _geom_torsion_site_symmetry_4
 _geom_torsion_publ_flag
  C6 C1 C2 C3 2.2(2) . . . . ?
  B1 C1 C2 C3 -174.82(15) . . . . ?
  C6 C1 C2 C13 179.96(14) . . . . ?
  B1 C1 C2 C13 3.0(2) . . . . ?
  C1 C2 C3 C4 -0.2(2) . . . . ?
  C13 C2 C3 C4 -178.04(14) . . . . ?
  C2 C3 C4 C5 -1.5(2) . . . . ?
  C2 C3 C4 C10 176.47(15) . . . . ?
  C3 C4 C5 C6 1.4(2) . . . . ?
  C10 C4 C5 C6 -176.64(15) . . . . ?
  C4 C5 C6 C1 0.6(2) . . . . ?
  C4 C5 C6 C7 177.72(15) . . . . ?
  C2 C1 C6 C5 -2.3(2) . . . . ?
  B1 C1 C6 C5 174.62(14) . . . . ?
  C2 C1 C6 C7 -179.41(14) . . . . ?
  B1 C1 C6 C7 -2.5(2) . . . . ?
  C5 C6 C7 C8 53.6(2) . . . . ?
  C1 C6 C7 C8 -129.25(17) . . . . ?
  C5 C6 C7 C9 -69.7(2) . . . . ?
  C1 C6 C7 C9 107.39(18) . . . . ?
  C5 C4 C10 C12 58.2(2) . . . . ?
  C3 C4 C10 C12 -119.76(19) . . . . ?
  C5 C4 C10 C11 -65.8(2) . . . . ?
  C3 C4 C10 C11 116.3(2) . . . . ?
  C3 C2 C13 C15 -79.4(2) . . . . ?
  C1 C2 C13 C15 102.8(2) . . . . ?
  C3 C2 C13 C14 45.3(2) . . . . ?
  C1 C2 C13 C14 -132.55(18) . . . . ?
  C20 N1 C17 C18 -1.3(2) . . . . ?
  C16 N1 C17 C18 -176.1(2) . . . . ?
  N1 C17 C18 C19 1.0(2) . . . . ?
  C17 C18 C19 C20 -0.4(2) . . . . ?
  C17 N1 C20 C19 1.0(2) . . . . ?
  C16 N1 C20 C19 175.7(2) . . . . ?
  C17 N1 C20 B1 174.64(19) . . . . ?
  C16 N1 C20 B1 -10.7(3) . . . . ?
  C18 C19 C20 N1 -0.4(2) . . . . ?
  C18 C19 C20 B1 -173.96(19) . . . . ?
  C24 N2 C21 C22 0.8(2) . . . . ?
  C25 N2 C21 C22 176.1(2) . . . . ?
  C24 N2 C21 B1 175.42(18) . . . . ?
  C25 N2 C21 B1 -9.3(3) . . . . ?
  N2 C21 C22 C23 0.0(2) . . . . ?
  B1 C21 C22 C23 -174.65(18) . . . . ?
  C21 C22 C23 C24 -0.8(2) . . . . ?
  C21 N2 C24 C23 -1.4(3) . . . . ?
  C25 N2 C24 C23 -176.9(2) . . . . ?
  C22 C23 C24 N2 1.3(3) . . . . ?
  C22 C21 B1 C20 -25.1(3) . . . . ?
  N2 C21 B1 C20 161.42(18) . . . . ?
  C22 C21 B1 C1 155.93(19) . . . . ?
  N2 C21 B1 C1 -17.5(3) . . . . ?
  N1 C20 B1 C21 156.10(18) . . . . ?
  C19 C20 B1 C21 -31.7(3) . . . . ?
  N1 C20 B1 C1 -25.0(3) . . . . ?
  C19 C20 B1 C1 147.3(2) . . . . ?
  C2 C1 B1 C21 101.84(19) . . . . ?
  C6 C1 B1 C21 -75.1(2) . . . . ?
  C2 C1 B1 C20 -77.0(2) . . . . ?
  C6 C1 B1 C20 106.1(2) . . . . ?
  C6_1 C1_1 C2_1 C3_1 1.3(2) . . . . ?
  B1_1 C1_1 C2_1 C3_1 -175.43(14) . . . . ?
  C6_1 C1_1 C2_1 C13_1 -177.73(14) . . . . ?
  B1_1 C1_1 C2_1 C13_1 5.5(2) . . . . ?
  C1_1 C2_1 C3_1 C4_1 0.5(2) . . . . ?
  C13_1 C2_1 C3_1 C4_1 179.55(14) . . . . ?
  C2_1 C3_1 C4_1 C5_1 -1.4(2) . . . . ?
  C2_1 C3_1 C4_1 C10_1 177.55(14) . . . . ?
  C3_1 C4_1 C5_1 C6_1 0.5(2) . . . . ?
  C10_1 C4_1 C5_1 C6_1 -178.42(14) . . . . ?
  C4_1 C5_1 C6_1 C1_1 1.3(2) . . . . ?
  C4_1 C5_1 C6_1 C7_1 179.92(14) . . . . ?
  C2_1 C1_1 C6_1 C5_1 -2.2(2) . . . . ?
  B1_1 C1_1 C6_1 C5_1 174.68(14) . . . . ?
  C2_1 C1_1 C6_1 C7_1 179.18(14) . . . . ?
  B1_1 C1_1 C6_1 C7_1 -4.0(2) . . . . ?
  C5_1 C6_1 C7_1 C8_1 48.6(2) . . . . ?
  C1_1 C6_1 C7_1 C8_1 -132.76(16) . . . . ?
  C5_1 C6_1 C7_1 C9_1 -75.87(19) . . . . ?
  C1_1 C6_1 C7_1 C9_1 102.78(17) . . . . ?
  C5_1 C4_1 C10_1 C12_1 63.2(2) . . . . ?
  C3_1 C4_1 C10_1 C12_1 -115.73(17) . . . . ?
  C5_1 C4_1 C10_1 C11_1 -59.3(2) . . . . ?
  C3_1 C4_1 C10_1 C11_1 121.80(18) . . . . ?
  C3_1 C2_1 C13_1 C14_1 44.9(2) . . . . ?
  C1_1 C2_1 C13_1 C14_1 -135.99(17) . . . . ?
  C3_1 C2_1 C13_1 C15_1 -78.9(2) . . . . ?
  C1_1 C2_1 C13_1 C15_1 100.21(19) . . . . ?
  C20_1 N1_1 C17_1 C18_1 -1.7(2) . . . . ?
  C16_1 N1_1 C17_1 C18_1 -175.14(18) . . . . ?
  N1_1 C17_1 C18_1 C19_1 1.6(2) . . . . ?
  C17_1 C18_1 C19_1 C20_1 -0.9(2) . . . . ?
  C18_1 C19_1 C20_1 N1_1 -0.1(2) . . . . ?
  C18_1 C19_1 C20_1 B1_1 -174.10(18) . . . . ?
  C17_1 N1_1 C20_1 C19_1 1.1(2) . . . . ?
  C16_1 N1_1 C20_1 C19_1 174.26(19) . . . . ?
  C17_1 N1_1 C20_1 B1_1 175.20(17) . . . . ?
  C16_1 N1_1 C20_1 B1_1 -11.6(3) . . . . ?
  C24_1 N2_1 C21_1 C22_1 0.97(19) . . . . ?
  C25_1 N2_1 C21_1 C22_1 176.39(17) . . . . ?
  C24_1 N2_1 C21_1 B1_1 171.61(16) . . . . ?
  C25_1 N2_1 C21_1 B1_1 -13.0(3) . . . . ?
  N2_1 C21_1 C22_1 C23_1 0.00(19) . . . . ?
  B1_1 C21_1 C22_1 C23_1 -170.58(17) . . . . ?
  C21_1 C22_1 C23_1 C24_1 -0.9(2) . . . . ?
  C21_1 N2_1 C24_1 C23_1 -1.6(2) . . . . ?
  C25_1 N2_1 C24_1 C23_1 -177.26(17) . . . . ?
  C22_1 C23_1 C24_1 N2_1 1.6(2) . . . . ?
  C19_1 C20_1 B1_1 C21_1 -30.4(3) . . . . ?
  N1_1 C20_1 B1_1 C21_1 156.79(17) . . . . ?
  C19_1 C20_1 B1_1 C1_1 151.90(18) . . . . ?
  N1_1 C20_1 B1_1 C1_1 -20.9(3) . . . . ?
  C22_1 C21_1 B1_1 C20_1 -28.0(3) . . . . ?
  N2_1 C21_1 B1_1 C20_1 163.34(16) . . . . ?
  C22_1 C21_1 B1_1 C1_1 149.71(18) . . . . ?
  N2_1 C21_1 B1_1 C1_1 -18.9(3) . . . . ?
  C2_1 C1_1 B1_1 C20_1 -80.3(2) . . . . ?
  C6_1 C1_1 B1_1 C20_1 102.98(19) . . . . ?
  C2_1 C1_1 B1_1 C21_1 102.16(19) . . . . ?
  C6_1 C1_1 B1_1 C21_1 -74.6(2) . . . . ?


_shelx_res_file
;
TITL af495_anhe_auto_a.res in P2(1)/c
    AF495_AnHe_auto.res
    created by SHELXL-2018/3 at 14:14:28 on 04-Aug-2023
REM Old TITL AF495_AnHe_auto in P2(1)/c
REM SHELXT solution in P2(1)/c
REM R1 0.174, Rweak 0.108, Alpha 0.023, Orientation as input
REM Formula found by SHELXT: C52 N45
CELL 1.54184 18.1153 9.0125 28.7383 90 100.505 90
ZERR 8 0.0005 0.0003 0.0008 0 0.003 0
LATT 1
SYMM -X,0.5+Y,0.5-Z
SFAC C H B N
UNIT 200 280 8 16
LIST 4
SIZE  0.020 0.040 0.152
L.S. 4
SHEL 999. 0.8
PLAN  14
TEMP -173
fmap 2
ACTA
CONF
BOND $H
WGHT    0.106000    0.006600
EXTI    0.000645
FVAR       0.33292
N1    4    0.919815   -0.012808    0.716377    11.00000    0.03336    0.04067 =
         0.02593    0.00078    0.00349   -0.00045
N2    4    0.816558    0.087768    0.537947    11.00000    0.04287    0.04502 =
         0.02816    0.00296    0.00052   -0.00243
C1    1    0.917576    0.237608    0.631756    11.00000    0.02939    0.03176 =
         0.02250    0.00123    0.00380   -0.00017
C2    1    0.881818    0.364477    0.645926    11.00000    0.02883    0.03611 =
         0.02309    0.00108    0.00341    0.00162
C3    1    0.915045    0.504218    0.644786    11.00000    0.03216    0.03348 =
         0.02655   -0.00207    0.00589    0.00338
AFIX  43
H3    2    0.890191    0.588692    0.654325    11.00000   -1.20000
AFIX   0
C4    1    0.983722    0.522982    0.630017    11.00000    0.03353    0.03083 =
         0.02622    0.00001    0.00467    0.00010
C5    1    1.019539    0.396339    0.617365    11.00000    0.03075    0.03465 =
         0.02870    0.00077    0.00877    0.00036
AFIX  43
H5    2    1.066853    0.406399    0.607875    11.00000   -1.20000
AFIX   0
C6    1    0.988107    0.255185    0.618194    11.00000    0.02828    0.03308 =
         0.02550    0.00052    0.00568    0.00161
C7    1    1.029430    0.123613    0.602093    11.00000    0.03328    0.03114 =
         0.03565   -0.00156    0.01191   -0.00072
AFIX  13
H7    2    1.002855    0.031179    0.609000    11.00000   -1.20000
AFIX   0
C8    1    1.110700    0.113312    0.628112    11.00000    0.03147    0.03716 =
         0.05057    0.00024    0.01132    0.00066
AFIX 137
H8A   2    1.111712    0.108950    0.662296    11.00000   -1.50000
H8B   2    1.138554    0.200789    0.620718    11.00000   -1.50000
H8C   2    1.133968    0.023589    0.618012    11.00000   -1.50000
AFIX   0
C9    1    1.026824    0.131060    0.548627    11.00000    0.05879    0.04548 =
         0.03865   -0.00658    0.01826    0.00372
AFIX 137
H9A   2    1.049055    0.224710    0.540671    11.00000   -1.50000
H9B   2    0.974540    0.125495    0.532143    11.00000   -1.50000
H9C   2    1.055209    0.047746    0.538824    11.00000   -1.50000
AFIX   0
C10   1    1.017014    0.676364    0.626285    11.00000    0.03532    0.02996 =
         0.03442    0.00003    0.00952    0.00010
AFIX  13
H10   2    0.980737    0.750732    0.634818    11.00000   -1.20000
AFIX   0
C11   1    1.090769    0.695169    0.660634    11.00000    0.05268    0.04195 =
         0.06576    0.00779   -0.00481   -0.01265
AFIX 137
H11A  2    1.127647    0.624283    0.652778    11.00000   -1.50000
H11B  2    1.082803    0.676899    0.692970    11.00000   -1.50000
H11C  2    1.109441    0.796458    0.658314    11.00000   -1.50000
AFIX   0
C12   1    1.027188    0.708407    0.575986    11.00000    0.08765    0.03855 =
         0.04480    0.00285    0.02679   -0.00957
AFIX 137
H12A  2    0.978689    0.699797    0.554537    11.00000   -1.50000
H12B  2    1.062619    0.636934    0.566707    11.00000   -1.50000
H12C  2    1.046825    0.809178    0.574239    11.00000   -1.50000
AFIX   0
C13   1    0.805726    0.350755    0.660807    11.00000    0.03032    0.03715 =
         0.03367   -0.00160    0.00775    0.00061
AFIX  13
H13   2    0.784944    0.250912    0.650386    11.00000   -1.20000
AFIX   0
C14   1    0.749293    0.467007    0.637493    11.00000    0.03142    0.05314 =
         0.06510    0.00860    0.00972    0.00617
AFIX 137
H14A  2    0.747348    0.466104    0.603191    11.00000   -1.50000
H14B  2    0.764921    0.565441    0.650064    11.00000   -1.50000
H14C  2    0.699470    0.443921    0.644294    11.00000   -1.50000
AFIX   0
C15   1    0.813993    0.357247    0.714421    11.00000    0.04196    0.08392 =
         0.03720   -0.00379    0.01671   -0.00495
AFIX 137
H15A  2    0.836841    0.452005    0.725950    11.00000   -1.50000
H15B  2    0.846050    0.275444    0.728593    11.00000   -1.50000
H15C  2    0.764412    0.348472    0.723248    11.00000   -1.50000
AFIX   0
C16   1    0.991701    0.063083    0.727202    11.00000    0.03721    0.07150 =
         0.03433    0.00743   -0.00182   -0.00920
AFIX 137
H16A  2    0.984126    0.169745    0.721649    11.00000   -1.50000
H16B  2    1.025170    0.024601    0.706822    11.00000   -1.50000
H16C  2    1.014276    0.046069    0.760434    11.00000   -1.50000
AFIX   0
C17   1    0.893128   -0.103345    0.747365    11.00000    0.04921    0.04203 =
         0.02489    0.00404    0.01036    0.00414
AFIX  43
H17   2    0.916775   -0.121331    0.779171    11.00000   -1.20000
AFIX   0
C18   1    0.826751   -0.164331    0.725350    11.00000    0.04920    0.03881 =
         0.03489   -0.00116    0.01737   -0.00480
AFIX  43
H18   2    0.795812   -0.230408    0.738989    11.00000   -1.20000
AFIX   0
C19   1    0.813181   -0.110726    0.678909    11.00000    0.03808    0.03825 =
         0.03124   -0.00238    0.01190   -0.00377
AFIX  43
H19   2    0.770999   -0.135120    0.655333    11.00000   -1.20000
AFIX   0
C20   1    0.871561   -0.015500    0.672671    11.00000    0.03119    0.03481 =
         0.02658   -0.00213    0.00544    0.00096
C21   1    0.838631    0.014094    0.581191    11.00000    0.03247    0.03891 =
         0.02708    0.00129    0.00617   -0.00284
C22   1    0.824783   -0.135488    0.570856    11.00000    0.03940    0.04042 =
         0.02983   -0.00292    0.00476   -0.00434
AFIX  43
H22   2    0.834059   -0.214191    0.593148    11.00000   -1.20000
AFIX   0
C23   1    0.795052   -0.152255    0.522520    11.00000    0.05352    0.05271 =
         0.03276   -0.00886    0.00219   -0.01013
AFIX  43
H23   2    0.781270   -0.242526    0.506159    11.00000   -1.20000
AFIX   0
C24   1    0.789912   -0.012049    0.503674    11.00000    0.05554    0.06122 =
         0.02736   -0.00231   -0.00280   -0.00737
AFIX  43
H24   2    0.770639    0.011543    0.471536    11.00000   -1.20000
AFIX   0
C25   1    0.815383    0.247125    0.529840    11.00000    0.05774    0.04815 =
         0.03882    0.01068   -0.00018    0.00064
AFIX 137
H25A  2    0.866031    0.287432    0.539868    11.00000   -1.50000
H25B  2    0.781078    0.294144    0.548110    11.00000   -1.50000
H25C  2    0.798249    0.267170    0.496082    11.00000   -1.50000
AFIX   0
B1    3    0.876938    0.080226    0.628790    11.00000    0.02467    0.03769 =
         0.02922   -0.00038    0.00636    0.00195
RESI 1 MOLE
N1    4    0.530098    0.531659    0.699946    11.00000    0.03440    0.03462 =
         0.02624   -0.00116    0.00664   -0.00105
N2    4    0.413694    0.418091    0.523807    11.00000    0.03296    0.04298 =
         0.02587   -0.00129    0.00611    0.00162
C1    1    0.441087    0.277407    0.628413    11.00000    0.03077    0.03251 =
         0.02107   -0.00017    0.00641   -0.00155
C2    1    0.487011    0.150367    0.630904    11.00000    0.03057    0.03148 =
         0.02311   -0.00012    0.00656   -0.00055
C3    1    0.458205    0.011502    0.639486    11.00000    0.03006    0.03281 =
         0.02612    0.00089    0.00652    0.00222
AFIX  43
H3    2    0.489931   -0.073029    0.641302    11.00000   -1.20000
AFIX   0
C4    1    0.383831   -0.006484    0.645485    11.00000    0.03166    0.03044 =
         0.02293    0.00132    0.00475   -0.00131
C5    1    0.339149    0.119981    0.643690    11.00000    0.03023    0.03394 =
         0.02729   -0.00017    0.00777   -0.00222
AFIX  43
H5    2    0.288599    0.110154    0.647963    11.00000   -1.20000
AFIX   0
C6    1    0.366579    0.260624    0.635791    11.00000    0.02924    0.03122 =
         0.02245   -0.00045    0.00605   -0.00094
C7    1    0.314470    0.393967    0.634213    11.00000    0.02950    0.02779 =
         0.02939   -0.00217    0.00684   -0.00208
AFIX  13
H7    2    0.346091    0.485456    0.635969    11.00000   -1.20000
AFIX   0
C8    1    0.273140    0.397091    0.676219    11.00000    0.03345    0.03742 =
         0.03269   -0.00446    0.01069   -0.00086
AFIX 137
H8A   2    0.309715    0.391667    0.705841    11.00000   -1.50000
H8B   2    0.238899    0.312190    0.674179    11.00000   -1.50000
H8C   2    0.244373    0.489414    0.675502    11.00000   -1.50000
AFIX   0
C9    1    0.258676    0.398181    0.587043    11.00000    0.03144    0.03410 =
         0.03416   -0.00194    0.00604    0.00041
AFIX 137
H9A   2    0.232444    0.302829    0.581941    11.00000   -1.50000
H9B   2    0.285922    0.416705    0.561124    11.00000   -1.50000
H9C   2    0.222076    0.477697    0.587980    11.00000   -1.50000
AFIX   0
C10   1    0.351997   -0.159159    0.652892    11.00000    0.03404    0.03127 =
         0.03165    0.00329    0.00663   -0.00194
AFIX  13
H10   2    0.393167   -0.233711    0.654008    11.00000   -1.20000
AFIX   0
C11   1    0.322481   -0.168369    0.699519    11.00000    0.05525    0.04176 =
         0.03567    0.00261    0.01148   -0.01005
AFIX 137
H11A  2    0.280623   -0.098895    0.698599    11.00000   -1.50000
H11B  2    0.362818   -0.142552    0.725887    11.00000   -1.50000
H11C  2    0.305131   -0.269549    0.703880    11.00000   -1.50000
AFIX   0
C12   1    0.289162   -0.199100    0.611729    11.00000    0.03659    0.03331 =
         0.03676   -0.00005    0.00532   -0.00084
AFIX 137
H12A  2    0.309245   -0.202116    0.582303    11.00000   -1.50000
H12B  2    0.249361   -0.124252    0.608994    11.00000   -1.50000
H12C  2    0.268571   -0.296555    0.617482    11.00000   -1.50000
AFIX   0
C13   1    0.568736    0.163408    0.625013    11.00000    0.03103    0.03138 =
         0.03419    0.00138    0.01144    0.00008
AFIX  13
H13   2    0.575078    0.262015    0.610279    11.00000   -1.20000
AFIX   0
C14   1    0.592671    0.043876    0.593011    11.00000    0.03877    0.04016 =
         0.04055    0.00341    0.01761    0.00384
AFIX 137
H14A  2    0.557914    0.043373    0.562582    11.00000   -1.50000
H14B  2    0.591847   -0.053350    0.608178    11.00000   -1.50000
H14C  2    0.643587    0.065023    0.587770    11.00000   -1.50000
AFIX   0
C15   1    0.620116    0.160453    0.673667    11.00000    0.02948    0.05342 =
         0.04404   -0.00519    0.00562   -0.00123
AFIX 137
H15A  2    0.611937    0.068200    0.690052    11.00000   -1.50000
H15B  2    0.608645    0.245436    0.692399    11.00000   -1.50000
H15C  2    0.672631    0.165831    0.669669    11.00000   -1.50000
AFIX   0
C16   1    0.484996    0.446959    0.727595    11.00000    0.04487    0.05746 =
         0.02685    0.00057    0.00819   -0.01314
AFIX 137
H16A  2    0.490071    0.340824    0.721461    11.00000   -1.50000
H16B  2    0.432202    0.476118    0.718600    11.00000   -1.50000
H16C  2    0.502347    0.466903    0.761340    11.00000   -1.50000
AFIX   0
C17   1    0.583491    0.630684    0.719278    11.00000    0.03453    0.03625 =
         0.03295   -0.00600    0.00041   -0.00007
AFIX  43
H17   2    0.599005    0.648796    0.752174    11.00000   -1.20000
AFIX   0
C18   1    0.611514    0.700525    0.683695    11.00000    0.03231    0.03223 =
         0.04142   -0.00220    0.00480   -0.00403
AFIX  43
H18   2    0.650214    0.773009    0.687295    11.00000   -1.20000
AFIX   0
C19   1    0.571580    0.643468    0.640958    11.00000    0.03129    0.03025 =
         0.03286    0.00147    0.00677    0.00108
AFIX  43
H19   2    0.578500    0.672611    0.610276    11.00000   -1.20000
AFIX   0
C20   1    0.520073    0.537197    0.650467    11.00000    0.03066    0.03035 =
         0.02722    0.00167    0.00752    0.00252
C21   1    0.443714    0.498730    0.564718    11.00000    0.02872    0.03663 =
         0.02460   -0.00077    0.00761   -0.00164
C22   1    0.433858    0.647520    0.551729    11.00000    0.03373    0.03973 =
         0.03058    0.00527    0.01144    0.00157
AFIX  43
H22   2    0.448621    0.729791    0.571956    11.00000   -1.20000
AFIX   0
C23   1    0.398619    0.656607    0.503968    11.00000    0.04000    0.04864 =
         0.03224    0.01192    0.01005    0.00929
AFIX  43
H23   2    0.384700    0.744497    0.486286    11.00000   -1.20000
AFIX   0
C24   1    0.388361    0.513458    0.488017    11.00000    0.03927    0.05414 =
         0.02481    0.00420    0.00665    0.00585
AFIX  43
H24   2    0.366760    0.485364    0.456623    11.00000   -1.20000
AFIX   0
C25   1    0.413723    0.257794    0.517762    11.00000    0.04281    0.04246 =
         0.03143   -0.00700    0.00780   -0.00020
AFIX 137
H25A  2    0.383487    0.211837    0.538863    11.00000   -1.50000
H25B  2    0.465350    0.220636    0.525488    11.00000   -1.50000
H25C  2    0.392351    0.232949    0.484864    11.00000   -1.50000
AFIX   0
B1    3    0.469378    0.435852    0.615016    11.00000    0.02542    0.03298 =
         0.02803   -0.00028    0.00952    0.00413
RESI 0
HKLF 4


REM  af495_anhe_auto_a.res in P2(1)/c
REM wR2 = 0.182199, GooF = S = 1.10768, Restrained GooF = 1.10768 for all data
REM R1 = 0.060913 for 6813 Fo > 4sig(Fo) and 0.080955 for all 9359 data
REM 522 parameters refined using 0 restraints

END

WGHT      0.1062      0.0066

REM Highest difference peak  0.261,  deepest hole -0.245,  1-sigma level  0.052
Q1    1   0.3696 -0.0767  0.6408  11.00000  0.05    0.26
Q2    1   0.7802 -0.1427  0.5481  11.00000  0.05    0.25
Q3    1   0.8902  0.0039  0.6494  11.00000  0.05    0.25
Q4    1   0.4660  0.4444  0.5897  11.00000  0.05    0.25
Q5    1   0.6011  0.6528  0.7002  11.00000  0.05    0.24
Q6    1   0.3407 -0.1532  0.6724  11.00000  0.05    0.23
Q7    1   0.4838  0.5078  0.6306  11.00000  0.05    0.22
Q8    1   0.2934  0.3943  0.6512  11.00000  0.05    0.22
Q9    1   0.3397 -0.1775  0.6412  11.00000  0.05    0.21
Q10   1   0.9020  0.1594  0.6403  11.00000  0.05    0.21
Q11   1   0.5949  0.6263  0.6087  11.00000  0.05    0.21
Q12   1   0.4555  0.3574  0.6223  11.00000  0.05    0.21
Q13   1   0.3435 -0.0294  0.5986  11.00000  0.05    0.21
Q14   1   0.4986  0.5161  0.6393  11.00000  0.05    0.21
;
_shelx_res_checksum               45464

_shelx_hkl_file
;
   0   0  -2  246.47   18.89
   0   0  -2  247.17   18.89
   0   0   2  246.39   18.89
   0   0  -3    0.16    0.46
   0   0  -3    0.02    0.68
   0   0   3   -0.24    0.49
   0   0  -4 8484.22  640.81
   0   0  -4 8400.02  640.81
   0   0  -4 8332.22  640.81
   0   0   4 8287.79  640.80
   0   0  -5   -0.29    0.87
   0   0  -5    0.71    1.22
   0   0  -5    0.08    1.26
   0   0  -6 2721.94  201.42
   0   0  -6 2619.23  201.42
   0   0   6 2577.59  201.41
   0   0  -6 2620.88  201.41
   0   0  -7   -0.58    1.06
   0   0  -7    0.21    1.18
   0   0   7    0.66    1.22
   0   0  -7   -0.67    1.15
   0   0  -7   -0.04    1.70
   0   0  -7    0.81    1.37
   0   0  -7    0.54    1.21
   0   0  -7   -0.42    1.62
   0   0  -7   -0.31    1.31
   0   0  -7    0.15    1.08
   0   0  -8 4608.94  341.86
   0   0  -8 4416.68  341.86
   0   0   8 4435.88  341.85
   0   0  -8 4407.65  341.86
   0   0  -8 4527.83  341.86
   0   0  -8 4442.94  341.86
   0   0  -8 4457.04  341.86
   0   0  -8 4446.00  341.86
   0   0  -8 4472.44  341.86
   0   0  -8 4443.39  341.86
   0   0  -9    1.51    1.29
   0   0  -9   -0.45    1.64
   0   0  -9   -0.12    1.31
   0   0   9   -0.11    1.25
   0   0  -9    0.46    1.23
   0   0  -9    0.36    1.51
   0   0  -9   -0.52    1.17
   0   0  -9    0.40    1.14
   0   0  -9   -0.37    1.62
   0   0  -9   -0.82    1.52
   0   0  -9   -0.62    1.72
   0   0  -9    1.14    1.76
   0   0  -9   -1.65    2.30
   0   0 -10  650.06   49.64
   0   0 -10  636.44   49.63
   0   0 -10  665.65   49.63
   0   0 -10  643.08   49.63
   0   0 -10  628.27   49.62
   0   0 -10  644.07   49.64
   0   0  10  672.41   49.62
   0   0  10  616.89   49.58
   0   0 -10  648.11   49.63
   0   0 -10  687.17   49.63
   0   0 -10  647.91   49.62
   0   0 -10  635.58   49.63
   0   0 -10  692.63   49.66
   0   0 -10  632.29   49.61
   0   0 -10  676.47   49.67
   0   0 -11    0.05    1.98
   0   0 -11   -0.56    1.90
   0   0 -11   -0.78    1.54
   0   0 -11   -0.98    1.49
   0   0 -11   -0.59    1.38
   0   0 -11   -0.38    1.68
   0   0  11   -0.21    1.48
   0   0  11   -0.08    1.22
   0   0 -11    0.59    1.36
   0   0 -11    1.18    1.34
   0   0 -11   -0.22    2.78
   0   0 -11    0.34    1.77
   0   0 -11    0.11    2.08
   0   0 -11    0.16    1.91
   0   0 -11   -0.27    2.03
   0   0 -12 1093.83   86.44
   0   0 -12 1180.79   86.46
   0   0 -12 1118.40   86.45
   0   0 -12 1102.42   86.44
   0   0 -12 1157.13   86.46
   0   0 -12 1112.24   86.45
   0   0 -12 1318.74   86.51
   0   0 -12 1118.05   86.46
   0   0  12 1190.45   86.44
   0   0  12 1040.36   86.39
   0   0 -12 1188.10   86.45
   0   0 -12 1131.86   86.46
   0   0 -12 1164.35   86.49
   0   0 -12 1129.00   86.46
   0   0 -12 1187.56   86.48
   0   0 -12 1125.43   86.46
   0   0 -12 1099.27   86.43
   0   0 -13    4.32    2.93
   0   0  13    0.10    1.89
   0   0 -13    0.16    2.47
   0   0 -13    0.92    1.71
   0   0 -13    0.88    1.83
   0   0 -13   -0.51    1.64
   0   0 -13    1.48    2.15
   0   0 -13    3.11    2.28
   0   0 -13   -0.75    1.90
   0   0 -13    2.68    2.51
   0   0 -13   -1.60    1.73
   0   0 -13    2.46    1.99
   0   0 -13    0.46    1.80
   0   0 -13    1.61    3.43
   0   0 -14 1250.39   96.83
   0   0  14 1296.97   96.82
   0   0 -14 1195.44   96.81
   0   0 -14 1347.60   96.84
   0   0 -14 1312.34   96.85
   0   0 -14 1287.38   96.88
   0   0 -14 1240.14   96.84
   0   0 -14 1298.24   96.84
   0   0 -14 1187.13   96.81
   0   0 -14 1238.23   96.83
   0   0 -14 1237.65   96.83
   0   0 -14 1251.97   96.83
   0   0 -14 1363.76   96.87
   0   0 -15   -0.68    1.74
   0   0  15   -0.70    1.92
   0   0 -15   -1.13    1.72
   0   0 -15   -0.94    3.55
   0   0 -15    0.12    2.29
   0   0 -15   -0.90    1.85
   0   0 -15   -1.88    1.95
   0   0 -15    0.87    1.78
   0   0 -15    2.05    1.87
   0   0 -15   -1.00    2.37
   0   0 -15   -0.20    2.44
   0   0 -15   -1.10    2.49
   0   0 -16   18.74    2.30
   0   0 -16   18.91    3.82
   0   0 -16   17.99    2.77
   0   0 -16   16.85    2.40
   0   0 -16   18.60    2.39
   0   0 -16   15.89    2.33
   0   0 -16   19.48    2.43
   0   0 -16   16.56    2.69
   0   0 -16   19.22    2.82
   0   0 -16   17.47    2.76
   0   0 -16   18.14    2.32
   0   0 -17    0.72    1.73
   0   0 -17   -0.26    1.93
   0   0 -17   -1.26    2.38
   0   0 -17   -0.28    1.82
   0   0 -17   -2.49    1.91
   0   0 -17   -0.02    1.87
   0   0 -17    1.84    1.89
   0   0 -17    0.04    2.28
   0   0 -17   -0.01    2.40
   0   0 -17   -2.09    2.22
   0   0 -17    0.37    1.77
   0   0 -18  127.02   10.16
   0   0 -18  129.34   10.16
   0   0 -18  132.05   10.17
   0   0 -18  122.97   10.16
   0   0 -18  120.66   10.16
   0   0 -18  137.74   10.19
   0   0 -18  135.21   10.26
   0   0 -18  125.88   10.16
   0   0 -18  136.98   10.64
   0   0 -18  123.60   10.21
   0   0 -19    1.37    2.54
   0   0 -19   -2.09    3.80
   0   0 -19   -0.41    2.01
   0   0 -19    1.39    1.88
   0   0 -19    1.23    1.99
   0   0 -19    0.29    1.99
   0   0 -19    0.44    2.02
   0   0 -20  292.27   23.08
   0   0 -20  303.72   23.07
   0   0 -20  329.08   23.09
   0   0 -20  301.95   23.05
   0   0 -20  301.08   23.04
   0   0 -20  290.48   23.07
   0   0 -20  266.44   23.05
   0   0 -20  280.96   23.07
   0   0 -20  333.92   23.31
   0   0 -21   -1.54    2.06
   0   0 -21    0.37    4.16
   0   0 -21    0.37    2.04
   0   0 -21   -2.62    2.35
   0   0 -21   -1.75    2.91
   0   0 -21    0.41    2.25
   0   0 -21   -1.03    2.17
   0   0 -21   -0.51    2.12
   0   0 -21    4.02    2.49
   0   0 -21   -0.51    2.40
   0   0 -22  190.62   13.72
   0   0 -22  160.61   13.27
   0   0 -22  178.91   13.41
   0   0 -22  181.00   13.22
   0   0 -22  153.20   13.25
   0   0 -22  180.14   13.29
   0   0 -22  179.22   13.27
   0   0 -22  151.57   13.23
   0   0 -22  156.71   13.22
   0   0 -22  160.96   13.25
   0   0 -23   -0.67    2.32
   0   0 -23    1.55    4.47
   0   0 -23    1.87    2.31
   0   0 -23    1.06    2.64
   0   0 -23   -1.88    3.27
   0   0 -23   -0.80    2.37
   0   0 -23   -2.30    2.50
   0   0 -23   -0.30    2.82
   0   0 -23    2.03    2.71
   0   0 -23   -3.13    2.58
   0   0 -23    0.13    2.55
   0   0 -24   -0.71    2.48
   0   0 -24    3.33    4.55
   0   0 -24    2.16    2.37
   0   0 -24    1.44    2.82
   0   0 -24   -1.42    3.44
   0   0 -24   -0.43    2.76
   0   0 -24    0.30    2.66
   0   0 -24    1.66    2.65
   0   0 -24    0.83    2.92
   0   0 -24   -0.37    2.41
   0   0 -25   -1.16    3.02
   0   0 -25   -3.98    4.37
   0   0 -25   -1.77    2.41
   0   0 -25   -0.39    3.00
   0   0 -25    1.90    2.78
   0   0 -25   -1.54    2.85
   0   0 -25    2.51    2.64
   0   0 -25   -2.08    2.64
   0   0 -25    0.04    2.59
   0   0 -25    1.24    4.58
   0   0 -25    0.06    2.46
   0   0 -26   34.34    3.74
   0   0 -26   30.48    3.93
   0   0 -26   33.10    4.09
   0   0 -26   39.92    3.98
   0   0 -26   40.30    5.35
   0   0 -26   30.41    3.82
   0   0 -26   31.67    3.74
   0   0 -26   38.45    4.07
   0   0 -26   28.77    3.97
   0   0 -26   41.95    5.05
   0   0 -27   -2.07    2.38
   0   0 -27    1.81    2.75
   0   0 -27   -0.12    4.47
   0   0 -27   -1.08    2.93
   0   0 -27   -0.07    2.97
   0   0 -27    3.70    4.11
   0   0 -27   -1.43    2.45
   0   0 -27    1.70    2.68
   0   0 -28   18.90    3.02
   0   0 -28   17.39    2.96
   0   0 -28   15.78    3.06
   0   0 -28   10.98    3.07
   0   0 -28    9.78    2.67
   0   0 -28   13.71    4.12
   0   0 -28   17.54    2.73
   0   0 -29   -0.86    2.24
   0   0 -29   -2.33    4.23
   0   0 -29    2.21    3.69
   0   0 -29   -1.74    2.61
   0   0 -29    3.80    2.22
   0   0 -29   -1.29    2.58
   0   0 -29   -1.95    2.62
   0   0 -30    6.48    2.58
   0   0 -30    1.49    3.99
   0   0 -30    6.12    2.56
   0   0 -31    0.29    2.33
   0   0 -31    0.78    3.30
   0   0 -31    1.67    2.01
   0   0 -31   -4.41    2.32
   0   0 -31    0.92    1.99
   0   0 -31   -0.84    3.68
   0   0 -32    0.24    3.35
   0   0 -32    4.10    1.93
   0   0 -32    3.01    2.13
   0   0 -32   -2.35    1.84
   0   0 -32    0.78    3.03
   0   0 -33   -3.43    1.79
   0   0 -33   -0.47    2.73
   0   0 -34    0.02    1.50
   0   0 -34    0.39    2.33
   0  -1   0   -0.21    0.51
   0  -1   0    0.88    0.30
   0  -1  -1    2.20    0.29
   0   1   1    1.94    0.31
   0   1  -1    2.15    0.29
   0  -1   1    2.15    0.31
   0  -1   1    1.61    0.48
   0  -1  -1    2.94    0.57
   0  -1   2 1429.73  100.78
   0   1  -2 1442.94  100.78
   0  -1  -2 1358.27  100.78
   0  -1   2 1399.03  100.79
   0   1  -3   65.66    4.46
   0  -1  -3   64.89    4.46
   0   1   3   47.62    4.44
   0  -1   3   62.03    4.50
   0   1  -3   57.54    4.52
   0  -1  -3   51.46    4.52
   0  -1  -4  157.58   11.50
   0   1  -4  161.07   11.46
   0  -1  -4  151.59   11.46
   0  -1  -4  156.41   11.49
   0   1   4  135.16   11.44
   0   1  -4  157.62   11.50
   0  -1  -4  132.14   11.50
   0  -1  -5   26.19    2.49
   0  -1  -5   25.78    2.23
   0  -1  -5   21.09    2.30
   0   1  -5   24.13    2.25
   0  -1   5   22.97    2.11
   0   1  -5   22.03    1.98
   0   1   5   18.65    1.99
   0  -1  -5   23.48    2.01
   0   1  -5   25.65    2.00
   0  -1  -6 1293.84   98.32
   0  -1   6 1268.82   98.32
   0   1  -6 1172.65   98.29
   0  -1  -6 1296.88   98.32
   0  -1  -6 1380.00   98.32
   0  -1  -6 1268.70   98.32
   0   1  -6 1357.37   98.32
   0  -1  -6 1296.92   98.32
   0  -1  -6 1275.78   98.32
   0  -1  -6 1369.78   98.32
   0   1  -6 1293.94   98.31
   0  -1  -6 1313.76   98.31
   0   1  -6 1334.83   98.32
   0  -1  -6 1279.37   98.32
   0   1  -6 1262.34   98.32
   0  -1  -6 1278.73   98.32
   0  -1  -7  179.18   13.25
   0  -1  -7  174.66   13.23
   0   1  -7  167.70   13.23
   0  -1  -7  179.55   13.23
   0  -1  -7  165.61   13.23
   0   1  -7  174.45   13.25
   0  -1  -7  170.82   13.24
   0  -1  -7  172.32   13.26
   0   1  -7  176.11   13.24
   0   1  -7  177.86   13.22
   0  -1  -7  160.60   13.24
   0   1   7  160.37   13.22
   0  -1   7  172.42   13.25
   0   1  -7  179.38   13.24
   0  -1  -7  173.12   13.23
   0  -1  -7  165.26   13.24
   0   1  -7  177.63   13.24
   0  -1  -7  177.06   13.27
   0  -1  -7  154.50   13.29
   0   1  -7  173.38   13.29
   0  -1  -7  172.75   13.27
   0  -1  -7  174.28   13.34
   0   1  -8  470.66   35.42
   0  -1  -8  462.40   35.43
   0  -1  -8  488.90   35.41
   0   1  -8  457.75   35.40
   0  -1  -8  463.74   35.40
   0  -1  -8  493.77   35.40
   0  -1  -8  469.82   35.41
   0  -1  -8  459.33   35.40
   0   1  -8  477.79   35.41
   0   1  -8  460.41   35.40
   0  -1  -8  466.80   35.42
   0   1  -8  472.49   35.40
   0  -1  -8  431.42   35.40
   0  -1   8  457.48   35.40
   0   1   8  449.28   35.39
   0  -1  -8  407.03   35.39
   0  -1  -8  451.04   35.41
   0   1  -8  485.49   35.41
   0  -1  -8  464.98   35.41
   0  -1  -8  462.30   35.42
   0   1  -8  454.78   35.40
   0  -1  -8  474.81   35.42
   0  -1  -8  461.15   35.43
   0  -1  -8  468.12   35.44
   0  -1  -9    2.61    1.31
   0   1  -9    2.43    1.21
   0  -1  -9    3.03    1.26
   0  -1  -9    1.59    1.19
   0   1  -9    1.05    1.17
   0  -1  -9    2.01    1.31
   0   1  -9    2.26    1.38
   0  -1  -9    3.35    1.31
   0  -1  -9    1.92    1.52
   0   1  -9    2.91    1.13
   0   1  -9    1.87    1.47
   0  -1  -9    2.48    1.22
   0  -1   9    1.74    1.29
   0   1   9    1.79    1.10
   0   1  -9    1.68    1.22
   0  -1  -9    1.38    1.12
   0  -1  -9    1.70    1.14
   0  -1  -9    2.80    1.27
   0  -1  -9    1.34    1.38
   0  -1  -9    2.51    1.65
   0   1  -9    2.35    1.41
   0  -1  -9    0.26    2.24
   0  -1  -9    2.50    1.70
   0   1  -9    2.56    1.82
   0  -1  -9    2.14    1.81
   0  -1  -9    1.39    2.27
   0  -1 -10 2174.23  162.97
   0   1 -10 2063.75  162.96
   0  -1 -10 2109.98  162.96
   0  -1 -10 2191.98  162.95
   0   1 -10 2149.55  162.94
   0  -1 -10 2079.54  162.96
   0   1 -10 2123.52  162.96
   0   1  10 2196.01  162.94
   0  -1  10 2094.94  162.95
   0  -1 -10 2120.22  162.96
   0   1 -10 2127.54  162.96
   0  -1 -10 2127.70  162.96
   0   1 -10 2164.41  162.96
   0  -1 -10 2104.43  162.96
   0  -1 -10 2207.60  162.97
   0   1 -10 2089.29  162.96
   0  -1 -10 2254.91  162.97
   0  -1 -10 2074.43  162.93
   0  -1 -10 2110.59  162.97
   0   1 -10 2035.77  162.95
   0   1 -10 2105.41  162.96
   0  -1 -10 2135.21  162.97
   0  -1 -10 2129.64  162.96
   0  -1 -10 2127.06  162.96
   0  -1 -11   83.78    6.34
   0  -1 -11   79.67    6.30
   0  -1 -11   79.47    6.31
   0   1 -11   78.20    6.32
   0  -1 -11   78.13    6.33
   0   1 -11   79.02    6.36
   0  -1 -11   76.07    6.40
   0   1 -11   79.18    6.27
   0  -1 -11   70.81    6.30
   0  -1  11   82.82    6.32
   0   1  11   81.31    6.24
   0  -1 -11   80.14    6.29
   0   1 -11   77.21    6.29
   0  -1 -11   75.15    6.32
   0  -1 -11   83.25    6.33
   0   1 -11   77.72    6.34
   0  -1 -11   77.92    6.45
   0   1 -11   79.92    6.48
   0  -1 -11   81.27    6.42
   0  -1 -11   80.22    6.71
   0  -1 -12   18.07    2.47
   0  -1 -12   19.56    2.29
   0   1 -12   20.34    2.26
   0   1 -12   19.95    2.37
   0  -1 -12   16.73    2.41
   0  -1 -12   20.23    2.32
   0  -1 -12   20.25    2.71
   0  -1  12   21.76    2.42
   0   1  12   21.73    2.22
   0   1 -12   18.13    2.48
   0  -1 -12   20.01    2.36
   0   1 -12   21.45    2.18
   0  -1 -12   18.53    2.26
   0   1 -12   19.31    2.32
   0  -1 -12   18.16    2.57
   0  -1 -12   16.50    2.41
   0   1 -12   20.43    2.49
   0  -1 -12   20.49    2.81
   0  -1 -12   18.92    2.68
   0  -1 -12   21.04    3.55
   0  -1 -12   20.32    2.82
   0  -1 -12   23.47    2.42
   0   1 -13   12.04    2.13
   0   1 -13   14.26    2.23
   0  -1 -13   13.03    2.22
   0  -1 -13   12.67    2.03
   0  -1 -13   10.34    2.50
   0  -1 -13   15.56    2.66
   0  -1  13   13.16    2.20
   0   1  13   14.19    1.99
   0  -1 -13   13.57    2.14
   0  -1 -13   11.28    2.10
   0   1 -13   13.74    1.95
   0   1 -13   12.58    2.05
   0  -1 -13   13.09    2.06
   0  -1 -13   14.29    2.31
   0  -1 -13    9.93    2.34
   0  -1 -13   15.39    2.75
   0   1 -13   13.61    2.31
   0  -1 -13   14.32    2.35
   0  -1 -13   10.23    2.00
   0   1 -13   12.51    2.02
   0  -1 -13   12.79    2.65
   0  -1 -13   11.71    3.59
   0  -1 -14   85.08    6.71
   0   1 -14   81.36    6.60
   0  -1 -14   82.50    6.61
   0  -1 -14   74.69    6.86
   0  -1 -14   81.83    6.63
   0   1 -14   87.73    6.67
   0  -1 -14   78.80    6.65
   0   1 -14   82.43    6.65
   0  -1 -14   80.29    6.81
   0   1 -14   81.24    6.58
   0  -1 -14   82.75    6.64
   0  -1  14   87.84    6.66
   0  -1 -14   83.74    6.64
   0   1 -14   87.96    6.64
   0  -1 -14   84.72    6.71
   0  -1 -14   75.60    6.67
   0   1 -14   81.31    6.70
   0  -1 -14   83.59    6.89
   0  -1 -14   84.53    6.85
   0  -1 -14   70.65    6.69
   0  -1 -14   83.04    7.23
   0   1 -15  207.05   15.81
   0  -1 -15  205.51   15.78
   0  -1 -15  197.81   15.80
   0   1 -15  198.97   15.80
   0  -1 -15  207.73   15.79
   0   1 -15  199.84   15.78
   0  -1 -15  191.19   15.87
   0  -1 -15  196.48   15.86
   0   1 -15  202.03   15.77
   0  -1 -15  191.67   15.80
   0  -1 -15  197.32   15.80
   0  -1  15  216.00   15.80
   0   1 -15  205.49   15.79
   0   1 -15  218.92   15.80
   0  -1 -15  211.23   15.84
   0  -1 -15  195.55   15.77
   0   1 -15  195.45   15.81
   0  -1 -15  213.35   15.91
   0  -1 -15  208.44   15.84
   0  -1 -15  210.72   15.88
   0  -1 -15  200.86   16.03
   0   1 -15  215.54   16.07
   0  -1 -16   -1.45    1.84
   0   1 -16    1.01    1.66
   0  -1 -16    1.71    2.58
   0   1 -16    1.44    1.82
   0   1 -16    1.11    1.63
   0  -1 -16   -0.07    1.76
   0  -1 -16   -1.83    1.99
   0   1 -16    0.32    2.09
   0  -1 -16    3.15    2.63
   0  -1 -16   -0.09    1.84
   0  -1 -16    0.90    1.91
   0   1 -16    0.85    1.94
   0   1 -16    2.00    1.99
   0   1 -16    0.71    1.78
   0  -1 -16    0.19    1.79
   0   1 -16   -0.17    1.71
   0  -1 -16   -0.45    2.05
   0  -1 -16    0.08    2.39
   0  -1 -16   -0.61    3.43
   0  -1 -17    0.83    1.81
   0   1 -17    1.66    1.70
   0  -1 -17   -0.35    2.63
   0  -1 -17    1.66    2.47
   0  -1 -17    1.35    2.06
   0   1 -17    0.12    1.74
   0   1 -17    2.64    1.81
   0  -1 -17   -1.11    1.81
   0   1 -17    1.46    1.64
   0  -1 -17    0.70    1.83
   0  -1 -17    1.75    2.04
   0  -1 -17    2.26    2.69
   0   1 -17    0.58    2.15
   0   1 -17    3.51    1.96
   0  -1 -17    0.04    1.89
   0   1 -17    2.24    1.92
   0  -1 -17    2.50    1.86
   0  -1 -17    2.40    2.30
   0   1 -17    1.03    3.59
   0  -1 -18   20.38    2.97
   0   1 -18   28.42    3.29
   0  -1 -18   18.06    2.62
   0  -1 -18   17.01    2.60
   0   1 -18   22.56    2.48
   0  -1 -18   23.08    2.80
   0   1 -18   20.64    2.53
   0  -1 -18   21.77    3.01
   0   1 -18   21.23    2.60
   0  -1 -18   23.99    2.64
   0  -1 -18   22.56    3.23
   0   1 -18   20.07    2.46
   0  -1 -18   24.59    2.81
   0   1 -18   30.45    4.06
   0  -1 -18   23.37    2.57
   0  -1 -18   19.74    2.64
   0   1 -18   20.26    2.69
   0   1 -18   22.55    2.67
   0  -1 -18   23.24    4.10
   0   1 -18   21.20    2.83
   0  -1 -18   22.98    3.29
   0   1 -19    9.94    2.05
   0  -1 -19    9.28    2.92
   0   1 -19    9.80    2.06
   0  -1 -19    7.62    2.61
   0   1 -19    8.77    2.18
   0  -1 -19    9.24    2.18
   0   1 -19   12.31    3.89
   0   1 -19   12.40    2.46
   0  -1 -19   11.11    2.28
   0   1 -19   12.43    2.29
   0  -1 -19   11.43    2.20
   0  -1 -19   11.59    3.93
   0   1 -20   85.66    7.20
   0   1 -20   87.58    7.14
   0  -1 -20   86.88    7.17
   0   1 -20   89.99    7.20
   0  -1 -20   93.93    7.19
   0  -1 -20   81.54    7.24
   0   1 -20   96.13    7.27
   0  -1 -20   90.77    7.29
   0  -1 -20   90.73    7.40
   0  -1 -20   74.04    7.19
   0  -1 -20   76.01    7.16
   0   1 -20   79.03    7.09
   0  -1 -20   84.27    7.26
   0   1 -20   82.41    7.15
   0  -1 -20   93.47    7.52
   0  -1 -20   92.39    7.23
   0   1 -20  100.31    7.23
   0  -1 -20   89.96    7.74
   0  -1 -20   95.36    7.93
   0   1 -20   98.60    7.92
   0  -1 -21   10.48    3.85
   0  -1 -21   11.33    2.80
   0   1 -21   10.23    2.59
   0  -1 -21    9.62    2.65
   0   1 -21    8.64    2.23
   0  -1 -21   10.05    2.45
   0   1 -21    9.41    2.37
   0  -1 -21    8.65    2.37
   0   1 -21    9.75    2.30
   0   1 -21    9.24    2.19
   0  -1 -21    8.85    2.31
   0  -1 -21    7.08    2.35
   0   1 -21    9.73    2.11
   0  -1 -21    9.20    2.65
   0   1 -21    8.42    2.36
   0   1 -21   12.11    2.75
   0  -1 -21    6.58    3.31
   0   1 -21    8.66    2.49
   0  -1 -21   10.42    2.49
   0   1 -21   13.00    4.17
   0  -1 -21   10.04    4.24
   0  -1 -22  135.25   12.23
   0   1 -22  138.06   12.16
   0   1 -22  131.24   12.15
   0  -1 -22  131.10   12.21
   0  -1 -22  143.60   12.29
   0   1 -22  143.93   12.17
   0   1 -22  154.09   12.23
   0  -1 -22  158.30   12.25
   0  -1 -22  160.72   12.22
   0   1 -22  166.01   12.18
   0   1 -22  167.28   12.71
   0  -1 -22  168.46   12.76
   0  -1 -22  155.67   12.29
   0   1 -22  144.81   12.21
   0  -1 -22  160.23   12.50
   0   1 -22  164.98   12.31
   0   1 -22  165.44   12.25
   0   1 -22  165.43   12.27
   0  -1 -22  164.50   12.25
   0  -1 -22  164.20   12.26
   0  -1 -22  168.28   12.61
   0  -1 -22  162.47   12.31
   0   1 -22  165.52   12.24
   0  -1 -23   64.88    6.61
   0   1 -23   70.52    6.53
   0   1 -23   68.61    6.51
   0  -1 -23   65.25    6.65
   0   1 -23   69.75    6.53
   0  -1 -23   73.21    6.77
   0   1 -23   79.56    6.62
   0  -1 -23   76.10    6.63
   0  -1 -23   69.39    6.81
   0   1 -23   72.85    6.61
   0   1 -23   88.95    6.80
   0   1 -23   78.99    6.65
   0  -1 -23   88.86    6.66
   0  -1 -23   81.00    6.70
   0   1 -23   83.75    6.70
   0   1 -23   91.02    6.57
   0  -1 -23   78.03    6.61
   0  -1 -23   92.20    7.62
   0   1 -23   85.75    7.54
   0  -1 -23   84.97    7.40
   0  -1 -23   80.07    6.80
   0   1 -23   83.99    6.72
   0   1 -24   61.79    6.17
   0  -1 -24   56.89    6.29
   0  -1 -24   56.32    6.27
   0   1 -24   61.27    6.10
   0   1 -24   65.70    6.16
   0  -1 -24   66.57    6.46
   0   1 -24   81.42    6.19
   0  -1 -24   77.78    6.24
   0   1 -24   88.68    7.21
   0  -1 -24   90.54    7.33
   0   1 -24   65.95    6.24
   0  -1 -24   70.16    6.48
   0   1 -24   78.99    6.47
   0   1 -24   76.12    6.33
   0  -1 -24   78.63    6.33
   0   1 -24   79.09    6.29
   0  -1 -24   71.61    6.25
   0  -1 -24   77.81    6.48
   0   1 -24   78.74    6.34
   0  -1 -24   76.61    7.11
   0  -1 -25    1.85    3.12
   0   1 -25    0.77    2.89
   0   1 -25    0.13    2.44
   0   1 -25    0.03    2.62
   0  -1 -25    6.61    2.65
   0  -1 -25    0.14    2.62
   0   1 -25   -0.42    2.64
   0   1 -25    0.64    2.40
   0  -1 -25    0.45    2.56
   0  -1 -25    1.07    2.71
   0   1 -25    0.96    2.41
   0   1 -25    2.43    2.24
   0  -1 -25    1.37    2.72
   0  -1 -25    5.04    3.15
   0   1 -25    1.78    2.74
   0   1 -25    1.79    3.17
   0   1 -25   -0.03    4.44
   0  -1 -25    3.39    4.63
   0  -1 -25    0.62    4.28
   0  -1 -25    1.38    2.78
   0   1 -25    0.91    2.78
   0   1 -26   17.72    2.73
   0  -1 -26   13.84    2.90
   0  -1 -26   14.47    2.94
   0  -1 -26   17.64    3.37
   0   1 -26   13.79    3.16
   0   1 -26   15.75    3.08
   0  -1 -26   11.36    3.40
   0  -1 -26   17.93    3.14
   0   1 -26   18.54    3.13
   0  -1 -26   18.30    4.89
   0   1 -26   26.06    4.64
   0  -1 -26   12.76    3.03
   0   1 -26   13.05    2.65
   0  -1 -26   18.95    4.43
   0   1 -26   12.81    2.84
   0   1 -27    5.15    2.37
   0  -1 -27    6.49    2.58
   0  -1 -27    1.07    2.71
   0   1 -27    6.08    2.72
   0   1 -27    6.09    2.28
   0  -1 -27    4.47    2.62
   0   1 -27   -0.07    2.78
   0   1 -27    2.47    2.81
   0  -1 -27    5.76    2.79
   0   1 -27    5.99    4.34
   0  -1 -27    6.86    4.58
   0   1 -27    3.31    2.83
   0  -1 -27    5.75    2.97
   0  -1 -27    6.36    4.14
   0   1 -27    4.93    2.55
   0  -1 -28   50.58    4.98
   0  -1 -28   56.71    5.05
   0   1 -28   61.59    5.07
   0   1 -28   55.99    5.00
   0  -1 -28   64.36    5.80
   0   1 -28   63.24    5.74
   0  -1 -28   55.61    5.08
   0   1 -28   55.90    4.97
   0   1 -28   63.58    6.03
   0  -1 -28   60.13    6.09
   0  -1 -28   52.37    4.92
   0   1 -28   54.23    4.78
   0   1 -28   38.44    4.97
   0  -1 -28   40.26    4.95
   0   1 -28   44.81    4.77
   0   1 -29   35.03    3.54
   0  -1 -29   30.90    4.94
   0   1 -29   38.65    4.78
   0   1 -29   24.71    3.34
   0  -1 -29   20.40    3.47
   0   1 -29   29.53    3.58
   0  -1 -29   28.55    3.46
   0   1 -29   35.28    3.34
   0  -1 -29   35.47    4.57
   0   1 -29   40.54    4.42
   0  -1 -29   36.82    3.67
   0   1 -29   30.23    3.59
   0  -1 -29   27.69    3.59
   0   1 -29   34.81    3.68
   0   1 -30    5.07    2.55
   0  -1 -30    6.33    2.49
   0  -1 -30    5.75    4.04
   0   1 -30   13.13    3.86
   0  -1 -30    7.07    2.30
   0   1 -30    9.15    2.17
   0   1 -31   -0.77    3.22
   0  -1 -31    2.56    3.35
   0   1 -31   -0.88    1.91
   0   1 -31    2.34    1.88
   0  -1 -31   -1.32    2.15
   0   1 -31    0.72    2.31
   0  -1 -31   -0.30    2.26
   0   1 -31    3.56    3.55
   0   1 -31    0.20    2.21
   0   1 -32   -0.05    1.76
   0  -1 -32    1.80    2.05
   0   1 -32    1.88    3.26
   0  -1 -32    3.75    3.11
   0   1 -32   -0.18    2.93
   0   1 -32    1.74    1.97
   0   1 -32    2.64    1.77
   0   1 -33   -0.04    1.60
   0  -1 -33    0.91    1.78
   0   1 -33    3.39    1.57
   0   1 -33    1.16    2.97
   0   1 -33    1.54    2.62
   0  -1 -34    0.60    1.54
   0   1 -34    0.24    1.38
   0   1 -34    1.49    2.23
   0   1 -35    4.88    1.79
   0  -2   0  371.17   28.47
   0  -2   1   85.82    6.33
   0  -2   1   75.03    6.24
   0  -2  -1   86.67    6.34
   0   2  -2  217.78   15.46
   0  -2   2  207.29   15.46
   0  -2  -2  212.96   15.46
   0   2   2  187.52   15.46
   0   2  -2  202.28   15.46
   0  -2  -2  182.61   15.46
   0  -2  -2  203.38   15.54
   0   2  -2  213.07   15.52
   0  -2  -3  719.02   55.94
   0  -2  -3  749.31   55.92
   0   2  -3  743.06   55.92
   0   2  -3  751.80   55.96
   0  -2  -3  698.67   55.91
   0  -2  -3  749.06   55.96
   0  -2  -4   20.36    2.09
   0  -2  -4   20.13    1.88
   0   2  -4   20.87    1.79
   0  -2  -4   21.31    1.77
   0   2  -4   21.40    2.19
   0  -2   4   22.54    2.07
   0  -2  -4   19.62    2.27
   0  -2  -4   18.38    2.18
   0  -2   5   81.40    6.22
   0   2  -5   78.78    6.14
   0  -2  -5   78.36    6.15
   0  -2  -5   82.18    6.19
   0   2  -5   70.26    6.19
   0  -2  -5   75.57    6.28
   0  -2  -5   88.74    6.24
   0  -2  -5   73.87    6.25
   0  -2  -5   81.65    6.42
   0   2  -5   84.32    6.28
   0  -2  -6   49.91    3.99
   0   2  -6   54.50    4.05
   0   2  -6   51.64    3.85
   0  -2  -6   50.85    3.85
   0  -2  -6   50.94    3.98
   0   2  -6   41.77    3.96
   0  -2  -6   51.32    4.01
   0  -2   6   48.19    3.95
   0  -2  -6   47.60    3.91
   0  -2  -6   44.48    3.87
   0   2  -6   44.12    3.91
   0  -2  -6   51.06    3.96
   0  -2  -6   43.95    4.11
   0  -2  -6   50.32    3.95
   0  -2  -6   46.05    3.99
   0  -2  -6   50.26    4.27
   0  -2  -6   49.49    4.06
   0  -2  -6   43.79    4.31
   0   2  -7    1.57    1.29
   0  -2  -7    1.55    1.30
   0   2  -7    1.62    1.51
   0  -2  -7    1.97    1.47
   0  -2   7    1.71    1.30
   0  -2  -7    0.97    2.08
   0  -2  -7    1.34    1.04
   0   2  -7    0.53    1.15
   0   2  -7    0.59    1.13
   0  -2  -7    1.04    1.09
   0  -2  -7    1.53    1.27
   0  -2  -7    2.85    1.26
   0  -2  -7    2.88    1.75
   0   2  -7    0.13    0.98
   0  -2  -7    1.07    1.00
   0  -2  -7    0.46    1.50
   0  -2  -7   -0.84    2.17
   0  -2  -7    1.13    1.40
   0   2  -8    3.35    1.41
   0  -2  -8    3.35    1.43
   0  -2  -8    3.12    1.08
   0  -2  -8    3.33    1.12
   0   2  -8    3.11    1.08
   0   2  -8    4.08    1.37
   0  -2  -8    5.02    1.63
   0  -2  -8    4.18    1.22
   0   2  -8    3.86    1.28
   0   2  -8    4.09    0.99
   0   2  -8    2.77    1.16
   0  -2   8    3.05    1.41
   0  -2  -8    3.79    1.20
   0   2  -8    3.41    1.26
   0  -2  -8    2.73    1.36
   0   2  -8    3.11    1.35
   0  -2  -8    3.79    1.87
   0  -2  -8    2.56    1.57
   0  -2  -8    5.12    1.48
   0  -2  -8    4.18    2.24
   0  -2  -8    2.89    1.90
   0  -2  -9  126.88    9.39
   0  -2  -9  111.19    9.30
   0   2  -9  118.82    9.30
   0   2  -9  125.04    9.32
   0  -2  -9  129.51    9.37
   0   2  -9  126.01    9.37
   0  -2  -9  112.12    9.30
   0   2  -9  123.72    9.34
   0  -2  -9  128.52    9.40
   0  -2  -9  119.05    9.32
   0   2  -9  126.14    9.28
   0  -2  -9  123.45    9.34
   0  -2   9  126.45    9.35
   0   2  -9  105.55    9.27
   0   2  -9  124.65    9.34
   0  -2  -9  118.78    9.36
   0  -2  -9  115.38    9.46
   0   2  -9  109.93    9.32
   0  -2  -9  122.92    9.38
   0  -2  -9  117.35    9.44
   0  -2  -9  125.62    9.54
   0  -2  -9  123.44    9.56
   0  -2 -10    9.50    1.85
   0  -2 -10    9.35    1.55
   0   2 -10   10.41    1.77
   0  -2 -10    6.94    1.53
   0   2 -10    9.35    1.53
   0   2 -10    9.17    1.63
   0   2 -10   10.82    1.72
   0   2 -10    8.47    1.43
   0  -2 -10    8.76    1.65
   0  -2  10   11.20    1.88
   0  -2 -10   10.84    2.13
   0   2 -10    9.53    1.67
   0  -2 -10    8.94    1.65
   0  -2 -10    8.17    1.80
   0   2 -10    9.05    1.72
   0  -2 -10    8.97    2.37
   0  -2 -10    9.94    2.93
   0  -2 -10    9.90    2.06
   0  -2 -10    8.24    2.78
   0  -2 -10   11.68    1.92
   0  -2 -11    2.41    1.93
   0  -2 -11    1.71    1.50
   0   2 -11    2.45    1.76
   0   2 -11    1.48    1.55
   0  -2 -11    2.91    1.60
   0  -2 -11    1.63    2.23
   0  -2 -11    3.97    1.65
   0   2 -11    2.28    1.76
   0   2 -11   -0.24    1.31
   0  -2  11    2.93    1.85
   0   2 -11    2.26    1.64
   0  -2 -11    1.44    1.66
   0  -2 -11    2.72    1.93
   0  -2 -11   -0.65    2.54
   0   2 -11    1.83    1.70
   0  -2 -11    3.07    2.22
   0  -2 -11    2.44    3.13
   0  -2 -11    3.23    3.12
   0  -2 -11    1.66    2.05
   0   2 -12   88.04    6.85
   0  -2 -12   83.69    6.88
   0  -2 -12   91.56    6.77
   0   2 -12   86.93    6.77
   0  -2 -12   92.18    6.79
   0  -2 -12   81.62    6.76
   0   2 -12   78.31    6.74
   0   2 -12   88.12    6.83
   0  -2 -12   82.76    7.00
   0  -2 -12   82.48    6.82
   0   2 -12   85.86    6.72
   0  -2 -12   83.40    6.81
   0  -2  12   93.72    6.87
   0   2 -12   89.21    6.82
   0  -2 -12   91.50    6.93
   0  -2 -12   74.35    6.79
   0   2 -12   76.06    6.81
   0  -2 -12   80.36    7.14
   0  -2 -12   82.90    6.97
   0  -2 -12   88.96    6.96
   0  -2 -12   86.26    7.33
   0  -2 -13  451.48   33.03
   0   2 -13  435.56   32.96
   0  -2 -13  421.92   32.96
   0   2 -13  421.72   32.93
   0  -2 -13  427.99   32.94
   0  -2 -13  436.20   32.96
   0  -2 -13  427.15   32.99
   0   2 -13  446.64   32.99
   0  -2 -13  437.31   33.02
   0   2 -13  420.99   32.94
   0  -2 -13  410.74   32.99
   0  -2 -13  426.35   32.98
   0  -2  13  460.71   32.98
   0   2 -13  448.57   32.98
   0  -2 -13  401.70   32.93
   0  -2 -13  440.25   33.01
   0  -2 -13  435.33   33.07
   0   2 -13  404.91   32.96
   0  -2 -13  427.59   32.99
   0  -2 -13  423.93   33.08
   0  -2 -13  441.64   33.08
   0  -2 -14  329.99   24.19
   0   2 -14  310.48   24.12
   0  -2 -14  318.73   24.12
   0  -2 -14  314.50   24.10
   0   2 -14  317.26   24.14
   0  -2 -14  326.36   24.11
   0  -2 -14  307.66   24.15
   0  -2 -14  304.78   24.19
   0  -2 -14  285.51   24.14
   0  -2 -14  304.53   24.14
   0   2 -14  321.96   24.10
   0  -2  14  339.52   24.15
   0   2 -14  323.92   24.14
   0  -2 -14  337.19   24.18
   0  -2 -14  284.72   24.08
   0  -2 -14  311.21   24.25
   0   2 -14  301.74   24.12
   0  -2 -14  310.64   24.15
   0  -2 -14  305.19   24.28
   0  -2 -14  322.00   24.28
   0   2 -15  169.07   12.94
   0  -2 -15  159.82   12.94
   0  -2 -15  164.09   12.89
   0  -2 -15  166.42   12.89
   0   2 -15  166.61   12.90
   0  -2 -15  162.10   12.87
   0  -2 -15  160.01   13.01
   0  -2 -15  169.73   12.93
   0  -2 -15  149.16   12.93
   0   2 -15  168.62   12.86
   0  -2  15  176.20   12.93
   0   2 -15  173.28   12.93
   0  -2 -15  176.91   12.99
   0  -2 -15  164.32   13.11
   0   2 -15  152.58   12.90
   0  -2 -15  162.09   13.18
   0  -2 -15  176.56   13.00
   0  -2 -15  165.67   13.20
   0  -2 -16  101.03    8.49
   0  -2 -16  112.18    8.34
   0   2 -16  105.95    8.33
   0  -2 -16  102.06    8.48
   0  -2 -16  109.33    8.60
   0  -2 -16  101.37    8.29
   0   2 -16  102.16    8.29
   0  -2 -16  101.46    8.37
   0  -2 -16   97.04    8.38
   0   2 -16  115.13    8.38
   0  -2 -16  109.05    8.44
   0  -2 -16  108.08    8.65
   0   2 -16  105.76    8.34
   0  -2 -16   98.30    8.47
   0  -2 -16   99.74    8.31
   0   2 -16  109.85    8.40
   0  -2 -16  105.64    8.39
   0  -2 -16  107.83    8.77
   0   2 -17    6.56    2.10
   0  -2 -17    6.49    1.87
   0  -2 -17    5.68    2.10
   0   2 -17    8.03    1.98
   0  -2 -17    4.86    2.88
   0  -2 -17    8.61    2.45
   0  -2 -17    5.04    1.98
   0   2 -17    3.53    1.62
   0  -2 -17    3.99    2.32
   0  -2 -17    7.46    3.32
   0   2 -17    8.46    1.68
   0  -2 -17    4.63    1.97
   0  -2 -17    5.64    2.30
   0  -2 -17    8.36    2.95
   0   2 -17    7.04    2.00
   0   2 -17    7.82    1.97
   0  -2 -17    6.34    1.97
   0  -2 -17    3.69    2.52
   0   2 -17    6.57    1.90
   0  -2 -17    3.82    1.86
   0  -2 -18    2.80    1.89
   0  -2 -18    3.18    2.08
   0  -2 -18    2.29    2.88
   0   2 -18    3.15    1.91
   0  -2 -18    1.48    1.95
   0   2 -18    3.46    1.68
   0   2 -18    1.77    1.62
   0   2 -18    5.87    1.66
   0  -2 -18    1.25    2.34
   0   2 -18    3.53    2.04
   0  -2 -18    1.64    3.73
   0  -2 -18    2.53    2.59
   0   2 -18   -0.56    3.51
   0   2 -18    1.61    1.96
   0  -2 -18    5.24    2.04
   0  -2 -19   83.93    7.30
   0   2 -19   93.07    7.20
   0  -2 -19   76.86    6.67
   0   2 -19   82.22    6.57
   0   2 -19   85.55    6.54
   0  -2 -19   89.73    7.12
   0  -2 -19   91.53    6.58
   0   2 -19   86.43    6.55
   0  -2 -19   77.75    6.71
   0   2 -19   73.45    6.51
   0  -2 -19   76.21    6.54
   0  -2 -19   74.75    6.69
   0  -2 -19   76.43    6.55
   0  -2 -19   59.38    6.56
   0   2 -19   74.32    6.43
   0   2 -20   95.39    7.27
   0  -2 -20   88.80    7.32
   0  -2 -20   93.43    7.60
   0  -2 -20   88.02    7.45
   0   2 -20  116.34    7.56
   0   2 -20   83.75    7.28
   0  -2 -20   82.77    7.31
   0   2 -20   83.88    7.16
   0  -2 -20   87.32    7.47
   0  -2 -20   78.45    7.30
   0   2 -20   80.96    7.17
   0  -2 -20   75.95    7.34
   0   2 -20   82.17    7.16
   0  -2 -20   84.21    7.42
   0   2 -20   90.67    7.28
   0   2 -20  101.22    7.29
   0  -2 -20   92.40    7.32
   0  -2 -20   95.63    7.89
   0  -2 -20   96.76    8.08
   0   2 -20  106.31    7.94
   0   2 -21   60.89    5.00
   0  -2 -21   50.64    5.10
   0  -2 -21   59.50    5.56
   0  -2 -21   53.08    5.33
   0   2 -21   79.55    5.51
   0   2 -21   50.94    5.02
   0  -2 -21   58.87    5.06
   0   2 -21   51.37    4.87
   0  -2 -21   47.91    5.15
   0   2 -21   49.11    4.89
   0  -2 -21   49.60    5.10
   0   2 -21   53.86    4.86
   0  -2 -21   51.14    5.30
   0   2 -21   58.32    5.09
   0  -2 -21   59.82    5.11
   0   2 -21   56.09    5.06
   0   2 -21   63.12    5.12
   0  -2 -21   62.26    5.15
   0  -2 -21   64.26    5.99
   0  -2 -21   62.80    6.20
   0   2 -21   72.95    6.06
   0   2 -22   56.59    4.62
   0  -2 -22   47.53    4.76
   0  -2 -22   55.02    5.25
   0  -2 -22   47.85    4.99
   0   2 -22   60.35    4.92
   0  -2 -22   48.12    4.71
   0   2 -22   45.16    4.67
   0  -2 -22   44.37    4.83
   0  -2 -22   44.02    4.75
   0   2 -22   45.98    4.50
   0   2 -22   43.97    4.46
   0   2 -22   50.10    4.47
   0  -2 -22   46.98    4.96
   0   2 -22   44.21    4.55
   0   2 -22   54.72    4.76
   0   2 -22   55.15    4.68
   0  -2 -22   52.51    4.79
   0   2 -22   55.06    4.77
   0  -2 -22   50.46    4.69
   0  -2 -22   51.05    5.73
   0  -2 -22   56.27    6.01
   0   2 -22   58.13    5.82
   0   2 -23   44.15    3.86
   0  -2 -23   36.42    4.09
   0  -2 -23   38.38    4.66
   0  -2 -23   36.38    4.41
   0   2 -23   42.84    4.11
   0   2 -23   34.83    3.70
   0   2 -23   28.91    3.73
   0  -2 -23   32.90    4.11
   0  -2 -23   39.23    4.14
   0   2 -23   33.92    3.68
   0   2 -23   32.49    3.84
   0   2 -23   41.67    4.12
   0  -2 -23   39.69    4.08
   0   2 -23   40.39    4.07
   0   2 -23   41.17    3.98
   0  -2 -23   36.86    4.01
   0  -2 -23   44.22    5.28
   0   2 -23   48.28    5.29
   0  -2 -23   45.45    5.57
   0  -2 -24   22.40    3.27
   0   2 -24   21.48    3.20
   0   2 -24   23.10    2.94
   0  -2 -24   19.40    3.19
   0  -2 -24   20.59    3.92
   0  -2 -24   20.67    3.61
   0   2 -24   25.90    3.18
   0  -2 -24   20.91    4.68
   0  -2 -24   18.00    3.29
   0   2 -24   16.56    2.83
   0  -2 -24   22.28    4.95
   0   2 -24   19.43    2.71
   0  -2 -24   13.52    3.24
   0   2 -24   18.46    2.96
   0   2 -24   21.96    3.28
   0   2 -24   22.34    3.10
   0  -2 -24   17.04    3.11
   0  -2 -24   23.30    3.10
   0   2 -24   18.51    3.11
   0   2 -24   24.59    4.65
   0   2 -24   15.83    2.76
   0   2 -25   76.05    6.64
   0   2 -25   54.14    5.55
   0   2 -25   64.62    5.73
   0   2 -25   72.41    5.69
   0  -2 -25   60.12    5.89
   0   2 -25   48.62    5.40
   0   2 -25   75.49    5.52
   0  -2 -25   56.99    5.67
   0   2 -25   61.41    5.42
   0  -2 -25   54.32    5.77
   0  -2 -25   72.42    6.68
   0  -2 -25   65.44    5.73
   0   2 -25   68.22    5.70
   0   2 -25   63.25    5.60
   0   2 -26    1.81    2.69
   0  -2 -26    1.21    2.67
   0   2 -26    2.24    2.30
   0   2 -26    1.13    2.05
   0  -2 -26    0.79    2.64
   0   2 -26    0.94    2.46
   0  -2 -26    2.56    2.67
   0   2 -26    0.49    2.65
   0   2 -26    2.97    2.56
   0  -2 -26    0.79    2.54
   0   2 -26    5.94    4.26
   0   2 -26   -2.14    2.22
   0  -2 -26   -0.60    4.33
   0  -2 -27    6.77    2.74
   0   2 -27    6.69    2.17
   0   2 -27    7.32    2.51
   0   2 -27    6.37    2.67
   0   2 -27    9.68    2.34
   0  -2 -27    4.29    2.65
   0  -2 -27    7.06    3.09
   0   2 -27   11.32    2.63
   0  -2 -27    6.10    2.62
   0  -2 -27   11.01    4.25
   0   2 -27    3.05    2.25
   0   2 -28   33.24    3.85
   0   2 -28   38.29    4.00
   0  -2 -28   36.09    3.95
   0  -2 -28   41.36    4.01
   0   2 -28   36.79    3.93
   0  -2 -28   46.80    5.01
   0   2 -28   43.22    3.87
   0   2 -28   35.06    3.63
   0  -2 -28   32.82    4.03
   0   2 -28   47.24    4.99
   0   2 -28   24.76    3.63
   0   2 -28   43.94    3.71
   0   2 -29   11.95    2.66
   0  -2 -29    8.53    2.70
   0   2 -29   17.93    3.96
   0   2 -30    1.48    2.14
   0   2 -30    0.92    1.93
   0   2 -30    1.30    3.64
   0  -2 -30    1.20    3.59
   0   2 -30   -1.46    3.27
   0  -2 -30    0.21    2.36
   0   2 -30    3.58    2.28
   0   2 -30    1.81    2.16
   0  -2 -30    5.16    2.40
   0   2 -30    1.97    1.83
   0   2 -31   30.24    3.84
   0  -2 -31   16.33    2.94
   0   2 -31   23.80    2.63
   0   2 -31   28.57    3.59
   0   2 -31   25.26    2.77
   0   2 -31   20.74    2.58
   0   2 -32    8.68    3.18
   0   2 -32    5.39    1.69
   0  -2 -32    4.96    2.15
   0   2 -32    6.68    2.82
   0   2 -32    9.94    1.77
   0   2 -32    7.50    1.92
   0   2 -33   42.75    3.94
   0   2 -33   39.30    3.14
   0   2 -33   42.03    3.68
   0   2 -34   27.46    2.78
   0   2 -34   23.19    2.25
   0  -3   0   -1.18    1.40
   0   3   0    0.41    1.04
   0  -3   1    6.18    1.49
   0  -3  -1    5.21    1.43
   0   3  -1    5.40    1.18
   0   3   1    7.40    1.13
   0  -3  -2 1013.75   76.92
   0   3   2 1021.08   76.90
   0   3  -2 1025.53   76.91
   0  -3   2  944.42   76.92
   0  -3  -3    1.67    0.82
   0  -3   3    3.13    1.52
   0   3  -3    1.77    0.88
   0  -3  -3    2.12    1.58
   0   3  -3    0.96    1.48
   0   3   3    1.45    0.99
   0   3  -4   95.30    7.91
   0  -3  -4  112.48    8.02
   0  -3  -4   94.67    7.85
   0  -3  -4  105.37    7.97
   0   3  -4  110.18    8.01
   0  -3   4  122.79    7.95
   0  -3  -4   95.03    7.84
   0   3  -4  109.66    7.85
   0   3  -5   38.50    2.99
   0  -3  -5   38.99    3.20
   0  -3  -5   38.93    3.30
   0   3  -5   29.03    3.02
   0  -3  -5   35.00    2.86
   0   3  -5   36.41    2.87
   0  -3  -5   35.49    3.15
   0  -3  -5   36.39    3.06
   0  -3  -5   28.74    2.93
   0   3  -5   38.31    3.22
   0  -3   5   41.74    3.08
   0  -3  -5   33.41    2.85
   0   3  -5   39.37    2.89
   0   3  -5   36.70    2.86
   0  -3   6   29.85    2.48
   0   3  -6   29.70    2.62
   0  -3  -6   23.99    2.16
   0   3  -6   25.04    2.18
   0  -3  -6   26.61    2.39
   0  -3  -6   20.35    2.27
   0   3  -6   26.46    2.35
   0  -3  -6   30.01    2.73
   0  -3  -6   33.51    2.61
   0  -3  -6   25.66    2.55
   0   3  -6   29.21    2.42
   0   3  -6   23.99    2.18
   0  -3  -6   23.27    2.18
   0   3  -7   16.02    1.67
   0  -3   7   17.56    2.00
   0   3  -7   15.84    2.18
   0  -3  -7   13.44    1.57
   0   3  -7   18.08    1.58
   0  -3  -7   11.75    1.69
   0   3  -7   12.74    1.80
   0  -3  -7   13.88    1.85
   0  -3  -7   15.08    2.32
   0  -3  -7   15.98    2.10
   0  -3  -7   15.57    2.11
   0   3  -7   14.00    1.88
   0   3  -7   15.89    1.63
   0   3  -8  152.85   12.31
   0  -3  -8  143.30   12.34
   0  -3  -8  151.35   12.37
   0   3  -8  165.91   12.44
   0   3  -8  160.29   12.35
   0  -3  -8  158.93   12.47
   0  -3  -8  176.14   12.41
   0  -3   8  175.15   12.39
   0  -3  -8  163.80   12.41
   0   3  -8  163.74   12.38
   0   3  -8  163.13   12.30
   0  -3  -8  156.26   12.30
   0   3  -8  156.45   12.30
   0  -3  -9   -0.13    1.60
   0   3  -9   -0.05    1.54
   0   3  -9    0.59    1.35
   0  -3  -9    2.76    1.86
   0   3  -9    0.61    1.49
   0  -3  -9    1.41    2.03
   0  -3  -9    0.52    3.10
   0  -3  -9    0.67    1.47
   0   3  -9    0.53    1.47
   0   3  -9    0.32    1.76
   0  -3   9    2.27    1.84
   0   3  -9    0.65    1.31
   0  -3  -9    1.25    1.31
   0  -3  10   -0.55    1.96
   0   3 -10    0.33    1.78
   0   3 -10   -0.80    1.75
   0  -3 -10    0.40    1.57
   0   3 -10    2.37    1.53
   0  -3 -10    0.95    1.66
   0   3 -10   -0.41    1.56
   0   3 -10   -0.41    1.45
   0   3 -10    1.21    1.51
   0  -3 -10    0.50    2.11
   0   3 -10   -0.77    1.38
   0  -3 -10    0.48    3.15
   0  -3 -10   -1.73    2.46
   0   3 -11   85.36    6.89
   0   3 -11   86.24    6.88
   0   3 -11   88.48    6.93
   0  -3 -11   87.08    7.46
   0   3 -11   80.12    6.88
   0  -3 -11   87.79    7.02
   0   3 -11   88.55    6.98
   0  -3  11   98.91    6.99
   0  -3 -11   90.55    7.42
   0  -3 -11   76.90    6.94
   0  -3 -11   87.37    6.89
   0   3 -11   87.99    6.85
   0  -3 -12    8.26    1.67
   0   3 -12    6.63    1.63
   0   3 -12    7.00    1.76
   0  -3 -12    4.75    1.75
   0  -3 -12    5.77    1.56
   0   3 -12    5.46    1.58
   0   3 -12    4.67    1.65
   0  -3 -12    6.69    2.25
   0  -3 -12    5.12    3.28
   0   3 -12    8.85    1.97
   0  -3 -12    5.46    2.09
   0  -3  12    7.57    2.07
   0  -3 -12    5.99    1.54
   0   3 -12    6.59    1.55
   0  -3 -12    7.88    3.20
   0  -3 -13  202.15   16.21
   0   3 -13  216.35   16.19
   0   3 -13  208.45   16.12
   0  -3 -13  226.00   16.38
   0  -3 -13  209.35   16.11
   0   3 -13  199.06   16.09
   0   3 -13  213.12   16.12
   0  -3 -13  211.14   16.13
   0  -3 -13  184.70   16.18
   0  -3 -13  204.48   16.16
   0  -3 -13  220.09   16.19
   0   3 -13  218.39   16.16
   0   3 -14   53.10    4.22
   0  -3 -14   49.25    5.13
   0   3 -14   45.95    4.13
   0  -3 -14   50.01    5.03
   0  -3 -14   47.84    4.07
   0   3 -14   46.43    4.05
   0  -3 -14   52.57    4.14
   0   3 -14   52.59    4.12
   0   3 -14   50.62    4.28
   0  -3 -14   46.08    4.34
   0  -3 -14   48.19    4.21
   0  -3 -14   41.70    4.24
   0  -3 -14   47.22    4.15
   0  -3 -15    2.54    1.72
   0   3 -15    0.66    1.57
   0  -3 -15    1.29    1.66
   0   3 -15    2.61    1.68
   0  -3 -15    1.78    1.63
   0   3 -15    1.27    1.75
   0  -3 -15    1.44    3.32
   0  -3 -15    0.38    1.49
   0   3 -15    1.69    1.83
   0  -3 -15   -0.73    1.81
   0  -3 -15    1.62    2.19
   0   3 -15    2.15    1.93
   0  -3 -15    2.04    2.06
   0  -3 -16   46.96    4.76
   0  -3 -16   48.92    4.74
   0  -3 -16   55.46    4.68
   0   3 -16   56.08    4.67
   0   3 -16   49.91    4.64
   0  -3 -16   57.33    5.53
   0  -3 -16   62.15    5.18
   0  -3 -16   51.85    4.59
   0  -3 -16   55.76    4.90
   0   3 -16   61.52    4.75
   0  -3 -16   62.46    4.72
   0   3 -16   58.44    4.66
   0  -3 -16   55.24    4.86
   0   3 -17    1.56    1.81
   0   3 -17    1.89    1.96
   0   3 -17    1.42    1.85
   0  -3 -17    4.01    1.85
   0   3 -17    1.44    1.77
   0  -3 -17    1.07    1.80
   0  -3 -17    0.14    1.63
   0  -3 -17    1.36    2.47
   0  -3 -18    8.42    2.22
   0   3 -18    8.99    2.08
   0  -3 -18    7.97    2.09
   0  -3 -18    6.37    2.72
   0  -3 -18    7.88    3.70
   0  -3 -18    7.44    2.17
   0  -3 -18    5.40    2.36
   0  -3 -18   10.22    3.14
   0  -3 -18   10.04    2.24
   0   3 -18    6.68    2.08
   0   3 -18    9.82    2.22
   0  -3 -18    8.91    2.11
   0   3 -19   28.58    3.25
   0  -3 -19   40.97    4.34
   0   3 -19   30.92    3.28
   0  -3 -19   27.04    3.63
   0   3 -19   38.09    4.70
   0  -3 -19   36.29    3.98
   0  -3 -19   39.71    3.52
   0   3 -19   41.55    3.54
   0   3 -19   39.53    3.60
   0  -3 -19   39.55    3.63
   0   3 -19   40.50    3.54
   0  -3 -19   36.73    3.55
   0  -3 -19   30.92    3.74
   0   3 -19   36.83    3.52
   0  -3 -19   37.92    4.78
   0  -3 -19   28.07    3.57
   0  -3 -20    9.81    2.54
   0  -3 -20    7.31    2.69
   0   3 -20   12.41    2.39
   0  -3 -20   14.08    3.60
   0   3 -20   13.87    4.05
   0  -3 -20   13.84    2.54
   0   3 -20   10.70    2.55
   0   3 -20   10.28    2.37
   0  -3 -20   11.98    2.43
   0  -3 -20   12.67    2.39
   0   3 -20   12.81    2.38
   0  -3 -20   12.07    2.62
   0   3 -20    9.56    1.94
   0  -3 -20   13.10    4.17
   0   3 -20   10.78    2.03
   0  -3 -21    1.50    2.46
   0   3 -21    2.40    2.27
   0  -3 -21    0.19    3.62
   0   3 -21    2.89    1.80
   0  -3 -21    0.57    2.51
   0   3 -21    1.63    4.04
   0  -3 -21   -0.82    2.51
   0   3 -21    1.12    2.35
   0  -3 -21    1.27    2.33
   0   3 -21    0.53    2.21
   0  -3 -21   -0.81    2.34
   0   3 -21    0.60    2.19
   0   3 -21    0.70    1.82
   0  -3 -21    2.21    4.25
   0  -3 -22    1.08    3.43
   0   3 -22    7.81    2.40
   0   3 -22    2.52    1.89
   0  -3 -22    6.39    2.73
   0   3 -22    1.86    2.10
   0   3 -22    4.71    2.56
   0  -3 -22    7.34    2.61
   0  -3 -22    6.20    4.42
   0   3 -22    3.27    3.14
   0   3 -22    3.54    2.39
   0  -3 -22    4.58    2.40
   0   3 -22    6.28    2.41
   0  -3 -22    3.57    2.70
   0  -3 -22   -3.01    3.78
   0   3 -22    4.85    4.19
   0   3 -23  227.87   16.41
   0  -3 -23  183.88   16.54
   0   3 -23  195.25   16.35
   0   3 -23  163.74   16.34
   0   3 -23  215.79   16.42
   0  -3 -23  209.87   16.47
   0  -3 -23  194.19   16.43
   0   3 -23  226.15   16.45
   0  -3 -23  227.87   16.87
   0  -3 -23  224.27   16.66
   0   3 -23  257.85   16.56
   0   3 -23  243.32   16.81
   0   3 -24   -0.93    2.66
   0  -3 -24    0.09    3.77
   0   3 -24    0.30    1.93
   0  -3 -24    2.33    2.76
   0   3 -24   -1.58    2.23
   0  -3 -24    2.03    2.69
   0   3 -24   -1.93    2.55
   0  -3  24    0.90    2.08
   0   3 -24    1.62    2.36
   0   3 -24    0.64    2.34
   0  -3 -24   -3.24    4.50
   0   3 -24    0.99    4.26
   0   3 -25    0.78    2.55
   0  -3 -25    3.17    3.68
   0  -3 -25    1.85    2.43
   0   3 -25    1.04    2.39
   0  -3  25   -0.69    2.10
   0  -3 -25    2.08    2.79
   0   3 -25    2.19    1.91
   0   3 -25    0.97    2.18
   0   3 -25   -0.49    2.51
   0  -3 -25    0.16    2.63
   0  -3 -25   -1.49    4.43
   0   3 -25    0.58    2.28
   0   3 -25    0.66    4.22
   0  -3 -26    4.55    2.65
   0   3 -26    0.36    2.39
   0  -3 -26    2.29    2.46
   0  -3 -26   -2.07    3.24
   0   3 -26    1.24    2.20
   0   3 -26   -0.86    2.18
   0   3 -26    0.27    2.44
   0  -3 -26    0.41    2.78
   0   3 -26   -1.79    1.88
   0  -3 -27   22.15    3.02
   0   3 -27   23.56    2.93
   0  -3 -27   11.71    3.50
   0   3 -27   23.36    4.28
   0   3 -27   23.87    2.68
   0   3 -27   12.92    2.65
   0   3 -27   18.73    2.45
   0  -3 -27   13.53    3.19
   0   3 -27   23.99    2.88
   0   3 -28   15.76    2.69
   0  -3 -28   12.59    2.77
   0  -3 -29   -3.27    2.31
   0   3 -29   -1.07    1.94
   0  -3 -29   -2.06    2.46
   0   3 -29    0.24    1.68
   0   3 -29    0.62    2.11
   0   3 -29    3.93    3.55
   0  -3 -29    0.38    2.85
   0   3 -29   -0.95    2.02
   0   3 -30    0.66    1.87
   0   3 -30   -1.03    1.81
   0   3 -30    1.54    3.11
   0  -3 -30    1.28    2.63
   0   3 -30    2.12    1.94
   0  -3 -30    0.58    2.30
   0   3 -30    0.45    1.57
   0   3 -30   -0.13    3.36
   0   3 -31   12.89    1.83
   0   3 -31   10.73    2.92
   0  -3 -31    5.12    2.45
   0   3 -31    8.23    1.62
   0   3 -31    7.71    3.20
   0   3 -31    8.49    1.91
   0   3 -32    2.46    2.82
   0   3 -32    3.62    2.48
   0   3 -32    0.69    1.52
   0   3 -32   -1.48    1.48
   0   3 -33   20.29    2.77
   0   3 -33   12.72    1.68
   0   3 -33   15.66    1.73
   0   3 -33   14.99    2.40
   0   3 -34    5.89    1.68
   0   4   0   17.84    2.03
   0  -4   0   20.05    2.52
   0   4   1    9.06    1.70
   0  -4  -1   13.59    2.20
   0  -4   1   13.18    2.21
   0   4  -2  139.94   11.66
   0   4   2  156.09   11.59
   0  -4   2  145.87   11.67
   0  -4  -2  154.42   11.70
   0  -4  -2  146.60   11.72
   0  -4  -3   15.92    2.22
   0   4  -3   17.05    2.34
   0  -4  -3   17.37    1.78
   0  -4   3   19.43    2.37
   0   4  -3   11.36    1.70
   0   4   3   19.00    1.86
   0  -4  -3   19.02    2.58
   0  -4  -4   -0.06    1.86
   0   4  -4   -1.24    2.00
   0   4   4   -0.16    1.37
   0  -4  -4    0.46    2.16
   0   4  -4    0.32    1.24
   0  -4   4    2.24    2.06
   0   4  -5   16.15    2.03
   0   4  -5   20.83    2.58
   0   4   5   22.83    2.08
   0  -4  -5   22.66    2.91
   0  -4  -5   20.12    2.65
   0  -4   5   20.39    2.64
   0  -4  -5   20.30    2.47
   0  -4  -6   36.19    3.56
   0   4  -6   31.69    3.27
   0   4   6   39.01    3.26
   0   4  -6   41.53    3.60
   0  -4  -6   42.93    3.82
   0  -4  -6   46.31    3.73
   0  -4  -7    3.45    1.92
   0   4   7    2.32    1.29
   0   4  -7    4.21    2.01
   0   4  -7    2.20    1.38
   0  -4  -7    3.79    2.42
   0  -4  -7    2.61    2.04
   0  -4  -8   59.76    4.47
   0  -4  -8   44.78    4.39
   0  -4  -8   40.07    4.24
   0   4  -8   57.03    4.53
   0   4   8   50.61    4.23
   0   4  -8   57.15    4.32
   0  -4  -8   55.64    4.70
   0  -4  -8   62.09    4.51
   0  -4  -9   13.06    2.16
   0  -4  -9    9.72    1.62
   0   4  -9   12.98    2.21
   0  -4  -9    9.92    2.58
   0  -4  -9   13.21    2.11
   0   4  -9    8.84    1.70
   0  -4  -9    7.94    1.90
   0  -4 -10   68.10    6.20
   0  -4 -10   67.30    6.29
   0   4 -10   85.30    6.24
   0  -4 -10   84.22    6.34
   0  -4 -10   88.40    6.36
   0  -4 -11    0.48    1.67
   0   4 -11    0.64    1.68
   0  -4 -11    0.83    2.09
   0   4 -11   -1.19    1.67
   0  -4 -11   -1.15    1.58
   0   4 -12   -0.27    1.69
   0  -4 -12    0.91    1.80
   0   4 -12    2.80    1.63
   0  -4 -12    1.27    1.53
   0   4 -13   53.47    4.06
   0   4 -13   43.52    3.90
   0  -4 -13   44.54    3.98
   0  -4 -13   41.86    4.10
   0  -4 -14  127.40   10.86
   0  -4 -14  143.03   10.82
   0  -4 -14  132.17   10.74
   0  -4 -14  150.29   10.88
   0  -4 -15   82.96    6.79
   0  -4 -15   73.47    6.87
   0  -4 -15   80.92    6.67
   0  -4 -15   99.24    6.93
   0  -4 -16   15.69    3.26
   0  -4 -16   12.53    2.70
   0  -4 -17   41.34    4.18
   0  -4 -17   41.55    4.04
   0  -4 -17   60.58    4.81
   0  -4 -17   34.55    3.84
   0  -4 -17   58.27    4.41
   0  -4 -18   40.77    4.33
   0  -4 -18   42.87    4.47
   0  -4 -18   57.85    5.10
   0  -4 -18   53.00    4.69
   0  -4 -19  122.24    9.47
   0  -4 -19  135.40    9.69
   0   4 -20    7.20    4.19
   0   4 -20    7.71    2.43
   0  -4 -20    6.32    2.74
   0  -4 -20    7.38    3.87
   0  -4 -21   30.31    4.48
   0  -4 -21   27.50    4.25
   0   4 -21   28.67    4.76
   0   4 -21   27.06    3.18
   0  -4 -21   18.17    3.50
   0  -4 -22   -0.80    3.93
   0   4 -22    0.79    2.37
   0   4 -22    2.33    1.93
   0  -4 -22    0.88    3.64
   0   4 -22    2.16    4.17
   0  -4 -22    2.16    2.78
   0  -4 -23   -0.78    2.79
   0   4 -23   -0.91    2.33
   0  -4 -23   -1.42    3.89
   0   4 -23    1.14    2.92
   0   4 -23   -0.46    1.97
   0   4 -23   -0.61    4.31
   0  -4 -23    1.28    3.53
   0  -4 -24    0.82    2.76
   0   4 -24    4.52    2.01
   0   4 -24    6.36    2.33
   0  -4 -24    4.45    3.83
   0   4 -24    2.63    2.76
   0  -4 -24    6.72    3.37
   0  -4  24    4.95    2.18
   0   4 -24    1.54    4.22
   0   4 -25   24.12    3.36
   0  -4  25   43.48    3.64
   0  -4 -25   44.34    4.62
   0  -4 -25   24.46    4.35
   0  -4 -25   26.42    3.92
   0   4 -25   44.70    3.53
   0   4 -25   38.94    3.67
   0  -4  25   25.86    3.38
   0  -4  26    0.66    2.10
   0   4 -26   -0.37    2.10
   0   4 -26    5.58    2.22
   0  -4 -26    2.09    2.68
   0   4 -26    0.20    1.91
   0   4 -26    2.29    3.93
   0  -4 -26    1.32    3.32
   0   4 -27    5.10    2.01
   0  -4  27    6.26    2.14
   0  -4 -28   -2.78    3.02
   0   4 -28   -0.74    1.97
   0   4 -28   -1.67    1.83
   0   4 -28    2.89    3.51
   0   4 -28   -1.41    1.92
   0  -4 -29    7.04    2.92
   0   4 -29   11.03    2.04
   0   4 -29    9.17    1.91
   0   4 -29   16.31    3.42
   0   4 -29   10.97    1.97
   0   4 -30   10.41    1.81
   0   4 -30   11.59    3.16
   0   4 -30    9.87    1.80
   0   4 -31    2.59    2.80
   0   4 -31    2.31    1.41
   0  -4 -31    2.41    2.20
   0   4 -31    5.40    2.47
   0   4 -31    2.55    1.43
   0   4 -32    5.06    2.44
   0   4 -32    3.67    1.17
   0   4 -32    5.55    2.10
   0   4 -32    5.66    1.28
   0   4 -33    2.53    1.58
   0  -5   0   -0.40    2.17
   0  -5  -1   21.12    2.93
   0   5  -1   20.93    2.62
   0  -5   1   21.11    2.77
   0  -5  -1   25.23    2.85
   0  -5  -2  153.83   11.94
   0  -5   2  165.90   11.94
   0   5   2  135.11   11.78
   0   5  -2  165.80   11.88
   0   5   3    1.42    1.41
   0  -5  -3    1.78    2.26
   0  -5   3    3.61    2.09
   0   5  -3    3.72    1.99
   0  -5  -4  277.23   20.20
   0  -5  -4  244.89   20.14
   0  -5   4  284.15   20.19
   0   5   4  231.27   20.06
   0   5  -4  292.26   20.14
   0  -5  -5    8.67    2.19
   0  -5  -5   11.64    2.55
   0  -5   5    8.24    2.15
   0   5   5    5.04    1.52
   0   5  -5    8.73    2.04
   0   5  -6   48.15    4.20
   0  -5   6   46.27    4.30
   0  -5  -6   47.12    4.33
   0   5  -7    9.68    2.11
   0  -5   7    6.97    2.22
   0  -5  -7    5.49    2.15
   0   5  -8    4.16    2.06
   0  -5  -8    6.01    2.09
   0  -5   8    6.76    2.22
   0  -5   9  143.42   11.17
   0  -5  -9  135.64   11.24
   0  -5  -9  139.57   11.11
   0   5  -9  144.85   11.13
   0  -5 -10  382.24   31.27
   0  -5  10  438.00   31.33
   0  -5 -11   20.99    2.60
   0  -5  11   22.48    2.79
   0  -5 -11   17.87    2.55
   0   5 -11   14.21    2.33
   0   5 -12    1.61    1.78
   0  -5  12    2.64    2.30
   0  -5 -12    3.58    2.32
   0  -5  13   17.30    2.74
   0  -5 -13   14.92    2.70
   0  -5 -14   12.21    2.10
   0  -5  14   19.38    2.75
   0  -5 -14   15.14    2.74
   0  -5 -15   53.89    4.46
   0  -5  15   56.90    4.49
   0  -5 -16   14.61    3.74
   0  -5  16   16.41    2.79
   0  -5 -16    9.15    2.94
   0  -5 -17   20.89    4.10
   0  -5  17   19.53    3.02
   0  -5 -17   17.77    3.31
   0  -5 -18  107.00    8.32
   0  -5  18   92.58    7.81
   0  -5 -18   85.56    7.93
   0  -5 -19   14.44    4.27
   0  -5  19   17.29    2.95
   0   5 -20    7.18    4.28
   0  -5 -20    3.88    4.09
   0  -5  20    2.89    2.58
   0   5 -21   20.64    4.62
   0   5 -21   25.33    3.06
   0  -5 -21   22.96    4.48
   0  -5 -21   22.18    4.24
   0  -5 -22   -1.61    3.68
   0   5 -22    1.25    2.33
   0  -5 -22    0.78    3.66
   0  -5  22    2.96    2.18
   0  -5  22    1.45    2.46
   0  -5 -22   -2.12    3.95
   0   5 -22   -1.37    4.22
   0  -5  23   13.04    2.51
   0  -5  23    7.88    2.39
   0  -5 -23   14.61    3.65
   0  -5 -23   12.22    3.81
   0   5 -23    9.17    2.44
   0  -5 -23    9.75    3.93
   0  -5 -23   11.80    3.67
   0  -5 -24   -0.10    3.39
   0   5 -24    2.64    4.07
   0  -5  24    1.30    2.24
   0  -5  24   -0.24    2.09
   0  -5 -24   -5.72    3.35
   0   5 -24    0.50    2.42
   0  -5 -24    1.78    3.55
   0  -5 -24   -3.89    3.68
   0   5 -24    1.64    2.15
   0   5 -25    1.83    3.86
   0  -5 -25    2.53    3.45
   0  -5  25    3.31    2.13
   0  -5  25    4.73    2.15
   0   5 -25    1.61    2.07
   0   5 -26    8.15    3.67
   0   5 -26    5.59    1.94
   0  -5 -26    3.16    2.88
   0   5 -26    5.52    2.00
   0  -5  26    5.10    2.07
   0  -5  26    1.22    2.12
   0  -5 -27    4.63    3.15
   0   5 -27   14.03    3.50
   0   5 -27    5.77    1.95
   0   5 -27   13.56    2.03
   0  -5 -28    1.97    2.84
   0   5 -28    7.21    3.18
   0   5 -28    2.95    1.67
   0   5 -28    3.64    1.73
   0  -5 -29    0.97    2.58
   0   5 -29    4.25    2.91
   0   5 -29   -0.19    1.47
   0   5 -29    3.61    1.53
   0  -5 -30   13.17    2.86
   0   5 -30   27.28    2.19
   0   5 -30   34.41    3.11
   0   5 -30   16.79    2.07
   0   5 -31   19.85    2.02
   0   5 -31   23.82    2.53
   0   5 -31   24.78    2.78
   0   6   0  307.26   22.59
   0  -6   0  274.92   22.63
   0  -6   1   49.05    4.74
   0   6  -1   53.86    4.59
   0   6   1   55.13    4.61
   0  -6   1   46.33    4.82
   0  -6   2   73.06    6.86
   0   6  -2   86.44    6.79
   0   6   2   86.63    6.82
   0  -6   3    5.30    2.36
   0   6  -3    5.22    2.23
   0  -6  -3    4.37    2.76
   0  -6   4   16.15    2.77
   0  -6  -4   18.35    3.06
   0  -6   5    7.12    2.43
   0  -6  -5    4.33    2.70
   0  -6   6   79.14    7.27
   0  -6  -6   96.62    7.33
   0  -6   7   44.15    4.42
   0   6  -7   47.09    4.30
   0  -6  -7   47.53    4.60
   0  -6  -8   43.21    4.55
   0  -6   8   51.15    4.70
   0   6  -8   55.81    4.64
   0  -6  -8   53.01    4.93
   0  -6  -9   99.29    9.10
   0  -6   9  117.75    9.24
   0   6  -9  132.01    9.16
   0  -6  -9  105.63    9.33
   0  -6 -10   11.21    2.90
   0  -6 -10    9.03    2.41
   0  -6  10   10.83    2.69
   0   6 -11   69.56    6.12
   0  -6  11   82.93    6.45
   0  -6  12   26.48    3.44
   0  -6  13   50.83    4.89
   0  -6 -14  404.27   30.61
   0  -6  14  386.47   30.55
   0  -6 -15   23.82    3.93
   0  -6 -15   22.84    4.29
   0  -6  15   22.25    3.34
   0  -6 -16    1.77    3.52
   0  -6 -16    6.39    3.99
   0  -6  16    1.88    2.72
   0  -6 -17   37.18    4.85
   0  -6 -17   50.64    5.21
   0  -6  17   36.71    4.22
   0  -6 -18   25.10    4.46
   0  -6 -18   36.40    4.84
   0  -6  19   15.28    2.70
   0  -6  19   18.64    2.92
   0   6 -19   19.25    4.41
   0  -6 -19   26.56    4.37
   0  -6 -19   17.69    4.07
   0  -6 -20   60.49    6.33
   0  -6  20   57.34    5.66
   0  -6  20   60.05    5.50
   0   6 -20   71.60    6.56
   0  -6 -20   76.40    6.47
   0  -6 -20   72.47    6.50
   0  -6 -21    3.05    3.71
   0  -6  21   -0.54    2.38
   0  -6  21   -0.71    2.19
   0   6 -21   -1.45    2.19
   0  -6 -21    1.67    3.93
   0  -6 -21   -1.78    3.78
   0  -6 -22    3.96    3.62
   0  -6 -22    2.56    3.62
   0   6 -22    0.95    2.13
   0  -6  22   -1.04    2.15
   0  -6  22   -1.04    2.30
   0  -6 -22    0.78    3.80
   0   6 -22    3.42    3.97
   0  -6  23   30.70    3.54
   0  -6  23   35.93    3.63
   0  -6 -24   11.25    3.34
   0   6 -24    2.62    2.12
   0  -6 -24    1.41    3.06
   0  -6 -24    2.54    3.43
   0   6 -24    6.05    2.01
   0  -6  24    1.93    2.10
   0  -6  24    2.26    2.09
   0   6 -24    6.24    3.67
   0  -6 -24    1.52    3.58
   0   6 -25   11.16    1.98
   0  -6 -25    3.67    3.32
   0   6 -25    4.24    1.81
   0  -6 -25    8.05    2.97
   0   6 -25   11.38    3.48
   0  -6  25    5.31    2.05
   0  -6 -25    8.78    3.12
   0   6 -26   -0.40    1.54
   0  -6 -26    4.88    3.04
   0  -6 -26    1.34    2.71
   0   6 -26    2.70    3.14
   0   6 -26    1.00    1.70
   0  -6 -26    3.17    2.54
   0   6 -27   -1.73    1.40
   0   6 -27    0.33    1.55
   0   6 -27    2.64    2.92
   0  -6 -27    1.91    2.78
   0   6 -28    4.46    1.28
   0   6 -28    9.84    1.48
   0   6 -28   11.44    2.68
   0   6 -29    3.29    2.26
   0   6 -29   -0.33    1.13
   0   6 -30    0.44    1.45
   0   7   0    0.76    2.54
   0  -7   0    0.22    2.94
   0   7   1   61.28    5.36
   0   7  -1   65.75    5.35
   0  -7   1   51.31    5.61
   0  -7  -1   48.24    5.50
   0  -7  -1   71.26    5.79
   0   7   2  598.75   45.38
   0   7  -2  602.46   45.38
   0  -7  -2  672.85   45.45
   0  -7   2  499.19   45.40
   0   7   3   39.70    4.12
   0   7  -3   40.06    4.14
   0  -7  -3   50.88    4.60
   0  -7   3   34.22    4.54
   0  -7  -4   20.48    3.36
   0   7  -4   14.99    2.81
   0   7   4   13.98    2.76
   0  -7  -4   10.46    2.95
   0  -7   4    8.92    3.14
   0  -7  -5    5.57    3.16
   0   7  -5   -0.71    2.46
   0   7   5    2.03    2.53
   0  -7  -5    1.68    2.61
   0  -7   5   -0.45    2.91
   0   7  -6   32.63    3.60
   0   7   6   31.76    3.54
   0  -7   6   22.78    3.86
   0  -7  -6   26.14    3.59
   0  -7  -7    2.89    3.32
   0   7  -7    1.35    2.51
   0  -7  -7    1.07    2.55
   0  -7   7    3.18    2.93
   0  -7  -8   65.02    6.43
   0  -7   8   87.60    6.35
   0  -7   8   64.62    6.62
   0  -7  -8   78.47    6.83
   0  -7   9   -0.65    2.97
   0  -7   9   -2.18    2.38
   0  -7  -9   -0.50    3.15
   0  -7  -9    0.24    2.52
   0  -7  10  175.17   12.00
   0  -7  10  152.45   12.20
   0  -7 -10  194.40   12.26
   0   7 -10  125.67   11.90
   0  -7 -10  131.68   12.04
   0  -7 -11   21.79    3.76
   0   7 -11   14.59    2.53
   0  -7  11   20.13    2.80
   0  -7  11   14.12    3.32
   0  -7 -12    5.85    3.64
   0  -7  12    4.25    2.96
   0  -7  12    4.60    2.42
   0  -7 -12    0.78    3.16
   0  -7 -13    3.25    3.75
   0  -7  13   -3.08    2.42
   0  -7  13    1.94    2.85
   0  -7 -13   -0.46    3.27
   0  -7 -14   55.45    5.58
   0  -7  14   50.53    4.64
   0  -7 -14   45.48    5.24
   0  -7 -15   -0.12    3.94
   0  -7  15   -1.00    2.42
   0  -7 -15    4.16    3.44
   0  -7 -16   43.60    4.93
   0  -7  16   35.09    3.64
   0  -7  16   29.91    3.97
   0  -7 -16   31.67    4.47
   0  -7 -17   -0.44    3.97
   0  -7  17    1.01    2.65
   0  -7  17    1.66    2.30
   0  -7 -17    0.32    3.51
   0  -7 -18   -0.45    3.52
   0  -7 -18    1.63    3.99
   0  -7  18   -2.32    2.59
   0  -7  18    0.54    2.28
   0  -7 -18    0.18    4.13
   0   7 -18   -0.66    3.89
   0  -7 -19   39.29    5.40
   0  -7 -19   62.32    5.65
   0  -7 -19   58.15    5.70
   0   7 -19   64.20    5.57
   0  -7  19   48.06    4.63
   0  -7  19   44.47    4.73
   0   7 -20    4.83    3.71
   0  -7  20   -1.85    2.30
   0  -7  20    1.29    2.35
   0  -7 -21   22.08    3.85
   0  -7  21   13.94    2.73
   0  -7  21   20.02    2.81
   0   7 -21   26.33    3.93
   0  -7 -21   21.84    4.05
   0  -7 -22    4.13    3.52
   0  -7 -22   -0.45    3.38
   0  -7  22    3.36    2.12
   0  -7 -22   -1.64    3.66
   0   7 -22    0.21    3.46
   0   7 -22    3.93    1.93
   0  -7 -23   -0.86    3.28
   0  -7 -23    1.98    2.96
   0  -7 -23    1.25    3.24
   0  -7  23    1.86    1.97
   0  -7 -23    0.30    3.46
   0   7 -23    0.45    1.76
   0   7 -23    0.50    1.77
   0   7 -23    5.15    3.20
   0  -7 -24    2.84    2.99
   0  -7  24    1.03    1.87
   0  -7 -24    1.47    2.67
   0  -7 -24    3.81    3.11
   0   7 -24    1.67    2.94
   0   7 -24    0.81    1.43
   0   7 -24    2.22    1.65
   0  -7 -25   -2.04    2.37
   0  -7 -25   -3.20    2.83
   0   7 -25   -1.93    1.46
   0   7 -25    3.40    1.22
   0   7 -25   -1.60    2.69
   0  -7 -25    1.80    2.60
   0   7 -26    1.30    2.38
   0  -7 -26    3.30    1.98
   0  -7 -26    1.57    2.53
   0   7 -26    1.95    1.30
   0   7 -27    1.66    1.06
   0   8   0  391.19   36.39
   0  -8   0  601.55   36.54
   0  -8  -1   26.62    4.12
   0   8  -1   28.69    3.85
   0   8   1   26.62    3.84
   0  -8   1   48.63    4.68
   0  -8  -1   48.16    4.51
   0  -8  -2    5.34    3.07
   0   8  -2    4.51    2.78
   0   8   2    6.46    2.75
   0  -8  -2   10.29    3.54
   0  -8  -3   55.63    5.80
   0   8   3   51.36    5.72
   0   8  -3   65.41    5.80
   0  -8  -4   33.71    4.09
   0   8  -4   37.90    4.06
   0   8   4   30.12    3.94
   0  -8   4   29.29    4.49
   0  -8  -5   21.46    3.36
   0   8  -5   23.08    3.35
   0  -8   5   20.96    3.96
   0  -8  -5   28.46    4.02
   0  -8   6   33.08    4.22
   0  -8  -6   32.05    4.34
   0  -8  -6   24.71    3.59
   0  -8  -7   31.92    4.87
   0  -8   7   48.07    4.81
   0  -8  -7   39.81    4.23
   0  -8   8   24.13    3.99
   0  -8  -8   22.10    3.28
   0   8  -9    9.83    2.29
   0  -8  -9   10.11    2.76
   0  -8  10   46.70    4.70
   0   8 -10   40.13    3.92
   0  -8  11   17.67    3.04
   0  -8  11   13.93    3.39
   0  -8 -11   22.49    3.74
   0  -8  12   -0.51    2.66
   0  -8  12    3.40    3.00
   0  -8 -12    7.26    3.48
   0  -8  13    1.24    2.94
   0  -8  13    0.10    2.58
   0  -8 -13    4.49    3.56
   0  -8  14   97.07    9.28
   0  -8  14  104.03    9.13
   0  -8 -15   67.36    5.85
   0  -8  15   40.57    4.97
   0  -8  15   50.11    4.79
   0  -8 -15   58.79    5.50
   0  -8  16    4.65    2.45
   0  -8  16    2.20    2.68
   0   8 -16    5.66    3.51
   0  -8 -17   37.57    4.71
   0  -8 -17   56.19    5.07
   0  -8  17   34.78    4.35
   0  -8  17   40.35    4.20
   0   8 -17   59.14    4.92
   0  -8  18   20.65    3.24
   0   8 -18   30.32    3.94
   0  -8 -18   21.86    3.85
   0  -8 -18   35.37    4.51
   0  -8 -18   31.81    4.23
   0  -8  19    3.63    2.28
   0   8 -19   -0.31    1.84
   0  -8 -19    8.97    3.61
   0  -8 -19    5.76    3.82
   0   8 -19    4.01    3.14
   0  -8 -19    1.00    3.10
   0   8 -20   -0.76    1.71
   0  -8 -20   -0.13    3.03
   0  -8 -20    4.81    3.61
   0   8 -20    5.03    3.01
   0  -8 -20    1.77    3.42
   0   8 -21    5.23    1.69
   0   8 -21    6.93    2.83
   0  -8 -21    6.22    2.97
   0  -8 -21    7.50    3.41
   0   8 -22   23.55    2.36
   0   8 -22   26.93    3.12
   0  -8 -22   15.99    3.20
   0  -8 -22   23.35    3.59
   0   8 -23   -0.80    1.27
   0  -8 -23   -1.28    2.32
   0  -8 -23   -0.24    2.64
   0  -8  24   -0.03    1.77
   0  -8 -24    4.44    1.91
   0   8 -24    3.66    1.11
   0   8 -25   23.59    2.05
   0  -9   0   -0.25    2.74
   0   9   0   -0.80    2.60
   0  -9   1    2.99    2.86
   0  -9  -1    1.44    2.68
   0   9   1    0.91    2.56
   0  -9   2   13.94    3.21
   0  -9  -2   15.06    2.90
   0  -9  -3    2.09    2.59
   0  -9  -4    1.78    2.51
   0  -9   5   -0.39    3.54
   0  -9  -5    1.85    3.41
   0  -9  -5    1.24    2.41
   0  -9   6   58.04    5.47
   0  -9  -6   46.09    4.69
   0   9  -7    4.99    2.02
   0  -9   7    3.53    3.10
   0  -9   8    1.01    3.06
   0  -9   9    2.55    3.12
   0  -9  10   -1.23    3.07
   0  -9 -11    1.76    3.59
   0  -9  11    0.03    2.99
   0  -9 -12    3.68    3.63
   0  -9  12    0.58    2.92
   0  -9 -13    3.27    3.71
   0  -9  13   -1.57    2.85
   0  -9 -14    0.96    3.68
   0  -9 -14    2.58    3.03
   0  -9  14   -2.01    2.72
   0  -9  15    3.17    2.66
   0  -9 -15    4.94    3.69
   0  -9  16    1.28    2.51
   0  -9 -16    2.61    3.55
   0  -9  17   -1.32    2.36
   0  -9 -17   -4.28    3.49
   0   9 -18    3.73    1.44
   0  -9 -18    5.54    3.30
   0  -9  18    1.75    2.18
   0   9 -19   15.79    1.96
   0  -9  19   14.77    2.46
   0  -9 -20   -0.18    2.25
   0   9 -20    2.91    1.14
   0  -9 -20    2.02    2.62
   0  -9 -21    3.75    1.92
   0   9 -21    6.02    1.05
   0 -10   0    1.64    2.93
   0 -10   0   -2.15    2.20
   0 -10   1    0.11    2.95
   0 -10  -1    4.05    2.97
   0 -10   1    1.27    2.21
   0 -10  -1    2.90    2.15
   0 -10   2   -0.16    2.91
   0 -10   2   -0.67    2.26
   0 -10  -2    2.18    2.14
   0  10  -3    1.33    1.93
   0 -10   3    2.72    2.86
   0 -10   3    0.96    2.26
   0 -10  -3   -1.47    2.09
   0  10  -4    3.04    1.89
   0 -10   4    6.35    2.85
   0 -10   4    4.72    2.30
   0  10  -5    4.80    1.78
   0 -10   5    7.80    2.80
   0 -10   5    4.07    2.33
   0  10  -6    2.38    1.64
   0 -10   6    4.09    2.74
   0 -10   6    0.64    2.30
   0  10  -7    0.23    1.50
   0 -10   7    0.35    2.64
   0 -10   7   -2.62    2.31
   0  10  -8    6.38    1.55
   0 -10   8   13.89    2.77
   0 -10   8   11.61    2.42
   0 -10   9    3.72    2.24
   0 -10   9    6.45    2.59
   0 -10  -9    4.49    2.77
   0 -10  10    0.62    2.12
   0 -10  10    0.42    2.45
   0 -10 -10   -0.74    2.78
   0 -10  11    0.52    2.02
   0 -10  11   -0.31    2.34
   0 -10 -11    1.56    2.77
   0 -10  12   16.80    2.53
   0 -10  12   19.24    2.78
   0 -10 -12   25.19    3.16
   0 -10  13    2.00    1.81
   0 -10  13   -0.30    2.12
   0 -10 -13   -1.89    2.64
   0 -10  14    5.25    1.72
   0 -10 -14    8.32    2.58
   0 -10  14    5.36    2.04
   0  10 -15    3.16    1.26
   0 -10  15    9.44    1.61
   0 -10  15   10.36    1.93
   0 -10 -15    9.64    2.33
   0  10 -16    0.39    0.97
   0 -10 -16    6.57    1.97
   0  11   0   -0.88    1.28
   0  11  -1    1.73    1.24
   0  11   1    1.44    1.33
   0  11  -2   10.28    1.42
   0  11   2    9.35    1.55
   0  11   3   17.02    1.87
   0  11  -3   15.03    1.67
   0  11   4   10.71    1.59
   0  11   5    9.52    1.53
   0  11   6    1.02    1.24
   0  11   7    3.45    1.21
   0  11   8    0.78    1.06
   1   0 -35   -0.60    1.26
   1   0 -34   51.67    5.19
   1   0 -34   81.26    5.47
   1   0 -33    0.30    1.80
   1   0 -33    2.18    1.97
   1   0 -33   -1.54    2.84
   1   0 -32    2.07    2.20
   1   0 -32    0.69    3.13
   1   0 -32    1.58    1.91
   1   0 -32    3.02    1.83
   1   0 -31    1.44    3.68
   1   0 -31    2.70    2.33
   1   0 -31   -0.90    2.39
   1   0 -31   -0.62    3.35
   1   0 -31    2.13    1.97
   1   0 -31   -1.48    2.05
   1   0 -30    8.34    4.05
   1   0 -30    8.05    2.62
   1   0 -30    9.39    2.60
   1   0 -29   -1.54    2.59
   1   0 -29    1.81    4.15
   1   0 -29    0.82    2.57
   1   0 -29    2.94    2.22
   1   0 -29   -0.05    3.74
   1   0 -29   -1.06    2.28
   1   0 -29    1.98    2.61
   1   0 -28    0.83    2.31
   1   0 -28   -0.46    2.63
   1   0 -28   -0.67    3.97
   1   0 -28    2.20    2.36
   1   0 -28   -2.14    2.75
   1   0 -27   -0.08    2.40
   1   0 -27    0.83    2.97
   1   0 -27   -1.29    2.77
   1   0 -27    1.37    2.38
   1   0 -27   -0.49    2.64
   1   0 -27   -2.83    2.65
   1   0 -27   -0.86    4.40
   1   0 -27    2.21    4.08
   1   0 -27    1.19    2.58
   1   0 -27   -0.49    2.80
   1   0 -26   91.12    7.51
   1   0 -26   70.77    6.73
   1   0 -26   88.12    6.67
   1   0 -26   80.22    6.60
   1   0 -26   78.24    6.48
   1   0 -26   69.86    6.64
   1   0 -26   91.92    7.37
   1   0 -26   66.77    6.55
   1   0 -26   62.36    6.56
   1   0 -26   79.66    6.68
   1   0 -25    2.67    2.43
   1   0 -25    1.86    4.28
   1   0 -25    0.04    2.41
   1   0 -25    1.94    2.88
   1   0 -25   -0.26    2.72
   1   0 -25   -1.98    2.57
   1   0 -25    3.85    2.39
   1   0 -25   -1.82    4.51
   1   0 -25    1.38    2.78
   1   0 -25   -1.64    2.69
   1   0 -25   -0.61    2.84
   1   0 -24   89.61    8.10
   1   0 -24   86.65    8.05
   1   0 -24  105.63    8.12
   1   0 -24  106.94    8.07
   1   0 -24  106.65    7.97
   1   0 -24   88.24    8.01
   1   0 -24   85.06    8.01
   1   0 -24  117.27    8.85
   1   0 -23   -2.97    2.33
   1   0 -23   -0.58    2.66
   1   0 -23    1.05    2.48
   1   0 -23    1.47    2.37
   1   0 -23    0.38    2.55
   1   0 -23   -3.88    2.30
   1   0 -23   -0.06    4.30
   1   0 -23    3.95    2.75
   1   0 -23    0.65    2.26
   1   0 -22   39.40    3.92
   1   0 -22   40.64    5.13
   1   0 -22   38.19    3.85
   1   0 -22   36.56    4.23
   1   0 -22   33.90    3.74
   1   0 -22   35.52    3.73
   1   0 -22   39.62    3.66
   1   0 -22   32.04    3.65
   1   0 -22   27.87    3.63
   1   0 -22   42.95    3.86
   1   0 -21   -0.93    2.00
   1   0 -21   -1.97    2.32
   1   0 -21   -1.87    2.82
   1   0 -21    0.03    2.15
   1   0 -21    2.02    2.41
   1   0 -21    3.67    4.04
   1   0 -21   -0.95    2.05
   1   0 -21   -0.15    2.00
   1   0 -21    0.69    2.20
   1   0 -20  104.14    8.77
   1   0 -20  121.01    9.36
   1   0 -19    1.64    2.20
   1   0 -19   -1.21    2.06
   1   0 -19   -1.67    2.57
   1   0 -19    1.06    1.94
   1   0 -19   -1.70    1.95
   1   0 -19    0.83    1.80
   1   0 -19   -0.03    1.85
   1   0 -19   -1.34    1.92
   1   0 -19    2.88    3.79
   1   0 -18   86.78    6.87
   1   0 -18   76.99    6.79
   1   0 -18   85.22    6.83
   1   0 -18   87.41    6.98
   1   0 -18   84.72    6.80
   1   0 -18   76.25    6.78
   1   0 -18   82.51    6.79
   1   0 -18   89.60    6.81
   1   0 -18   82.12    6.79
   1   0 -18   90.83    7.47
   1   0 -17    0.69    1.75
   1   0 -17   -0.09    1.93
   1   0 -17   -0.02    2.44
   1   0 -17   -0.69    1.86
   1   0 -17    0.69    1.80
   1   0 -17   -0.06    1.77
   1   0 -17    0.71    2.34
   1   0 -17   -1.00    1.87
   1   0 -17   -1.87    1.88
   1   0 -17   -1.42    2.15
   1   0 -16   -0.64    2.19
   1   0 -16   -0.04    2.32
   1   0 -16   -1.42    1.74
   1   0 -16    1.49    1.94
   1   0 -16   -0.63    2.38
   1   0 -16    0.87    1.83
   1   0 -16    1.28    1.74
   1   0 -16    2.49    1.75
   1   0 -16   -0.23    1.92
   1   0 -16   -1.15    1.91
   1   0 -16   -1.16    3.54
   1   0 -15   -0.34    2.26
   1   0 -15   -1.88    2.31
   1   0 -15   -0.06    1.78
   1   0 -15    0.59    1.94
   1   0 -15   -0.74    2.40
   1   0 -15   -0.98    1.89
   1   0 -15    0.40    1.92
   1   0 -15    0.08    1.83
   1   0 -15   -1.96    1.89
   1   0 -15   -0.83    2.27
   1   0 -15    0.76    1.78
   1   0 -15   -0.91    3.54
   1   0 -14 1117.04   86.01
   1   0 -14 1061.68   85.98
   1   0 -14 1183.83   86.06
   1   0 -14 1125.87   86.02
   1   0 -14 1068.09   85.98
   1   0 -14 1165.45   86.01
   1   0 -14 1150.98   86.01
   1   0 -14 1155.87   86.03
   1   0 -14 1144.75   86.01
   1   0 -14 1119.80   86.01
   1   0 -14 1123.32   86.02
   1   0 -13    1.78    2.31
   1   0 -13    0.28    2.19
   1   0 -13   -0.59    1.76
   1   0 -13    1.13    2.17
   1   0 -13    1.64    1.71
   1   0 -13    1.74    2.20
   1   0 -13    0.42    1.65
   1   0 -13    2.81    3.41
   1   0 -13    0.62    1.81
   1   0 -13    1.65    1.85
   1   0 -12   -0.09    3.02
   1   0 -12   -0.44    1.96
   1   0 -12   -1.15    1.56
   1   0 -12    1.62    1.56
   1   0 -12    0.56    1.55
   1   0 -12    0.34    2.14
   1   0 -12    1.15    1.62
   1   0 -12    0.73    1.68
   1   0 -11    0.71    1.74
   1   0 -11   -1.37    1.38
   1   0 -11    0.45    1.35
   1   0 -11    0.72    2.01
   1   0 -11    1.36    1.47
   1   0 -11   -0.33    1.51
   1   0 -10  150.15   12.31
   1   0 -10  158.84   12.27
   1   0 -10  154.90   12.28
   1   0 -10  164.36   12.29
  -1   0  10  150.55   12.25
  -1   0  10  157.05   12.28
   1   0 -10  180.58   12.36
   1   0 -10  163.54   12.29
   1   0 -10  159.10   12.28
   1   0  -9   -0.19    1.29
   1   0  -9    0.59    1.26
   1   0  -9   -0.03    1.15
   1   0  -9   -0.65    1.22
   1   0  -9    0.44    1.19
  -1   0   9   -0.37    1.26
  -1   0   9   -0.48    1.34
   1   0  -9    0.47    1.45
   1   0  -8   20.53    2.15
   1   0  -8   21.71    2.05
   1   0  -8   21.78    2.09
   1   0  -8   21.35    2.01
   1   0  -8   22.69    2.03
   1   0  -8   20.45    2.04
   1   0  -8   19.56    2.04
  -1   0   8   20.91    2.09
   1   0  -7    0.23    1.24
   1   0  -7    1.20    1.16
  -1   0   7    0.36    1.25
   1   0  -7    0.57    1.05
   1   0  -7    0.22    1.17
   1   0  -7    0.49    1.32
   1   0  -7   -0.60    1.16
  -1   0   6 6381.12  483.95
   1   0  -6 6215.76  483.95
   1   0  -6 6379.17  483.95
   1   0  -5   -0.20    0.96
   1   0  -4   10.95    1.14
   1   0  -3   -0.10    0.55
  -1   0   2  197.29   15.11
   1   0  -1    0.07    0.29
  -1   0   1    0.31    0.39
  -1   0  -1    0.02    0.31
  -1   0  -2    3.16    0.52
  -1   0  -2    3.72    0.56
  -1   0  -2    4.18    0.52
  -1   0  -3   -0.11    0.66
  -1   0  -3    0.09    0.59
  -1   0  -4  380.64   30.37
  -1   0  -4  408.27   30.36
  -1   0  -4  406.81   30.36
  -1   0  -4  387.11   30.36
  -1   0  -5    0.61    1.29
  -1   0  -5    0.08    0.95
  -1   0  -5   -0.46    1.16
  -1   0  -5    0.91    1.34
  -1   0  -5   -0.97    1.73
  -1   0  -6    1.01    1.14
  -1   0  -6    1.56    1.27
  -1   0  -6    1.44    1.03
  -1   0  -6    0.50    1.26
  -1   0  -6    1.53    2.27
  -1   0  -6    0.16    0.90
  -1   0  -6    0.79    2.04
  -1   0  -6    0.99    1.33
  -1   0  -6    1.65    1.32
  -1   0  -6    0.06    1.53
  -1   0  -6   -0.01    1.14
  -1   0  -6    0.30    1.57
  -1   0  -6   -0.45    1.00
  -1   0  -7   -0.53    1.62
  -1   0  -7   -0.67    1.32
  -1   0  -7    0.49    1.23
  -1   0  -7    0.30    1.16
  -1   0  -7    0.22    1.38
  -1   0  -7    0.31    1.10
  -1   0  -7    0.60    0.94
  -1   0  -7    0.23    1.64
  -1   0  -7    1.03    1.43
  -1   0  -7    0.57    1.61
  -1   0  -7   -0.21    1.39
  -1   0  -7   -0.19    1.70
  -1   0  -7    0.33    2.12
  -1   0  -8    5.30    1.42
  -1   0  -8    5.33    1.74
  -1   0  -8    3.66    1.84
  -1   0  -8    5.19    1.32
   1   0   8    5.07    1.29
  -1   0  -8    4.73    1.30
  -1   0  -8    4.62    1.49
  -1   0  -8    4.57    1.21
  -1   0  -8    4.50    1.24
  -1   0  -8    5.50    1.07
  -1   0  -8    4.09    1.17
  -1   0  -8    3.86    1.68
  -1   0  -8    6.50    1.52
  -1   0  -8    4.80    1.50
  -1   0  -8    5.35    1.71
  -1   0  -8    5.32    1.69
  -1   0  -8    5.30    2.20
  -1   0  -9   -1.14    1.75
  -1   0  -9   -1.01    1.52
  -1   0  -9   -0.99    1.81
   1   0   9   -0.23    1.25
  -1   0  -9    0.26    1.79
  -1   0  -9   -0.72    1.33
  -1   0  -9    0.46    1.34
  -1   0  -9   -0.48    1.52
  -1   0  -9    0.66    1.19
  -1   0  -9   -1.38    1.23
  -1   0  -9   -0.05    1.07
  -1   0  -9    0.41    1.18
  -1   0  -9    0.21    1.70
  -1   0  -9    0.53    1.52
  -1   0  -9    0.65    1.72
  -1   0  -9    0.33    1.85
  -1   0  -9   -0.69    2.28
  -1   0 -10    4.36    1.93
  -1   0 -10    7.23    2.00
   1   0  10    5.67    1.48
  -1   0 -10    6.66    1.98
  -1   0 -10    7.64    1.55
  -1   0 -10    5.55    1.51
  -1   0 -10    5.31    1.69
  -1   0 -10    7.05    1.41
  -1   0 -10    6.06    1.43
  -1   0 -10    5.84    1.38
  -1   0 -10    5.74    1.28
  -1   0 -10    6.22    1.82
  -1   0 -10    5.37    1.93
  -1   0 -10    7.44    1.75
  -1   0 -10    6.89    1.89
  -1   0 -10    6.74    1.99
  -1   0 -10    6.96    2.52
  -1   0 -11    0.29    2.04
  -1   0 -11   -0.28    2.23
   1   0  11    0.19    1.54
   1   0  11    0.08    0.98
  -1   0 -11   -0.09    1.62
  -1   0 -11    0.08    1.61
  -1   0 -11   -1.36    2.23
  -1   0 -11   -0.65    1.50
  -1   0 -11   -0.54    1.82
  -1   0 -11   -0.54    1.42
  -1   0 -11   -0.90    1.28
  -1   0 -11   -0.87    1.95
  -1   0 -11   -1.70    2.07
  -1   0 -11    0.75    1.92
  -1   0 -11   -0.11    2.16
  -1   0 -11   -1.82    2.16
  -1   0 -11    0.31    2.78
  -1   0 -12    1.53    2.35
  -1   0 -12    2.24    2.57
   1   0  12    2.36    1.76
  -1   0 -12    1.75    2.51
  -1   0 -12    2.56    1.93
  -1   0 -12    3.57    1.80
  -1   0 -12    2.53    2.10
  -1   0 -12    2.47    1.69
  -1   0 -12    0.48    1.67
  -1   0 -12    1.55    1.57
  -1   0 -12    3.43    1.66
  -1   0 -12    3.12    2.47
  -1   0 -12    2.55    2.27
  -1   0 -12    5.33    2.30
  -1   0 -12    2.85    2.53
  -1   0 -12    3.53    2.61
  -1   0 -12    3.64    3.27
  -1   0 -13    0.81    2.42
  -1   0 -13   -2.28    2.66
   1   0  13   -0.16    1.89
  -1   0 -13    1.60    2.67
  -1   0 -13   -1.07    2.01
  -1   0 -13    1.36    2.80
  -1   0 -13   -2.12    1.88
  -1   0 -13   -0.28    2.15
  -1   0 -13   -0.12    1.75
  -1   0 -13    2.25    1.79
  -1   0 -13    0.96    1.70
  -1   0 -13   -0.76    1.64
  -1   0 -13    1.06    2.37
  -1   0 -13    0.20    2.28
  -1   0 -13   -0.91    2.67
  -1   0 -13    0.68    2.73
  -1   0 -13    0.52    3.48
  -1   0 -14   -1.15    1.98
   1   0  14   -0.69    1.93
  -1   0 -14   -0.45    2.65
  -1   0 -14   -1.07    2.85
  -1   0 -14   -0.73    1.84
  -1   0 -14   -0.31    2.22
  -1   0 -14   -1.20    1.84
  -1   0 -14    0.75    1.79
  -1   0 -14   -1.39    1.67
  -1   0 -14   -0.38    1.70
  -1   0 -14    1.15    3.61
  -1   0 -14   -0.46    2.28
  -1   0 -14    0.66    2.44
  -1   0 -14    1.24    2.66
  -1   0 -14   -0.80    1.92
  -1   0 -14    1.60    2.58
  -1   0 -15   -1.68    1.78
  -1   0 -15    0.21    1.83
  -1   0 -15   -2.43    2.57
  -1   0 -15    0.50    1.66
  -1   0 -15    0.34    1.73
  -1   0 -15   -1.65    3.46
  -1   0 -15    1.45    2.31
  -1   0 -15    0.66    1.95
  -1   0 -15   -0.19    1.88
   1   0  15   -1.70    1.91
  -1   0 -15   -0.53    2.59
  -1   0 -15   -1.08    1.89
  -1   0 -15   -0.11    2.49
  -1   0 -16   66.91    5.76
  -1   0 -16   67.83    5.77
  -1   0 -16   67.78    6.02
  -1   0 -16   67.13    5.75
  -1   0 -16   67.93    5.76
  -1   0 -16   74.03    5.81
  -1   0 -16   67.98    5.96
   1   0  16   70.54    5.80
  -1   0 -16   71.36    5.95
  -1   0 -16   71.15    5.81
  -1   0 -16   70.57    5.79
  -1   0 -16   73.00    5.96
  -1   0 -16   73.99    5.81
  -1   0 -17    0.66    2.25
  -1   0 -17    1.09    1.88
  -1   0 -17    0.38    2.57
  -1   0 -17   -0.38    1.80
  -1   0 -17   -1.29    1.75
  -1   0 -17   -0.34    1.98
  -1   0 -17   -2.09    1.89
   1   0  17    0.68    2.01
  -1   0 -17   -0.89    2.37
  -1   0 -17   -0.66    2.06
  -1   0 -17   -0.37    3.62
  -1   0 -17   -1.15    2.44
  -1   0 -17   -0.19    1.94
  -1   0 -18  193.86   15.56
  -1   0 -18  208.71   15.61
  -1   0 -18  185.94   15.52
  -1   0 -18  182.54   15.51
  -1   0 -18  210.01   15.55
  -1   0 -18  192.72   15.54
  -1   0 -18  205.45   15.52
  -1   0 -18  201.08   15.53
  -1   0 -18  221.51   15.82
  -1   0 -18  205.60   15.54
  -1   0 -19   -0.60    2.15
  -1   0 -19    0.88    3.88
  -1   0 -19   -0.05    2.08
  -1   0 -20  126.86    9.56
  -1   0 -20  107.37    8.97
  -1   0 -20  118.31    9.09
  -1   0 -20  112.19    8.94
  -1   0 -20  123.33    8.96
  -1   0 -20  119.54    8.99
  -1   0 -20  115.27    8.99
  -1   0 -20  106.31    8.94
  -1   0 -20  106.49    8.97
  -1   0 -20   98.82    8.93
  -1   0 -20   97.94    8.92
  -1   0 -20  115.89    9.02
  -1   0 -21    0.40    2.15
  -1   0 -21   -3.31    2.32
  -1   0 -21   -0.18    2.31
  -1   0 -21   -0.03    4.21
  -1   0 -21   -1.70    2.08
  -1   0 -21   -0.72    2.39
  -1   0 -21   -0.09    2.93
  -1   0 -21   -0.56    2.27
  -1   0 -21   -0.69    2.26
  -1   0 -21   -0.58    2.46
  -1   0 -21   -2.35    2.41
  -1   0 -21    0.22    2.62
  -1   0 -22  145.47   10.95
  -1   0 -22  119.78   10.34
  -1   0 -22  141.21   10.54
  -1   0 -22  138.80   10.30
  -1   0 -22  126.21   10.29
  -1   0 -22  139.75   10.35
  -1   0 -22  139.49   10.33
  -1   0 -22  116.89   10.31
  -1   0 -22  115.81   10.32
  -1   0 -22  114.24   10.29
  -1   0 -22  114.05   10.28
  -1   0 -22  145.56   10.39
  -1   0 -23    2.55    2.52
  -1   0 -23   -1.69    2.65
  -1   0 -23   -3.42    2.50
  -1   0 -23    2.99    2.29
  -1   0 -23   -1.92    2.73
  -1   0 -23    1.25    3.32
  -1   0 -23   -1.74    2.74
  -1   0 -23    2.61    4.60
  -1   0 -23    0.15    2.52
  -1   0 -23   -2.87    2.68
  -1   0 -23   -1.04    3.00
  -1   0 -24  220.46   20.97
  -1   0 -24  238.59   20.98
  -1   0 -24  313.14   21.34
  -1   0 -24  247.31   21.00
  -1   0 -24  273.09   21.14
  -1   0 -24  284.50   21.00
  -1   0 -24  298.99   21.02
  -1   0 -24  297.61   21.25
  -1   0 -24  253.59   21.00
  -1   0 -24  291.42   21.04
  -1   0 -24  280.03   20.96
  -1   0 -25    4.90    3.07
  -1   0 -25   -1.48    2.82
  -1   0 -25   -1.49    4.33
  -1   0 -25    1.24    2.42
  -1   0 -25    0.36    2.98
  -1   0 -25    5.26    3.61
  -1   0 -25   -0.58    2.82
  -1   0 -25   -0.13    2.53
  -1   0 -25   -2.20    4.66
  -1   0 -25   -0.31    2.67
  -1   0 -26    2.78    2.82
  -1   0 -26    3.17    4.16
  -1   0 -26    3.73    2.94
  -1   0 -26   -1.76    2.79
  -1   0 -26    2.90    4.59
  -1   0 -26    2.30    2.42
  -1   0 -26    1.70    3.03
  -1   0 -26    0.19    2.55
  -1   0 -27   -0.74    2.87
  -1   0 -27   -1.07    2.48
  -1   0 -27    0.25    4.05
  -1   0 -27   -3.51    4.50
  -1   0 -27    3.54    2.40
  -1   0 -27   -5.83    2.83
  -1   0 -27   -0.99    2.87
  -1   0 -27    2.24    2.64
  -1   0 -28   27.26    3.46
  -1   0 -28   25.93    3.46
  -1   0 -28   29.97    4.90
  -1   0 -28   29.46    4.40
  -1   0 -28   21.09    3.49
  -1   0 -28   16.81    3.17
  -1   0 -28   27.17    3.47
  -1   0 -28   34.14    3.24
  -1   0 -29   -4.72    2.59
  -1   0 -29   -0.43    4.21
  -1   0 -29    0.35    3.62
  -1   0 -29    1.42    2.56
  -1   0 -29    0.18    2.18
  -1   0 -29   -1.37    2.58
  -1   0 -29   -0.95    2.27
  -1   0 -30    1.62    2.11
  -1   0 -30    1.38    2.42
  -1   0 -30    0.03    2.17
  -1   0 -30    3.18    3.94
  -1   0 -31    1.17    3.17
  -1   0 -31    0.27    1.98
  -1   0 -31   -4.05    2.06
  -1   0 -31   -1.65    2.26
  -1   0 -31    1.37    3.64
  -1   0 -32   31.73    3.58
  -1   0 -32   25.95    2.78
  -1   0 -32   20.94    2.80
  -1   0 -32   28.51    3.90
  -1   0 -33   -1.02    2.55
  -1   0 -33   -2.67    2.96
  -1   0 -33    0.37    1.66
  -1   0 -34   -1.03    1.41
   1   1 -35    0.87    1.87
   1   1 -35   -0.62    1.14
   1   1 -34    5.74    2.33
   1  -1 -34    0.62    1.64
   1   1 -34    1.75    1.48
   1   1 -33   20.01    2.97
   1  -1 -33   10.14    2.25
   1   1 -33   13.26    2.09
   1   1 -33   18.80    3.23
   1   1 -33   16.50    2.01
   1   1 -32    0.04    3.29
   1  -1 -32    0.20    3.15
   1   1 -32    2.65    3.02
   1   1 -32    0.51    1.92
   1  -1 -32   -3.07    2.08
   1   1 -32    0.68    1.80
   1   1 -32    1.34    2.13
   1  -1 -32   -1.14    2.13
   1   1 -32   -1.68    1.77
   1   1 -31   10.21    3.61
   1  -1 -31    3.86    3.50
   1   1 -31    6.80    3.30
   1   1 -31    7.79    2.24
   1   1 -31    2.48    2.01
   1  -1 -31    6.54    2.27
   1  -1 -31    3.27    2.35
   1   1 -31    7.60    2.42
   1   1 -31    8.78    2.02
   1  -1 -30   13.78    2.53
   1   1 -30   20.49    4.00
   1  -1 -30   15.31    2.77
   1   1 -30   16.62    2.81
   1   1 -30   17.17    2.89
   1  -1 -30   13.57    2.84
   1  -1 -29    1.23    2.51
   1   1 -29    1.53    2.51
   1  -1 -29    0.34    2.58
   1   1 -29   -2.11    2.65
   1   1 -29   -4.58    4.05
   1  -1 -29   -0.16    3.82
   1   1 -29    1.01    3.69
   1   1 -29   -1.83    2.47
   1   1 -29   -1.20    2.13
   1  -1 -29    0.89    2.35
   1   1 -29   -2.13    2.43
   1  -1 -29   -5.35    2.33
   1   1 -29    1.58    2.14
   1   1 -28   22.89    3.57
   1   1 -28   33.76    3.56
   1  -1 -28   27.96    3.56
   1  -1 -28   28.15    3.60
   1   1 -28   33.43    3.30
   1  -1 -28   30.06    3.42
   1   1 -28   32.17    4.57
   1  -1 -28   37.98    4.69
   1   1 -28   24.17    3.25
   1  -1 -28   24.50    3.48
   1  -1 -28   27.57    3.66
   1   1 -28   33.71    3.53
   1  -1 -27    6.34    2.74
   1   1 -27    8.35    2.53
   1   1 -27    5.38    2.75
   1  -1 -27    8.49    2.76
   1   1 -27   10.73    2.78
   1  -1 -27    5.29    2.75
   1  -1 -27   15.23    4.22
   1  -1 -27   12.49    2.79
   1   1 -27   10.79    2.39
   1   1 -27    8.60    2.84
   1  -1 -27   10.35    2.81
   1   1 -27   13.67    2.87
   1   1 -27   13.74    2.49
   1  -1 -27    9.86    2.60
   1   1 -27   12.97    4.40
   1  -1 -27    8.97    3.07
   1   1 -27    8.30    2.83
   1  -1 -26   18.92    3.38
   1   1 -26   19.99    3.22
   1   1 -26   26.20    3.11
   1   1 -26   26.39    3.45
   1  -1 -26   24.33    3.36
   1   1 -26   21.43    3.24
   1  -1 -26   29.06    4.74
   1  -1 -26   21.74    3.42
   1   1 -26   22.36    3.43
   1   1 -26   31.73    3.51
   1  -1 -26   27.32    3.50
   1  -1 -26   24.06    3.32
   1   1 -26   29.91    3.17
   1   1 -26   32.32    4.86
   1  -1 -26   29.47    5.04
   1  -1 -26   30.07    3.70
   1   1 -26   27.78    3.51
   1  -1 -25   93.49    7.38
   1   1 -25   85.50    7.29
   1  -1 -25   76.44    6.66
   1   1 -25   70.73    6.43
   1  -1 -25   74.78    6.57
   1   1 -25   84.57    6.46
   1  -1 -25   62.68    6.41
   1   1 -25   67.40    6.40
   1  -1 -25   85.05    6.41
   1   1 -25   78.05    6.43
   1   1 -25   81.68    6.49
   1  -1 -25   80.36    6.47
   1  -1 -25   87.72    7.25
   1  -1 -25   66.07    6.41
   1   1 -25   65.99    6.29
   1   1 -25   64.19    6.28
   1  -1 -25   63.51    6.45
   1   1 -25   60.83    6.28
   1   1 -25   81.49    6.30
   1  -1 -25   74.57    6.38
   1  -1 -24   14.83    3.20
   1   1 -24   18.44    3.06
   1   1 -24   13.54    2.64
   1  -1 -24   14.47    4.43
   1   1 -24   12.95    2.62
   1  -1 -24   12.69    2.81
   1   1 -24   15.36    2.60
   1  -1 -24   11.44    2.80
   1  -1 -24    9.48    3.30
   1   1 -24   13.22    2.85
   1   1 -24   17.41    3.32
   1  -1 -24   15.37    2.91
   1   1 -24   13.76    3.00
   1   1 -24   13.61    2.90
   1  -1 -24   18.76    3.05
   1   1 -24   18.37    2.69
   1  -1 -24   16.38    2.78
   1   1 -24   15.26    4.53
   1  -1 -24   12.99    4.75
   1   1 -23   34.68    3.48
   1  -1 -23   34.24    3.53
   1  -1 -23   33.82    4.87
   1  -1 -23   31.36    3.86
   1   1 -23   34.76    3.71
   1  -1 -23   33.45    3.61
   1   1 -23   31.63    3.56
   1   1 -23   25.50    3.43
   1  -1 -23   31.60    3.85
   1  -1 -23   26.91    3.61
   1  -1 -23   31.08    3.55
   1   1 -23   33.44    3.44
   1   1 -23   28.46    3.37
   1   1 -23   27.46    3.54
   1  -1 -23   32.60    3.92
   1   1 -23   34.64    3.94
   1  -1 -23   35.22    3.66
   1   1 -23   36.46    3.68
   1  -1 -23   35.94    5.14
   1   1 -23   39.82    5.03
   1   1 -22   -0.38    2.19
   1  -1 -22   -0.39    2.21
   1  -1 -22    0.64    3.92
   1   1 -22   -0.62    2.48
   1  -1 -22    3.62    2.68
   1   1 -22    0.92    2.28
   1  -1 -22   -0.06    2.33
   1  -1 -22   -1.24    2.61
   1   1 -22   -0.28    2.07
   1  -1 -22   -3.14    2.27
   1   1 -22   -1.51    2.04
   1  -1 -22   -0.45    2.28
   1   1 -22   -1.43    2.01
   1   1 -22    2.08    2.26
   1  -1 -22   -2.38    2.67
   1   1 -22    1.05    2.73
   1  -1 -22    0.74    2.43
   1   1 -22    0.69    2.46
   1  -1 -22   -0.36    4.27
   1   1 -22    3.43    4.15
   1  -1 -21   43.00    4.59
   1   1 -21   52.94    4.48
   1  -1 -21   44.92    4.55
   1  -1 -21   50.79    4.55
   1   1 -21   49.43    4.58
   1   1 -21   55.15    4.51
   1  -1 -21   52.35    4.53
   1   1 -21   49.30    4.46
   1  -1 -21   49.61    4.72
   1   1 -21   48.18    4.54
   1   1 -21   54.86    4.80
   1  -1 -21   54.11    5.47
   1  -1 -21   43.70    4.70
   1   1 -21   45.19    4.46
   1   1 -21   55.16    4.63
   1  -1 -21   48.95    4.74
   1  -1 -21   58.63    5.68
   1   1 -21   60.26    5.70
   1  -1 -20  145.23   11.58
   1   1 -20  157.71   11.54
   1  -1 -20  152.72   11.53
   1  -1 -20  146.47   11.59
   1  -1 -20  127.01   11.56
   1  -1 -20  141.60   11.54
   1   1 -20  130.29   11.50
   1   1 -20  140.64   11.50
   1  -1 -20  150.22   11.60
   1  -1 -20  150.34   11.75
   1  -1 -20  155.58   11.88
   1  -1 -20  147.66   11.61
   1  -1 -20  159.44   11.99
   1   1 -20  164.09   11.99
   1   1 -19   57.33    5.56
   1  -1 -19   51.64    5.49
   1   1 -19   48.24    4.55
   1   1 -19   52.25    4.74
   1  -1 -19   49.22    4.86
   1  -1 -19   46.48    4.67
   1   1 -19   50.14    4.48
   1   1 -19   52.73    4.56
   1  -1 -19   53.85    4.56
   1  -1 -19   55.67    4.56
   1   1 -19   51.48    4.58
   1   1 -19   60.11    4.71
   1   1 -19   51.21    4.52
   1   1 -18   73.28    5.86
   1  -1 -18   64.41    5.92
   1  -1 -18   68.41    5.92
   1  -1 -18   73.15    5.89
   1   1 -18   76.96    5.90
   1   1 -18   75.57    5.91
   1  -1 -18   68.05    5.91
   1  -1 -18   60.59    5.99
   1   1 -18   71.20    5.85
   1  -1 -18   67.70    5.99
   1   1 -18   67.83    5.87
   1  -1 -18   74.56    6.00
   1   1 -18   70.73    5.89
   1  -1 -18   74.96    6.24
   1   1 -18   73.01    6.01
   1  -1 -18   71.30    6.15
   1   1 -18   79.43    6.14
   1  -1 -18   72.52    6.04
   1   1 -18   82.08    6.69
   1  -1 -17   32.19    3.21
   1   1 -17   30.36    3.15
   1  -1 -17   31.50    3.33
   1  -1 -17   33.86    3.79
   1   1 -17   30.00    3.37
   1  -1 -17   33.12    3.59
   1  -1 -17   33.67    3.37
   1   1 -17   29.38    3.14
   1   1 -17   35.26    3.25
   1   1 -17   32.92    3.31
   1  -1 -17   30.79    3.20
   1  -1 -17   33.14    3.22
   1   1 -17   33.61    3.18
   1  -1 -17   33.39    3.17
   1  -1 -17   31.37    3.49
   1   1 -17   38.44    3.75
   1   1 -17   35.88    3.13
   1  -1 -17   31.93    3.19
   1  -1 -16  360.51   27.44
   1   1 -16  357.89   27.42
   1   1 -16  358.95   27.42
   1  -1 -16  357.61   27.43
   1  -1 -16  347.28   27.42
   1   1 -16  369.61   27.43
   1  -1 -16  362.81   27.42
   1   1 -16  351.70   27.44
   1   1 -16  352.08   27.41
   1  -1 -16  358.13   27.46
   1  -1 -16  355.93   27.46
   1  -1 -16  369.90   27.46
   1   1 -16  349.38   27.43
   1  -1 -16  366.79   27.52
   1  -1 -16  326.51   27.45
   1  -1 -16  352.93   27.46
   1  -1 -16  359.62   27.56
   1  -1 -15    2.87    1.76
   1  -1 -15    3.37    2.07
   1   1 -15    5.19    2.09
   1  -1 -15    4.07    2.72
   1  -1 -15    3.62    3.41
   1  -1 -15    2.39    2.06
   1   1 -15    4.82    1.68
   1   1 -15    4.54    2.03
   1  -1 -15    4.86    1.86
   1   1 -15    4.25    1.90
   1  -1 -15    5.54    1.89
   1  -1 -15    3.44    1.84
   1   1 -15    3.92    1.79
   1  -1 -15    2.42    2.36
   1   1 -15    4.09    1.64
   1  -1 -15    4.58    1.82
   1  -1 -14   91.25    7.19
   1   1 -14   90.25    7.14
   1  -1 -14   89.39    7.18
   1   1 -14   90.75    7.15
   1  -1 -14   87.37    7.19
   1  -1 -14   86.28    7.17
   1   1 -14   91.32    7.20
   1   1 -14   92.39    7.20
   1   1 -14   93.78    7.13
   1  -1 -14   93.27    7.27
   1  -1 -14   89.18    7.19
   1  -1 -14   83.15    7.15
   1  -1 -14   92.18    7.27
   1   1 -14   80.85    7.22
   1  -1 -14   92.12    7.47
   1  -1 -14   93.97    7.44
   1  -1 -14   84.19    7.34
   1  -1 -14   92.08    7.71
   1  -1 -13  537.52   41.55
   1  -1 -13  556.78   41.52
   1   1 -13  551.41   41.52
   1  -1 -13  528.70   41.52
   1   1 -13  541.51   41.53
   1  -1 -13  542.05   41.52
   1  -1 -13  560.63   41.54
   1  -1 -13  530.03   41.53
   1   1 -13  556.72   41.52
   1  -1 -13  571.34   41.55
   1  -1 -13  566.96   41.55
   1  -1 -13  529.67   41.49
   1   1 -13  515.00   41.52
   1  -1 -13  540.28   41.58
   1  -1 -13  567.37   41.56
   1  -1 -13  496.38   41.48
   1  -1 -13  556.49   41.61
   1   1 -12   40.51    3.56
   1  -1 -12   37.13    3.54
   1  -1 -12   41.00    3.54
   1  -1 -12   40.47    3.58
   1  -1 -12   39.61    3.73
   1   1 -12   39.83    3.50
   1  -1 -12   37.67    3.50
   1   1 -12   41.56    3.44
   1  -1 -12   39.24    3.53
   1   1 -12   43.21    3.56
   1  -1 -12   39.82    3.50
   1  -1 -12   40.37    3.59
   1  -1 -12   37.45    3.55
   1   1 -12   36.82    3.59
   1  -1 -12   39.93    3.88
   1  -1 -12   36.65    3.56
   1  -1 -12   40.36    3.87
   1   1 -12   42.40    3.56
   1  -1 -12   40.07    3.48
   1  -1 -11    3.42    1.58
  -1  -1  11    2.33    1.59
   1  -1 -11    4.21    1.79
   1  -1 -11    3.70    1.53
   1  -1 -11    3.50    1.50
   1   1 -11    2.38    1.64
   1  -1 -11    2.20    1.50
   1   1 -11    2.55    1.37
   1   1 -11    3.85    1.52
   1  -1 -11    1.47    1.38
   1  -1 -11    2.89    1.57
   1  -1 -11    3.80    1.55
   1   1 -11    2.73    1.64
   1  -1 -11    2.74    2.05
   1  -1 -11    5.03    2.04
   1  -1 -11   10.07    1.49
   1   1 -11    4.03    1.55
   1  -1 -11    3.40    2.75
   1  -1 -10   19.59    2.16
  -1  -1  10   22.07    2.17
   1  -1 -10   21.33    2.31
   1  -1 -10   22.51    2.11
   1   1 -10   23.62    2.12
   1   1 -10   20.99    2.20
   1  -1 -10   20.14    2.13
   1  -1 -10   21.69    2.14
   1   1 -10   21.69    2.07
   1  -1 -10   19.48    2.13
   1  -1 -10   17.35    2.07
   1   1 -10   21.67    2.14
   1  -1 -10   20.33    2.16
   1   1 -10   20.08    2.18
   1  -1 -10   19.69    2.46
   1  -1 -10   21.61    2.44
   1   1 -10   20.49    2.13
   1  -1 -10   22.48    2.09
   1  -1 -10   23.02    2.91
   1  -1  -9 1439.10  110.58
  -1  -1   9 1444.36  110.58
   1  -1  -9 1423.14  110.58
   1   1  -9 1419.65  110.58
   1  -1  -9 1422.79  110.58
   1   1  -9 1439.98  110.59
   1  -1  -9 1397.38  110.58
   1  -1  -9 1389.94  110.57
   1   1  -9 1504.14  110.58
   1  -1  -9 1493.58  110.59
   1   1  -9 1509.38  110.59
   1  -1  -9 1540.73  110.59
   1  -1  -9 1452.24  110.58
   1   1  -9 1360.48  110.57
   1  -1  -9 1428.61  110.59
   1  -1  -9 1412.82  110.58
   1   1  -9 1456.28  110.57
   1  -1  -9 1501.87  110.57
   1  -1  -9 1437.57  110.58
   1   1  -8  111.24    8.45
   1  -1  -8  105.88    8.41
   1  -1  -8  105.42    8.41
  -1  -1   8  105.49    8.43
   1  -1  -8  108.22    8.42
   1  -1  -8  112.13    8.42
   1   1  -8  108.04    8.41
   1  -1  -8  108.19    8.45
   1   1  -8  110.00    8.43
   1  -1  -8  103.08    8.41
   1  -1  -8  107.90    8.43
   1  -1  -8  106.76    8.49
   1   1  -8  109.36    8.42
   1  -1  -8  105.90    8.47
   1   1  -8  108.69    8.43
   1  -1  -8  116.03    8.40
   1  -1  -8  106.84    8.43
   1  -1  -7 2205.95  169.90
   1   1  -7 2307.52  169.91
  -1   1   7 2101.80  169.87
  -1  -1   7 2260.17  169.90
   1  -1  -7 2215.56  169.91
   1  -1  -7 2238.18  169.90
   1   1  -7 2250.72  169.90
   1  -1  -7 2226.73  169.90
   1  -1  -7 2266.83  169.91
   1   1  -7 2362.37  169.91
   1  -1  -7 2261.25  169.90
   1  -1  -7 2193.86  169.91
   1  -1  -7 2216.92  169.90
   1   1  -7 2279.85  169.90
   1  -1  -7 2261.11  169.91
   1  -1  -6  337.96   25.61
   1  -1  -6  326.76   25.60
   1  -1  -6  341.66   25.59
   1   1  -6  346.82   25.60
   1  -1  -6  346.26   25.60
   1  -1  -6  343.31   25.63
   1  -1  -6  352.80   25.62
   1   1  -6  334.62   25.59
   1  -1  -6  312.54   25.60
   1  -1  -6  350.84   25.61
  -1   1   6  331.28   25.55
  -1  -1   6  338.54   25.61
   1  -1  -6  301.63   25.58
   1   1  -6  329.62   25.59
   1   1  -6  318.91   25.61
   1   1  -6  353.24   25.61
   1  -1  -5   34.03    2.62
  -1  -1   5   32.39    2.55
   1  -1  -5   24.28    2.43
   1   1  -5   28.30    2.53
   1   1  -5   30.84    2.55
   1  -1  -4   62.91    4.52
   1   1  -4   65.75    4.49
   1   1  -4   67.69    4.49
   1   1  -3  124.52    9.44
   1   1  -3  120.82    9.44
   1   1  -2   10.00    1.03
   1  -1  -1  532.11   40.75
   1  -1   0    2.40    0.61
  -1  -1   0    2.37    0.54
  -1  -1  -1 1168.24   91.93
   1   1   1 1094.80   91.93
  -1  -1  -1 1313.09   91.94
  -1  -1  -1 1255.17   91.94
   1  -1   1 1223.99   91.94
  -1   1  -2    4.47    0.70
  -1  -1  -2    3.33    0.68
  -1  -1  -2    3.32    0.64
  -1  -1  -2    4.35    0.66
  -1   1  -2    3.83    0.65
  -1   1  -2    4.17    0.66
   1   1   2    2.07    0.64
  -1  -1  -3 1448.17  107.76
  -1  -1  -3 1344.89  107.75
  -1  -1  -3 1393.82  107.75
  -1   1  -3 1483.03  107.75
  -1   1  -3 1483.80  107.75
  -1  -1  -3 1196.33  107.75
  -1  -1  -3 1485.23  107.75
  -1   1  -3 1452.15  107.75
  -1  -1  -4    6.35    1.38
  -1  -1  -4    6.10    1.30
  -1  -1  -4    6.85    1.75
  -1  -1  -4    4.96    1.36
  -1   1  -4    6.30    1.11
  -1  -1  -4    4.50    1.05
  -1  -1  -4    5.51    0.98
  -1   1  -4    5.57    0.97
  -1  -1  -5 5759.83  446.76
  -1  -1  -5 6091.54  446.76
  -1  -1  -5 6031.77  446.76
  -1   1  -5 5971.38  446.75
  -1  -1  -5 4958.82  446.76
  -1  -1  -5 5964.13  446.76
  -1  -1  -5 5811.28  446.76
  -1  -1  -5 6143.12  446.77
  -1  -1  -5 6026.56  446.76
  -1   1  -5 5749.31  446.76
  -1   1  -5 5849.82  446.76
  -1  -1  -5 5720.91  446.76
  -1  -1  -6    0.56    1.37
  -1  -1  -6    2.77    1.11
  -1  -1  -6    2.74    2.10
  -1  -1  -6    1.78    1.50
  -1  -1  -6    1.35    1.03
  -1  -1  -6    1.50    1.15
  -1  -1  -6    2.67    1.16
  -1   1  -6    1.68    1.09
  -1  -1  -6    3.17    1.42
  -1  -1  -6    4.56    1.19
  -1  -1  -6    2.30    1.35
  -1   1  -6    2.94    1.63
  -1   1  -6    2.47    1.37
  -1  -1  -6    1.46    1.61
  -1  -1  -6    2.92    1.40
  -1  -1  -7  858.01   70.34
  -1  -1  -7  912.38   70.34
  -1  -1  -7  920.36   70.34
  -1   1  -7  909.37   70.34
  -1  -1  -7  876.09   70.34
  -1  -1  -7  904.58   70.34
  -1  -1  -7  976.22   70.35
  -1   1  -7  921.07   70.33
  -1   1  -7  959.11   70.33
  -1  -1  -7  913.91   70.34
  -1   1  -7  903.64   70.34
  -1  -1  -7  910.22   70.35
  -1  -1  -7  925.52   70.34
  -1  -1  -7  956.47   70.34
  -1   1  -7  930.29   70.34
  -1   1  -7  882.93   70.33
  -1  -1  -7  898.12   70.33
  -1  -1  -7  899.77   70.34
  -1  -1  -7  997.91   70.35
  -1  -1  -8    4.08    1.28
  -1  -1  -8    2.21    1.19
  -1   1  -8    2.41    1.18
  -1  -1  -8    1.96    1.22
  -1  -1  -8    1.90    1.21
  -1   1  -8    1.55    1.30
  -1  -1  -8    2.31    1.47
  -1   1  -8    3.12    1.03
  -1  -1  -8    2.72    1.19
  -1  -1  -8    3.42    1.53
  -1   1  -8    1.77    1.42
   1   1   8    0.71    1.18
   1  -1   8    2.45    1.25
  -1  -1  -8    1.74    1.13
  -1  -1  -8    0.56    0.96
  -1  -1  -8    4.25    1.30
  -1  -1  -8    2.72    1.54
  -1   1  -8    1.83    1.46
  -1  -1  -8    2.56    2.15
  -1  -1  -8    2.15    1.56
  -1  -1  -8    2.89    1.51
  -1   1  -8    4.20    1.75
  -1   1  -8    1.73    1.49
  -1  -1  -8    2.62    1.73
  -1  -1  -8    2.27    2.13
  -1  -1  -9  100.76    7.93
  -1   1  -9  102.80    7.92
  -1  -1  -9  110.08    7.86
  -1   1  -9   93.29    7.81
  -1  -1  -9   97.93    7.81
  -1  -1  -9  105.33    7.82
  -1  -1  -9  101.87    7.84
  -1   1  -9  101.02    7.85
  -1  -1  -9   96.44    7.83
  -1  -1  -9   95.47    7.89
  -1  -1  -9  100.62    7.88
  -1   1  -9   99.13    7.85
  -1  -1  -9  105.64    7.82
  -1   1  -9  104.11    7.80
  -1  -1  -9   96.13    7.83
   1   1   9  104.98    7.79
   1  -1   9   98.34    7.83
  -1  -1  -9   93.93    7.78
  -1   1  -9   97.30    7.83
  -1  -1  -9   97.00    7.85
  -1  -1  -9  103.50    7.90
  -1   1  -9   98.25    7.87
  -1  -1  -9   96.66    7.89
  -1  -1  -9  102.21    8.04
  -1  -1  -9  103.08    8.04
  -1  -1 -10   18.12    2.07
  -1   1 -10   16.66    1.91
  -1  -1 -10   17.10    1.93
  -1  -1 -10   17.03    2.53
  -1  -1 -10   16.72    1.94
  -1  -1 -10   17.68    2.22
  -1  -1 -10   17.84    2.22
   1  -1  10   17.51    1.99
   1   1  10   18.82    1.86
  -1  -1 -10   17.06    1.98
  -1   1 -10   17.04    2.03
  -1  -1 -10   17.90    2.03
  -1   1 -10   16.97    2.10
  -1  -1 -10   16.73    1.98
  -1   1 -10   17.24    1.87
  -1  -1 -10   15.17    1.88
  -1   1 -10   19.62    1.91
  -1  -1 -10   14.85    1.81
  -1  -1 -10   17.23    2.15
  -1   1 -10   16.34    2.15
  -1  -1 -10   18.23    2.32
  -1  -1 -10   19.59    2.83
  -1  -1 -10   19.70    2.29
  -1  -1 -10   17.36    2.85
  -1   1 -10   19.49    2.39
  -1  -1 -10   16.47    2.39
  -1  -1 -11    1.18    1.76
  -1  -1 -11    1.22    2.39
  -1  -1 -11    0.65    1.73
  -1  -1 -11    2.11    1.68
  -1  -1 -11    4.80    2.09
  -1  -1 -11    3.41    1.63
  -1   1 -11    0.84    1.64
  -1  -1 -11    0.87    1.58
  -1   1 -11    3.10    1.40
  -1   1 -11    1.75    1.81
  -1  -1 -11    2.25    1.95
   1   1  11    0.95    1.46
   1  -1  11    1.64    1.68
  -1  -1 -11    0.01    1.47
  -1   1 -11    1.45    1.49
  -1  -1 -11    1.30    1.38
  -1  -1 -11    2.28    2.01
  -1  -1 -11    2.40    2.07
  -1   1 -11    1.99    1.85
  -1  -1 -11    0.99    2.10
  -1  -1 -11    1.39    2.88
  -1  -1 -11    1.99    2.25
  -1   1 -11    0.85    2.18
  -1  -1 -11    6.34    2.90
  -1   1 -12   43.63    3.99
  -1  -1 -12   40.27    4.04
  -1  -1 -12   45.76    3.86
  -1  -1 -12   42.32    3.65
  -1   1 -12   39.42    3.62
  -1  -1 -12   37.88    4.20
  -1  -1 -12   42.77    3.72
  -1  -1 -12   43.22    3.68
  -1   1 -12   38.58    3.71
  -1   1 -12   44.78    3.76
  -1  -1 -12   38.74    3.77
  -1   1 -12   40.94    3.79
  -1  -1 -12   44.81    4.05
  -1  -1 -12   37.14    3.69
  -1  -1 -12   38.42    3.63
  -1   1 -12   40.78    3.57
   1  -1  12   42.29    3.71
   1   1  12   43.00    3.61
  -1  -1 -12   37.99    3.59
  -1   1 -12   39.09    3.55
  -1   1 -12   43.09    3.64
  -1  -1 -12   38.13    3.88
  -1  -1 -12   43.12    4.06
  -1   1 -12   43.27    3.82
  -1  -1 -12   39.50    4.00
  -1  -1 -12   37.69    4.02
  -1  -1 -12   44.62    4.59
  -1  -1 -13  518.13   40.01
  -1   1 -13  528.30   40.01
  -1  -1 -13  562.38   40.01
  -1   1 -13  513.83   39.97
  -1  -1 -13  528.40   39.98
  -1  -1 -13  538.67   39.97
  -1  -1 -13  499.09   40.01
  -1  -1 -13  547.88   39.97
  -1  -1 -13  515.75   39.98
  -1   1 -13  547.37   39.99
  -1   1 -13  525.73   39.98
  -1   1 -13  529.25   39.98
  -1  -1 -13  508.81   40.01
  -1  -1 -13  523.90   39.99
  -1  -1 -13  501.54   39.98
  -1   1 -13  532.09   39.97
   1   1  13  555.57   39.95
   1  -1  13  533.72   39.97
  -1  -1 -13  451.42   39.95
  -1   1 -13  510.98   39.97
  -1   1 -13  530.58   39.97
  -1  -1 -13  498.37   39.96
  -1  -1 -13  530.60   40.02
  -1   1 -13  512.02   39.98
  -1  -1 -13  517.21   40.00
  -1  -1 -13  485.36   39.96
  -1  -1 -13  517.17   40.07
  -1   1 -13  543.08   40.08
  -1  -1 -14   36.05    3.92
  -1   1 -14   40.06    3.87
  -1  -1 -14   36.51    3.64
  -1  -1 -14   33.07    3.50
  -1   1 -14   37.04    3.51
  -1  -1 -14   37.92    4.04
  -1   1 -14   42.83    3.65
  -1   1 -14   42.00    3.57
  -1  -1 -14   39.31    3.52
  -1  -1 -14   35.96    3.59
  -1   1 -14   35.77    3.64
  -1  -1 -14   38.80    3.83
  -1   1 -14   39.05    3.42
  -1  -1 -14   36.87    3.52
  -1  -1 -14   38.24    3.57
   1   1  14   38.33    3.43
   1  -1  14   42.91    3.59
  -1   1 -14   37.59    3.41
  -1  -1 -14   32.00    3.42
  -1   1 -14   40.33    3.49
  -1  -1 -14   37.53    3.67
  -1  -1 -14   39.38    3.59
  -1   1 -14   39.34    3.68
  -1  -1 -14   41.05    3.94
  -1  -1 -14   40.23    3.83
  -1  -1 -14   33.88    3.76
  -1  -1 -14   40.85    4.52
  -1   1 -14   44.12    4.55
  -1  -1 -15  276.41   21.56
  -1   1 -15  277.32   21.56
  -1  -1 -15  290.61   21.60
  -1   1 -15  275.67   21.55
  -1  -1 -15  272.79   21.55
  -1  -1 -15  277.69   21.63
  -1  -1 -15  276.68   21.57
  -1  -1 -15  295.44   21.55
  -1   1 -15  284.65   21.57
  -1   1 -15  285.77   21.58
  -1   1 -15  281.25   21.57
  -1  -1 -15  273.00   21.60
  -1   1 -15  281.99   21.55
  -1  -1 -15  280.37   21.57
  -1  -1 -15  260.54   21.57
   1   1  15  298.87   21.52
   1  -1  15  295.38   21.55
  -1   1 -15  278.19   21.55
  -1   1 -15  287.06   21.55
  -1  -1 -15  278.06   21.58
  -1  -1 -15  268.14   21.59
  -1  -1 -15  259.85   21.54
  -1  -1 -15  290.02   21.64
  -1   1 -15  277.88   21.57
  -1  -1 -15  283.34   21.61
  -1  -1 -15  248.05   21.54
  -1  -1 -15  272.10   21.74
  -1   1 -15  297.61   21.74
  -1  -1 -16    5.80    2.38
   1  -1  16    6.10    2.08
   1   1  16    5.61    1.80
  -1  -1 -16    5.63    1.94
  -1   1 -16    7.09    1.78
  -1   1 -16    6.35    1.90
  -1  -1 -16    5.81    1.87
  -1   1 -16    5.31    1.81
  -1   1 -16    5.10    1.66
  -1  -1 -16    4.84    1.84
  -1  -1 -16    4.27    2.07
  -1  -1 -16    5.04    2.15
  -1  -1 -16    6.13    2.51
  -1   1 -16    4.43    2.13
  -1  -1 -16    3.24    2.58
  -1   1 -16    6.62    1.96
  -1  -1 -16    4.11    1.97
  -1  -1 -16    4.05    2.75
  -1  -1 -16    5.10    2.02
  -1  -1 -16    6.01    1.92
  -1   1 -16    4.92    1.94
  -1   1 -16    4.33    2.06
  -1  -1 -16    5.00    2.68
  -1  -1 -16    7.14    2.11
  -1   1 -17  152.57   11.19
  -1  -1 -17  140.79   11.17
  -1  -1 -17  140.34   11.15
  -1   1 -17  140.72   11.17
  -1  -1 -17  145.25   11.33
  -1  -1 -17  140.04   11.25
  -1   1 -17  138.24   11.17
  -1  -1 -17  144.65   11.18
  -1   1 -17  143.71   11.15
  -1  -1 -17  146.07   11.22
  -1  -1 -17  135.64   11.26
  -1   1 -17  137.25   11.13
  -1  -1 -17  129.05   11.17
  -1  -1 -17  123.05   11.18
  -1   1 -17  149.06   11.17
  -1   1 -17  139.51   11.14
  -1  -1 -17  141.93   11.21
  -1   1 -17  144.37   11.20
  -1  -1 -17  146.15   11.32
  -1  -1 -17  145.55   11.19
  -1   1 -17  150.41   11.17
  -1  -1 -17  151.32   11.29
  -1   1 -17  151.50   11.59
  -1  -1 -17  139.83   11.56
  -1  -1 -18  570.54   46.14
  -1   1 -18  740.15   46.23
  -1   1 -18  604.19   46.12
  -1  -1 -18  615.05   46.13
  -1  -1 -18  599.35   46.15
  -1  -1 -18  572.31   46.11
  -1   1 -18  584.29   46.11
  -1  -1 -18  598.12   46.13
  -1   1 -18  634.95   46.13
  -1   1 -18  564.97   46.11
  -1  -1 -18  574.60   46.13
  -1   1 -18  586.61   46.11
  -1  -1 -18  621.08   46.18
  -1  -1 -18  589.78   46.12
  -1   1 -18  602.64   46.12
  -1   1 -18  605.99   46.12
  -1  -1 -18  613.94   46.11
  -1  -1 -18  560.49   46.13
  -1   1 -18  568.06   46.11
  -1  -1 -18  544.63   46.13
  -1   1 -18  639.45   46.24
  -1  -1 -18  623.90   46.22
  -1  -1 -18  630.55   46.13
  -1   1 -18  634.57   46.13
  -1   1 -19  267.43   20.78
  -1  -1 -19  284.53   20.79
  -1   1 -19  275.23   20.77
  -1  -1 -19  274.61   20.78
  -1  -1 -19  246.07   20.78
  -1  -1 -19  259.12   20.84
  -1   1 -19  261.76   20.78
  -1  -1 -19  265.88   20.78
  -1   1 -19  281.42   21.03
  -1  -1 -19  271.36   21.03
  -1   1 -20   56.77    4.56
  -1  -1 -20   43.56    4.51
  -1   1 -20   48.70    4.34
  -1  -1 -20   43.65    4.32
  -1   1 -20   50.48    4.29
  -1  -1 -20   49.00    4.29
  -1  -1 -20   44.53    4.31
  -1   1 -20   45.75    4.28
  -1  -1 -20   51.32    5.20
  -1  -1 -20   35.75    4.26
  -1   1 -20   40.60    4.20
  -1   1 -20   44.63    4.16
  -1  -1 -20   36.48    4.28
  -1   1 -20   52.30    5.45
  -1  -1 -20   43.05    4.41
  -1  -1 -20   53.41    4.81
  -1   1 -20   49.24    4.48
  -1  -1 -20   47.42    4.39
  -1  -1 -20   48.31    4.41
  -1   1 -20   50.20    4.37
  -1   1 -20   53.98    4.41
  -1  -1 -20   47.47    5.52
  -1  -1 -20   44.18    4.42
  -1   1 -20   47.12    4.25
  -1  -1 -21  337.13   28.99
  -1   1 -21  345.50   28.94
  -1  -1 -21  338.36   28.97
  -1   1 -21  338.34   28.94
  -1   1 -21  365.58   28.97
  -1  -1 -21  379.23   28.98
  -1  -1 -21  381.05   28.96
  -1  -1 -21  378.19   28.97
  -1   1 -21  395.20   28.95
  -1   1 -21  366.76   28.96
  -1  -1 -21  406.65   29.12
  -1   1 -21  418.55   29.17
  -1  -1 -21  427.50   29.21
  -1   1 -21  344.26   28.95
  -1  -1 -21  362.31   28.99
  -1  -1 -21  402.89   29.09
  -1   1 -21  390.09   28.98
  -1   1 -21  349.49   28.94
  -1  -1 -21  366.94   29.01
  -1   1 -21  388.84   28.97
  -1  -1 -21  390.43   28.98
  -1   1 -21  403.52   28.99
  -1  -1 -21  392.99   28.99
  -1  -1 -21  374.95   29.00
  -1   1 -21  394.38   28.98
  -1   1 -22  184.77   16.02
  -1   1 -22  186.52   16.01
  -1  -1 -22  182.47   16.07
  -1  -1 -22  184.82   16.10
  -1   1 -22  200.03   16.08
  -1  -1 -22  199.93   16.07
  -1   1 -22  201.25   16.06
  -1   1 -22  223.26   16.04
  -1  -1 -22  209.01   16.06
  -1  -1 -22  221.82   16.37
  -1  -1 -22  235.43   16.50
  -1   1 -22  231.11   16.45
  -1   1 -22  190.29   16.05
  -1  -1 -22  182.93   16.11
  -1  -1 -22  217.62   16.30
  -1   1 -22  221.19   16.12
  -1   1 -22  220.12   16.08
  -1  -1 -22  220.07   16.14
  -1   1 -22  223.72   16.10
  -1  -1 -22  209.30   16.08
  -1  -1 -22  226.47   16.10
  -1   1 -22  214.72   16.07
  -1  -1 -22  193.87   16.12
  -1   1 -22  184.25   16.02
  -1  -1 -23   18.20    3.52
  -1   1 -23   22.01    3.37
  -1   1 -23   20.82    3.18
  -1  -1 -23   24.61    3.17
  -1   1 -23   21.32    3.10
  -1   1 -23   19.39    3.01
  -1  -1 -23   20.22    3.24
  -1  -1 -23   23.62    3.16
  -1   1 -23   18.47    3.02
  -1  -1 -23   25.75    4.57
  -1  -1 -23   19.08    3.17
  -1   1 -23   17.56    2.81
  -1   1 -23   25.29    3.52
  -1  -1 -23   25.40    4.22
  -1  -1 -23   26.54    3.19
  -1  -1 -23   23.88    3.27
  -1   1 -23   24.11    3.31
  -1  -1 -23   23.90    5.02
  -1   1 -23   30.01    4.78
  -1  -1 -23   16.50    3.46
  -1   1 -23   16.91    3.01
  -1  -1 -23   17.61    3.47
  -1   1 -23   19.73    3.13
  -1  -1 -24   52.46    5.67
  -1   1 -24   54.66    5.44
  -1  -1 -24   62.26    5.63
  -1   1 -24   66.75    5.55
  -1  -1 -24   77.15    6.62
  -1  -1 -24   75.06    6.89
  -1   1 -24   72.69    6.75
  -1   1 -24   55.06    5.64
  -1  -1 -24   55.06    5.85
  -1   1 -24   66.39    5.91
  -1  -1 -24   63.01    5.87
  -1   1 -24   68.18    5.77
  -1  -1 -24   66.07    5.66
  -1  -1 -24   69.82    5.72
  -1   1 -24   61.65    5.64
  -1   1 -24   63.26    5.70
  -1   1 -24   56.12    5.54
  -1  -1 -24   56.54    5.87
  -1   1 -25   36.95    3.78
  -1  -1 -25   30.61    3.89
  -1  -1 -25   25.25    3.46
  -1   1 -25   23.55    3.23
  -1  -1 -25   26.53    3.52
  -1   1 -25   31.64    3.38
  -1  -1 -25   30.51    4.90
  -1  -1 -25   18.19    3.50
  -1   1 -25   31.11    3.94
  -1  -1 -25   30.75    3.62
  -1   1 -25   30.07    3.49
  -1   1 -25   30.75    3.63
  -1   1 -25   30.70    4.97
  -1  -1 -25   29.73    5.31
  -1  -1 -25   24.31    3.87
  -1   1 -25   23.60    3.43
  -1  -1 -25   22.18    3.88
  -1   1 -25   23.09    3.56
  -1  -1 -26   74.73    7.97
  -1   1 -26   83.72    7.83
  -1  -1 -26  106.83    8.88
  -1   1 -26  112.14    8.69
  -1   1 -26   81.52    7.96
  -1  -1 -26   86.50    8.10
  -1   1 -26   95.20    8.17
  -1   1 -26   82.39    7.88
  -1  -1 -26  104.70    8.57
  -1  -1 -26  102.84    8.12
  -1   1 -26  109.66    8.02
  -1   1 -26  110.15    7.88
  -1  -1 -26   96.75    7.97
  -1   1 -26  106.63    8.02
  -1  -1 -26   90.25    7.96
  -1  -1 -26  101.90    8.01
  -1   1 -27   -0.17    2.69
  -1  -1 -27    0.35    2.90
  -1   1 -27    0.09    2.33
  -1  -1 -27    2.53    2.57
  -1   1 -27    1.20    4.00
  -1  -1 -27    5.72    4.13
  -1   1 -27    2.19    2.48
  -1   1 -27    3.83    2.79
  -1  -1 -27   -0.48    2.95
  -1  -1 -27    2.78    2.61
  -1   1 -27   -2.56    2.68
  -1  -1 -27    0.75    2.54
  -1   1 -27    2.27    2.22
  -1   1 -28   47.81    5.19
  -1   1 -28   51.26    5.22
  -1   1 -28   63.67    5.26
  -1  -1 -28   60.74    5.23
  -1  -1 -28   52.95    5.22
  -1   1 -28   45.11    5.07
  -1   1 -28   70.89    5.85
  -1  -1 -28   67.34    5.94
  -1   1 -28   46.38    4.99
  -1  -1 -28   39.53    5.13
  -1  -1 -28   68.15    6.40
  -1   1 -28   74.56    6.15
  -1  -1 -28   58.23    5.16
  -1   1 -28   61.96    5.03
  -1   1 -28   65.43    5.21
  -1  -1 -28   59.65    5.31
  -1  -1 -29   16.09    4.50
  -1   1 -29   22.07    4.19
  -1   1 -29   17.23    2.75
  -1  -1 -29   12.79    2.85
  -1   1 -29   10.59    2.79
  -1  -1 -29   12.10    2.70
  -1  -1 -29   15.31    3.92
  -1   1 -29   19.40    3.75
  -1   1 -29   19.16    2.88
  -1  -1 -29    9.81    2.80
  -1   1 -30    1.22    2.40
  -1  -1 -30   -2.78    2.46
  -1   1 -30    0.72    3.77
  -1  -1 -30   -2.30    4.02
  -1   1 -30   -1.10    2.34
  -1   1 -30    1.18    2.38
  -1   1 -30   -2.89    2.07
  -1  -1 -30    0.08    2.22
  -1  -1 -30    2.61    3.49
  -1   1 -30    0.22    3.30
  -1  -1 -30   -0.35    2.27
  -1   1 -30   -0.36    1.94
  -1   1 -31    0.19    1.82
  -1  -1 -31    2.35    2.16
  -1   1 -31    4.19    3.07
  -1  -1 -31    4.37    3.23
  -1   1 -31    0.76    1.94
  -1  -1 -31    1.03    3.69
  -1   1 -31    3.17    3.51
  -1   1 -31    0.35    2.23
  -1   1 -32   16.62    2.42
  -1  -1 -32   14.31    2.60
  -1   1 -32   28.81    3.69
  -1   1 -32   22.65    2.46
  -1   1 -32   20.78    2.59
  -1  -1 -32   25.79    3.41
  -1   1 -32   26.74    3.27
  -1   1 -33    1.71    1.57
  -1   1 -33    3.05    2.86
  -1  -1 -33    5.98    1.78
  -1   1 -33    2.83    1.51
  -1   1 -33    4.37    2.49
  -1   1 -34    1.36    1.22
  -1   1 -34    3.25    2.07
   1   2 -35    0.36    1.60
   1   2 -34    9.69    1.56
   1   2 -34   15.06    2.32
   1   2 -34   12.23    1.49
   1   2 -33    3.43    1.43
   1   2 -33    4.51    2.85
   1   2 -33    2.87    2.49
   1  -2 -33   -0.17    1.81
   1   2 -33    0.65    1.46
   1  -2 -32    0.34    2.04
   1   2 -32    2.45    1.64
   1   2 -32    0.14    1.62
   1   2 -32    0.48    1.74
   1   2 -32    4.48    3.11
   1   2 -32    2.28    2.83
   1   2 -31   11.63    2.45
   1  -2 -31   11.62    2.41
   1   2 -31   17.71    3.62
   1   2 -31   12.71    2.26
   1   2 -31   14.22    2.13
   1  -2 -31   11.41    2.54
   1   2 -31   13.04    2.10
   1   2 -31   17.05    3.31
   1   2 -30   36.97    4.40
   1   2 -30   33.47    3.49
   1  -2 -30   27.09    3.44
   1  -2 -30   27.42    3.39
   1   2 -30   37.01    3.32
   1   2 -30   31.91    3.16
   1   2 -30   29.27    3.19
   1  -2 -30   23.51    3.49
   1  -2 -30   31.52    4.45
   1   2 -30   40.56    4.21
   1  -2 -29   50.34    4.74
   1  -2 -29   47.95    4.70
   1   2 -29   51.35    4.67
   1   2 -29   53.98    4.72
   1  -2 -29   52.90    5.54
   1  -2 -29   37.36    4.71
   1   2 -29   63.40    5.52
   1   2 -28   -1.21    2.47
   1  -2 -28    2.35    2.47
   1   2 -28    3.85    2.40
   1   2 -28    1.59    2.33
   1  -2 -28    0.53    2.56
   1   2 -28    3.14    2.62
   1   2 -28   -2.52    3.98
   1   2 -28    3.02    2.15
   1  -2 -28    1.25    4.07
   1  -2 -28    3.50    2.49
   1   2 -28    2.13    1.97
   1  -2 -28    1.25    2.96
   1   2 -27    4.23    2.48
   1   2 -27    5.46    2.25
   1   2 -27    2.75    2.55
   1  -2 -27    4.97    2.58
   1   2 -27    5.34    4.15
   1   2 -27    5.03    2.11
   1  -2 -27    3.28    2.65
   1  -2 -27    4.58    4.22
   1   2 -27    0.19    2.53
   1   2 -26  151.20   10.84
   1   2 -26  105.52   10.24
   1  -2 -26  114.96   10.30
   1   2 -26  149.62   10.23
   1   2 -26  128.85   10.30
   1  -2 -26  122.78   10.31
   1  -2 -26  128.88   10.31
   1  -2 -26  138.98   10.36
   1   2 -26  151.00   10.37
   1  -2 -26  153.72   10.89
   1   2 -26  143.03   10.30
   1  -2 -26  110.17   10.40
   1   2 -26  126.00   10.22
   1   2 -26  108.80   10.22
   1  -2 -26  109.44   10.36
   1   2 -25   -0.56    2.20
   1  -2 -25   -0.50    2.77
   1  -2 -25   -2.29    4.36
   1   2 -25   -1.35    2.10
   1  -2 -25    0.66    2.69
   1   2 -25    1.08    2.37
   1  -2 -25   -0.75    2.56
   1   2 -25   -0.64    2.31
   1   2 -25   -0.30    2.57
   1  -2 -25    0.75    2.51
   1  -2 -25    3.82    2.63
   1   2 -25    3.99    2.55
   1   2 -25   -0.97    2.64
   1   2 -25    3.43    2.16
   1  -2 -25   -0.86    2.71
   1   2 -25   -0.20    2.70
   1   2 -25    3.74    4.29
   1  -2 -24    8.35    2.79
   1   2 -24    9.33    2.35
   1  -2 -24   11.73    4.42
   1   2 -24   11.99    2.28
   1  -2 -24    6.22    2.86
   1   2 -24    6.77    2.50
   1   2 -24   13.23    2.78
   1  -2 -24   10.15    3.20
   1   2 -24    6.28    2.23
   1   2 -24    9.24    2.63
   1  -2 -24    5.76    2.63
   1  -2 -24    8.03    2.71
   1   2 -24   11.07    2.47
   1   2 -24   13.94    2.66
   1   2 -24   14.09    2.82
   1  -2 -24   11.87    2.84
   1  -2 -24   13.75    2.75
   1   2 -24   16.03    4.42
   1   2 -23    5.37    2.34
   1  -2 -23    2.95    2.53
   1   2 -23    1.45    2.41
   1  -2 -23    6.59    2.46
   1   2 -23    3.21    2.03
   1   2 -23    0.11    2.53
   1  -2 -23    0.38    2.99
   1  -2 -23   -0.35    3.38
   1   2 -23    0.95    2.11
   1  -2 -23    0.90    2.51
   1  -2 -23    0.98    2.64
   1   2 -23    0.77    1.99
   1   2 -23    3.57    2.30
   1   2 -23    3.53    2.65
   1  -2 -23    0.63    2.48
   1  -2 -23    4.91    2.66
   1   2 -23    4.06    2.64
   1   2 -23    1.89    2.48
   1  -2 -23    1.65    4.26
   1   2 -23    2.57    4.33
   1  -2 -22   39.75    4.02
   1   2 -22   50.69    3.91
   1   2 -22   42.06    4.00
   1  -2 -22   39.75    4.00
   1   2 -22   30.51    3.70
   1   2 -22   42.60    4.07
   1  -2 -22   44.88    4.37
   1  -2 -22   42.33    4.59
   1   2 -22   35.64    3.76
   1  -2 -22   34.78    3.99
   1  -2 -22   29.72    4.07
   1   2 -22   38.44    3.75
   1   2 -22   34.09    3.81
   1   2 -22   38.87    4.06
   1   2 -22   48.64    4.03
   1  -2 -22   42.81    4.05
   1  -2 -22   40.71    5.17
   1   2 -22   51.43    5.20
   1   2 -21    7.88    2.26
   1  -2 -21    8.11    2.38
   1   2 -21    7.23    2.30
   1  -2 -21    6.65    2.33
   1   2 -21    6.04    1.94
   1  -2 -21    4.10    2.34
   1   2 -21    6.46    1.94
   1  -2 -21    9.33    3.18
   1  -2 -21    5.12    2.43
   1   2 -21    7.49    1.94
   1   2 -21    6.17    2.13
   1  -2 -21    5.67    2.78
   1   2 -21    6.24    2.46
   1  -2 -21    5.69    2.84
   1   2 -21    5.80    2.78
   1  -2 -21    9.05    3.90
   1   2 -21    9.84    4.03
   1  -2 -21    5.95    2.42
   1   2 -21   10.58    2.41
   1   2 -20   98.15    6.51
   1  -2 -20   74.37    6.38
   1  -2 -20   59.71    6.23
   1  -2 -20   72.75    6.22
   1  -2 -20   74.32    6.20
   1   2 -20   71.78    6.20
   1  -2 -20   75.29    6.51
   1   2 -20   67.39    6.07
   1  -2 -20   67.49    6.21
   1   2 -20   81.62    6.18
   1   2 -20   88.70    6.98
   1   2 -20   68.21    6.10
   1  -2 -20   66.85    6.35
   1  -2 -20   78.10    6.88
   1  -2 -20   74.08    6.23
   1   2 -20   84.28    6.22
   1   2 -19   17.35    2.53
   1   2 -19   13.38    2.17
   1  -2 -19   19.88    2.44
   1   2 -19   16.89    2.41
   1   2 -19   14.85    2.15
   1   2 -19   18.72    3.91
   1  -2 -18   15.58    2.43
   1   2 -18   16.38    2.16
   1  -2 -18   17.71    2.80
   1   2 -18   15.14    2.16
   1  -2 -18   18.50    2.42
   1   2 -18   18.18    2.30
   1   2 -18   19.54    2.43
   1  -2 -18   17.71    2.48
   1  -2 -18   14.62    2.41
   1  -2 -18   20.18    2.77
   1   2 -18   18.56    2.48
   1  -2 -18   17.33    3.72
   1  -2 -18   15.97    2.77
   1  -2 -18   20.35    3.07
   1  -2 -17   55.23    4.77
   1   2 -17   50.65    4.59
   1  -2 -17   51.33    4.82
   1   2 -17   50.53    4.45
   1  -2 -17   54.96    4.83
   1   2 -17   53.61    4.52
   1  -2 -17   51.99    4.57
   1  -2 -17   51.70    4.65
   1   2 -17   60.18    4.60
   1  -2 -17   53.78    4.61
   1  -2 -17   49.10    4.61
   1   2 -17   54.74    4.47
   1  -2 -17   54.44    5.34
   1  -2 -16   -0.07    1.80
   1  -2 -16    1.63    2.19
   1   2 -16    1.44    1.87
   1  -2 -16    2.17    2.37
   1   2 -16    3.07    1.53
   1  -2 -16    4.15    2.27
   1  -2 -16    1.44    1.67
   1   2 -16    1.25    1.69
   1  -2 -16    1.14    1.91
   1   2 -16    2.47    1.54
   1  -2 -16    2.62    1.82
   1  -2 -16   -0.36    3.33
   1  -2 -15   16.19    2.68
   1  -2 -15   15.17    2.61
   1   2 -15   15.88    2.11
   1  -2 -15   17.25    2.12
   1  -2 -15   13.18    2.30
   1   2 -15   15.97    2.41
   1   2 -15   15.60    1.96
   1  -2 -15   16.23    2.21
   1  -2 -15   15.35    2.19
   1  -2 -15   13.88    2.51
   1   2 -15   14.40    2.18
   1  -2 -15   15.64    3.49
   1  -2 -15   13.86    3.45
   1  -2 -15   15.94    2.65
   1  -2 -15   15.91    2.02
   1   2 -14   36.07    3.02
   1  -2 -14   29.76    3.17
   1  -2 -14   35.13    3.18
   1  -2 -14   34.89    3.49
   1  -2 -14   35.82    3.15
   1   2 -14   32.26    3.09
   1  -2 -14   32.02    3.11
   1   2 -14   34.93    3.32
   1  -2 -14   30.18    3.25
   1  -2 -14   33.74    3.05
   1   2 -14   33.32    3.09
   1  -2 -14   37.61    3.45
   1   2 -14   31.50    3.18
   1  -2 -14   35.33    4.18
   1  -2 -14   32.51    3.48
   1  -2 -14   30.71    3.51
   1  -2 -14   34.09    4.20
   1  -2 -13  203.46   15.79
   1  -2 -13  208.52   15.79
   1  -2 -13  202.97   15.70
   1   2 -13  208.68   15.69
   1   2 -13  206.34   15.73
   1  -2 -13  184.30   15.68
   1  -2 -13  198.38   15.73
   1  -2 -13  198.70   15.73
   1   2 -13  206.01   15.67
   1  -2 -13  212.52   15.72
   1   2 -13  221.31   15.73
   1  -2 -13  215.93   15.78
   1   2 -13  188.24   15.68
   1  -2 -13  201.10   15.94
   1  -2 -13  203.02   15.76
   1  -2 -13  198.32   15.66
   1   2 -13  202.03   15.67
   1  -2 -12   11.12    2.47
   1  -2 -12    9.71    2.37
   1  -2 -12   12.67    1.84
   1   2 -12    9.15    1.86
   1  -2 -12   10.14    1.93
   1   2 -12   12.58    1.98
   1  -2 -12   12.48    2.29
   1  -2 -12   10.61    1.90
   1   2 -12   10.93    1.96
   1  -2 -12   11.67    3.34
   1   2 -12   12.57    2.15
   1  -2 -12   10.65    2.09
   1  -2 -12   10.74    1.86
   1  -2 -12    9.40    1.92
   1   2 -12   10.59    1.70
   1  -2 -12   11.16    3.35
   1  -2 -12    9.42    2.38
   1  -2 -12   11.09    1.80
   1   2 -12   12.61    1.94
   1  -2 -11  341.54   25.65
   1  -2 -11  335.60   25.64
   1  -2 -11  316.41   25.57
   1   2 -11  348.73   25.63
   1  -2 -11  335.26   25.61
   1  -2 -11  347.29   25.61
   1   2 -11  325.83   25.58
   1  -2 -11  329.67   25.61
   1   2 -11  353.72   25.61
   1  -2 -11  331.60   25.63
   1   2 -11  315.96   25.58
   1  -2 -11  325.52   25.72
   1  -2 -11  334.72   25.62
   1  -2 -11  326.22   25.57
   1   2 -11  340.47   25.59
   1   2 -10   36.75    3.20
   1  -2 -10   34.51    3.07
   1  -2 -10   36.56    3.26
   1  -2 -10   30.13    3.10
   1   2 -10   37.28    3.27
   1   2 -10   38.06    3.13
   1  -2 -10   35.99    3.14
   1  -2 -10   39.45    3.40
   1  -2 -10   35.93    3.34
   1  -2 -10   35.02    3.16
   1  -2 -10   39.62    3.16
   1   2 -10   35.19    3.06
   1   2 -10   36.76    3.21
   1  -2 -10   34.47    3.31
   1   2 -10   35.12    3.14
   1  -2 -10   39.64    3.38
   1  -2 -10   37.70    3.88
   1  -2 -10   37.26    3.82
   1  -2  -9   42.98    3.57
  -1  -2   9   41.05    3.48
   1   2  -9   38.77    3.48
   1  -2  -9   40.00    3.44
   1  -2  -9   32.86    3.33
   1   2  -9   44.24    3.45
   1  -2  -9   40.98    3.40
   1   2  -9   36.86    3.31
   1  -2  -9   43.55    3.38
   1   2  -9   39.65    3.42
   1  -2  -9   44.96    3.51
   1   2  -9   38.00    3.36
   1  -2  -9   43.49    3.57
   1  -2  -9   41.41    3.35
   1   2  -9   42.05    3.35
   1  -2  -9   37.73    3.64
   1  -2  -9   42.63    3.93
   1  -2  -8   96.79    7.36
   1   2  -8  101.75    7.36
   1   2  -8  102.04    7.41
   1   2  -8   92.88    7.41
   1  -2  -8  101.57    7.41
   1  -2  -8   73.82    7.33
   1   2  -8   85.78    7.34
   1  -2  -8   93.26    7.37
   1  -2  -8   98.14    7.37
  -1  -2   8   96.90    7.42
   1   2  -8   95.85    7.39
   1  -2  -8   99.98    7.42
   1   2  -8   93.96    7.35
   1  -2  -8   99.39    7.43
   1  -2  -8   99.10    7.61
   1  -2  -8   99.51    7.45
   1  -2  -8   95.05    7.58
   1  -2  -7   73.76    5.86
   1  -2  -7   68.72    6.01
   1  -2  -7   76.23    5.79
   1  -2  -7   73.12    5.84
   1  -2  -7   75.78    5.82
   1   2  -7   68.07    5.82
   1   2  -7   71.48    5.80
   1   2  -7   74.19    5.75
   1  -2  -7   72.60    5.76
   1  -2  -7   75.05    5.78
   1  -2  -7   75.12    5.77
   1  -2  -7   74.82    6.04
   1  -2  -6  366.00   26.89
   1  -2  -6  338.89   26.89
   1   2  -6  341.08   26.90
   1  -2  -6  363.13   26.90
   1  -2  -6  353.92   26.90
   1  -2  -6  363.33   26.91
   1   2  -6  322.02   26.91
   1  -2  -6  356.20   26.95
   1  -2  -6  348.54   26.94
   1  -2  -6  336.20   26.91
   1   2  -6  384.00   26.93
   1  -2  -6  348.32   26.88
   1   2  -6  346.76   26.88
   1  -2  -5    3.47    1.50
   1  -2  -5    1.62    1.30
   1   2  -5    2.42    1.51
   1  -2  -5    2.66    1.21
   1  -2  -5    4.21    2.10
   1  -2  -5    2.30    0.89
   1   2  -5    1.32    0.84
   1  -2  -5    1.31    0.89
   1   2  -5    1.58    1.05
   1  -2  -4   49.26    3.72
   1  -2  -4   54.42    3.74
   1  -2  -4   50.95    3.59
   1   2  -4   52.67    3.68
   1   2  -4   37.76    3.45
   1  -2  -4   39.07    3.45
   1  -2  -3   19.84    1.97
   1   2  -3   10.09    1.22
   1  -2  -3   12.42    1.24
   1   2  -3   21.99    1.76
   1  -2  -3   16.87    1.56
   1   2  -2  782.74   59.46
   1   2  -2  765.98   59.48
   1   2  -1   92.86    7.05
   1  -2  -1   86.46    7.13
  -1  -2   1   92.45    7.14
   1  -2   0   58.79    4.97
  -1   2   0   66.96    4.97
   1   2   0   62.82    4.96
  -1  -2   0   76.53    5.15
   1  -2   0   68.14    5.14
   1   2   0   78.00    5.01
  -1   2  -1  197.42   14.17
   1  -2   1  196.93   14.24
  -1   2  -1  218.84   14.24
   1   2   1  196.62   14.17
  -1  -2  -1  209.54   14.25
  -1  -2  -1  204.49   14.20
  -1   2  -2   41.01    3.10
  -1  -2  -2   38.89    3.06
  -1  -2  -2   37.89    3.15
  -1  -2  -2   39.36    3.18
   1  -2   2   36.77    3.19
  -1  -2  -2   32.74    3.02
  -1  -2  -3  561.22   36.80
  -1  -2  -3  472.71   36.81
  -1  -2  -3  439.80   36.78
  -1   2  -3  548.40   36.80
  -1  -2  -3  462.76   36.76
  -1   2  -3  508.09   36.76
  -1  -2  -3  468.47   36.77
  -1   2  -3  431.01   36.77
  -1   2  -4   53.87    4.37
  -1   2  -4   55.20    4.19
  -1  -2  -4   48.69    4.18
  -1  -2  -4   56.27    4.26
  -1  -2  -4   48.87    4.40
  -1  -2  -4   56.39    4.57
  -1  -2  -4   59.27    4.35
  -1   2  -4   55.45    4.20
  -1  -2  -4   52.90    4.18
  -1  -2  -4   51.32    4.19
  -1   2  -4   47.44    4.30
  -1   2  -4   54.39    4.20
  -1  -2  -4   51.84    4.28
  -1  -2  -4   56.11    4.31
  -1  -2  -4   52.19    4.33
  -1  -2  -5  391.58   28.03
  -1   2  -5  376.51   28.04
  -1  -2  -5  343.70   28.00
  -1   2  -5  365.65   28.00
  -1  -2  -5  398.82   28.04
  -1   2  -5  361.47   28.02
  -1  -2  -5  391.12   28.04
   1  -2   5  378.26   28.02
   1   2   5  382.78   27.97
  -1  -2  -5  367.06   28.03
  -1  -2  -5  333.45   28.01
  -1  -2  -5  352.29   28.03
  -1  -2  -5  365.55   28.01
  -1  -2  -5  374.34   28.04
  -1  -2  -5  354.44   28.04
  -1  -2  -5  341.54   28.03
  -1  -2  -5  347.78   28.02
  -1   2  -5  361.16   28.02
  -1   2  -5  367.31   28.00
  -1  -2  -5  350.17   28.00
  -1  -2  -5  366.00   28.06
  -1  -2  -6   -1.08    2.00
  -1  -2  -6   -0.94    1.25
  -1   2  -6    0.43    1.46
  -1   2  -6   -0.41    0.96
  -1  -2  -6   -0.36    0.96
  -1  -2  -6    0.63    1.32
  -1   2  -6   -0.71    1.23
  -1  -2  -6   -0.62    1.43
   1  -2   6    0.04    1.28
  -1  -2  -6    0.28    1.05
  -1  -2  -6    0.54    1.11
  -1  -2  -6   -0.83    1.12
  -1  -2  -6    0.01    1.63
  -1  -2  -6    0.27    1.30
  -1  -2  -6   -1.68    1.54
  -1  -2  -6   -0.72    0.99
  -1   2  -6    0.46    1.03
  -1   2  -6   -0.63    1.58
  -1  -2  -6   -0.79    2.23
  -1  -2  -6    0.12    1.46
  -1  -2  -6   -0.91    1.63
  -1  -2  -7    3.65    1.39
  -1   2  -7    4.34    1.59
  -1   2  -7    3.89    1.12
  -1  -2  -7    3.51    1.11
  -1  -2  -7    3.38    1.39
  -1  -2  -7    3.05    1.48
  -1  -2  -7    5.74    1.13
  -1   2  -7    3.74    1.32
   1  -2   7    3.97    1.37
  -1   2  -7    3.07    1.30
  -1  -2  -7    5.72    1.22
  -1  -2  -7    3.68    1.18
  -1  -2  -7    3.88    1.29
  -1  -2  -7    3.59    1.69
  -1  -2  -7    5.33    1.40
  -1  -2  -7    3.19    1.53
  -1  -2  -7    3.14    2.37
  -1  -2  -7    5.82    2.12
  -1  -2  -7    4.05    1.15
  -1   2  -7    4.59    1.14
  -1   2  -7    3.86    1.64
  -1  -2  -7    2.55    1.74
  -1   2  -8    2.32    1.20
  -1  -2  -8    1.94    1.47
  -1   2  -8    2.03    1.68
  -1  -2  -8    3.53    1.46
  -1   2  -8    1.39    1.19
  -1  -2  -8    1.87    1.15
  -1  -2  -8    2.81    1.57
  -1   2  -8    2.11    1.37
  -1  -2  -8    0.89    1.14
  -1   2  -8    2.57    0.96
  -1   2  -8    1.80    1.34
  -1  -2  -8    2.21    1.25
   1   2   8    1.43    1.08
  -1   2  -8    1.38    0.92
   1  -2   8    1.68    1.40
  -1  -2  -8    1.36    1.24
  -1   2  -8    2.24    1.32
  -1  -2  -8    2.61    1.35
  -1  -2  -8    2.01    1.85
  -1  -2  -8    1.60    2.46
  -1  -2  -8    2.75    1.64
  -1  -2  -8    3.74    2.22
  -1  -2  -8    1.71    1.78
  -1   2  -8    1.41    1.76
  -1   2  -8    1.89    1.22
  -1  -2  -9    9.96    1.70
  -1  -2  -9    7.71    1.41
  -1   2  -9    9.85    1.40
  -1  -2  -9    8.80    1.67
  -1   2  -9    7.86    1.34
  -1   2  -9    8.56    1.59
  -1  -2  -9   10.75    1.83
  -1  -2  -9    8.58    1.42
   1  -2   9    8.15    1.63
   1   2   9    9.39    1.33
  -1   2  -9   11.37    1.24
  -1  -2  -9    8.17    1.48
  -1   2  -9    8.38    1.55
  -1   2  -9    7.12    1.51
  -1  -2  -9    5.25    1.48
  -1  -2  -9    9.85    1.59
  -1  -2  -9   10.55    2.08
  -1  -2  -9    6.81    1.88
  -1  -2  -9    9.30    2.72
  -1   2  -9    9.70    1.50
  -1   2  -9    8.19    2.10
  -1  -2  -9    9.90    2.08
  -1  -2  -9    8.62    2.57
  -1  -2  -9    6.11    2.44
  -1   2 -10   30.22    3.33
  -1   2 -10   31.44    2.91
  -1  -2 -10   34.52    3.35
  -1  -2 -10   32.66    2.85
  -1   2 -10   29.81    3.02
  -1  -2 -10   31.93    3.08
  -1   2 -10   28.47    2.81
  -1  -2 -10   33.08    3.25
   1  -2  10   31.33    3.04
   1   2  10   33.36    2.84
  -1  -2 -10   34.83    3.14
  -1   2 -10   34.23    2.77
  -1  -2 -10   30.74    2.95
  -1  -2 -10   25.53    2.96
  -1   2 -10   30.49    2.96
  -1   2 -10   28.55    2.93
  -1  -2 -10   32.73    3.02
  -1   2 -10   28.19    3.04
  -1  -2 -10   32.98    3.40
  -1  -2 -10   29.37    3.21
  -1  -2 -10   37.11    3.79
  -1  -2 -10   37.88    3.66
  -1  -2 -10   33.68    3.89
  -1  -2 -11   13.21    2.27
  -1   2 -11    8.56    1.66
  -1  -2 -11   11.17    1.88
  -1  -2 -11   12.08    2.14
  -1   2 -11   13.84    2.06
  -1  -2 -11   11.05    2.44
  -1  -2 -11   11.36    1.80
  -1   2 -11   10.47    1.62
  -1   2 -11   10.00    2.02
  -1  -2 -11    9.24    1.90
   1  -2  11    9.67    2.07
   1   2  11   12.36    1.81
  -1   2 -11   11.45    1.90
  -1  -2 -11   11.25    1.94
  -1  -2 -11   10.37    2.11
  -1   2 -11   10.05    2.06
  -1  -2 -11   10.27    2.66
  -1  -2 -11   11.64    3.34
  -1  -2 -11   11.45    2.39
  -1  -2 -11   11.18    3.22
  -1  -2 -11    8.54    1.89
  -1  -2 -11    9.18    2.50
  -1   2 -11    9.54    2.51
  -1   2 -11   10.97    1.93
  -1  -2 -12    3.52    2.18
  -1  -2 -12    3.25    1.65
  -1   2 -12    1.43    1.67
  -1   2 -12    2.36    1.40
  -1  -2 -12    2.94    1.67
  -1   2 -12    2.67    1.89
  -1  -2 -12    0.36    2.01
  -1  -2 -12    2.94    1.64
  -1  -2 -12    0.96    2.37
  -1   2 -12    1.79    1.41
  -1   2 -12    1.97    1.81
  -1  -2 -12    1.99    1.74
   1   2  12    1.90    1.60
   1  -2  12    2.87    1.95
  -1  -2 -12    1.43    1.74
  -1   2 -12    1.94    1.71
  -1  -2 -12    3.96    2.05
  -1  -2 -12    3.14    2.64
  -1   2 -12    2.12    1.89
  -1  -2 -12    2.35    2.21
  -1  -2 -12    3.93    3.35
  -1  -2 -12    1.74    1.73
  -1   2 -12    1.40    2.39
  -1  -2 -12    1.60    2.49
  -1   2 -12    0.11    1.81
  -1  -2 -12    1.04    2.86
  -1  -2 -12    3.00    3.20
  -1  -2 -13  364.36   26.97
  -1  -2 -13  348.85   26.91
  -1   2 -13  348.39   26.91
  -1  -2 -13  344.61   26.89
  -1  -2 -13  338.76   27.00
  -1  -2 -13  353.05   26.91
  -1   2 -13  364.61   26.94
  -1  -2 -13  356.10   26.95
  -1  -2 -13  351.96   26.98
  -1   2 -13  344.01   26.92
  -1   2 -13  341.77   26.89
  -1  -2 -13  334.56   26.94
  -1  -2 -13  344.86   26.93
   1  -2  13  374.58   26.93
  -1   2 -13  353.86   26.92
  -1  -2 -13  328.65   26.89
  -1  -2 -13  358.88   26.95
  -1   2 -13  344.10   26.91
  -1  -2 -13  366.39   27.02
  -1  -2 -13  352.72   26.95
  -1  -2 -13  338.89   26.98
  -1  -2 -13  349.35   27.05
  -1  -2 -13  363.08   27.08
  -1  -2 -14   22.28    2.41
  -1  -2 -14   19.16    3.28
  -1  -2 -14   22.24    2.77
  -1  -2 -14   21.61    2.45
  -1   2 -14   18.45    2.37
  -1  -2 -14   20.89    2.41
  -1   2 -14   23.71    2.60
  -1  -2 -14   22.10    2.63
  -1   2 -14   21.65    2.54
  -1  -2 -14   23.21    2.93
   1  -2  14   22.31    2.60
  -1  -2 -14   20.23    2.47
  -1   2 -14   21.24    2.25
  -1  -2 -14   20.50    2.49
  -1   2 -14   20.61    2.47
  -1  -2 -14   19.94    2.52
  -1  -2 -14   24.10    2.69
  -1   2 -14   19.44    2.57
  -1  -2 -14   23.87    3.21
  -1  -2 -14   21.42    3.81
  -1  -2 -14   20.16    2.83
  -1  -2 -14   23.11    3.62
  -1   2 -14   23.59    2.47
  -1  -2 -14   20.60    2.45
  -1  -2 -15    2.83    1.69
  -1  -2 -15    1.02    2.87
  -1  -2 -15    2.44    2.17
  -1  -2 -15    2.63    2.25
  -1  -2 -15    1.48    1.98
  -1   2 -15    2.90    1.90
  -1  -2 -15    5.08    1.70
  -1   2 -15    3.54    1.71
  -1  -2 -15    2.73    1.78
  -1  -2 -15    3.52    2.32
  -1   2 -15    4.47    1.91
  -1   2 -15    2.70    1.52
  -1  -2 -15    3.95    1.81
   1  -2  15    2.17    2.04
  -1   2 -15    2.23    1.49
  -1  -2 -15    3.91    1.85
  -1   2 -15    3.61    1.76
  -1  -2 -15    3.84    1.86
  -1  -2 -15    2.54    2.01
  -1  -2 -15    6.68    2.73
  -1   2 -15    3.15    1.93
  -1  -2 -15    2.84    3.49
  -1  -2 -15    2.38    1.77
  -1   2 -15    3.87    1.78
  -1  -2 -15    1.42    3.19
  -1   2 -16   96.72    7.18
  -1  -2 -16   94.40    7.21
  -1  -2 -16   92.06    7.25
  -1   2 -16   92.57    7.24
  -1  -2 -16   89.99    7.15
  -1   2 -16   95.23    7.22
  -1  -2 -16   86.86    7.13
  -1  -2 -16   92.98    7.53
  -1  -2 -16   87.28    7.33
  -1   2 -16   90.57    7.20
  -1  -2 -16   91.64    7.18
  -1  -2 -16   91.55    7.35
  -1  -2 -16   85.79    7.21
  -1  -2 -16   80.03    7.22
  -1   2 -16   86.37    7.11
  -1   2 -16   78.06    7.10
  -1   2 -16   89.77    7.18
  -1  -2 -16   87.82    7.26
  -1  -2 -16   81.31    7.14
  -1   2 -16   90.03    7.21
  -1  -2 -16  102.37    7.53
  -1  -2 -16   88.61    7.30
  -1  -2 -16   94.10    7.67
  -1   2 -16   92.92    7.72
  -1   2 -17   -0.82    1.96
  -1  -2 -17   -1.36    1.89
  -1   2 -17    1.08    1.85
  -1   2 -17    0.66    1.95
  -1  -2 -17   -1.25    2.10
  -1  -2 -17    0.60    1.81
  -1   2 -17    0.78    1.95
  -1  -2 -17    1.07    2.92
  -1  -2 -17    0.02    2.41
  -1   2 -17   -0.38    1.59
  -1  -2 -17    0.18    1.95
  -1  -2 -17   -1.60    2.28
  -1   2 -17   -1.97    1.49
  -1   2 -17    0.90    1.82
  -1  -2 -17   -0.03    1.92
  -1  -2 -17   -0.72    2.11
  -1   2 -17    0.65    2.00
  -1  -2 -17    0.44    2.92
  -1  -2 -17   -0.02    3.63
  -1  -2 -17    0.10    2.41
  -1  -2 -17    1.18    1.92
  -1   2 -17    1.14    1.82
  -1  -2 -17    2.17    3.29
  -1   2 -17    1.50    3.47
  -1  -2 -18    0.18    1.92
  -1  -2 -18    1.71    3.03
  -1  -2 -18    3.96    2.02
  -1   2 -18    0.41    2.00
  -1   2 -18    0.07    1.72
  -1   2 -18   -0.65    1.57
  -1  -2 -18    2.26    2.79
  -1   2 -18    2.17    2.10
  -1  -2 -18    4.06    2.18
  -1   2 -18    0.94    2.01
  -1   2 -18    4.60    2.12
  -1  -2 -18    2.07    2.07
  -1   2 -18    1.24    3.64
  -1  -2 -18   -1.37    2.66
  -1  -2 -18    2.75    3.84
  -1  -2 -19   59.30    5.37
  -1   2 -19   52.40    5.15
  -1  -2 -19   58.38    5.17
  -1  -2 -19   55.97    5.36
  -1  -2 -19   64.91    5.91
  -1  -2 -19   55.81    5.16
  -1  -2 -19   42.49    5.19
  -1  -2 -19   65.29    6.23
  -1   2 -19   64.42    6.05
  -1  -2 -19   57.52    5.31
  -1  -2 -19   60.31    5.69
  -1   2 -19   64.12    5.15
  -1  -2 -19   63.74    5.20
  -1   2 -19   65.24    5.20
  -1  -2 -19   60.02    5.16
  -1  -2 -19   58.15    5.22
  -1   2 -19   65.85    5.15
  -1   2 -19   64.84    5.20
  -1  -2 -19   56.41    5.48
  -1   2 -20   14.79    2.53
  -1  -2 -20   14.24    2.57
  -1  -2 -20    9.12    2.27
  -1   2 -20   12.66    2.32
  -1   2 -20    8.65    2.42
  -1  -2 -20    8.70    2.50
  -1  -2 -20   11.66    3.40
  -1  -2 -20    8.50    2.86
  -1   2 -20    5.98    2.38
  -1   2 -20    7.84    2.39
  -1  -2 -20   10.51    2.39
  -1  -2 -20    8.33    2.44
  -1  -2 -20    8.88    3.07
  -1  -2 -20    8.33    2.85
  -1   2 -20    8.71    2.08
  -1  -2 -20    8.62    2.47
  -1   2 -20    8.87    2.04
  -1  -2 -20    8.80    2.46
  -1   2 -20    8.49    1.95
  -1  -2 -20   14.59    2.77
  -1  -2 -20   11.34    3.55
  -1   2 -20    7.54    2.43
  -1  -2 -20    8.94    4.37
  -1  -2 -20   13.00    3.88
  -1   2 -20    5.35    4.08
  -1  -2 -21   11.28    2.78
  -1   2 -21   13.85    2.68
  -1  -2 -21   11.78    2.76
  -1   2 -21   14.74    2.54
  -1   2 -21   16.66    2.68
  -1  -2 -21   13.55    3.63
  -1   2 -21   15.07    3.42
  -1  -2 -21   15.41    3.12
  -1  -2 -21   12.96    2.61
  -1   2 -21   16.35    2.62
  -1  -2 -21    8.54    2.61
  -1   2 -21   11.95    2.60
  -1  -2 -21   11.63    3.14
  -1  -2 -21   12.32    3.24
  -1   2 -21   12.33    2.33
  -1   2 -21   11.29    2.33
  -1  -2 -21    8.95    2.73
  -1   2 -21   10.28    2.14
  -1  -2 -21   10.12    2.69
  -1  -2 -21   11.72    2.93
  -1   2 -21    9.68    2.69
  -1  -2 -21   13.41    4.57
  -1  -2 -21   14.11    4.14
  -1   2 -21   16.44    4.32
  -1   2 -22   86.57    6.19
  -1  -2 -22   73.29    6.26
  -1   2 -22   51.17    5.90
  -1  -2 -22   57.67    5.94
  -1  -2 -22   61.26    6.07
  -1   2 -22   64.96    5.75
  -1  -2 -22   56.32    6.05
  -1  -2 -22   76.23    6.50
  -1  -2 -22   67.09    6.18
  -1   2 -22   68.05    5.99
  -1  -2 -22   68.92    5.99
  -1  -2 -22   77.28    6.05
  -1   2 -22   68.24    5.96
  -1   2 -22   75.61    6.01
  -1   2 -22   80.82    5.91
  -1  -2 -22   67.74    6.04
  -1  -2 -22   75.79    6.83
  -1  -2 -22   84.38    7.16
  -1   2 -22   77.88    6.89
  -1   2 -22   59.51    5.79
  -1  -2 -22   65.02    6.30
  -1  -2 -23   39.54    4.40
  -1   2 -23   41.35    4.08
  -1  -2 -23   38.02    5.21
  -1   2 -23   43.76    5.23
  -1   2 -23   27.63    3.70
  -1  -2 -23   32.50    4.28
  -1   2 -23   39.62    3.99
  -1  -2 -23   36.29    3.90
  -1  -2 -23   36.72    4.00
  -1   2 -23   41.37    4.00
  -1   2 -23   36.25    3.88
  -1   2 -23   37.95    3.75
  -1  -2 -23   32.89    3.98
  -1  -2 -23   29.47    4.00
  -1   2 -23   30.09    3.53
  -1  -2 -23   42.09    5.62
  -1   2 -23   32.85    3.65
  -1  -2 -24   55.89    6.25
  -1   2 -24   61.45    5.92
  -1   2 -24   81.72    7.03
  -1  -2 -24   79.57    7.35
  -1   2 -24   57.44    6.04
  -1   2 -24   71.82    6.25
  -1   2 -24   78.48    6.19
  -1   2 -24   70.18    6.12
  -1  -2 -24   73.20    6.23
  -1  -2 -24   74.11    6.16
  -1  -2 -24   80.19    7.07
  -1  -2 -24   83.93    6.47
  -1   2 -24   82.43    6.22
  -1  -2 -24   63.99    6.23
  -1   2 -24   78.75    6.06
  -1   2 -24   55.62    5.96
  -1  -2 -25   15.21    3.25
  -1   2 -25   23.74    2.99
  -1  -2 -25   16.94    3.62
  -1  -2 -25   25.71    4.65
  -1   2 -25   16.12    2.65
  -1  -2 -25   14.72    3.27
  -1   2 -25   18.09    3.02
  -1   2 -25   22.80    3.35
  -1  -2 -25   23.10    3.28
  -1   2 -25   26.34    3.23
  -1  -2 -25   19.33    3.63
  -1   2 -25   23.07    3.29
  -1  -2 -25   22.74    5.12
  -1   2 -25   25.46    4.66
  -1   2 -25   18.23    2.86
  -1  -2 -26   -4.05    2.71
  -1   2 -26    1.97    2.32
  -1  -2 -26    1.34    3.13
  -1   2 -26    1.13    2.69
  -1  -2 -26    3.69    4.23
  -1   2 -26    1.61    2.59
  -1  -2 -26   -1.26    2.61
  -1   2 -26   -1.49    2.07
  -1  -2 -26    0.22    2.75
  -1   2 -26   -0.16    2.47
  -1   2 -26    6.04    2.90
  -1   2 -26    0.30    2.22
  -1   2 -26   -1.74    2.69
  -1  -2 -26    1.23    2.74
  -1  -2 -26    5.68    4.76
  -1   2 -26   -5.43    4.23
  -1   2 -27   39.76    4.15
  -1  -2 -27   54.46    5.36
  -1   2 -27   42.16    4.35
  -1  -2 -27   47.15    4.31
  -1  -2 -27   45.31    4.33
  -1   2 -27   48.57    4.29
  -1   2 -27   33.35    4.01
  -1   2 -27   35.50    3.98
  -1  -2 -27   36.54    4.40
  -1  -2 -27   36.51    4.32
  -1   2 -27   52.55    4.10
  -1  -2 -27   46.66    5.76
  -1  -2 -28   12.42    2.99
  -1   2 -28   13.30    2.44
  -1   2 -28   14.53    2.72
  -1   2 -28   20.63    4.23
  -1  -2 -28   15.99    4.65
  -1  -2 -28   18.90    2.96
  -1   2 -28   16.39    2.95
  -1   2 -28   23.95    2.83
  -1   2 -28   22.95    2.60
  -1  -2 -28   20.90    4.20
  -1   2 -28    8.64    2.51
  -1   2 -29   25.01    3.45
  -1   2 -29   34.47    3.43
  -1  -2 -29   38.22    3.75
  -1   2 -29   38.06    3.78
  -1   2 -30    8.72    3.66
  -1   2 -30    8.16    2.31
  -1   2 -30   11.71    2.12
  -1   2 -30   12.01    2.34
  -1   2 -30    7.44    1.93
  -1  -2 -30    9.19    2.53
  -1   2 -30   10.41    3.29
  -1   2 -31    6.29    2.92
  -1   2 -31    2.21    1.83
  -1   2 -31    5.02    3.34
  -1  -2 -31    4.12    2.27
  -1   2 -31    1.85    1.64
  -1   2 -31    5.20    2.04
  -1   2 -32   14.15    2.76
  -1   2 -32   10.78    1.86
  -1   2 -32   13.08    3.18
  -1  -2 -32    8.13    2.18
  -1   2 -32    7.68    1.71
  -1   2 -32   11.39    2.00
  -1   2 -33    1.84    1.42
  -1   2 -33    3.09    2.71
  -1   2 -33    3.90    2.26
  -1   2 -33   -0.83    1.51
  -1   2 -34   10.49    1.45
  -1   2 -34   13.99    2.06
   1   3 -34   10.61    1.93
   1   3 -33    1.28    1.23
   1   3 -33    1.53    2.57
   1   3 -33    1.89    2.18
   1   3 -32   17.97    2.86
   1   3 -32   18.94    3.18
   1   3 -32   20.01    1.98
   1   3 -32   12.92    1.85
   1   3 -32   13.82    1.95
   1  -3 -31    6.66    2.59
   1   3 -31   11.50    2.98
   1   3 -31    9.46    1.78
   1  -3 -31    1.65    2.28
   1   3 -31   11.45    1.72
   1   3 -31    6.64    1.85
   1   3 -31   13.87    3.31
   1   3 -30   -0.41    3.43
   1  -3 -30    0.51    2.70
   1   3 -30    3.03    2.09
   1  -3 -30    1.50    2.17
   1   3 -30    4.01    1.90
   1   3 -30    4.19    1.72
   1  -3 -30    3.03    2.34
   1   3 -30    3.19    1.80
   1  -3 -29   19.74    3.30
   1   3 -29   15.41    2.88
   1   3 -29   31.83    2.86
   1  -3 -29   22.24    3.10
   1   3 -29   30.94    3.06
   1  -3 -29   17.58    3.50
   1   3 -29   27.47    2.79
   1   3 -29   38.43    4.20
   1   3 -29   30.47    2.94
   1   3 -28   -0.97    2.01
   1   3 -28    0.76    2.23
   1  -3 -28   -0.28    2.34
   1  -3 -28   -0.46    2.54
   1   3 -28    0.93    2.33
   1  -3 -28   -0.74    2.50
   1   3 -28    1.06    3.77
   1   3 -27    6.71    3.98
   1  -3 -27    1.85    2.60
   1   3 -27    4.40    2.48
   1   3 -27    4.88    2.14
   1   3 -27    2.82    2.16
   1   3 -27    5.76    2.33
   1   3 -27    2.01    1.92
   1  -3 -27    4.30    2.71
   1  -3 -27    1.58    2.42
   1   3 -27    5.24    2.31
   1  -3 -26   20.25    3.47
   1   3 -26   22.31    2.88
   1   3 -26   18.39    3.04
   1   3 -26   23.96    3.16
   1  -3 -26   24.91    3.26
   1   3 -26   33.86    3.08
   1   3 -26   30.66    4.61
   1  -3 -26   27.33    4.09
   1   3 -26   30.90    3.18
   1   3 -25   88.02    7.44
   1  -3 -25   76.31    7.71
  -1  -3  25   78.48    7.41
   1  -3 -25  103.18    8.01
   1   3 -25  120.62    8.34
   1   3 -25   68.48    7.42
   1  -3 -25   91.21    7.66
   1   3 -25   98.92    7.58
   1  -3 -25   86.22    7.59
   1   3 -25  112.11    7.52
   1  -3 -25  108.80    8.47
   1   3 -25   98.57    7.53
   1   3 -24    0.89    2.45
   1  -3 -24    5.09    2.50
   1   3 -24    0.47    2.41
   1   3 -24   -0.73    2.37
   1  -3 -24    3.51    2.46
  -1  -3  24    1.02    2.18
   1  -3 -24    2.57    3.64
   1  -3 -24    1.88    2.75
   1  -3 -24    1.98    2.73
   1   3 -24    0.13    1.95
   1   3 -24   -0.46    2.15
   1  -3 -24    0.45    2.62
   1   3 -24    3.68    2.59
   1   3 -24    0.17    2.31
   1  -3 -24    5.18    4.57
   1   3 -24    1.46    4.29
   1   3 -23   -1.39    2.67
   1   3 -23    4.90    2.35
   1  -3 -23   -0.97    2.41
   1  -3 -23   -0.50    2.40
  -1  -3  23    1.20    2.18
   1  -3 -23    0.88    2.69
   1  -3 -23    2.77    3.67
   1   3 -23    1.92    1.93
   1  -3 -23   -2.85    2.71
   1   3 -23   -0.65    2.11
   1  -3 -23    1.00    2.55
   1   3 -23    1.16    2.52
   1   3 -23    1.41    2.30
   1  -3 -23    3.00    4.47
   1   3 -23    0.20    4.21
   1  -3 -22   20.05    3.23
   1  -3 -22   28.29    4.11
   1  -3 -22   20.25    3.29
   1   3 -22   24.23    2.77
   1   3 -22   19.51    2.88
   1   3 -22   27.18    3.05
   1  -3 -22   19.61    3.10
   1   3 -22   27.68    3.19
   1  -3 -22   22.69    3.24
   1   3 -22   28.15    3.65
   1   3 -22   29.20    3.09
   1  -3 -22   23.14    4.86
   1   3 -22   26.85    3.09
   1  -3 -22   24.32    3.11
   1   3 -22   24.50    4.59
   1   3 -21  347.98   29.74
   1   3 -21  327.77   29.71
   1  -3 -21  412.36   29.87
   1   3 -21  424.65   29.77
   1  -3 -21  395.88   29.79
   1  -3 -21  414.02   29.78
   1   3 -21  424.54   29.78
   1   3 -21  381.17   29.77
   1  -3 -21  394.25   29.78
   1   3 -21  408.74   29.76
   1  -3 -21  359.99   29.81
   1  -3 -21  311.06   29.82
   1   3 -21  425.74   29.95
   1  -3 -21  407.82   29.98
   1   3 -20   45.44    5.04
   1  -3 -20   40.82    3.95
   1   3 -20   42.07    3.88
   1   3 -20   45.21    3.95
   1  -3 -20   44.84    5.18
   1  -3 -20   33.80    4.07
   1  -3 -20   35.58    4.00
   1   3 -20   37.92    3.74
   1  -3 -20   40.29    4.61
   1   3 -20   44.26    3.91
   1  -3 -20   43.55    3.98
   1  -3 -19   27.84    3.03
   1   3 -19   26.83    2.97
   1  -3 -19   19.05    3.16
   1   3 -19   28.63    2.98
   1  -3 -19   23.77    3.04
   1  -3 -19   22.39    3.12
   1  -3 -19   29.21    3.06
   1   3 -19   33.36    3.00
   1  -3 -19   27.64    4.40
   1  -3 -19   27.59    3.78
   1  -3 -18   46.28    5.34
   1  -3 -18   43.53    4.87
   1  -3 -18   51.23    4.40
   1   3 -18   54.05    4.37
   1  -3 -18   48.40    4.35
   1   3 -18   48.00    4.32
   1  -3 -17  155.46   11.32
   1   3 -17  153.64   11.31
   1  -3 -17  130.34   11.37
   1  -3 -17  151.50   11.35
   1  -3 -17  119.33   11.36
   1  -3 -17  128.51   11.23
   1   3 -17  169.44   11.32
   1  -3 -17  145.36   11.44
   1  -3 -16    3.75    2.35
   1  -3 -16   -1.82    3.41
   1  -3 -16    0.22    1.82
   1  -3 -16   -0.37    2.02
   1  -3 -16    0.17    1.49
   1   3 -16    0.57    1.57
   1  -3 -16    0.89    1.71
   1   3 -16    2.34    1.67
   1  -3 -16    0.17    1.79
   1  -3 -15    2.34    3.27
   1  -3 -15    2.86    1.82
   1  -3 -15    3.03    2.01
   1  -3 -15    0.84    1.45
   1   3 -15    4.53    1.63
   1  -3 -15    2.68    1.61
   1   3 -15    4.53    1.58
   1  -3 -15    2.88    1.73
   1   3 -14    1.01    1.54
   1  -3 -14   -1.17    3.23
   1  -3 -14   -1.92    1.76
   1  -3 -14    2.74    1.96
   1  -3 -14   -0.46    1.64
   1  -3 -14   -0.24    1.52
   1   3 -14    0.28    1.49
   1   3 -14   -0.60    1.61
   1  -3 -14   -1.54    1.39
   1  -3 -13   29.72    3.85
   1   3 -13   25.90    2.67
   1  -3 -13   24.01    2.52
   1  -3 -13   27.46    2.74
   1  -3 -13   26.78    2.66
   1   3 -13   25.72    2.60
   1  -3 -13   28.97    2.99
   1  -3 -13   24.74    2.57
   1   3 -13   29.62    2.58
   1   3 -12  214.60   15.36
   1  -3 -12  196.76   15.58
   1  -3 -12  186.99   15.28
   1   3 -12  192.19   15.32
   1  -3 -12  194.53   15.36
   1  -3 -12  207.27   15.33
   1   3 -12  202.21   15.26
   1   3 -12  190.22   15.29
   1  -3 -12  205.85   15.37
   1   3 -12  201.06   15.29
   1  -3 -12  193.04   15.30
   1  -3 -11   32.41    3.99
   1   3 -11   30.23    2.95
   1  -3 -11   25.04    2.83
   1  -3 -11   29.31    2.90
   1   3 -11   31.22    2.61
   1   3 -11   27.78    2.74
   1  -3 -11   30.21    3.89
   1  -3 -11   34.29    3.17
   1   3 -11   32.43    2.92
   1   3 -10   18.96    2.10
   1  -3 -10   14.45    2.08
   1  -3 -10   15.87    3.43
   1   3 -10   16.61    2.25
   1  -3 -10   15.32    1.86
   1   3 -10   16.54    1.83
   1  -3 -10   16.99    1.97
   1   3 -10   15.78    1.65
   1   3 -10   14.89    1.87
   1  -3 -10   14.55    2.43
   1  -3  -9  242.52   17.72
   1   3  -9  243.55   17.64
   1  -3  -9  240.12   17.65
   1   3  -9  248.70   17.70
   1  -3  -9  243.78   17.68
   1  -3  -9  221.91   17.70
   1   3  -9  205.90   17.62
   1  -3  -9  244.53   17.90
   1   3  -9  202.53   17.63
   1  -3  -9  245.13   17.71
   1  -3  -8   -0.21    1.25
   1  -3  -8   -0.09    1.61
   1   3  -8    0.08    1.21
   1  -3  -8    2.12    1.88
  -1   3   8    0.61    0.94
   1  -3  -8    1.61    2.15
   1  -3  -8    3.23    1.35
   1   3  -8   -0.28    1.43
   1   3  -8    0.91    1.10
   1  -3  -8    0.85    1.15
   1   3  -8    2.00    1.94
   1  -3  -7    7.99    1.37
   1  -3  -7   10.27    1.75
   1  -3  -7    8.86    1.79
  -1   3   7    9.75    1.20
   1  -3  -7    7.84    2.08
   1  -3  -7    7.54    1.49
   1   3  -7   10.41    1.56
   1  -3  -7    9.62    1.25
   1   3  -7    9.86    1.21
   1   3  -7    9.96    2.00
   1  -3  -6    1.97    1.01
   1  -3  -6    4.37    1.52
   1   3  -6    2.67    1.23
   1  -3  -6    3.88    1.20
   1  -3  -6    2.94    1.48
   1   3  -6    3.34    1.66
   1  -3  -6    3.77    1.83
  -1   3   6    3.62    0.92
   1  -3  -6    2.65    0.90
   1   3  -6    3.49    0.87
   1   3  -5  184.92   13.52
   1  -3  -5  172.53   13.47
   1   3  -5  177.16   13.41
   1  -3  -5  185.98   13.41
   1   3  -5  159.10   13.46
   1  -3  -5  163.00   13.46
   1  -3  -5  163.53   13.43
   1  -3  -5  175.65   13.53
   1  -3  -5  190.14   13.53
   1  -3  -4   56.47    4.35
   1   3  -4   56.53    4.31
   1  -3  -4   45.99    4.21
   1  -3  -4   53.72    4.03
   1   3  -4   53.15    4.03
   1   3  -4   51.10    4.14
  -1   3   4   45.59    4.11
   1  -3  -4   51.29    4.18
   1   3  -3  154.30   10.97
   1  -3  -3  156.29   11.00
   1   3  -3  147.05   10.83
   1  -3  -3  150.01   10.83
  -1  -3   3  126.70   10.83
   1  -3  -3  124.18   10.90
  -1   3   3  140.37   10.89
  -1   3   2  231.64   18.62
  -1   3   2  243.19   18.64
   1   3  -2  232.43   18.67
  -1  -3   2  255.75   18.68
   1  -3  -2  262.15   18.68
  -1   3   1    0.73    0.90
  -1   3   1    1.52    1.12
  -1  -3   1    1.80    1.39
   1  -3  -1    2.46    1.36
  -1   3   0  627.11   48.16
   1  -3   0  622.17   48.12
   1  -3   0  606.93   48.18
  -1  -3   0  627.82   48.18
   1   3   0  626.24   48.15
  -1   3   0  671.70   48.17
  -1  -3  -1  123.82    9.62
  -1  -3  -1  115.23    9.55
   1  -3   1  115.89    9.63
  -1   3  -1  130.96    9.60
   1   3   1  131.74    9.55
  -1  -3  -2   30.93    2.74
   1  -3   2   34.64    2.91
  -1  -3  -2   32.48    2.92
   1  -3   2   35.23    2.75
  -1  -3  -2   26.96    2.92
   1   3   2   33.93    2.69
  -1   3  -2   32.79    2.82
  -1  -3  -3  498.06   39.87
   1  -3   3  504.85   39.89
  -1   3  -3  540.58   39.88
   1   3   3  531.64   39.85
   1  -3   3  532.83   39.85
  -1  -3  -3  509.79   39.84
   1  -3   4   26.84    2.24
  -1   3  -4   23.00    2.41
  -1  -3  -4   19.46    2.34
  -1  -3  -4   25.00    2.63
   1  -3   4   29.67    2.42
  -1  -3  -4   22.40    1.98
  -1   3  -5   68.82    5.42
  -1   3  -5   56.33    5.53
  -1  -3  -5   70.34    5.41
  -1   3  -5   79.02    5.43
  -1  -3  -5   61.46    5.40
  -1  -3  -5   73.37    5.67
  -1  -3  -5   78.78    5.66
  -1   3  -5   75.53    5.62
  -1   3  -5   63.04    5.48
  -1  -3  -5   72.23    5.60
   1  -3   5   78.32    5.53
  -1  -3  -5   67.31    5.55
  -1  -3  -6    1.38    1.21
  -1  -3  -6   -0.07    1.73
  -1   3  -6    0.98    1.34
  -1  -3  -6    0.48    0.95
  -1   3  -6   -0.07    1.03
  -1  -3  -6   -0.08    1.42
  -1  -3  -6   -0.29    1.94
  -1  -3  -6   -1.29    1.75
  -1   3  -6    2.59    1.74
   1  -3   6    3.29    1.53
  -1   3  -6    0.94    1.62
  -1   3  -6    0.62    1.09
  -1  -3  -6    0.71    1.04
  -1  -3  -7  116.93    9.40
  -1  -3  -7  103.38    9.35
  -1   3  -7  124.59    9.32
  -1  -3  -7  126.16    9.45
  -1   3  -7  117.58    9.36
  -1   3  -7  114.01    9.30
  -1  -3  -7  110.24    9.30
  -1   3  -7  125.37    9.36
  -1  -3  -7  127.56    9.51
  -1  -3  -7  143.46    9.46
  -1   3  -7  129.86    9.45
   1  -3   7  130.81    9.40
  -1  -3  -7  110.44    9.29
  -1  -3  -7  123.87    9.31
  -1   3  -7  127.10    9.32
  -1   3  -7  120.77    9.30
  -1   3  -7  115.75    9.42
  -1   3  -8    1.82    1.40
  -1  -3  -8   -0.44    1.47
  -1  -3  -8    2.52    2.10
  -1   3  -8   -1.41    1.63
  -1   3  -8    1.12    1.30
  -1   3  -8    1.68    1.31
  -1  -3  -8    0.47    1.32
  -1   3  -8    1.35    1.53
  -1  -3  -8    0.77    1.64
  -1  -3  -8    1.37    2.35
  -1  -3  -8    1.75    1.94
  -1   3  -8    2.44    2.08
   1  -3   8    3.85    1.82
  -1   3  -8    1.65    1.40
  -1  -3  -8    1.65    1.24
  -1  -3  -8    0.35    1.37
   1  -3   9  223.77   15.45
  -1  -3  -9  209.57   15.64
  -1  -3  -9  178.29   15.45
  -1  -3  -9  178.46   15.42
  -1   3  -9  213.25   15.40
  -1  -3  -9  206.29   15.48
  -1   3  -9  213.02   15.43
  -1  -3  -9  198.15   15.71
  -1  -3  -9  207.40   15.48
  -1   3  -9  218.21   15.51
  -1  -3  -9  180.16   15.38
  -1   3  -9  194.09   15.39
  -1   3  -9  192.93   15.44
  -1   3  -9  202.21   15.38
  -1  -3  -9  196.44   15.38
  -1  -3  -9  196.64   15.39
  -1   3  -9  203.46   15.39
   1  -3  10   23.19    2.54
  -1   3 -10   20.55    2.27
  -1   3 -10   19.73    2.25
  -1  -3 -10   18.55    2.30
  -1  -3 -10   18.78    2.40
  -1   3 -10   21.66    2.33
  -1  -3 -10   23.66    3.73
  -1  -3 -10   22.74    3.47
  -1  -3 -10   22.85    2.70
  -1   3 -10   23.12    2.46
  -1   3 -10   19.79    2.26
  -1  -3 -10   19.51    2.25
  -1   3 -10   19.51    2.15
  -1  -3 -10   20.32    2.21
  -1   3 -11   35.36    3.19
  -1  -3 -11   33.21    3.27
  -1  -3 -11   33.29    3.21
  -1  -3 -11   32.21    3.12
  -1   3 -11   33.67    3.10
  -1   3 -11   38.77    3.23
  -1  -3 -11   34.66    3.20
  -1   3 -11   37.49    3.18
  -1   3 -11   34.53    3.11
  -1  -3 -11   31.22    3.09
  -1   3 -11   33.76    3.23
  -1  -3 -11   37.26    3.48
  -1  -3 -11   36.13    4.34
   1  -3  11   39.15    3.38
  -1  -3 -11   36.20    3.43
  -1   3 -11   38.72    3.31
  -1  -3 -11   35.98    4.11
  -1  -3 -11   33.08    3.81
  -1   3 -12   11.29    2.01
  -1  -3 -12    7.89    2.19
  -1   3 -12   10.17    1.58
   1  -3  12   13.34    2.13
  -1   3 -12   10.43    1.77
  -1  -3 -12    8.30    1.71
  -1   3 -12   11.71    1.85
  -1  -3 -12   11.32    1.86
  -1  -3 -12    8.89    1.93
  -1   3 -12   11.13    1.86
  -1  -3 -12   10.83    2.16
  -1   3 -12    8.94    1.87
  -1  -3 -12   11.26    3.44
  -1  -3 -12    7.62    2.25
  -1  -3 -12   10.85    3.17
  -1  -3 -12    9.18    2.63
  -1  -3 -12    7.04    1.70
  -1  -3 -12   10.38    1.82
  -1   3 -12   10.06    1.71
  -1   3 -12    9.92    1.81
  -1   3 -13    0.80    1.88
  -1  -3 -13   -1.03    2.06
  -1  -3 -13    0.06    1.57
  -1  -3 -13   -0.72    2.25
   1  -3  13    3.08    1.99
  -1  -3 -13   -0.02    1.54
  -1   3 -13   -0.81    1.53
  -1   3 -13    1.01    1.74
  -1  -3 -13   -0.36    1.64
  -1   3 -13    2.18    1.68
  -1  -3 -13    1.55    1.75
  -1  -3 -13    1.44    2.03
  -1   3 -13    1.36    1.68
  -1  -3 -13   -2.59    3.55
  -1  -3 -13   -1.15    3.13
  -1  -3 -13   -1.05    1.73
  -1   3 -13    0.51    1.65
  -1   3 -14   34.31    3.14
  -1  -3 -14   34.85    3.55
   1  -3  14   37.07    3.32
  -1  -3 -14   27.59    3.24
  -1  -3 -14   30.19    3.15
  -1   3 -14   32.16    3.08
  -1  -3 -14   30.69    3.09
  -1   3 -14   37.39    3.19
  -1  -3 -14   31.84    3.40
  -1   3 -14   32.16    3.13
  -1  -3 -14   32.14    3.65
  -1  -3 -14   37.36    4.17
  -1  -3 -14   36.75    3.85
  -1  -3 -14   31.03    3.06
  -1  -3 -14   35.32    3.41
  -1   3 -14   37.21    3.25
  -1  -3 -14   31.97    3.07
  -1   3 -14   33.19    3.13
  -1   3 -14   33.76    3.08
  -1  -3 -15    3.35    2.40
  -1   3 -15    5.53    1.73
  -1  -3 -15    5.63    1.78
  -1   3 -15    5.07    1.79
  -1  -3 -15    2.15    2.18
  -1   3 -15    4.29    2.09
  -1  -3 -15    6.61    2.91
  -1  -3 -15    8.66    1.69
  -1  -3 -15    4.58    1.93
  -1   3 -15    6.23    1.83
  -1  -3 -15    5.85    1.95
  -1  -3 -15    6.58    2.20
  -1  -3 -15    4.39    1.88
  -1   3 -15    5.80    1.83
  -1  -3 -15    7.43    2.31
  -1  -3 -15    5.37    3.28
  -1  -3 -15    8.65    1.77
  -1  -3 -16    8.86    2.65
  -1  -3 -16   11.96    2.13
  -1   3 -16   11.91    2.09
  -1  -3 -16   11.24    2.24
  -1   3 -16   12.41    1.76
  -1  -3 -16   12.66    2.48
  -1   3 -16   11.98    2.09
  -1  -3 -16   12.34    3.92
  -1  -3 -16    9.71    2.49
  -1  -3 -16   18.12    3.52
  -1  -3 -16   11.32    1.97
  -1  -3 -16   13.27    3.14
  -1  -3 -16   12.52    2.13
  -1   3 -16   14.52    2.11
  -1  -3 -16    9.82    2.44
  -1   3 -16   12.68    2.30
  -1  -3 -16   12.47    2.02
  -1   3 -16   11.85    2.01
  -1   3 -16   11.49    2.00
  -1  -3 -16    9.81    2.02
  -1  -3 -17   49.64    4.47
  -1   3 -17   49.04    4.42
  -1   3 -17   44.98    4.29
  -1  -3 -17   47.91    5.64
  -1   3 -17   53.16    4.43
  -1  -3 -17   53.92    4.52
  -1  -3 -17   54.16    4.45
  -1   3 -17   56.75    4.48
  -1   3 -17   56.95    4.42
  -1  -3 -17   42.04    4.34
  -1  -3 -17   50.98    4.72
  -1  -3 -18   41.99    4.98
  -1  -3 -18   46.98    4.99
  -1  -3 -18   55.83    4.92
  -1   3 -18   55.46    4.91
  -1  -3 -18   54.98    5.21
  -1   3 -18   61.44    4.95
  -1   3 -18   63.81    5.82
  -1  -3 -18   59.46    5.21
  -1  -3 -18   62.62    5.81
  -1   3 -18   59.09    4.92
  -1   3 -18   55.29    5.02
  -1  -3 -18   47.00    5.08
  -1  -3 -18   55.92    4.90
  -1   3 -18   58.26    4.89
  -1   3 -18   66.11    4.96
  -1  -3 -18   57.61    4.98
  -1  -3 -18   66.20    5.53
  -1  -3 -19    3.42    3.45
  -1  -3 -19    3.75    2.28
  -1   3 -19    0.18    2.13
  -1  -3 -19    0.91    2.48
  -1  -3 -19    2.28    2.14
  -1   3 -19    2.65    2.12
  -1  -3 -19   -2.49    2.18
  -1   3 -19    0.88    2.04
  -1   3 -19    0.56    1.61
  -1  -3 -19    1.21    2.29
  -1  -3 -19   -1.01    3.30
  -1  -3 -19    4.54    4.35
  -1  -3 -19    2.56    2.88
  -1  -3 -19    2.07    2.29
  -1   3 -19    0.28    2.28
  -1  -3 -19   -1.97    3.91
  -1   3 -19    0.48    3.85
  -1  -3 -20   15.20    3.80
  -1  -3 -20    9.88    2.68
  -1   3 -20   15.23    2.52
  -1  -3 -20   12.46    2.87
  -1   3 -20   10.79    2.11
  -1   3 -20   12.43    2.46
  -1  -3 -20   13.95    2.51
  -1   3 -20   12.56    2.03
  -1  -3 -20    8.80    2.70
  -1  -3 -20    9.30    3.47
  -1   3 -20   14.09    2.65
  -1  -3 -20   12.08    2.61
  -1  -3 -20   13.22    4.25
  -1   3 -20   11.50    4.16
  -1  -3 -20   13.30    3.26
  -1  -3 -20   14.67    4.60
  -1  -3 -21   73.74    7.61
  -1  -3 -21   94.31    8.48
  -1   3 -21   95.87    8.20
  -1   3 -21  102.38    7.51
  -1  -3 -21   93.27    7.47
  -1   3 -21   96.00    7.43
  -1  -3 -21   97.51    7.51
  -1  -3 -21   94.98    8.28
  -1  -3 -21   93.30    7.90
  -1   3 -21   72.64    7.28
  -1   3 -21  100.36    7.46
  -1   3 -21   78.36    7.28
  -1  -3 -21  108.05    8.05
  -1   3 -22    3.66    3.26
  -1   3 -22   -0.41    2.40
  -1  -3 -22   -2.57    3.55
  -1   3 -22    0.91    2.02
  -1  -3 -22    2.94    2.46
  -1   3 -22    2.04    2.35
  -1   3 -22   -0.19    1.86
  -1  -3 -22    2.24    2.77
  -1  -3 -22    0.42    4.82
  -1  -3 -22    2.33    4.44
  -1   3 -22    2.46    4.33
  -1  -3 -22   -1.12    3.88
  -1  -3 -22    1.20    2.66
  -1   3 -22    2.65    2.53
  -1  -3 -23   39.98    4.89
  -1   3 -23   46.40    4.36
  -1   3 -23   60.25    5.83
  -1   3 -23   39.28    4.48
  -1   3 -23   54.18    4.66
  -1  -3 -23   49.26    4.76
  -1  -3 -23   46.90    4.64
  -1   3 -23   47.75    4.59
  -1  -3 -23   58.17    5.95
  -1  -3 -23   58.48    5.53
  -1   3 -23   67.47    5.06
  -1  -3 -23   53.27    5.23
  -1   3 -23   36.64    4.36
  -1   3 -23   57.26    4.61
  -1   3 -24   -1.15    2.36
  -1  -3 -24    2.25    3.37
  -1   3 -24    0.67    2.79
  -1  -3 -24   -0.40    3.84
  -1  -3 -24    2.09    2.85
  -1   3 -24    1.88    1.82
  -1   3 -24    2.57    2.26
  -1   3 -24    0.66    2.00
  -1  -3 -24   -4.57    3.33
  -1   3 -24   -3.74    2.62
  -1  -3 -24    2.00    2.70
  -1  -3 -24    3.17    4.48
  -1   3 -24   -0.79    4.30
  -1  -3 -25   35.04    4.44
  -1   3 -25   40.98    3.81
  -1   3 -25   55.07    5.28
  -1   3 -25   39.40    3.99
  -1   3 -25   29.99    3.79
  -1   3 -25   46.71    4.18
   1  -3  25   31.27    3.79
  -1  -3 -25   37.46    4.69
  -1  -3 -25   53.19    5.51
  -1   3 -25   50.13    4.22
  -1   3 -25   54.17    4.04
  -1   3 -26   -1.75    2.23
  -1   3 -26   -1.28    2.48
  -1  -3 -26   -2.24    3.23
  -1   3 -26    0.41    2.19
  -1  -3 -26   -0.58    2.56
  -1   3 -26    1.87    2.43
  -1  -3 -26    1.97    2.81
  -1   3 -26   -1.76    1.87
  -1   3 -27    3.90    3.92
  -1   3 -27    1.16    2.11
  -1   3 -27    4.63    2.39
  -1   3 -27    1.66    2.15
  -1  -3 -27    2.15    2.73
  -1   3 -27    1.22    2.40
  -1  -3 -27    4.71    2.53
  -1  -3 -27   -0.22    3.16
  -1   3 -28   29.00    4.45
  -1   3 -29   -0.31    2.14
  -1   3 -29   -1.47    1.91
  -1   3 -29    3.73    3.52
  -1  -3 -29    1.69    2.50
  -1   3 -29    0.96    2.00
  -1   3 -30    1.43    3.30
  -1  -3 -30    2.99    2.55
  -1   3 -30    1.97    3.00
  -1   3 -30    0.72    1.88
  -1   3 -30    0.39    1.97
  -1   3 -30    3.75    1.79
  -1   3 -31    0.87    2.69
  -1   3 -31    2.77    1.77
  -1   3 -31    2.57    3.00
  -1   3 -31    1.21    1.64
  -1   3 -32    9.61    2.43
  -1   3 -32    5.47    1.65
  -1   3 -32   10.55    2.82
  -1   3 -32    6.64    1.56
  -1   3 -33    7.87    2.01
  -1   3 -33    3.89    1.30
  -1   3 -33    8.50    1.31
  -1   3 -33    5.50    2.39
   1   4 -33    1.02    1.66
   1   4 -32    9.53    2.20
   1   4 -32    9.39    1.33
   1  -4 -32    2.06    1.99
   1   4 -32    3.42    1.16
   1   4 -32   11.79    2.56
   1   4 -31    6.82    2.58
   1  -4 -31    2.74    2.43
   1   4 -31    8.54    2.90
   1   4 -31   10.60    1.57
   1   4 -31    6.90    1.48
   1  -4 -30    0.48    2.56
   1   4 -30   -0.64    3.10
   1   4 -30   -0.07    1.58
   1   4 -30   -2.97    1.58
   1  -4 -29    2.89    2.92
   1   4 -29    9.50    1.95
   1   4 -29   12.48    3.45
   1   4 -29   10.55    1.94
   1  -4 -28    1.98    3.06
   1  -4 -28    0.67    2.38
   1   4 -28    2.77    1.93
   1   4 -28    4.99    3.55
   1   4 -28    1.31    1.87
  -1  -4  28    2.03    2.15
   1   4 -27   -0.46    3.75
  -1  -4  27    2.78    2.28
  -1  -4  27    1.65    2.14
   1  -4 -26   26.88    3.84
   1  -4 -26   17.15    3.68
   1   4 -26   19.62    2.67
   1  -4 -26    9.11    3.07
   1   4 -26   25.94    2.67
   1   4 -26   23.43    4.26
  -1  -4  26   16.95    2.73
   1   4 -25   -1.46    2.23
   1  -4 -25    3.06    3.61
   1   4 -25    0.64    2.18
   1  -4 -25    1.94    2.71
   1   4 -25   -2.31    1.83
  -1  -4  25   -2.21    2.18
   1   4 -24    8.12    2.19
   1  -4 -24   12.02    3.88
  -1  -4  24   12.06    2.44
   1   4 -24    9.35    2.67
   1   4 -24   15.57    2.51
   1  -4 -24   13.53    2.92
   1   4 -24   12.00    2.11
   1   4 -24   14.32    4.29
   1   4 -23   32.07    4.45
   1  -4 -23   57.88    5.54
  -1  -4  23   50.64    4.60
   1   4 -23   67.15    5.08
   1   4 -23   64.47    4.69
   1   4 -23   54.14    4.48
   1  -4 -23   36.96    4.91
   1   4 -23   65.14    5.85
   1  -4 -22   17.70    3.97
  -1  -4  22   13.92    2.48
   1   4 -22   17.96    2.65
   1  -4 -22   11.50    2.94
   1   4 -22   14.14    2.17
   1   4 -22   20.45    4.40
   1   4 -22    8.19    2.24
   1   4 -21   56.80    6.23
   1  -4 -21   61.90    6.61
   1  -4 -21   70.07    6.59
   1   4 -21  105.24    7.33
   1   4 -21   78.03    6.29
   1  -4 -21   95.21    7.10
   1   4 -21   99.91    6.46
   1  -4 -20   13.53    3.76
   1  -4 -20    8.81    2.61
   1   4 -20   13.44    2.07
   1  -4 -20    6.67    2.67
   1  -4 -19   60.66    5.35
   1  -4 -19   50.88    4.71
   1  -4 -19   45.19    4.74
   1  -4 -18   15.33    2.43
   1  -4 -18   13.74    2.58
   1  -4 -18   13.76    3.08
   1  -4 -18   16.03    3.53
   1  -4 -17   35.17    3.42
   1  -4 -17   29.41    3.48
   1  -4 -17   40.25    3.81
   1  -4 -16   36.16    3.79
   1  -4 -15   68.78    5.39
   1  -4 -15   59.46    5.46
   1   4 -15   70.72    5.33
   1  -4 -15   56.36    5.25
   1  -4 -15   72.95    5.59
   1  -4 -14   20.57    2.35
   1  -4 -14   17.71    2.46
   1  -4 -14   19.24    2.16
   1   4 -14   21.39    2.33
   1  -4 -14   21.29    2.69
   1   4 -13   19.08    2.17
   1  -4 -13   17.69    2.09
   1  -4 -13   14.36    2.26
   1  -4 -12   90.30    7.35
   1  -4 -12   80.66    7.43
   1   4 -12   98.33    7.40
   1  -4 -12  102.42    7.47
   1  -4 -11    4.12    1.44
   1  -4 -11    5.31    1.66
   1   4 -11    5.35    1.84
   1  -4 -11    5.64    2.09
   1  -4 -10    1.03    1.76
   1  -4 -10    1.04    1.63
   1  -4 -10    1.56    1.95
   1  -4 -10    0.36    1.33
   1  -4  -9  130.82   10.15
   1  -4  -9  134.53   10.04
   1  -4  -9  105.50    9.99
   1  -4  -9  128.58    9.94
   1  -4  -9  144.87   10.03
   1  -4  -8   11.31    2.07
   1  -4  -8   15.22    2.50
   1  -4  -8    9.09    1.84
   1   4  -8   15.57    2.26
   1  -4  -8   10.86    2.06
   1  -4  -8   10.54    1.55
   1  -4  -7   53.42    4.77
   1  -4  -7   53.91    4.62
   1  -4  -7   52.23    4.53
   1   4  -7   54.80    4.65
   1  -4  -6   75.12    6.22
   1  -4  -6   75.17    6.20
   1  -4  -6   82.65    6.16
   1  -4  -6   69.13    6.04
   1   4  -6   75.80    6.12
  -1   4   6   73.45    5.98
   1  -4  -5   82.28    6.69
   1  -4  -5   75.00    6.62
  -1  -4   5   83.18    6.61
   1  -4  -5   84.62    6.44
  -1   4   5   73.59    6.31
   1   4  -5   85.41    6.53
  -1   4   5   86.63    6.41
  -1   4   4   16.27    1.97
   1   4  -4   17.74    2.35
   1  -4  -4   17.23    2.11
   1  -4  -4   14.39    2.67
  -1   4   4   15.87    1.73
  -1  -4   4   16.76    2.45
   1  -4  -3  153.33   12.02
   1  -4  -3  140.59   11.86
  -1  -4   3  161.31   12.00
  -1   4   3  151.09   11.84
   1   4  -3  153.98   11.94
  -1   4   3  166.74   11.90
   1   4  -2  181.27   14.49
  -1   4   2  202.27   14.47
   1  -4  -2  159.69   14.42
   1  -4  -2  205.10   14.58
  -1   4   2  199.22   14.43
  -1  -4   2  189.38   14.53
  -1   4   1  242.02   17.69
   1   4  -1  210.80   17.70
  -1  -4   1  235.20   17.75
   1  -4  -1  229.44   17.74
  -1   4   0   67.46    5.44
  -1  -4   0   66.52    5.57
   1  -4   0   66.87    5.58
  -1   4  -1   54.55    4.58
  -1  -4  -1   54.40    4.71
  -1  -4  -1   59.28    4.77
   1  -4   1   54.45    4.77
  -1  -4  -2    0.84    2.08
   1   4   2    2.52    1.21
  -1  -4  -2    2.75    2.01
  -1   4  -2   -0.11    1.53
  -1   4  -2    0.85    1.09
  -1  -4  -2   -0.37    2.04
  -1  -4  -2    0.92    1.45
   1  -4   2    2.51    2.00
  -1  -4  -3  189.75   14.41
  -1  -4  -3  194.87   14.31
   1  -4   3  202.35   14.43
   1   4   3  183.64   14.31
  -1   4  -3  196.23   14.42
  -1   4  -3  166.32   14.29
  -1  -4  -4    0.25    1.99
  -1  -4  -4    1.50    2.07
  -1  -4  -4    0.24    2.44
  -1   4  -4    0.27    2.02
   1   4   4    1.31    1.18
  -1   4  -4    2.13    1.22
   1  -4   4    2.12    1.99
   1  -4   4    0.10    1.62
   1  -4   5   47.94    3.82
  -1   4  -5   45.21    3.69
   1   4   5   41.13    3.65
  -1   4  -5   48.58    4.01
  -1  -4  -5   44.58    4.22
  -1  -4  -5   38.69    3.96
  -1  -4  -5   41.89    4.01
   1  -4   5   49.61    4.06
  -1  -4  -6    0.11    2.04
   1  -4   6   -0.01    1.74
  -1  -4  -6   -0.81    2.21
  -1   4  -6    1.09    2.09
  -1  -4  -6    3.75    2.40
  -1   4  -6    0.42    1.38
  -1  -4  -7   66.02    5.67
   1  -4   7   68.92    5.57
  -1  -4  -7   71.33    5.72
  -1   4  -7   70.32    5.68
  -1  -4  -7   59.57    5.81
  -1   4  -7   69.43    5.48
  -1  -4  -8    0.74    2.43
  -1  -4  -8    3.89    2.01
  -1  -4  -8    0.72    2.07
   1  -4   8    3.48    1.82
  -1   4  -8    1.65    2.04
  -1   4  -8    1.38    1.43
  -1   4  -8    1.61    1.65
  -1  -4  -9  147.15   12.27
  -1  -4  -9  161.01   12.19
  -1  -4  -9  164.89   12.18
   1  -4   9  171.61   12.15
  -1   4  -9  170.04   12.22
  -1  -4  -9  122.38   12.15
  -1   4  -9  159.11   12.11
  -1   4  -9  151.24   12.13
  -1  -4 -10   -0.59    1.94
  -1   4 -10   -0.25    1.73
  -1   4 -10   -1.96    2.14
   1  -4  10    0.30    1.93
  -1  -4 -10   -1.10    2.04
  -1  -4 -10   -0.24    1.76
  -1   4 -10    2.04    1.53
  -1   4 -11  109.39    7.73
   1  -4  11  114.51    7.79
  -1  -4 -11   88.42    7.79
  -1   4 -11   81.77    7.67
  -1   4 -11   97.23    7.76
  -1   4 -12    7.50    2.00
  -1  -4 -12    7.93    1.98
  -1   4 -12   10.04    1.87
  -1   4 -13   14.53    2.28
  -1   4 -13   13.01    2.07
  -1  -4 -13   11.64    2.28
  -1  -4 -13   18.43    2.53
  -1   4 -14   21.56    2.36
  -1  -4 -14   13.45    2.50
  -1  -4 -14   17.84    2.25
  -1  -4 -14   21.73    2.81
  -1  -4 -15   16.18    3.40
  -1  -4 -15   21.07    2.92
  -1  -4 -16    1.86    2.18
  -1   4 -16    1.56    1.98
  -1  -4 -16    2.20    3.24
  -1  -4 -16    2.85    2.49
  -1  -4 -17   13.40    2.73
  -1  -4 -17   15.19    2.29
  -1  -4 -17   20.49    3.05
  -1  -4 -18    2.14    2.47
  -1  -4 -18    3.68    2.87
  -1  -4 -18    2.26    1.95
  -1  -4 -18    5.09    3.63
  -1   4 -18    6.85    3.93
  -1   4 -19   97.77    7.43
  -1  -4 -19   90.53    6.91
  -1  -4 -19   71.64    6.77
  -1   4 -19   87.05    6.60
  -1  -4 -19  100.18    7.30
  -1  -4 -19   57.71    6.43
  -1  -4 -20  141.76   11.03
  -1   4 -20  149.60   11.11
  -1  -4 -20  128.74   10.80
  -1  -4 -20  104.22   10.68
  -1  -4 -20  143.49   10.97
  -1   4 -20  136.24   10.54
  -1  -4 -21   40.82    5.20
  -1  -4 -21   40.72    4.91
  -1   4 -21   50.97    5.32
  -1   4 -21   44.41    4.00
  -1   4 -22   37.60    3.77
  -1  -4 -22   31.44    4.63
  -1  -4 -22   36.82    4.97
  -1  -4 -22   34.31    4.68
  -1  -4 -22   27.50    4.10
  -1   4 -22   44.57    5.18
  -1  -4 -22   41.96    4.72
  -1  -4 -23   13.52    3.70
  -1  -4 -23   10.08    3.68
  -1   4 -23    7.00    2.21
  -1   4 -23   10.79    2.51
  -1  -4 -23    9.52    4.01
  -1  -4 -23    8.28    3.00
  -1   4 -23   10.07    3.24
  -1   4 -23   14.08    4.34
  -1   4 -24  116.02    8.49
  -1   4 -24   65.56    7.62
  -1   4 -24  126.65    7.98
  -1  -4 -24  105.84    8.16
  -1  -4 -24   70.83    8.14
  -1  -4 -24  110.57    8.37
  -1   4 -24  110.43    7.74
  -1  -4 -24   76.04    8.01
  -1  -4 -25    2.46    2.86
  -1   4 -25   10.50    2.27
  -1  -4 -25    6.78    3.48
  -1   4 -25   11.82    2.61
  -1  -4 -25    5.70    3.26
   1  -4  25    5.34    2.13
  -1   4 -25    6.94    2.07
  -1   4 -26   26.47    2.68
  -1   4 -26   21.31    2.77
   1  -4  26   13.60    2.56
  -1  -4 -26   18.36    3.71
  -1  -4 -26   17.06    3.18
  -1   4 -26   25.17    4.22
   1  -4  27   -3.64    2.01
  -1   4 -27   -0.65    1.88
  -1  -4 -28    3.29    2.98
  -1   4 -28    4.93    2.10
  -1   4 -28    8.12    1.96
  -1   4 -28    3.83    1.86
  -1   4 -28    3.71    3.47
  -1  -4 -29   -0.57    2.70
  -1   4 -29    0.25    1.89
  -1   4 -29    1.01    1.74
  -1   4 -29    2.38    1.71
  -1   4 -29    2.88    3.21
  -1   4 -30    0.21    1.58
  -1  -4 -30    1.47    2.48
  -1   4 -30   -5.03    3.05
  -1   4 -30   -0.37    1.67
  -1   4 -31    9.02    2.40
  -1   4 -31    7.00    2.72
  -1   4 -31    6.48    1.52
  -1   4 -31    5.64    1.49
  -1   4 -32    2.15    1.92
  -1   4 -32   -0.24    2.30
  -1   4 -32    2.74    1.16
  -1   4 -32   -0.93    1.11
   1   5 -32    1.29    1.45
   1   5 -31   -0.54    1.07
   1  -5 -31    0.03    1.94
   1   5 -31    0.78    2.28
   1   5 -31    0.25    1.92
   1  -5 -30    1.53    2.32
   1   5 -30    3.07    1.34
   1   5 -30    3.42    2.64
   1   5 -29    1.42    1.53
   1   5 -29    0.35    2.95
   1  -5 -29    3.34    2.63
   1   5 -29    1.02    1.38
  -1  -5  28   -0.30    1.88
   1   5 -28    2.16    1.68
   1   5 -28   -0.56    3.22
   1  -5 -28    0.31    2.86
   1   5 -28   -0.67    1.56
  -1  -5  27    0.76    2.03
   1   5 -27    0.96    1.84
   1   5 -27    3.01    3.41
   1   5 -27    1.65    1.72
   1  -5 -27    1.89    3.08
  -1  -5  26   -2.11    2.19
  -1  -5  26   -2.56    2.16
   1   5 -26   -0.12    1.83
   1   5 -26   -0.98    3.66
   1  -5 -25    2.34    3.53
   1  -5 -25    0.06    3.50
   1   5 -25    4.43    3.95
  -1  -5  25    2.73    2.30
  -1  -5  25    1.73    2.20
   1   5 -25    0.13    2.01
  -1  -5  24   87.83    8.34
   1   5 -24  117.63    8.38
   1  -5 -24   64.59    8.83
   1   5 -24  128.65    9.06
   1  -5 -24  114.87    8.86
   1  -5 -24  103.05    8.70
  -1  -5  24  118.11    8.50
   1  -5 -24  103.12    8.73
   1   5 -24   96.88    8.36
   1   5 -23    1.11    2.55
  -1  -5  23    0.16    2.25
  -1  -5  23   -1.03    2.51
   1   5 -23    1.30    2.26
   1  -5 -23    0.18    3.46
   1  -5 -23   -2.26    3.81
   1   5 -22   14.08    4.31
  -1  -5  22    7.56    2.37
  -1  -5  22    7.77    2.64
   1   5 -22    9.78    2.41
   1  -5 -22   11.34    3.69
   1  -5 -22    8.47    3.90
   1   5 -21    9.51    2.49
   1   5 -21   10.77    4.37
   1  -5 -21   17.37    4.06
  -1  -5  21    7.82    2.46
  -1  -5  20   75.92    6.39
   1  -5 -20   89.30    7.22
  -1  -5  20   89.04    6.66
   1  -5 -19    4.98    3.88
   1  -5 -19   -2.40    2.52
   1  -5 -18    5.10    3.76
   1  -5 -18   -1.65    2.53
   1  -5 -17   37.64    4.05
   1  -5 -17   43.76    4.37
   1  -5 -16    1.88    2.21
   1  -5 -16    5.47    2.68
   1  -5 -15   18.20    2.96
   1  -5 -14   66.03    5.71
  -1  -5  13   42.39    4.18
   1   5 -12    5.74    1.94
  -1  -5  12    5.76    2.41
   1   5 -11  156.57   13.09
   1  -5 -11  162.79   13.12
  -1  -5  11  193.68   13.25
   1  -5 -10   16.53    2.41
  -1  -5  10   18.92    2.71
   1  -5  -9   37.29    3.62
  -1  -5   9   39.73    3.81
  -1  -5   8    1.15    2.12
   1   5  -8    3.44    2.08
   1  -5  -8   -2.92    1.97
  -1  -5   7   21.52    2.67
   1  -5  -7   20.06    2.50
   1   5  -7   21.74    2.49
  -1   5   7   14.26    2.08
  -1   5   6  254.06   21.69
   1   5  -6  303.21   21.74
  -1  -5   6  305.99   21.80
   1  -5  -6  290.13   21.76
   1  -5  -6  270.48   21.75
  -1  -5   5   85.04    6.63
  -1   5   5   69.68    6.43
   1   5  -5   87.14    6.56
   1  -5  -5   88.24    6.70
   1  -5  -5   80.19    6.63
  -1  -5   4   26.87    2.97
  -1   5   4   23.49    2.55
   1   5  -4   26.69    2.85
   1  -5  -4   27.64    3.08
  -1  -5   3  127.51    9.65
   1   5  -3  124.06    9.58
  -1   5   3  112.21    9.51
   1  -5  -3  126.78    9.69
  -1  -5   2   10.37    2.24
   1  -5  -2    9.16    2.55
   1   5  -2    7.66    2.00
  -1   5   2    8.19    1.73
  -1  -5   1    8.33    2.17
  -1  -5   1    5.97    1.71
   1  -5  -1    5.77    2.45
  -1   5   1    5.56    1.63
   1   5  -1    4.58    2.00
   1  -5   0    0.04    2.11
  -1  -5   0    0.83    2.12
  -1   5   0    0.02    1.49
   1   5   0    0.05    1.96
  -1  -5  -1  262.74   19.51
   1  -5   1  255.88   19.50
   1   5   1  255.17   19.45
  -1  -5  -1  234.68   19.47
   1  -5   2  122.05    9.22
  -1  -5  -2  105.38    9.20
  -1   5  -2  119.17    9.16
  -1  -5  -3    0.05    1.91
  -1   5  -3    2.20    2.00
  -1  -5  -3    2.95    2.11
   1  -5   3    3.39    2.14
  -1  -5  -4   39.88    3.67
  -1  -5  -4   34.61    3.73
  -1   5  -4   41.04    3.73
   1  -5   4   43.88    3.79
   1  -5   5   92.25    7.54
  -1   5  -5   92.51    7.49
  -1  -5  -5   95.17    7.58
  -1  -5  -5   91.96    7.45
   1  -5   6   31.39    3.27
  -1  -5  -6   25.26    3.31
  -1   5  -6   32.90    3.22
  -1  -5  -6   31.17    3.35
  -1  -5  -6   34.99    3.17
   1  -5   7  206.74   16.04
  -1  -5  -7  213.55   15.98
  -1   5  -7  208.90   16.01
  -1  -5  -7  192.02   16.02
   1  -5   8    7.41    2.17
  -1  -5  -8    9.50    2.65
  -1   5  -8    7.34    1.58
  -1   5  -8    8.66    2.10
  -1  -5  -8    8.52    2.18
   1  -5   9    1.66    2.13
  -1  -5  -9    4.06    2.66
  -1   5  -9    1.81    1.52
  -1  -5  -9    2.97    2.10
  -1   5  -9    2.32    2.10
   1  -5  10    0.72    2.17
  -1   5 -10    1.07    1.60
  -1  -5 -10    2.13    2.09
  -1  -5 -10    1.64    2.10
  -1   5 -10    0.70    2.18
  -1   5 -11   33.38    3.31
  -1   5 -11   31.63    3.33
   1  -5  11   41.51    3.62
  -1  -5 -11   39.58    3.61
   1  -5  12   16.25    2.59
  -1   5 -12   14.49    2.30
  -1  -5 -12   17.54    2.73
  -1  -5 -13   14.67    3.27
   1  -5  13   12.98    2.53
  -1  -5 -13   11.42    2.71
  -1  -5 -14   23.87    2.98
  -1  -5 -14   29.31    4.09
   1  -5  14   32.53    3.35
  -1  -5 -14   34.34    3.49
  -1  -5 -15   88.97    6.84
  -1  -5 -15   84.65    6.43
   1  -5  15   83.35    6.38
  -1  -5 -16    5.39    3.72
  -1  -5 -16   -1.71    2.03
   1  -5  16    0.39    2.45
  -1  -5 -16   -0.24    2.79
  -1  -5 -17   -0.48    1.99
  -1  -5 -17    2.80    3.94
   1  -5  17    1.17    2.46
  -1  -5 -17    2.27    2.94
  -1  -5 -18  139.18    9.90
   1  -5  18  151.68    9.77
  -1  -5 -18  150.24   10.26
  -1  -5 -19   99.21    7.96
  -1  -5 -19  106.69    7.87
  -1  -5 -19   90.00    7.48
   1  -5  19  104.90    7.24
  -1  -5 -19  100.69    7.78
  -1   5 -19  103.32    7.97
  -1   5 -20   11.71    4.32
  -1   5 -20   15.54    2.66
  -1  -5 -20   14.24    4.09
  -1  -5 -20   13.07    4.32
  -1  -5 -20   10.25    3.44
   1  -5  20   10.59    2.57
  -1  -5 -20   11.07    3.80
  -1   5 -21    5.40    2.38
  -1  -5 -21   -0.09    4.14
  -1  -5 -21    9.37    3.90
  -1   5 -21    5.09    4.22
  -1  -5 -21    2.22    3.80
  -1   5 -22   95.21    7.91
  -1  -5 -22   89.57    7.65
  -1   5 -22   86.39    7.09
  -1  -5 -22   72.41    7.71
   1  -5  22   84.41    7.08
  -1  -5 -22   85.08    7.64
  -1  -5 -22   81.28    7.77
   1  -5  23    4.64    2.22
   1  -5  23    3.05    2.14
  -1  -5 -23    1.47    3.92
  -1   5 -23    5.76    2.30
  -1  -5 -23    4.72    3.63
  -1  -5 -23    8.81    3.56
  -1  -5 -23    6.16    3.62
  -1  -5 -24   16.65    3.65
  -1   5 -24   19.45    4.14
  -1   5 -24   16.54    2.46
  -1   5 -24   12.14    2.98
  -1  -5 -24   13.18    3.86
  -1  -5 -24   14.30    3.56
  -1  -5 -24   13.04    3.79
   1  -5  24    9.66    2.34
   1  -5  25    2.08    2.01
  -1   5 -25   -0.30    3.80
  -1   5 -26    8.17    3.61
  -1  -5 -26    1.99    3.24
  -1   5 -26    6.86    2.00
  -1   5 -26    7.02    2.04
  -1  -5 -26    1.75    2.91
   1  -5  26    2.91    2.03
  -1   5 -27   11.04    1.96
  -1  -5 -27    6.18    3.13
  -1   5 -27   10.31    3.39
  -1   5 -27    3.27    1.93
  -1   5 -28   10.53    1.85
  -1  -5 -28    4.85    2.85
  -1   5 -28   13.14    3.23
  -1   5 -28    9.04    1.86
  -1   5 -29   15.98    1.91
  -1   5 -29   19.99    3.07
  -1   5 -29   13.94    1.89
  -1   5 -30   11.17    1.56
  -1   5 -30    8.46    1.49
  -1   5 -31    2.85    1.74
  -1   5 -31    1.95    1.03
   1   6 -30    6.41    1.64
   1   6 -29   -1.48    1.14
   1  -6 -29    1.57    2.21
   1   6 -28   -0.25    2.67
   1  -6 -28   -3.54    2.53
   1   6 -28   -1.47    1.37
   1   6 -27    4.27    2.96
  -1  -6  27    2.35    1.82
   1  -6 -27    2.07    2.83
   1   6 -27    4.08    1.57
   1  -6 -26   -0.31    2.75
   1  -6 -26    0.48    2.51
   1  -6 -26    3.49    3.05
   1   6 -26    0.08    1.48
  -1  -6  26    1.68    1.92
   1   6 -26    1.25    3.21
   1   6 -26    5.12    1.70
   1  -6 -25    1.51    3.05
   1  -6 -25    1.13    2.81
   1  -6 -25    2.88    3.31
  -1  -6  25   -1.05    2.08
   1  -6 -25    2.73    3.34
   1   6 -25    0.63    1.59
   1   6 -25   -0.49    3.47
   1   6 -25    1.71    1.83
   1  -6 -24   49.83    5.22
  -1  -6  24   48.57    4.71
  -1  -6  24   60.70    4.82
   1   6 -24   39.89    4.56
   1  -6 -24   64.58    5.33
   1  -6 -23   31.44    4.36
   1   6 -23   30.25    3.23
  -1  -6  23   32.26    3.43
  -1  -6  23   26.76    3.31
   1  -6 -23   23.00    4.35
  -1  -6  22    7.58    2.46
  -1  -6  22    9.59    2.54
   1  -6 -22   10.24    3.83
   1  -6 -22   11.19    3.68
   1   6 -22    9.61    4.07
   1   6 -22   13.81    2.35
   1  -6 -22   10.01    3.84
  -1  -6  21   19.26    3.10
  -1  -6  21   25.14    2.92
   1  -6 -21   16.30    4.18
   1   6 -21   21.92    2.83
   1  -6 -21   20.00    4.31
  -1  -6  20   36.65    3.94
  -1  -6  20   33.42    3.68
   1  -6 -20   31.33    4.71
   1  -6 -20   41.89    4.91
  -1  -6  19   46.01    4.45
   1  -6 -19   51.86    5.62
  -1  -6  18   32.25    3.55
  -1  -6  18   31.62    3.87
   1  -6 -18   37.50    4.88
  -1  -6  17   30.31    3.35
   1  -6 -17   30.21    4.68
  -1  -6  17   27.16    3.68
  -1  -6  16  176.63   14.21
   1  -6 -16  200.35   14.60
  -1  -6  16  174.13   14.38
  -1  -6  15   14.70    3.05
  -1  -6  14   52.02    5.04
   1   6 -13   39.95    3.97
  -1  -6  13   49.80    4.52
   1   6 -12   16.94    2.46
  -1  -6  12   17.51    3.06
   1   6 -11    0.13    2.02
  -1  -6  11   -0.13    2.60
  -1  -6  10   11.92    2.69
   1  -6 -10    7.24    2.24
  -1  -6   9  128.15    9.30
   1  -6  -9  104.24    9.14
   1  -6  -9  114.61    9.37
  -1  -6   8    1.10    2.45
   1   6  -8    0.26    2.22
   1  -6  -8    2.21    2.83
  -1  -6   7   77.79    6.65
   1   6  -7   76.73    6.57
   1  -6  -7   82.25    6.74
  -1  -6   6   -0.34    1.94
  -1  -6   6   -3.19    2.42
   1  -6  -6    1.38    2.68
  -1  -6   5   29.52    3.22
  -1  -6   5   27.33    2.86
   1  -6  -5   24.55    3.10
   1  -6  -5   24.70    3.34
   1  -6  -5   22.48    3.17
   1  -6  -4   84.18    7.18
   1  -6  -4   92.10    7.08
   1   6  -4  102.93    6.98
  -1  -6   4   92.70    7.12
  -1  -6   4  101.29    6.90
   1  -6  -3   -2.08    2.74
   1  -6  -3    0.18    2.50
   1   6  -3    0.42    2.07
  -1  -6   3   -1.57    2.34
   1  -6  -2   33.80    3.89
   1   6  -2   40.21    3.60
  -1  -6   2   34.08    3.77
   1  -6  -1  252.93   21.80
   1   6  -1  294.41   21.74
  -1   6   1  302.23   21.76
  -1  -6   1  267.32   21.80
   1  -6   0   62.14    6.18
   1   6   0   75.69    5.98
  -1   6   0   74.59    6.03
   1  -6   1    9.46    2.81
  -1   6  -1   12.62    2.43
   1   6   1   11.58    2.24
  -1   6  -2   53.42    4.92
   1   6   2   61.58    4.85
   1  -6   2   50.24    5.04
   1  -6   3   40.92    4.00
   1   6   3   44.47    3.79
   1  -6   4    4.17    2.41
  -1  -6  -4    2.15    2.66
   1   6   4    0.86    2.13
  -1  -6  -5    0.76    2.72
   1  -6   5    3.36    2.43
  -1  -6  -6   -0.76    2.74
  -1   6  -6   -1.15    2.24
   1  -6   6    2.34    2.37
  -1  -6  -7   82.44    6.55
  -1  -6  -7   64.97    6.35
  -1   6  -7   81.86    6.32
  -1  -6  -7   77.01    6.40
   1  -6   7   71.97    6.45
  -1  -6  -8   31.84    3.78
  -1  -6  -8   23.08    3.28
  -1   6  -8   30.06    3.30
   1  -6   8   32.87    3.47
  -1  -6  -9  175.63   14.71
   1  -6   9  190.69   14.66
  -1  -6  -9  159.33   14.59
  -1  -6  -9  201.75   14.66
  -1   6  -9  204.21   14.61
   1  -6  10   18.69    3.06
  -1  -6 -10   21.60    3.44
  -1  -6 -10   16.92    2.89
  -1  -6 -10   23.79    3.26
  -1  -6 -11    1.53    3.22
  -1  -6 -11    2.18    2.99
   1  -6  11   -1.20    2.60
  -1  -6 -12    9.89    3.49
  -1  -6 -12    9.68    3.16
   1  -6  12    8.49    2.68
  -1  -6 -13   38.76    4.57
  -1  -6 -13   39.18    4.31
   1  -6  13   30.40    3.84
  -1  -6 -14   80.42    6.36
  -1  -6 -14   67.57    6.10
  -1  -6 -15    3.62    3.42
  -1  -6 -15    0.82    2.82
  -1  -6 -15   -0.25    2.08
  -1  -6 -15    2.25    3.93
   1  -6  15    1.28    2.62
  -1  -6 -16   35.21    4.20
  -1  -6 -16   28.30    3.72
  -1  -6 -16   36.30    4.66
   1  -6  16   29.63    3.43
  -1  -6 -17   39.35    4.80
   1  -6  17   35.99    3.99
  -1  -6 -17   47.85    5.19
  -1  -6 -17   35.21    4.38
  -1  -6 -18   22.67    3.88
  -1  -6 -18   28.38    4.37
  -1  -6 -18   33.57    4.83
  -1  -6 -18   29.50    4.79
  -1   6 -18   29.93    4.74
  -1  -6 -19   74.85    7.03
   1  -6  19   62.73    6.38
  -1  -6 -19   83.19    7.23
  -1   6 -19   86.74    7.23
  -1  -6 -19   84.13    7.25
  -1  -6 -20    4.50    3.76
   1  -6  20    5.97    2.45
  -1  -6 -20    5.74    4.12
  -1   6 -20    8.77    2.40
  -1  -6 -20    7.91    4.03
  -1  -6 -21   28.39    4.39
  -1  -6 -21   32.08    4.49
  -1  -6 -21   22.63    4.32
   1  -6  21   21.04    3.03
   1  -6  21   23.84    3.18
  -1   6 -21   30.19    3.14
  -1   6 -21   35.59    4.54
  -1  -6 -22   18.38    3.98
  -1  -6 -22   23.00    3.83
  -1  -6 -22   17.92    3.97
  -1  -6 -22   23.29    4.12
   1  -6  22   17.85    2.75
   1  -6  22   13.54    2.63
  -1   6 -22   27.08    4.27
  -1   6 -22   23.69    2.71
   1  -6  23    9.52    2.24
   1  -6  23    6.75    2.19
  -1  -6 -24   17.52    3.63
  -1  -6 -24   18.02    3.45
  -1  -6 -24   19.25    3.77
  -1   6 -24   20.98    2.68
   1  -6  24   11.23    2.51
  -1   6 -24   21.90    2.50
  -1   6 -24   25.44    3.88
  -1   6 -25    0.53    1.83
  -1  -6 -25   -3.29    3.19
  -1  -6 -25    1.73    2.84
  -1   6 -25    1.93    3.32
  -1  -6 -25    0.67    2.99
  -1   6 -25    1.07    1.83
  -1  -6 -26    0.12    2.98
  -1   6 -26   -0.96    1.60
  -1   6 -26    6.81    3.10
  -1   6 -26    4.62    1.70
  -1  -6 -26    0.08    2.56
  -1   6 -27    3.56    2.82
  -1   6 -27    0.48    1.42
  -1   6 -27   -0.84    1.52
  -1  -6 -27    1.47    2.67
  -1   6 -28    2.67    1.31
  -1   6 -28    0.66    2.52
  -1   6 -28    0.38    1.19
  -1   6 -29    3.03    1.09
   1   7 -27    1.97    1.08
   1  -7 -27    0.36    2.29
   1   7 -26   41.22    3.24
   1   7 -26   46.11    3.90
   1  -7 -25    1.03    2.40
   1  -7 -25    2.91    2.91
   1  -7 -25    3.05    2.70
  -1  -7  25    5.63    1.83
   1   7 -25    6.30    1.53
   1   7 -25    1.94    2.81
   1  -7 -24    6.10    3.34
   1  -7 -24    2.07    2.69
   1  -7 -24    3.25    3.09
   1  -7 -24    4.52    3.03
  -1  -7  24    5.32    2.00
   1   7 -24    6.89    1.71
   1   7 -24    8.61    3.09
   1  -7 -23    2.74    3.52
   1  -7 -23    7.60    2.95
   1  -7 -23    3.07    3.27
  -1  -7  23    0.16    2.10
   1   7 -23    2.80    3.36
   1   7 -23    3.57    1.80
   1  -7 -23    1.84    3.25
   1  -7 -22   83.95    8.93
   1  -7 -22  117.97    8.97
  -1  -7  22  100.16    8.59
  -1  -7  22   82.41    8.51
   1  -7 -22  117.69    9.04
   1   7 -22  119.50    8.48
   1   7 -22  136.33    8.98
  -1  -7  21    0.04    2.23
  -1  -7  21    0.40    2.33
   1   7 -21    4.08    3.61
  -1  -7  20    1.28    2.48
  -1  -7  20    2.96    2.34
   1  -7 -20    3.15    3.76
   1   7 -20    2.35    3.78
   1  -7 -19    2.53    3.53
   1  -7 -19    4.09    3.90
  -1  -7  19    4.33    2.66
  -1  -7  19    3.68    2.41
   1  -7 -18   66.37    6.77
  -1  -7  18   75.18    6.25
  -1  -7  18   63.18    6.41
   1  -7 -17   10.33    3.60
   1  -7 -17   11.41    4.08
  -1  -7  17    9.66    2.59
  -1  -7  17    6.23    2.85
   1  -7 -16   78.74    8.77
  -1  -7  16  106.16    8.41
  -1  -7  16   90.97    8.59
   1  -7 -15    6.31    3.49
   1  -7 -15   12.47    4.04
  -1  -7  15   13.13    2.67
   1  -7 -14   41.66    5.13
   1  -7 -14   54.76    5.46
  -1  -7  14   50.69    4.64
   1  -7 -13    0.63    3.21
  -1  -7  13    2.55    2.94
  -1  -7  13    3.36    2.48
   1  -7 -13    4.31    3.71
   1   7 -13    2.92    2.01
  -1  -7  12   27.48    3.85
   1   7 -12   22.74    3.06
  -1  -7  11   82.12    7.48
   1   7 -11   71.45    7.05
  -1  -7  10   90.37    7.44
   1  -7 -10   70.26    7.15
   1   7 -10   76.99    7.05
  -1  -7   9   47.22    5.09
   1  -7  -9   39.90    4.69
  -1  -7   8   56.72    5.02
   1  -7  -8   42.41    4.66
   1  -7  -8   52.89    5.20
  -1  -7   7  270.84   21.19
   1  -7  -7  234.35   21.05
  -1  -7   6  111.69    9.87
   1  -7  -6   96.56    9.69
   1   7  -6  131.83    9.75
   1  -7  -6  149.41    9.91
  -1  -7   5   39.37    4.45
  -1   7   5   47.18    4.29
   1   7  -5   46.36    4.19
   1  -7  -5   49.47    4.56
  -1  -7   4  224.44   19.77
   1  -7  -4  200.44   19.70
   1  -7  -4  314.06   19.78
  -1   7   4  266.32   19.72
   1   7  -4  265.10   19.68
   1  -7  -3  173.23   17.16
  -1  -7   3  205.76   17.24
  -1   7   3  229.29   17.19
   1   7  -3  223.93   17.13
   1  -7  -2  189.86   13.27
  -1   7   2  171.35   13.14
   1   7  -2  170.87   13.08
   1  -7  -1   37.11    4.67
  -1   7   1   51.14    4.49
   1   7  -1   45.26    4.36
  -1   7   0  265.15   18.81
   1   7   0  252.49   18.78
  -1  -7  -1   45.75    4.81
   1  -7   1   38.82    4.62
   1   7   1   40.15    4.23
  -1   7  -1   46.54    4.30
  -1  -7  -2   70.44    5.70
   1  -7   2   51.31    5.67
   1   7   2   56.43    5.29
  -1   7  -2   61.47    5.40
  -1  -7  -3   86.84    9.22
  -1  -7  -3  134.03    9.34
   1  -7   3  103.28    9.35
   1   7   3  120.57    9.10
  -1   7  -3  116.68    9.16
  -1   7  -4   46.70    4.28
  -1  -7  -4   51.48    4.69
   1  -7   5  104.93    9.90
  -1  -7  -5  102.98    9.80
  -1   7  -5  129.24    9.78
   1  -7   6   46.99    5.18
  -1  -7  -6   45.16    4.98
  -1   7  -6   56.65    4.95
  -1  -7  -6   62.95    5.30
   1  -7   7  227.81   19.27
  -1  -7  -7  217.88   19.19
  -1   7  -7  275.59   19.23
  -1  -7  -7  266.81   19.30
  -1  -7  -8    1.17    3.41
  -1  -7  -8    0.25    2.63
  -1   7  -8    5.88    2.61
  -1  -7  -8    8.85    3.07
   1  -7   8    3.42    2.94
  -1  -7  -9  168.95   12.06
  -1  -7  -9  132.84   11.93
   1  -7   9  150.00   12.05
  -1  -7 -10   60.13    5.85
   1  -7  10   54.80    6.01
  -1  -7 -11  105.74    7.96
  -1  -7 -11  100.54    7.83
   1  -7  12   10.62    3.06
  -1  -7 -12   15.85    3.81
  -1  -7 -12   15.24    3.47
   1  -7  13   49.40    5.62
  -1  -7 -13   61.26    5.88
  -1  -7 -14    3.78    3.89
  -1  -7 -14    2.75    2.11
  -1  -7 -14    6.49    3.42
   1  -7  15   74.07    6.33
  -1  -7 -15   90.58    7.17
  -1  -7 -15   83.91    6.93
   1  -7  16   14.80    2.59
   1  -7  16    9.76    2.92
  -1  -7 -16   14.72    4.14
  -1  -7 -16   14.07    4.48
  -1  -7 -16   17.20    3.72
   1  -7  17    6.73    2.38
   1  -7  17    8.61    2.70
  -1  -7 -17    7.14    4.06
  -1  -7 -17   13.91    4.37
  -1  -7 -17    6.85    3.63
  -1  -7 -18    2.93    3.59
   1  -7  18    5.39    2.51
   1  -7  18    2.38    2.21
  -1  -7 -18   -0.27    4.01
  -1  -7 -18    2.25    4.19
  -1   7 -18    1.42    3.88
  -1  -7 -19  287.19   22.52
   1  -7  19  268.83   22.33
   1  -7  19  243.26   22.26
  -1  -7 -19  302.84   22.56
  -1   7 -19  349.50   22.52
  -1  -7 -19  339.93   22.59
   1  -7  20    3.18    2.33
   1  -7  20    3.56    2.15
  -1   7 -20    5.91    3.69
  -1  -7 -21   12.57    3.87
  -1  -7 -21   12.00    3.88
  -1   7 -21   15.03    3.64
   1  -7  21    7.62    2.32
   1  -7  21   11.60    2.28
  -1   7 -21    9.79    2.19
  -1  -7 -21   13.76    3.59
  -1  -7 -22   55.73    5.50
  -1  -7 -22   52.86    5.64
   1  -7  22   46.99    4.91
  -1  -7 -22   60.26    5.76
  -1   7 -22   60.80    4.89
  -1  -7 -23   -0.53    2.90
  -1  -7 -23    4.81    3.22
  -1   7 -23    3.29    1.98
  -1   7 -23   -0.78    3.10
   1  -7  23    0.57    1.89
  -1  -7 -23   -1.74    3.26
  -1   7 -23    1.08    1.75
  -1   7 -24    8.77    1.83
  -1  -7 -24   11.76    3.19
  -1   7 -24   19.77    3.12
  -1   7 -24   16.28    1.95
  -1  -7 -24   13.22    3.10
  -1  -7 -24   11.01    2.86
  -1   7 -25   -1.69    2.64
  -1   7 -25    0.35    1.25
  -1   7 -25    0.46    1.43
  -1  -7 -25    0.59    2.31
  -1   7 -26    0.59    1.05
  -1   7 -26    2.55    1.24
  -1   7 -27    4.51    1.07
   1   8 -25    0.20    0.86
   1  -8 -24   28.80    2.97
   1   8 -24   24.66    2.18
   1  -8 -23   33.38    3.41
   1   8 -23   28.03    3.14
   1   8 -23   24.46    2.38
   1  -8 -23   18.77    3.03
   1  -8 -22    0.48    2.70
   1  -8 -22    1.79    3.06
   1   8 -22    3.24    2.63
   1   8 -22    0.69    1.46
   1  -8 -22   -0.59    2.63
   1  -8 -21   15.74    3.51
   1   8 -21   26.79    3.48
   1  -8 -21   29.75    3.92
   1   8 -21   27.36    2.52
  -1  -8  21   18.68    2.85
   1  -8 -21   25.63    3.84
   1  -8 -20   12.30    3.47
   1   8 -20   23.92    3.42
   1  -8 -20   28.87    3.99
   1   8 -20   17.14    2.33
   1  -8 -20   26.48    3.88
  -1  -8  20   17.86    2.74
   1   8 -19    5.84    3.24
   1  -8 -19    7.18    3.82
   1  -8 -19    6.67    3.59
   1  -8 -19    4.95    3.16
  -1  -8  19    0.48    2.42
   1   8 -18   12.08    3.44
   1  -8 -18   12.90    4.04
   1  -8 -18   10.90    3.70
   1  -8 -18    5.21    3.27
  -1  -8  18    5.59    2.59
  -1  -8  18    7.00    2.45
  -1  -8  17   15.67    2.93
  -1  -8  17   14.54    2.80
  -1  -8  16    1.94    2.66
  -1  -8  16    1.66    2.50
  -1  -8  15   11.58    3.12
  -1  -8  15   17.50    2.93
   1  -8 -15   22.81    3.88
  -1  -8  14  116.55   11.59
  -1  -8  14  138.59   11.48
  -1  -8  13   30.76    3.52
  -1  -8  13   20.24    3.73
   1  -8 -13   32.50    4.25
  -1  -8  12   10.20    2.81
  -1  -8  12    5.55    3.13
   1   8 -12    6.64    2.01
   1  -8 -12   13.84    3.56
  -1  -8  11   -0.45    2.75
  -1  -8  11   -0.58    3.03
   1   8 -11    1.24    1.97
   1  -8 -11    1.72    3.35
  -1  -8  10   33.10    4.21
   1   8 -10   27.06    3.48
   1   8  -9   31.04    3.35
   1  -8  -8    1.37    2.51
  -1  -8   8    0.55    3.37
   1  -8  -7   28.44    3.40
   1  -8  -7   21.99    4.17
  -1   8   7   26.75    3.53
   1  -8  -6   36.38    4.07
   1  -8  -6   45.84    4.74
  -1   8   6   35.94    4.16
   1  -8  -5    4.32    2.68
   1  -8  -5    3.26    3.48
  -1   8   5    2.07    2.76
   1  -8  -4   11.49    2.80
   1  -8  -4   11.77    3.52
  -1   8   4    5.48    2.91
   1  -8  -3   41.42    4.74
  -1   8   3   43.93    4.73
   1   8  -3   44.36    4.69
   1  -8  -2    2.29    2.86
   1  -8  -2    2.17    3.41
  -1  -8   2   -0.26    3.76
  -1   8   2    2.06    2.86
   1   8  -2    1.07    2.69
  -1  -8   1  399.17   24.55
   1  -8  -1  392.44   24.49
   1   8  -1  259.99   24.31
  -1   8   1  265.12   24.36
  -1  -8   0   41.21    4.42
   1  -8   0   22.07    4.06
   1  -8   0   44.67    4.38
  -1   8   0   28.95    3.80
   1   8   0   24.05    3.62
  -1  -8  -1    1.88    3.12
   1  -8   1   -0.86    3.69
  -1  -8  -1    1.91    3.55
   1  -8   1    2.41    3.31
  -1   8  -1   -2.60    2.77
   1   8   1    0.28    2.63
  -1  -8  -2    0.04    3.03
  -1  -8  -2    0.68    3.46
   1  -8   2    1.57    3.34
  -1   8  -2    1.12    2.81
  -1  -8  -3   16.51    3.45
  -1  -8  -3   29.89    3.94
   1  -8   3   18.26    3.85
  -1   8  -3   21.96    3.29
  -1  -8  -4   15.24    3.19
   1  -8   4   13.83    3.72
  -1  -8  -4   20.94    3.76
  -1   8  -4   12.75    2.99
  -1  -8  -5   30.23    3.87
   1  -8   5   31.16    4.49
  -1  -8  -5   36.55    4.48
  -1   8  -5   34.27    3.86
  -1  -8  -6    3.25    2.80
   1  -8   6    2.35    3.51
  -1  -8  -6    4.72    3.58
  -1   8  -6    2.03    2.73
   1  -8   7    1.28    3.50
  -1  -8  -7    1.03    3.58
  -1  -8  -7   -1.44    2.75
   1  -8   8   -1.51    3.53
  -1  -8  -8   -0.56    2.68
   1  -8  11   17.69    2.94
  -1  -8 -11   19.71    3.68
   1  -8  12    4.39    2.52
  -1  -8 -12    2.64    3.46
   1  -8  13   20.96    3.27
  -1  -8 -13   35.90    4.73
  -1  -8 -13   31.74    4.15
   1  -8  14   15.36    2.98
   1  -8  14   16.99    3.24
  -1  -8 -14   28.54    4.56
  -1  -8 -14   34.62    4.01
  -1  -8 -15   35.49    4.55
   1  -8  15   18.43    3.02
   1  -8  16   -0.78    2.31
  -1  -8 -17    2.31    3.17
  -1  -8 -17    0.67    3.65
   1  -8  17   -0.04    2.24
  -1  -8 -17   -0.71    4.04
  -1  -8 -18   13.21    4.07
  -1  -8 -18   12.37    3.77
  -1   8 -19    3.43    1.83
  -1   8 -19    5.76    3.08
  -1  -8 -19    4.69    3.82
  -1   8 -20   29.44    3.06
  -1  -8 -20   41.28    4.46
  -1  -8 -20   27.44    4.02
  -1   8 -20   34.18    3.82
  -1   8 -21    3.22    1.61
  -1  -8 -21    6.60    3.32
  -1  -8 -21    0.90    2.88
  -1   8 -21    3.32    1.66
  -1   8 -21    3.58    2.69
  -1   8 -22   10.77    1.57
  -1  -8 -22    8.80    2.65
  -1  -8 -22   14.35    3.02
  -1  -8 -23    5.13    2.29
  -1   8 -23    7.17    1.36
  -1  -8 -24    4.07    1.83
  -1   8 -24    1.69    1.02
   1   9 -21    0.57    0.96
   1  -9 -21    1.06    1.89
   1  -9 -21   -2.22    2.27
   1   9 -20    8.70    1.36
   1  -9 -20    6.10    2.39
   1  -9 -20   10.24    2.78
   1  -9 -19    9.48    3.07
   1   9 -19    6.01    1.41
   1  -9 -18   84.82    5.37
   1   9 -18   45.48    4.40
   1  -9 -17   -0.62    3.46
   1  -9 -17   -3.07    2.88
   1  -9 -16    9.96    3.56
  -1  -9  16    2.33    2.43
   1  -9 -16    2.66    3.01
   1  -9 -15   11.56    3.76
  -1  -9  15    6.82    2.71
   1  -9 -15   14.34    3.15
   1  -9 -14    0.10    3.68
  -1  -9  14    2.28    2.64
   1  -9 -14    0.87    3.02
   1  -9 -13   40.36    4.37
  -1  -9  13   20.23    3.51
   1  -9 -12    2.10    3.72
  -1  -9  12   -1.42    2.82
   1   9 -11   12.12    1.98
  -1  -9  11   15.92    3.13
   1   9 -10    0.35    1.76
   1   9  -7    6.99    2.18
  -1  -9   7    8.48    3.67
   1   9  -6    3.13    2.20
  -1  -9   6    9.14    3.59
   1  -9  -6    2.53    2.37
   1  -9  -5   -2.71    3.35
  -1  -9   5    2.83    3.55
   1  -9  -5   -0.68    2.36
  -1   9   4   -0.22    2.53
   1  -9  -4    1.95    3.37
   1  -9  -4    1.79    2.42
  -1   9   3    1.53    2.57
  -1  -9   3    3.68    3.04
   1  -9  -3   -1.66    2.52
  -1   9   2    6.82    2.74
  -1  -9   2    9.55    3.08
   1  -9  -2    7.50    2.65
  -1   9   1    0.89    2.67
   1  -9  -1    0.82    2.57
  -1  -9   1   -0.04    2.94
  -1   9   0    0.87    2.69
  -1  -9   0   -2.13    2.82
   1  -9   0    0.57    2.63
  -1   9  -1   28.51    3.80
   1  -9   1   33.59    3.92
  -1  -9  -1   37.97    3.95
  -1   9  -2   10.09    2.84
   1  -9   2   12.45    3.01
  -1  -9  -2   11.44    2.84
  -1  -9  -3    3.88    2.68
  -1  -9  -4    2.82    2.61
   1  -9   4    1.02    3.42
   1  -9   4    1.77    3.04
  -1  -9  -5    5.31    2.59
   1  -9   5    0.15    3.44
   1  -9   5    4.59    3.12
  -1  -9  -5    6.97    3.48
  -1  -9  -6   -0.63    2.45
   1  -9   6    0.68    3.45
   1  -9   6   -0.80    3.19
   1  -9   7    2.17    3.15
   1  -9   8    1.45    3.18
   1  -9   9   13.21    3.36
   1  -9  10    2.15    3.12
  -1  -9 -10    1.80    3.53
   1  -9  11   -0.80    3.05
  -1  -9 -11   -1.96    3.57
   1  -9  12   23.11    3.88
  -1  -9 -12   40.07    4.39
   1  -9  13    2.43    2.88
  -1  -9 -13    3.53    3.69
   1  -9  14    2.77    2.80
  -1  -9 -14    7.11    3.69
   1  -9  15    1.62    2.64
  -1  -9 -15   -0.29    3.67
   1  -9  16    0.65    2.50
  -1  -9 -16    1.71    3.57
   1  -9  17   14.27    2.85
  -1   9 -17   18.99    2.19
  -1  -9 -18   21.26    3.06
   1  -9  18   11.39    2.47
  -1  -9 -18   22.98    3.41
  -1   9 -18   11.97    1.80
  -1  -9 -19   10.74    2.59
   1  -9  19    4.82    2.06
  -1   9 -19    6.38    1.40
  -1   9 -20    2.21    1.08
  -1  -9 -20    3.87    2.18
  -1   9 -21    8.14    1.08
  -1  -9 -21    6.05    1.86
   1  10 -16    0.15    0.97
   1 -10 -16   -0.35    2.01
  -1 -10  16    0.92    1.35
   1 -10 -16    1.06    2.13
  -1 -10  15    3.94    1.63
   1 -10 -15    5.54    2.45
  -1 -10  15    7.31    1.88
  -1 -10  14    3.37    1.79
   1 -10 -14    9.73    2.66
  -1 -10  14    5.68    2.03
  -1 -10  13    0.79    1.92
   1 -10 -13    4.94    2.70
  -1 -10  13   -0.05    2.15
  -1 -10  12    1.76    2.02
  -1 -10  12    0.71    2.25
  -1 -10  11    0.40    2.15
   1 -10 -11   -4.90    2.78
  -1 -10  11   -0.34    2.38
  -1 -10  10    4.25    2.25
   1 -10 -10    2.54    2.76
  -1 -10  10    8.16    2.53
   1  10  -9    5.07    1.46
  -1 -10   9    7.69    2.37
   1 -10  -9    9.05    2.75
  -1 -10   9    6.44    2.64
  -1 -10   8    4.68    2.40
   1  10  -8    5.63    1.56
  -1 -10   8    8.02    2.74
  -1 -10   7   16.35    2.80
   1  10  -7   14.84    2.15
  -1 -10   6   15.81    2.74
   1  10  -6   10.87    2.14
  -1 -10   5   -0.30    2.34
   1  10  -5    1.36    1.80
  -1 -10   5    0.78    2.80
  -1 -10   4    4.05    2.39
   1  10  -4    2.77    1.97
  -1 -10   4    6.08    2.87
  -1 -10   3   29.35    3.36
   1 -10  -3   26.16    3.09
   1  10  -3   20.38    3.09
   1 -10  -2   20.38    2.92
  -1 -10   2   23.50    3.18
  -1 -10   1   45.32    4.57
   1 -10  -1   38.38    4.41
   1 -10   0   57.63    6.02
  -1 -10   0   62.68    6.13
   1 -10   0   91.28    6.40
  -1 -10   0   97.21    6.49
  -1 -10  -1    0.87    2.26
   1 -10   1    0.92    2.10
  -1 -10  -1   -3.92    3.04
   1 -10   1    3.05    2.85
  -1 -10  -2   58.05    5.85
   1 -10   2   56.36    5.81
  -1 -10  -3    6.09    2.27
   1 -10   3    5.58    2.21
  -1  10  -3    3.70    1.90
   1 -10   3   10.86    2.88
   1 -10   4    9.05    2.29
  -1  10  -4    4.47    1.85
   1 -10   5    5.12    2.21
  -1  10  -5    4.64    1.69
   1 -10   5    8.42    2.73
   1 -10   6   12.79    2.40
  -1  10  -6   10.14    1.81
   1 -10   7    4.06    2.60
   1 -10   7   -0.40    2.15
   1 -10   8   11.66    2.67
   1 -10   8    6.79    2.29
   1 -10   9    5.51    2.49
  -1 -10  -9    1.97    2.67
   1 -10   9   -0.24    2.09
   1 -10  10    1.70    2.39
  -1 -10 -10    2.09    2.69
   1 -10  10    1.91    2.00
   1 -10  11   -2.12    2.28
  -1 -10 -11   -2.61    2.66
   1 -10  11   -1.67    1.91
   1 -10  12    2.33    2.19
  -1 -10 -12    2.42    2.64
   1 -10  12    1.83    1.84
   1 -10  13   -0.65    2.04
   1 -10  13   -0.46    1.69
  -1 -10 -13   -0.31    2.59
   1 -10  14    2.13    1.85
  -1  10 -14    1.31    1.14
  -1 -10 -14    3.36    2.32
   1 -10  14    0.94    1.51
  -1 -10 -15    2.03    2.10
  -1  10 -15   -0.68    1.01
  -1  11   6   11.75    1.54
  -1 -11   5    3.14    1.31
  -1  11   5    2.30    1.28
   1  11  -4    5.99    1.21
  -1  11   4    5.64    1.38
   1  11  -3   19.50    1.95
  -1  11   3   19.68    2.02
  -1  11   2    6.10    1.37
   1  11  -2    6.25    1.36
  -1  11   1   25.95    2.35
   1  11  -1   24.35    2.38
   1  11   0   32.31    2.87
  -1  11   0   31.78    2.78
   1  11   1    0.60    1.36
  -1  11  -1    0.65    1.13
   1  11   2    7.53    1.49
  -1  11  -2    6.21    1.19
   1  11   3   15.26    1.85
   1  11   4    3.04    1.34
   1  11   5    0.51    1.26
   1  11   6   10.17    1.49
   1  11   7    5.30    1.24
   2   0 -35    1.45    1.35
   2   0 -34   -2.15    2.53
   2   0 -34   -0.62    1.58
   2   0 -33   -1.56    2.88
   2   0 -33    1.86    1.81
   2   0 -33    0.46    1.99
   2   0 -32   14.84    3.30
   2   0 -32   10.02    1.97
   2   0 -32    9.98    2.34
   2   0 -32    7.37    2.17
   2   0 -32   12.57    2.41
   2   0 -31   -0.19    2.39
   2   0 -31    0.34    3.40
   2   0 -31    2.17    2.32
   2   0 -31   -3.26    3.68
   2   0 -31   -1.54    2.07
   2   0 -31   -0.23    1.93
   2   0 -30   25.54    3.30
   2   0 -30   28.60    4.49
   2   0 -30   25.44    3.32
   2   0 -29    1.53    2.46
   2   0 -29   -3.02    2.56
   2   0 -29   -0.89    2.54
   2   0 -29    1.83    2.61
   2   0 -29    1.34    4.02
   2   0 -29   -1.03    3.79
   2   0 -29    1.16    2.42
   2   0 -29   -1.53    2.17
   2   0 -29    0.11    2.27
   2   0 -28   19.12    2.83
   2   0 -28   22.56    4.28
   2   0 -28   17.57    2.98
   2   0 -28   20.60    3.10
   2   0 -28   21.87    3.10
   2   0 -28   16.64    2.88
   2   0 -28   20.49    3.15
   2   0 -27    1.40    2.75
   2   0 -27   -2.27    2.63
   2   0 -27   -0.54    2.58
   2   0 -27    0.71    2.72
   2   0 -27   -3.45    4.33
   2   0 -27   -1.34    4.14
   2   0 -27    0.79    2.41
   2   0 -27    1.49    2.29
   2   0 -27   -2.17    2.37
   2   0 -26   52.28    5.39
   2   0 -26   64.02    5.27
   2   0 -26   62.60    5.30
   2   0 -26   56.76    5.06
   2   0 -26   59.42    6.17
   2   0 -26   47.04    5.14
   2   0 -26   51.75    5.18
   2   0 -26   55.92    5.23
   2   0 -26   56.24    5.28
   2   0 -26   67.05    6.31
   2   0 -25    0.21    2.34
   2   0 -25   -0.67    2.54
   2   0 -25   -0.66    4.28
   2   0 -25    0.87    2.42
   2   0 -25    1.28    4.38
   2   0 -25    1.41    2.73
   2   0 -25    2.43    2.88
   2   0 -25   -0.75    2.35
   2   0 -25    0.07    2.64
   2   0 -24    9.15    2.56
   2   0 -24    9.91    2.94
   2   0 -24   14.86    4.50
   2   0 -24   13.06    2.87
   2   0 -24   10.59    2.44
   2   0 -24   10.73    2.71
   2   0 -24    8.71    2.50
   2   0 -24   13.73    2.77
   2   0 -23   -1.29    2.64
   2   0 -23   -0.33    2.42
   2   0 -23    1.78    4.18
   2   0 -23    0.43    2.18
   2   0 -23    0.64    2.59
   2   0 -23    0.40    2.34
   2   0 -23    0.82    2.20
   2   0 -23   -0.62    2.23
   2   0 -22   -0.09    2.40
   2   0 -22    0.06    2.27
   2   0 -22   -3.40    4.14
   2   0 -22   -1.09    2.50
   2   0 -22    1.82    2.23
   2   0 -22    1.11    2.10
   2   0 -22    1.46    2.14
   2   0 -22   -1.88    2.09
   2   0 -21   -0.92    2.29
   2   0 -21   -0.37    1.98
   2   0 -21   -0.61    2.13
   2   0 -21   -0.50    2.32
   2   0 -21    1.74    2.14
   2   0 -21    0.49    1.95
   2   0 -21   -2.04    3.96
   2   0 -21    1.07    1.96
   2   0 -20    8.86    2.16
   2   0 -20   12.32    3.94
   2   0 -19    2.17    1.82
   2   0 -19   -2.01    2.07
   2   0 -19    2.19    2.58
   2   0 -19    0.05    1.93
   2   0 -19    1.75    2.15
   2   0 -19    1.46    1.90
   2   0 -19   -1.56    1.87
   2   0 -19   -0.81    1.86
   2   0 -19   -0.15    3.73
   2   0 -18   17.41    2.45
   2   0 -18   18.24    2.85
   2   0 -18   16.37    2.41
   2   0 -18   18.76    2.56
   2   0 -18   17.82    2.38
   2   0 -18   16.53    2.32
   2   0 -18   18.44    2.32
   2   0 -18   17.25    2.34
   2   0 -17   -0.78    1.96
   2   0 -17   -1.19    2.49
   2   0 -17    0.17    1.86
   2   0 -17    0.89    2.10
   2   0 -17   -1.11    1.83
   2   0 -17   -1.55    1.77
   2   0 -17   -1.10    1.81
   2   0 -17   -2.15    1.80
   2   0 -16   23.26    2.62
   2   0 -16   24.25    2.65
   2   0 -16   23.75    2.73
   2   0 -16   26.26    3.08
   2   0 -16   22.24    2.82
   2   0 -16   23.80    2.83
   2   0 -16   25.06    2.61
   2   0 -16   26.40    3.97
   2   0 -16   21.55    2.64
   2   0 -16   22.53    2.59
   2   0 -15    1.88    1.75
   2   0 -15   -1.21    1.77
   2   0 -15    0.51    2.09
   2   0 -15   -1.55    3.50
   2   0 -15    0.36    1.89
   2   0 -15    2.32    2.42
   2   0 -15   -0.37    2.12
   2   0 -15    1.83    1.84
   2   0 -15    0.96    1.84
   2   0 -14   31.40    4.22
   2   0 -14   28.45    2.92
   2   0 -14   29.14    3.26
   2   0 -14   27.61    2.85
  -2   0  14   29.52    2.89
   2   0 -14   26.37    3.00
   2   0 -14   28.09    2.85
   2   0 -14   28.79    2.85
   2   0 -14   26.51    3.04
   2   0 -14   27.15    2.83
   2   0 -13   -0.77    1.78
   2   0 -13    0.41    2.25
   2   0 -13   -0.57    1.96
   2   0 -13    1.75    1.70
   2   0 -13   -0.06    1.70
  -2   0  13    0.79    1.95
   2   0 -13   -0.48    1.66
   2   0 -13   -0.51    1.69
   2   0 -12   21.40    2.37
   2   0 -12   21.03    2.22
   2   0 -12   22.20    2.54
   2   0 -12   23.63    2.38
   2   0 -12   24.12    2.47
   2   0 -12   20.95    2.36
   2   0 -12   20.74    2.66
   2   0 -12   24.00    2.32
   2   0 -12   21.67    2.32
   2   0 -11   -0.35    1.33
   2   0 -11   -0.86    1.37
   2   0 -11   -0.70    1.79
   2   0 -11    0.89    1.32
   2   0 -11   -0.07    1.66
   2   0 -11    0.48    1.51
   2   0 -11    0.70    1.39
   2   0 -10 2551.46  194.05
   2   0 -10 2492.46  194.04
   2   0 -10 2488.81  194.04
   2   0 -10 2600.66  194.05
   2   0 -10 2521.71  194.04
   2   0 -10 2605.71  194.05
   2   0 -10 2497.71  194.04
   2   0  -9    0.06    1.12
   2   0  -9    0.09    1.51
   2   0  -9   -0.15    1.06
   2   0  -9    0.37    1.40
   2   0  -9    0.02    1.48
   2   0  -9    0.72    1.22
   2   0  -9   -1.11    1.22
   2   0  -9    0.35    1.35
   2   0  -9    0.21    1.03
   2   0  -8   43.49    3.62
   2   0  -8   43.60    3.48
   2   0  -8   45.05    3.61
   2   0  -8   40.81    3.45
   2   0  -8   44.29    3.50
   2   0  -8   44.26    3.50
   2   0  -8   37.80    3.58
   2   0  -7    0.76    1.36
  -2   0   7   -0.70    1.58
   2   0  -7   -0.86    1.13
   2   0  -7    0.38    1.01
   2   0  -7   -0.51    1.48
  -2   0   6 1350.32  102.61
  -2   0   6 1331.15  102.60
   2   0  -6 1314.94  102.61
   2   0  -6 1361.89  102.60
  -2   0   5   -0.59    1.40
  -2   0   5    0.33    0.88
   2   0  -5    0.12    0.92
  -2   0   4  912.93   70.65
  -2   0   4  929.76   70.64
  -2   0   3   -0.12    0.74
  -2   0   3   -0.46    0.98
   2   0  -3   -0.24    0.66
  -2   0   2 5025.28  385.74
   2   0  -2 5052.71  385.74
  -2   0   1   -0.08    0.75
   2   0  -1   -0.10    0.74
   2   0   0 3441.29  263.32
  -2   0   0 3438.86  263.32
   2   0   1   -0.71    0.74
   2   0   2 2282.33  175.91
  -2   0  -2 2331.57  175.92
  -2   0  -3    1.88    1.39
  -2   0  -3    0.11    0.89
  -2   0  -3    0.54    0.94
  -2   0  -3   -0.02    0.90
  -2   0  -4 1137.50   88.55
  -2   0  -4 1183.62   88.55
  -2   0  -4 1146.94   88.55
  -2   0  -4 1166.34   88.55
  -2   0  -4 1123.13   88.55
  -2   0  -4 1176.41   88.55
  -2   0  -5    0.50    1.22
  -2   0  -5   -0.02    1.20
  -2   0  -5   -0.16    1.18
  -2   0  -5    2.60    1.96
  -2   0  -5    1.86    1.52
  -2   0  -5    1.14    1.42
  -2   0  -5   -0.09    1.16
  -2   0  -5    0.91    1.20
  -2   0  -5    0.73    1.72
  -2   0  -5   -0.11    1.05
  -2   0  -5    0.58    1.04
  -2   0  -5    1.92    2.11
  -2   0  -5    0.21    1.12
  -2   0  -6  290.35   23.06
  -2   0  -6  294.07   23.06
  -2   0  -6  298.22   23.09
  -2   0  -6  308.81   23.07
  -2   0  -6  315.81   23.06
  -2   0  -6  292.71   23.05
  -2   0  -6  295.69   23.09
  -2   0  -6  304.71   23.14
  -2   0  -6  291.88   23.11
  -2   0  -6  299.89   23.08
  -2   0  -6  286.50   23.06
  -2   0  -6  292.14   23.06
  -2   0  -6  300.72   23.07
  -2   0  -6  318.92   23.06
  -2   0  -6  313.07   23.10
  -2   0  -6  304.45   23.08
  -2   0  -7    0.93    1.47
  -2   0  -7   -0.96    1.28
  -2   0  -7    1.16    1.24
  -2   0  -7   -1.49    1.88
  -2   0  -7   -0.39    1.25
  -2   0  -7   -0.26    1.31
  -2   0  -7    0.13    1.82
  -2   0  -7   -1.00    1.35
  -2   0  -7   -0.73    1.43
  -2   0  -7    0.79    1.14
  -2   0  -7   -0.12    2.35
  -2   0  -7   -0.13    0.96
  -2   0  -7    0.38    1.63
  -2   0  -7   -0.49    1.50
  -2   0  -7   -0.64    1.13
  -2   0  -7    0.37    1.83
  -2   0  -7   -0.55    1.54
  -2   0  -7    0.85    2.09
  -2   0  -8 4525.39  348.77
  -2   0  -8 4585.52  348.78
  -2   0  -8 4530.93  348.78
  -2   0  -8 4480.37  348.78
  -2   0  -8 4668.20  348.78
  -2   0  -8 4528.42  348.77
  -2   0  -8 4554.65  348.78
  -2   0  -8 4554.19  348.78
  -2   0  -8 4478.19  348.76
  -2   0  -8 4562.80  348.78
  -2   0  -8 4518.34  348.78
  -2   0  -8 4568.50  348.77
  -2   0  -8 4560.37  348.76
  -2   0  -8 4494.79  348.78
  -2   0  -8 4518.53  348.78
  -2   0  -8 4792.71  348.78
  -2   0  -8 4627.69  348.77
  -2   0  -8 4595.21  348.77
  -2   0  -8 4457.46  348.77
  -2   0  -9    1.11    1.62
  -2   0  -9   -0.18    1.84
  -2   0  -9    0.59    1.43
  -2   0  -9    1.41    1.41
  -2   0  -9    0.68    2.02
  -2   0  -9   -1.27    1.21
  -2   0  -9    0.21    1.32
  -2   0  -9    0.25    2.00
  -2   0  -9    0.84    1.50
  -2   0  -9    0.03    1.61
  -2   0  -9    1.39    1.28
  -2   0  -9   -0.78    1.11
  -2   0  -9   -0.98    1.94
  -2   0  -9    0.57    1.81
  -2   0  -9   -0.65    1.68
  -2   0  -9   -0.44    1.77
  -2   0  -9   -1.15    2.03
  -2   0  -9    0.87    2.32
  -2   0 -10  485.37   37.49
  -2   0 -10  480.23   37.51
  -2   0 -10  492.79   37.51
  -2   0 -10  476.93   37.50
  -2   0 -10  487.81   37.49
  -2   0 -10  489.24   37.51
  -2   0 -10  484.33   37.50
  -2   0 -10  499.15   37.49
  -2   0 -10  487.59   37.48
  -2   0 -10  512.51   37.48
  -2   0 -10  494.16   37.49
  -2   0 -10  486.11   37.50
  -2   0 -10  487.24   37.50
  -2   0 -10  488.01   37.50
  -2   0 -10  472.60   37.50
  -2   0 -10  485.66   37.54
  -2   0 -11   -2.21    2.24
  -2   0 -11    2.09    1.74
  -2   0 -11    1.59    2.03
  -2   0 -11    1.77    2.65
   2   0  11    0.06    1.65
  -2   0 -11   -0.23    2.59
  -2   0 -11    0.77    1.81
  -2   0 -11    0.71    1.69
  -2   0 -11   -1.39    1.63
  -2   0 -11   -0.28    2.01
  -2   0 -11    3.08    2.67
  -2   0 -11   -1.11    1.40
  -2   0 -11    0.29    1.54
  -2   0 -11    2.22    2.40
  -2   0 -11    2.54    2.47
  -2   0 -11    1.65    2.17
  -2   0 -11    2.13    1.64
  -2   0 -11    1.36    2.23
  -2   0 -11    0.72    2.94
  -2   0 -12 4750.48  365.55
  -2   0 -12 4749.20  365.55
  -2   0 -12 4755.44  365.54
   2   0  12 4781.42  365.53
  -2   0 -12 4727.58  365.55
  -2   0 -12 4761.30  365.55
  -2   0 -12 4770.70  365.55
  -2   0 -12 4740.67  365.54
  -2   0 -12 4871.54  365.56
  -2   0 -12 4766.49  365.55
  -2   0 -12 4873.49  365.54
  -2   0 -12 4896.31  365.56
  -2   0 -12 4737.47  365.52
  -2   0 -12 4773.96  365.54
  -2   0 -12 4809.48  365.56
  -2   0 -12 4822.10  365.55
  -2   0 -12 4627.91  365.53
  -2   0 -12 4819.02  365.55
  -2   0 -13    0.96    2.45
  -2   0 -13    0.18    2.76
   2   0  13    0.61    1.89
  -2   0 -13   -0.38    2.79
  -2   0 -13    1.66    1.98
  -2   0 -13   -0.33    1.84
  -2   0 -13   -2.02    2.19
  -2   0 -13   -0.94    1.83
  -2   0 -13   -0.62    1.85
  -2   0 -13   -0.15    1.65
  -2   0 -13   -1.14    1.65
  -2   0 -13   -3.04    2.58
  -2   0 -13   -0.59    2.55
  -2   0 -13    1.88    2.38
  -2   0 -13    1.54    2.59
  -2   0 -13   -1.74    2.76
  -2   0 -13    2.74    3.38
  -2   0 -14  303.40   24.77
  -2   0 -14  318.09   24.72
  -2   0 -14  315.69   24.77
   2   0  14  331.88   24.71
  -2   0 -14  317.19   24.78
  -2   0 -14  319.08   24.72
  -2   0 -14  320.52   24.74
  -2   0 -14  407.19   24.88
  -2   0 -14  322.40   24.76
  -2   0 -14  310.48   24.72
  -2   0 -14  324.91   24.73
  -2   0 -14  315.44   24.73
  -2   0 -14  317.20   24.71
  -2   0 -14  307.01   24.72
  -2   0 -14  311.50   24.75
  -2   0 -14  327.47   24.77
  -2   0 -14  330.76   24.79
  -2   0 -14  310.87   24.76
  -2   0 -14  318.90   24.88
  -2   0 -15   -1.65    2.19
  -2   0 -15   -0.92    1.79
  -2   0 -15   -2.00    1.89
  -2   0 -15   -2.76    3.42
  -2   0 -15   -3.00    2.56
  -2   0 -15    1.22    1.68
  -2   0 -15    1.81    1.71
  -2   0 -15    1.31    1.98
   2   0  15    0.15    1.92
  -2   0 -15    0.39    2.32
  -2   0 -15    1.52    1.91
  -2   0 -15    0.86    2.62
  -2   0 -15   -2.19    2.43
  -2   0 -15   -0.41    1.88
  -2   0 -15   -0.49    1.82
  -2   0 -15   -1.96    2.57
  -2   0 -16 1289.58   95.91
  -2   0 -16 1260.34   95.92
  -2   0 -16 1245.43   95.92
   2   0  16 1292.33   95.89
  -2   0 -16 1250.76   95.93
  -2   0 -16 1289.21   95.92
  -2   0 -16 1238.49   95.92
  -2   0 -16 1247.30   95.92
  -2   0 -16 1219.61   95.89
  -2   0 -16 1243.32   95.93
  -2   0 -16 1206.74   95.92
  -2   0 -16 1204.62   95.92
  -2   0 -16 1179.85   95.92
  -2   0 -16 1257.93   95.93
  -2   0 -16 1350.41   95.95
  -2   0 -17   -1.11    1.73
  -2   0 -17    0.62    1.76
  -2   0 -17    0.35    2.36
  -2   0 -17   -0.34    1.97
  -2   0 -17    0.86    1.97
  -2   0 -17    1.04    3.61
  -2   0 -17   -1.14    2.39
  -2   0 -17    1.57    2.01
  -2   0 -17   -1.87    1.97
  -2   0 -17    0.48    2.52
  -2   0 -17    1.47    1.98
  -2   0 -17   -0.76    2.04
  -2   0 -17   -1.23    1.90
  -2   0 -18   32.60    3.19
  -2   0 -18   32.67    3.47
  -2   0 -18   31.26    3.32
  -2   0 -18   34.70    3.35
  -2   0 -18   32.64    3.36
  -2   0 -18   34.91    3.39
  -2   0 -18   35.63    3.62
  -2   0 -18   29.06    3.19
  -2   0 -18   29.51    3.27
  -2   0 -18   29.68    3.27
  -2   0 -18   32.54    3.32
  -2   0 -18   37.49    4.56
  -2   0 -19   -1.80    2.16
  -2   0 -19    3.09    3.90
  -2   0 -19    0.73    2.22
  -2   0 -19    0.17    2.11
  -2   0 -19   -1.32    2.37
  -2   0 -19    1.75    2.19
  -2   0 -19   -1.89    2.17
  -2   0 -20  145.09   10.38
  -2   0 -20  116.74    9.80
  -2   0 -20  134.35    9.96
  -2   0 -20  133.07    9.86
  -2   0 -20  109.69    9.81
  -2   0 -20  117.65    9.81
  -2   0 -20  130.19    9.84
  -2   0 -20  125.23    9.83
  -2   0 -20  111.42    9.76
  -2   0 -20  105.98    9.79
  -2   0 -20  125.74    9.78
  -2   0 -20  131.45    9.81
  -2   0 -21    1.22    2.32
  -2   0 -21   -1.66    2.15
  -2   0 -21   -0.51    2.41
  -2   0 -21    0.34    2.98
  -2   0 -21   -0.93    2.52
  -2   0 -21    2.66    4.37
  -2   0 -21    1.44    2.43
  -2   0 -21   -0.39    2.47
  -2   0 -21   -1.13    2.42
  -2   0 -21    0.06    2.70
  -2   0 -21    1.89    2.38
  -2   0 -21    2.57    2.31
  -2   0 -22   -0.07    2.24
  -2   0 -22    1.63    2.64
  -2   0 -22    1.33    3.25
  -2   0 -22    1.59    2.72
  -2   0 -22    3.83    4.54
  -2   0 -22    0.13    2.57
  -2   0 -22    2.33    2.63
  -2   0 -22    1.03    2.94
  -2   0 -22    1.99    2.37
  -2   0 -22    4.63    2.49
  -2   0 -23    2.45    2.35
  -2   0 -23   -2.91    2.84
  -2   0 -23    0.89    3.53
  -2   0 -23    6.08    2.84
  -2   0 -23    1.20    4.63
  -2   0 -23    1.62    2.66
  -2   0 -23    0.49    2.82
  -2   0 -23   -0.66    3.23
  -2   0 -23    0.98    2.58
  -2   0 -23   -1.07    2.54
  -2   0 -24    3.62    3.20
  -2   0 -24    0.65    2.89
  -2   0 -24    2.88    4.28
  -2   0 -24    1.62    2.39
  -2   0 -24    0.96    2.91
  -2   0 -24   -0.28    3.61
  -2   0 -24    0.51    2.80
  -2   0 -24   -0.20    2.68
  -2   0 -24   -0.22    4.72
  -2   0 -24   -0.49    2.62
  -2   0 -25   -0.76    2.81
  -2   0 -25    4.04    4.16
  -2   0 -25    2.94    2.44
  -2   0 -25    1.01    2.93
  -2   0 -25    2.65    3.59
  -2   0 -25   -1.00    2.85
  -2   0 -25   -1.70    3.08
  -2   0 -25   -0.51    4.66
  -2   0 -25   -5.07    2.70
  -2   0 -26   92.09    7.66
  -2   0 -26   64.77    6.71
  -2   0 -26   81.94    7.06
  -2   0 -26   88.41    6.62
  -2   0 -26   91.86    7.31
  -2   0 -26   59.86    6.56
  -2   0 -26   68.42    6.70
  -2   0 -26   73.55    6.68
  -2   0 -26   80.70    6.73
  -2   0 -26   85.07    6.76
  -2   0 -27   -5.63    2.87
  -2   0 -27    1.18    2.48
  -2   0 -27    1.43    3.92
  -2   0 -27    0.07    2.73
  -2   0 -27    1.19    2.31
  -2   0 -27   -0.17    2.82
  -2   0 -28  105.08   10.32
  -2   0 -28  133.98   10.34
  -2   0 -28  137.80   10.26
  -2   0 -28  144.44   10.33
  -2   0 -28  112.30   10.32
  -2   0 -28   97.77   10.22
  -2   0 -28  158.73   10.62
  -2   0 -28  167.92   10.94
  -2   0 -29    3.25    2.57
  -2   0 -29    2.69    4.15
  -2   0 -30    5.08    3.99
  -2   0 -30    3.98    2.21
  -2   0 -30    9.98    3.34
  -2   0 -30    6.41    2.17
  -2   0 -30    7.75    2.49
  -2   0 -31   -0.50    3.60
  -2   0 -31    0.43    2.01
  -2   0 -31   -1.67    1.95
  -2   0 -31   -0.90    2.20
  -2   0 -31    0.32    3.05
  -2   0 -32   -0.85    2.75
  -2   0 -32    1.38    3.24
  -2   0 -32   -1.16    1.77
  -2   0 -33    0.65    1.53
  -2   0 -33   -2.04    2.36
   2   1 -35    7.16    1.38
   2  -1 -35    5.28    1.46
   2   1 -35    9.90    2.06
   2  -1 -34   18.21    2.41
   2   1 -34   19.82    2.30
   2   1 -33    7.52    2.80
   2  -1 -33    5.89    2.03
   2   1 -33    4.68    2.02
   2  -1 -33    1.81    1.98
   2   1 -33    6.70    1.76
   2   1 -33    8.17    1.59
   2   1 -32    0.56    3.27
   2  -1 -32    1.74    3.21
   2   1 -32    0.21    3.01
   2   1 -32    1.66    2.15
   2  -1 -32    0.21    2.14
   2   1 -32   -0.96    2.09
   2  -1 -32    1.21    2.06
   2  -1 -32   -0.56    2.02
   2   1 -32    1.31    1.80
   2   1 -32    0.73    1.70
   2   1 -31    6.92    2.16
   2   1 -31    4.11    2.45
   2  -1 -31    2.74    2.42
   2   1 -31   10.04    3.34
   2  -1 -31    8.09    3.52
   2   1 -31    9.58    2.40
   2  -1 -31    4.20    2.37
   2   1 -31    9.40    3.65
   2  -1 -31    7.13    2.23
   2   1 -31    6.65    2.06
   2   1 -31    5.53    1.96
   2   1 -30    5.08    3.77
   2  -1 -30    2.29    2.43
   2   1 -30    2.09    2.44
   2  -1 -30    3.72    2.14
   2  -1 -30    2.59    2.54
   2   1 -30    7.37    2.56
   2  -1 -29   39.58    4.08
   2   1 -29   45.00    4.15
   2  -1 -29   38.39    4.05
   2   1 -29   41.62    4.07
   2   1 -29   47.24    3.80
   2  -1 -29   30.76    3.86
   2   1 -29   47.06    4.88
   2  -1 -29   44.83    4.97
   2  -1 -29   32.98    3.99
   2   1 -29   36.56    3.81
   2  -1 -29   27.63    4.01
   2  -1 -29   35.42    4.03
   2   1 -29   48.28    5.13
   2   1 -29   45.71    4.00
   2   1 -28    9.17    2.55
   2  -1 -28    3.64    2.58
   2   1 -28    1.52    2.58
   2  -1 -28    7.04    2.62
   2   1 -28    7.90    2.66
   2  -1 -28    6.37    2.38
   2   1 -28    4.67    2.21
   2   1 -28    7.94    3.96
   2  -1 -28    7.44    4.05
   2  -1 -28    3.56    2.57
   2   1 -28    6.64    2.40
   2   1 -28    3.86    2.25
   2  -1 -28    3.62    2.51
   2   1 -28    7.74    2.70
   2   1 -27   33.77    3.99
   2  -1 -27   37.60    3.96
   2  -1 -27   36.44    4.03
   2   1 -27   46.75    3.99
   2   1 -27   40.96    4.06
   2  -1 -27   38.10    3.80
   2   1 -27   36.90    3.70
   2  -1 -27   42.15    5.09
   2   1 -27   37.13    3.77
   2  -1 -27   29.43    3.97
   2  -1 -27   30.91    3.98
   2   1 -27   29.01    3.78
   2   1 -27   37.59    4.01
   2  -1 -27   32.13    3.97
   2  -1 -27   34.79    4.12
   2   1 -27   40.95    3.94
   2   1 -27   42.72    5.17
   2  -1 -26   11.44    2.93
   2   1 -26   12.28    2.72
   2   1 -26   15.66    2.92
   2  -1 -26   15.00    2.92
   2  -1 -26   16.21    4.46
   2  -1 -26   13.53    2.89
   2   1 -26   17.04    2.69
   2   1 -26   14.10    3.00
   2   1 -26   17.91    3.07
   2  -1 -26   17.12    3.04
   2   1 -26   16.04    2.64
   2  -1 -26   14.81    2.77
   2   1 -26   20.20    4.48
   2  -1 -26   14.53    3.18
   2   1 -26   19.89    2.97
   2   1 -25   57.40    5.64
   2   1 -25   34.39    4.36
   2   1 -25   44.71    4.17
   2  -1 -25   41.09    4.23
   2  -1 -25   50.53    5.52
   2  -1 -25   46.01    4.57
   2   1 -25   49.92    4.43
   2  -1 -25   45.46    4.38
   2   1 -25   39.72    4.36
   2   1 -25   37.45    4.22
   2   1 -25   37.51    4.20
   2  -1 -25   41.40    4.40
   2   1 -25   44.50    4.18
   2  -1 -25   37.63    4.35
   2  -1 -25   53.28    4.41
   2   1 -25   49.81    4.43
   2  -1 -24   23.79    3.48
   2   1 -24   30.91    3.43
   2   1 -24   29.51    3.43
   2  -1 -24   33.69    4.88
   2   1 -24   30.28    3.40
   2  -1 -24   27.90    3.62
   2   1 -24   27.71    3.58
   2  -1 -24   28.10    3.92
   2  -1 -24   33.24    3.49
   2   1 -24   34.41    3.39
   2  -1 -24   29.38    3.82
   2   1 -24   35.28    3.64
   2   1 -24   37.39    5.02
   2  -1 -24   34.95    3.67
   2   1 -24   32.95    3.67
   2   1 -23  137.40   11.51
   2   1 -23  132.79   11.53
   2  -1 -23  137.07   11.67
   2   1 -23  160.62   11.56
   2  -1 -23  149.35   11.61
   2  -1 -23  155.00   11.55
   2   1 -23  157.28   11.56
   2   1 -23  156.90   11.49
   2  -1 -23  144.79   11.51
   2   1 -23  124.28   11.46
   2  -1 -23  155.49   11.99
   2  -1 -23  131.08   11.55
   2  -1 -23  129.54   11.58
   2   1 -23  143.61   11.52
   2   1 -23  169.36   12.08
   2  -1 -23  167.65   12.06
   2  -1 -22   39.65    3.95
   2   1 -22   37.39    3.80
   2   1 -22   36.11    3.72
   2  -1 -22   38.51    3.77
   2  -1 -22   35.35    3.66
   2   1 -22   40.46    3.63
   2   1 -22   33.05    3.60
   2  -1 -22   31.95    3.71
   2  -1 -22   35.54    3.79
   2   1 -22   36.00    3.64
   2   1 -22   35.99    3.61
   2   1 -22   32.39    3.73
   2  -1 -22   35.81    4.00
   2   1 -22   38.07    4.03
   2  -1 -22   44.81    5.06
   2  -1 -22   38.23    4.87
   2   1 -22   46.33    5.10
   2   1 -21   35.91    3.58
   2  -1 -21   37.66    3.72
   2   1 -21   38.25    3.56
   2  -1 -21   34.20    3.53
   2  -1 -21   35.76    3.47
   2   1 -21   38.51    3.44
   2  -1 -21   30.19    3.72
   2   1 -21   29.80    3.38
   2   1 -21   33.95    3.81
   2  -1 -21   37.78    4.85
   2   1 -21   33.86    3.52
   2  -1 -21   34.75    3.77
   2   1 -21   34.87    3.43
   2  -1 -21   35.98    4.59
   2   1 -21   47.31    4.91
   2  -1 -21   30.49    3.56
   2   1 -21   32.57    3.42
   2  -1 -21   34.46    3.53
   2  -1 -20    2.72    1.94
   2  -1 -20    0.90    1.98
   2   1 -20    5.43    1.82
   2  -1 -20    2.16    2.37
   2  -1 -20    2.28    3.55
   2  -1 -20    4.03    3.69
   2   1 -20    2.87    2.01
   2  -1 -20    3.69    2.04
   2   1 -20    7.50    3.80
   2  -1 -19    3.33    2.22
   2   1 -19    1.94    1.78
   2   1 -19    1.44    1.76
   2  -1 -19    0.23    1.87
   2   1 -19    1.05    1.93
   2   1 -19    1.05    2.15
   2  -1 -19    2.10    2.26
   2  -1 -19    0.54    1.90
   2   1 -19    1.43    1.74
   2   1 -19    1.81    1.92
   2   1 -19    4.57    2.32
   2  -1 -19    3.88    3.60
   2  -1 -19    2.87    2.55
   2   1 -19    2.16    1.91
   2  -1 -19    1.80    1.85
   2   1 -19   -1.44    3.68
   2   1 -18   22.86    2.61
   2  -1 -18   21.98    2.60
   2  -1 -18   23.18    2.64
   2  -1 -18   25.54    2.85
   2   1 -18   22.11    2.60
   2   1 -18   20.98    2.86
   2  -1 -18   21.74    3.04
   2  -1 -18   23.95    2.79
   2   1 -18   18.69    2.45
   2   1 -18   21.47    2.77
   2  -1 -18   23.28    2.88
   2   1 -18   21.56    2.56
   2  -1 -18   24.70    2.61
   2   1 -18   20.85    2.48
   2  -1 -18   21.03    2.61
   2   1 -18   25.63    3.96
   2   1 -17   53.40    4.62
   2  -1 -17   55.85    4.69
   2  -1 -17   56.25    4.69
   2   1 -17   57.07    4.68
   2  -1 -17   53.11    4.83
   2   1 -17   53.94    4.67
   2   1 -17   53.69    4.82
   2  -1 -17   50.95    5.08
   2  -1 -17   54.49    4.81
   2   1 -17   54.07    4.61
   2   1 -17   67.80    4.91
   2  -1 -17   53.42    4.83
   2  -1 -17   51.81    4.71
   2   1 -17   59.88    4.68
   2  -1 -17   46.07    4.65
   2  -1 -17   59.46    5.49
   2   1 -16  280.56   21.76
   2  -1 -16  289.21   21.80
   2   1 -16  275.96   21.77
   2  -1 -16  280.85   21.87
   2  -1 -16  282.98   21.79
   2   1 -16  273.00   21.73
   2   1 -16  340.15   21.87
   2  -1 -16  274.56   21.79
   2   1 -16  288.97   21.76
   2  -1 -16  292.33   21.76
   2  -1 -16  276.68   21.79
   2  -1 -16  272.30   21.75
   2   1 -16  282.36   21.76
   2  -1 -16  271.69   21.78
   2   1 -16  268.76   21.75
   2  -1 -15  290.35   24.80
   2   1 -15  333.59   24.80
   2  -1 -15  333.01   24.80
   2   1 -15  328.77   24.79
   2  -1 -15  336.18   24.83
   2   1 -15  313.70   24.80
   2  -1 -15  313.44   24.88
   2   1 -15  324.20   24.77
   2  -1 -15  318.29   24.82
   2  -1 -15  314.40   24.82
   2  -1 -15  330.52   24.83
   2   1 -15  337.08   24.80
   2  -1 -15  306.00   24.78
   2  -1 -15  327.31   24.93
   2   1 -14    2.79    1.65
   2  -1 -14    5.47    1.89
   2  -1 -14    2.89    1.77
   2   1 -14    2.94    1.73
   2  -1 -14    4.60    2.22
   2  -1 -14    2.50    1.76
   2  -1 -14    2.01    2.04
   2   1 -14    3.47    2.09
   2  -1 -14    2.64    2.64
   2   1 -14    1.76    1.60
   2  -1 -14    2.80    2.02
   2   1 -14    3.29    1.81
   2  -1 -14    3.69    1.84
   2  -1 -14    2.50    3.41
   2  -1 -13    6.37    1.73
   2  -1 -13    6.28    2.01
   2   1 -13    4.80    1.99
   2  -1 -13    5.56    2.58
   2   1 -13    3.42    1.57
   2  -1 -13    3.86    1.94
  -2   1  13    4.70    1.31
   2   1 -13    3.75    1.68
   2  -1 -13    2.83    1.80
   2   1 -13    2.85    1.74
   2  -1 -13    0.71    1.74
   2  -1 -13    4.66    2.13
   2  -1 -13    2.50    1.77
   2  -1 -12    1.10    1.57
   2  -1 -12    2.16    1.77
   2   1 -12    2.52    1.79
   2  -1 -12    3.51    2.34
   2  -1 -12    2.60    1.74
   2   1 -12    2.64    1.42
  -2   1  12    2.32    1.18
   2  -1 -12    1.43    1.66
   2   1 -12    0.82    1.56
   2   1 -12    1.05    1.61
   2  -1 -12    3.15    1.64
   2  -1 -12    2.94    1.94
   2  -1 -12    1.84    1.62
   2  -1 -11   14.22    2.10
   2  -1 -11   15.81    1.96
   2  -1 -11   15.13    1.88
   2  -1 -11   15.01    1.97
   2  -1 -11   17.49    2.42
   2   1 -11   14.85    2.02
   2  -1 -11   16.37    1.97
   2   1 -11   16.98    1.72
  -2   1  11   15.35    1.60
   2  -1 -11   14.40    1.87
   2   1 -11   16.59    2.03
   2  -1 -10  175.31   14.02
  -2   1  10  177.93   13.96
   2  -1 -10  190.92   13.99
   2   1 -10  188.07   14.03
   2  -1 -10  179.93   14.04
   2  -1 -10  171.96   14.04
   2  -1 -10  195.07   14.15
   2  -1 -10  186.96   14.04
   2   1 -10  175.42   14.02
   2  -1 -10  173.28   14.09
   2  -1 -10  173.22   13.95
   2  -1 -10  191.06   14.09
   2  -1 -10  182.35   14.04
   2   1 -10  185.80   14.00
   2  -1 -10  188.03   14.02
   2   1 -10  189.90   14.02
   2  -1  -9   18.21    1.98
   2   1  -9   24.62    2.30
   2  -1  -9   28.72    2.12
   2   1  -9   25.36    2.20
   2  -1  -9   20.91    2.19
   2  -1  -9   24.79    2.27
   2   1  -9   24.51    2.25
   2  -1  -9   22.54    2.55
   2  -1  -9   23.13    2.30
   2  -1  -9   25.72    2.27
   2  -1  -9   23.19    2.25
  -2   1   9   24.27    2.03
   2  -1  -9   23.14    2.15
   2  -1  -9   24.42    2.52
   2  -1  -8   -0.71    1.11
   2  -1  -8   -0.77    1.27
   2   1  -8   -0.30    1.22
   2  -1  -8    0.87    1.24
   2  -1  -8   -0.48    1.27
   2   1  -8   -0.29    1.43
   2  -1  -8    0.07    1.29
   2   1  -8    0.71    1.37
   2   1  -8   -0.35    1.18
   2  -1  -8   -0.62    1.65
   2  -1  -7  193.84   14.49
   2  -1  -7  198.26   14.52
   2  -1  -7  194.28   14.49
   2  -1  -7  188.17   14.48
   2   1  -7  192.28   14.49
   2   1  -7  187.78   14.48
   2  -1  -7  160.64   14.47
   2   1  -7  179.10   14.50
   2   1  -7  188.74   14.51
   2  -1  -7  214.12   14.55
   2  -1  -6   81.08    6.07
   2  -1  -6   79.27    6.18
   2   1  -6   77.89    5.98
   2  -1  -6   76.78    5.99
   2   1  -6   82.67    6.03
   2   1  -6   75.67    6.07
   2   1  -6   75.57    6.03
   2  -1  -6   60.59    5.96
   2  -1  -6   84.17    6.03
   2   1  -5  311.34   23.52
   2   1  -5  281.60   23.52
   2   1  -5  303.50   23.51
   2  -1  -5  333.64   23.53
   2   1  -4  100.97    7.47
   2  -1  -4   96.37    7.42
   2   1  -4   89.68    7.51
   2   1  -3   89.96    6.90
   2  -1  -3   87.49    6.92
  -2  -1   3   89.41    6.90
   2   1  -2   88.31    6.91
   2  -1  -2   90.42    6.93
  -2  -1   2   89.29    6.91
  -2  -1   1 2303.58  176.34
   2   1   0  374.09   30.75
   2  -1   0  428.14   30.75
   2  -1   1    5.46    0.83
  -2  -1  -1    5.69    0.76
   2   1   1    3.68    0.97
   2  -1   2   82.95    6.47
  -2  -1  -2   79.08    6.48
  -2  -1  -2   83.56    6.52
  -2  -1  -2   88.70    6.65
  -2  -1  -2   88.64    6.50
  -2   1  -3  936.31   70.68
  -2   1  -3  940.66   70.68
  -2  -1  -3  907.03   70.68
  -2  -1  -3  937.96   70.68
  -2  -1  -3  929.12   70.68
  -2   1  -3  960.82   70.68
  -2  -1  -3  928.89   70.70
  -2  -1  -3  845.95   70.68
  -2  -1  -4  460.81   36.36
  -2  -1  -4  483.37   36.36
  -2   1  -4  466.80   36.36
  -2  -1  -4  475.15   36.36
  -2   1  -4  475.12   36.37
  -2   1  -4  475.15   36.37
  -2  -1  -4  467.38   36.37
  -2  -1  -4  460.26   36.40
  -2  -1  -4  477.09   36.37
  -2  -1  -4  455.27   36.37
  -2  -1  -4  482.59   36.38
  -2  -1  -4  490.76   36.37
  -2  -1  -4  481.92   36.37
  -2  -1  -4  495.24   36.38
  -2  -1  -4  472.95   36.36
  -2  -1  -5  143.42   10.60
  -2  -1  -5  135.63   10.60
  -2  -1  -5  136.66   10.59
  -2   1  -5  132.37   10.60
  -2   1  -5  138.10   10.60
  -2  -1  -5  121.75   10.60
  -2  -1  -5  156.24   10.60
  -2  -1  -5  138.93   10.60
  -2  -1  -5  133.14   10.60
  -2  -1  -5  135.20   10.60
  -2   1  -5  140.17   10.60
  -2   1  -5  138.28   10.59
  -2  -1  -5  136.59   10.59
  -2  -1  -5  127.52   10.62
  -2   1  -5  142.57   10.62
  -2  -1  -5  135.16   10.72
  -2  -1  -5  146.12   10.62
  -2   1  -5  116.63   10.62
  -2  -1  -5  134.61   10.63
  -2  -1  -5  146.39   10.67
  -2  -1  -5  141.57   10.59
  -2  -1  -6 1307.85   97.99
  -2   1  -6 1270.97   97.99
  -2  -1  -6 1228.65   97.99
  -2   1  -6 1302.15   97.99
  -2  -1  -6 1295.00   97.99
  -2   1  -6 1363.09   97.99
  -2  -1  -6 1245.59   98.00
  -2   1  -6 1179.01   97.98
  -2   1  -6 1267.78   97.99
  -2  -1  -6 1216.35   97.99
  -2  -1  -6 1309.48   97.99
  -2   1  -6 1249.79   97.99
  -2  -1  -6 1243.55   97.99
  -2   1  -6 1299.57   97.99
  -2  -1  -6 1266.96   98.00
  -2  -1  -6 1291.89   97.99
  -2  -1  -6 1248.63   97.99
  -2   1  -6 1215.34   97.99
  -2  -1  -6 1335.71   97.99
  -2  -1  -6 1293.27   97.99
  -2  -1  -6 1340.70   98.00
  -2  -1  -6 1345.09   98.00
  -2   1  -6 1342.69   97.98
  -2  -1  -6 1276.97   97.99
  -2  -1  -7    6.36    1.45
  -2  -1  -7    5.54    1.88
  -2  -1  -7    4.74    1.28
  -2   1  -7    4.61    1.15
  -2  -1  -7    5.71    1.48
  -2  -1  -7    4.08    2.12
  -2  -1  -7    5.88    1.18
  -2   1  -7    5.01    0.98
  -2   1  -7    4.22    1.32
  -2  -1  -7    3.60    1.52
  -2  -1  -7    5.23    1.75
  -2  -1  -7    5.39    1.30
  -2   1  -7    4.03    1.30
  -2   1  -7    5.18    1.74
  -2   1  -7    4.85    1.51
  -2  -1  -7    5.52    1.60
  -2  -1  -7    3.20    1.25
  -2   1  -7    4.09    1.08
  -2   1  -7    4.36    1.25
  -2  -1  -7    4.25    1.27
  -2  -1  -7    5.01    1.29
  -2  -1  -7    5.53    2.16
  -2  -1  -7    5.41    1.50
  -2   1  -7    3.92    1.73
  -2  -1  -8  731.75   53.29
  -2   1  -8  718.35   53.27
  -2   1  -8  670.87   53.27
  -2  -1  -8  690.21   53.27
  -2  -1  -8  711.67   53.28
  -2  -1  -8  704.57   53.27
  -2  -1  -8  668.69   53.28
  -2  -1  -8  745.73   53.28
  -2  -1  -8  696.15   53.28
  -2   1  -8  718.72   53.27
  -2  -1  -8  689.39   53.28
  -2  -1  -8  660.06   53.29
  -2   1  -8  682.75   53.26
  -2  -1  -8  685.74   53.30
  -2  -1  -8  726.86   53.29
  -2  -1  -8  742.03   53.28
  -2   1  -8  646.16   53.28
  -2  -1  -8  676.04   53.27
  -2   1  -8  703.15   53.27
  -2  -1  -8  688.05   53.27
  -2  -1  -8  671.95   53.28
  -2   1  -8  678.55   53.28
  -2  -1  -8  682.66   53.29
  -2   1  -8  686.64   53.28
  -2  -1  -9    2.87    1.46
  -2  -1  -9    1.82    1.32
  -2   1  -9    1.33    1.35
  -2  -1  -9    1.69    1.41
  -2  -1  -9    2.32    1.38
  -2  -1  -9    1.51    2.10
  -2  -1  -9    1.84    1.69
  -2   1  -9    1.68    1.58
  -2  -1  -9    1.95    1.39
  -2  -1  -9    3.24    1.65
  -2   1  -9    1.65    1.22
  -2   1  -9    1.38    1.05
  -2  -1  -9    0.96    1.14
  -2  -1  -9    3.60    1.28
  -2   1  -9    4.59    2.45
  -2  -1  -9    3.04    1.65
  -2   1  -9    2.37    1.73
  -2  -1  -9    3.03    1.80
  -2   1  -9    2.24    1.90
  -2  -1  -9    2.59    1.73
  -2  -1  -9    3.01    2.41
  -2  -1  -9    1.81    1.93
  -2  -1  -9    1.95    1.44
  -2   1  -9    1.87    1.40
  -2  -1  -9    1.60    1.71
  -2   1  -9    1.05    1.69
  -2   1  -9    3.29    1.92
  -2  -1  -9    2.81    2.40
  -2  -1 -10 1809.58  141.39
  -2   1 -10 1861.69  141.39
  -2   1 -10 1866.32  141.38
  -2  -1 -10 1817.44  141.38
  -2  -1 -10 1920.13  141.40
  -2  -1 -10 1805.40  141.39
  -2  -1 -10 1911.22  141.38
  -2   1 -10 1830.98  141.39
  -2  -1 -10 1838.36  141.39
  -2  -1 -10 1832.97  141.39
  -2  -1 -10 1984.24  141.40
  -2   1 -10 1798.84  141.38
  -2  -1 -10 1968.60  141.40
  -2  -1 -10 1882.94  141.39
  -2   1 -10 1847.72  141.38
  -2   1 -10 1833.56  141.38
  -2  -1 -10 1805.40  141.39
  -2   1 -10 1788.97  141.38
  -2  -1 -10 1899.24  141.37
  -2  -1 -10 1787.52  141.37
  -2   1 -10 1808.82  141.38
  -2  -1 -10 1895.94  141.40
  -2   1 -10 1787.31  141.39
  -2  -1 -10 1830.11  141.38
  -2  -1 -10 1770.47  141.39
  -2  -1 -10 1848.07  141.39
  -2   1 -10 1863.17  141.40
  -2   1 -11   23.45    2.60
  -2  -1 -11   24.47    3.00
  -2   1 -11   23.68    2.96
  -2  -1 -11   23.46    2.62
  -2  -1 -11   25.94    2.76
  -2   1 -11   23.87    2.54
  -2  -1 -11   19.97    2.52
  -2  -1 -11   23.20    3.27
  -2  -1 -11   21.68    2.59
  -2  -1 -11   26.42    2.68
  -2  -1 -11   25.29    2.56
  -2   1 -11   25.12    2.64
  -2   1 -11   23.57    2.60
  -2  -1 -11   24.79    2.89
  -2  -1 -11   25.31    3.00
  -2  -1 -11   23.20    2.59
  -2   1 -11   22.74    2.70
  -2   1 -11   23.97    2.42
  -2  -1 -11   22.44    2.50
   2  -1  11   21.01    2.58
   2   1  11   25.94    2.47
  -2   1 -11   24.25    2.73
  -2  -1 -11   22.28    2.83
  -2   1 -11   23.76    2.50
  -2  -1 -11   23.16    2.39
  -2   1 -11   24.06    2.34
  -2  -1 -11   22.11    2.86
  -2   1 -11   25.10    2.79
  -2  -1 -11   24.83    3.01
  -2  -1 -11   25.29    2.95
  -2  -1 -11   23.59    3.13
  -2  -1 -11   23.16    3.64
  -2  -1 -11   25.10    3.63
  -2   1 -11   25.31    3.57
  -2   1 -12  951.56   75.19
  -2  -1 -12  994.71   75.20
  -2  -1 -12  948.36   75.18
  -2   1 -12  988.38   75.18
  -2  -1 -12 1001.85   75.18
  -2  -1 -12  990.63   75.20
  -2  -1 -12 1020.57   75.21
  -2   1 -12  966.52   75.18
  -2  -1 -12  965.70   75.18
  -2  -1 -12  954.44   75.19
  -2   1 -12  985.12   75.19
  -2  -1 -12 1023.88   75.18
  -2   1 -12  984.72   75.19
  -2  -1 -12  993.42   75.20
  -2  -1 -12 1048.14   75.21
   2   1  12 1020.23   75.16
   2  -1  12  975.20   75.17
  -2  -1 -12  957.71   75.19
  -2  -1 -12 1012.24   75.20
  -2   1 -12  958.64   75.18
  -2   1 -12 1001.37   75.18
  -2   1 -12 1002.34   75.18
  -2   1 -12  972.88   75.18
  -2  -1 -12  942.12   75.16
  -2  -1 -12  981.89   75.19
  -2  -1 -12  938.45   75.17
  -2  -1 -12  999.00   75.21
  -2   1 -12  962.79   75.19
  -2  -1 -12 1004.06   75.19
  -2  -1 -12  928.03   75.17
  -2  -1 -12  957.19   75.21
  -2  -1 -12  970.08   75.23
  -2   1 -12 1000.85   75.23
  -2  -1 -13    9.54    2.99
  -2  -1 -13   11.67    2.10
  -2  -1 -13    9.68    2.25
  -2  -1 -13   11.81    2.65
  -2   1 -13   11.82    2.23
  -2  -1 -13   11.05    2.16
  -2  -1 -13   11.29    2.06
  -2   1 -13   10.53    2.11
  -2   1 -13   12.36    2.14
  -2  -1 -13   12.17    2.03
  -2  -1 -13   10.42    2.47
  -2   1 -13   14.15    2.26
  -2  -1 -13    9.96    2.10
  -2   1 -13   12.32    1.89
  -2  -1 -13   10.42    2.44
   2  -1  13   11.17    2.13
   2   1  13   14.10    1.96
  -2   1 -13   11.74    1.94
  -2   1 -13   11.59    1.78
  -2  -1 -13   11.01    1.84
  -2  -1 -13    8.28    1.98
  -2  -1 -13   11.94    2.93
  -2  -1 -13   10.06    2.35
  -2   1 -13   13.49    2.33
  -2  -1 -13    9.83    2.61
  -2  -1 -13   12.48    2.68
  -2   1 -13   11.78    2.64
  -2  -1 -13   12.85    2.54
  -2  -1 -13   10.45    3.44
  -2   1 -13   14.20    3.48
  -2  -1 -14  307.58   24.17
  -2   1 -14  309.32   24.18
  -2   1 -14  318.47   24.18
  -2  -1 -14  320.09   24.21
  -2  -1 -14  305.00   24.25
  -2   1 -14  299.39   24.17
  -2  -1 -14  315.82   24.18
  -2  -1 -14  303.81   24.25
  -2  -1 -14  321.06   24.16
  -2  -1 -14  315.10   24.18
  -2   1 -14  313.77   24.19
  -2   1 -14  315.73   24.19
  -2  -1 -14  330.48   24.17
  -2  -1 -14  324.32   24.21
  -2   1 -14  311.01   24.19
  -2  -1 -14  324.85   24.23
  -2  -1 -14  316.42   24.19
  -2  -1 -14  307.68   24.18
  -2   1 -14  321.38   24.17
   2  -1  14  329.29   24.17
   2   1  14  336.02   24.14
  -2  -1 -14  279.24   24.13
  -2   1 -14  314.92   24.15
  -2   1 -14  316.39   24.17
  -2  -1 -14  312.57   24.22
  -2  -1 -14  296.24   24.16
  -2  -1 -14  324.52   24.24
  -2   1 -14  320.84   24.19
  -2  -1 -14  308.95   24.20
  -2  -1 -14  286.31   24.18
  -2  -1 -14  312.79   24.32
  -2   1 -14  329.36   24.34
  -2  -1 -15    0.95    1.96
  -2   1 -15   -0.79    2.00
  -2   1 -15   -0.19    1.88
  -2  -1 -15   -2.19    1.87
  -2  -1 -15   -0.80    2.84
  -2   1 -15    0.76    1.85
  -2  -1 -15   -2.28    1.79
  -2  -1 -15    1.01    2.30
  -2   1 -15    0.26    1.74
  -2  -1 -15    2.63    1.91
  -2   1 -15    0.88    2.04
   2  -1  15    1.05    1.95
   2   1  15    1.08    1.69
  -2  -1 -15   -0.55    1.74
  -2   1 -15   -0.55    1.57
  -2  -1 -15    0.41    1.58
  -2   1 -15    2.34    1.70
  -2  -1 -15    0.07    2.62
  -2  -1 -15   -0.58    2.13
  -2   1 -15   -0.56    2.17
  -2  -1 -15    0.81    2.51
  -2   1 -15    0.51    2.43
  -2  -1 -15    0.73    1.91
  -2   1 -15   -1.25    1.88
  -2  -1 -15   -0.77    2.45
  -2  -1 -15   -0.46    2.76
  -2  -1 -15   -0.70    2.05
  -2  -1 -15   -0.69    2.40
  -2   1 -16    0.16    1.88
  -2  -1 -16    0.72    1.92
  -2  -1 -16    0.14    2.53
  -2   1 -16    1.69    2.50
  -2  -1 -16    0.21    1.99
  -2   1 -16    2.53    1.95
  -2  -1 -16    1.74    2.03
  -2  -1 -16   -0.25    2.80
  -2   1 -16    0.95    1.90
  -2  -1 -16    0.46    1.87
  -2  -1 -16    1.48    2.83
  -2  -1 -16    2.42    1.96
  -2   1 -16    2.52    1.98
  -2  -1 -16   -0.79    1.82
  -2   1 -16    0.57    1.94
  -2  -1 -16    0.42    2.30
  -2  -1 -16    1.96    1.92
  -2   1 -16   -0.70    1.73
  -2   1 -16   -1.10    2.10
   2  -1  16   -1.57    2.03
   2   1  16   -0.17    1.74
  -2   1 -16    2.29    1.55
  -2  -1 -16    0.54    1.78
  -2  -1 -16    1.16    1.65
  -2   1 -16   -0.45    1.73
  -2  -1 -16    0.84    2.18
  -2  -1 -16   -0.32    1.90
  -2  -1 -16    1.37    2.64
  -2   1 -16   -2.75    2.19
  -2  -1 -16    2.96    2.52
  -2  -1 -16    1.94    2.35
  -2  -1 -16   -0.58    2.34
  -2   1 -16   -0.51    3.58
  -2  -1 -17   -1.46    2.75
  -2  -1 -17    2.16    2.08
  -2   1 -17    0.43    1.91
  -2  -1 -17   -0.86    1.96
  -2  -1 -17   -0.28    2.90
  -2  -1 -17   -1.01    2.00
  -2   1 -17   -0.85    1.91
  -2   1 -17    1.19    2.05
  -2  -1 -17    1.10    1.85
  -2  -1 -17   -2.26    2.37
  -2   1 -17   -1.01    1.76
  -2  -1 -17    1.86    1.96
  -2   1 -17    2.36    2.14
  -2  -1 -17   -1.47    2.45
  -2  -1 -17    0.62    3.61
  -2   1 -17   -1.02    1.59
  -2  -1 -17    1.59    1.86
  -2   1 -17    1.91    1.78
  -2   1 -17    0.40    2.19
  -2  -1 -17    1.73    2.66
  -2  -1 -17   -1.06    1.96
  -2   1 -17   -0.42    2.01
  -2  -1 -17    0.65    2.06
  -2   1 -17   -0.46    1.95
   2   1  17   -0.16    1.80
  -2   1 -17   -0.48    3.61
  -2  -1 -17   -1.14    2.01
  -2  -1 -17   -1.74    2.24
  -2   1 -18  558.78   46.95
  -2   1 -18  566.39   46.95
  -2  -1 -18  608.10   46.98
  -2  -1 -18  591.41   46.96
  -2   1 -18  602.05   46.97
  -2  -1 -18  613.04   46.97
  -2  -1 -18  635.33   47.07
  -2   1 -18  645.28   47.06
  -2   1 -18  586.88   46.96
  -2  -1 -18  633.68   46.97
  -2   1 -18  633.42   46.96
  -2  -1 -18  615.15   46.96
  -2   1 -18  638.87   46.97
  -2  -1 -18  635.40   46.96
  -2  -1 -18  631.82   46.98
  -2   1 -19    7.12    2.11
  -2   1 -19    8.39    2.19
  -2  -1 -19    5.78    2.25
  -2  -1 -19    5.89    2.26
  -2   1 -19    4.96    2.25
  -2  -1 -19    6.85    2.27
  -2   1 -19    6.37    2.21
  -2  -1 -19    6.59    2.40
  -2   1 -19    5.93    2.05
  -2  -1 -19    5.22    2.53
  -2   1 -19    4.55    2.70
  -2  -1 -19    4.14    3.59
  -2  -1 -19    5.17    2.25
  -2   1 -19    5.87    2.05
  -2  -1 -19    5.87    2.11
  -2  -1 -19    4.02    2.29
  -2   1 -19    4.07    2.46
  -2  -1 -19    6.51    2.91
  -2  -1 -19    7.80    2.36
  -2   1 -19    7.99    2.36
  -2  -1 -19    6.24    4.05
  -2   1 -19    6.23    3.92
  -2  -1 -20  132.86   12.25
  -2   1 -20  133.98   12.19
  -2  -1 -20  129.38   12.23
  -2   1 -20  138.28   12.16
  -2  -1 -20  167.43   12.57
  -2   1 -20  162.77   12.67
  -2  -1 -20  168.35   12.75
  -2  -1 -20  143.00   12.25
  -2   1 -20  158.17   12.28
  -2  -1 -20  167.92   12.44
  -2   1 -20  188.05   12.34
  -2  -1 -20  171.31   12.33
  -2  -1 -20  153.41   12.31
  -2  -1 -20  154.82   12.29
  -2   1 -20  145.79   12.20
  -2   1 -20  152.36   12.25
  -2  -1 -20  153.21   12.24
  -2   1 -20  164.60   12.25
  -2  -1 -20  169.21   12.26
  -2  -1 -20  169.23   12.28
  -2   1 -20  156.55   12.26
  -2  -1 -20  148.73   12.19
  -2   1 -20  152.61   12.22
  -2   1 -20  168.81   12.22
  -2  -1 -20  156.96   12.24
  -2   1 -21    8.37    2.84
  -2  -1 -21    6.34    2.92
  -2  -1 -21   12.78    4.02
  -2  -1 -21    7.44    2.61
  -2  -1 -21    5.10    2.46
  -2   1 -21    4.83    2.09
  -2  -1 -21   10.30    2.66
  -2   1 -21    9.05    2.85
  -2  -1 -21    4.76    3.45
  -2  -1 -21    5.07    2.69
  -2   1 -21    6.75    2.68
  -2   1 -21    9.91    2.57
  -2   1 -21    9.10    2.55
  -2  -1 -21    8.91    2.52
  -2  -1 -21    9.05    2.58
  -2  -1 -21   10.13    4.53
  -2   1 -21    6.99    4.33
  -2  -1 -21    9.79    2.76
  -2   1 -21    8.66    2.39
  -2   1 -21    8.95    2.49
  -2  -1 -21   10.21    2.42
  -2  -1 -21    7.56    2.55
  -2   1 -21    8.98    2.43
  -2  -1 -22    5.32    3.05
  -2   1 -22    5.69    2.89
  -2   1 -22    4.62    2.46
  -2  -1 -22    7.51    2.93
  -2   1 -22    5.58    2.64
  -2  -1 -22    8.90    2.66
  -2  -1 -22    9.46    4.11
  -2   1 -22    5.63    2.15
  -2  -1 -22    7.08    2.59
  -2   1 -22    7.51    2.98
  -2  -1 -22    3.98    3.64
  -2  -1 -22    6.87    2.74
  -2   1 -22    3.50    2.67
  -2   1 -22   12.53    4.47
  -2  -1 -22    6.01    4.63
  -2  -1 -22    4.21    2.46
  -2  -1 -22    7.29    2.66
  -2   1 -22    3.41    2.55
  -2   1 -22    7.03    2.54
  -2  -1 -22    6.61    2.77
  -2   1 -22    5.26    2.53
  -2  -1 -23   57.23    6.01
  -2   1 -23   54.85    5.81
  -2   1 -23   79.18    7.02
  -2  -1 -23   76.65    7.25
  -2  -1 -23   65.14    6.18
  -2   1 -23   57.87    6.00
  -2   1 -23   76.88    6.26
  -2  -1 -23   68.67    6.69
  -2  -1 -23   69.42    6.01
  -2   1 -23   66.51    6.02
  -2  -1 -23   69.92    6.08
  -2   1 -23   74.41    6.09
  -2  -1 -23   77.94    6.86
  -2  -1 -23   66.86    6.27
  -2   1 -23   65.71    5.98
  -2   1 -23   77.31    6.20
  -2  -1 -23   71.77    6.27
  -2   1 -23   60.20    5.96
  -2   1 -23   74.47    5.97
  -2  -1 -23   74.35    6.06
  -2  -1 -23   65.11    5.95
  -2  -1 -24   -1.01    3.18
  -2   1 -24    0.66    3.11
  -2   1 -24    1.57    2.59
  -2  -1 -24   -0.64    3.16
  -2   1 -24    4.32    2.68
  -2  -1 -24    2.10    2.68
  -2  -1 -24    0.09    4.35
  -2   1 -24   -1.95    2.23
  -2  -1 -24    0.25    2.58
  -2  -1 -24    1.85    4.04
  -2   1 -24   -0.56    3.21
  -2   1 -24   -2.46    2.84
  -2  -1 -24    0.17    2.81
  -2  -1 -24    0.19    4.90
  -2   1 -24    0.46    4.58
  -2  -1 -24   -2.60    2.80
  -2   1 -24   -2.08    2.55
  -2   1 -24    2.49    2.71
  -2  -1 -24    4.69    3.05
  -2  -1 -25   32.05    4.41
  -2   1 -25   37.08    4.21
  -2  -1 -25   46.64    5.53
  -2  -1 -25   51.31    6.05
  -2   1 -25   52.24    5.78
  -2   1 -25   40.62    4.43
  -2  -1 -25   37.34    4.66
  -2   1 -25   49.98    4.85
  -2  -1 -25   51.78    4.75
  -2   1 -25   52.28    4.67
  -2   1 -25   37.28    4.35
  -2  -1 -25   39.88    4.73
  -2  -1 -25   47.38    4.54
  -2   1 -25   49.83    4.57
  -2  -1 -25   41.24    4.47
  -2   1 -25   48.46    4.35
  -2   1 -26   37.48    3.83
  -2  -1 -26   33.90    3.96
  -2  -1 -26   41.77    4.84
  -2   1 -26   29.53    3.38
  -2  -1 -26   22.83    3.63
  -2   1 -26   24.29    3.65
  -2  -1 -26   28.81    3.88
  -2   1 -26   31.25    4.04
  -2   1 -26   35.27    3.72
  -2   1 -26   29.20    3.72
  -2  -1 -26   32.19    3.78
  -2  -1 -26   25.44    3.70
  -2   1 -26   34.97    5.19
  -2  -1 -26   34.78    5.43
  -2  -1 -26   28.92    3.96
  -2   1 -26   24.93    3.52
  -2   1 -26   33.77    3.52
  -2  -1 -26   29.42    3.68
  -2   1 -27   19.56    3.28
  -2  -1 -27   22.86    3.52
  -2   1 -27   25.26    3.76
  -2  -1 -27   27.33    3.38
  -2  -1 -27   27.34    4.48
  -2   1 -27   30.30    4.34
  -2   1 -27   27.41    3.11
  -2  -1 -27   20.77    3.31
  -2   1 -27   18.04    2.95
  -2  -1 -27   18.78    3.26
  -2   1 -27   25.16    3.22
  -2   1 -27   31.51    3.44
  -2  -1 -27   27.74    3.56
  -2   1 -28    3.62    2.56
  -2   1 -28    0.55    4.22
  -2  -1 -28    3.95    4.49
  -2  -1 -28   -0.56    2.58
  -2   1 -28    0.72    2.59
  -2  -1 -28    1.78    3.78
  -2   1 -28   -1.98    3.64
  -2  -1 -28   -0.08    2.43
  -2   1 -28    1.77    2.03
  -2   1 -28    2.51    2.57
  -2  -1 -28   -0.66    2.76
  -2   1 -28   -0.92    2.28
  -2  -1 -28    0.03    2.46
  -2   1 -28    2.14    2.38
  -2   1 -29  122.83    9.99
  -2  -1 -29  111.55   10.08
  -2   1 -30   24.07    3.53
  -2  -1 -30   24.38    3.75
  -2   1 -30   15.47    2.85
  -2   1 -30   22.32    2.81
  -2   1 -30   23.91    2.63
  -2  -1 -30   14.16    2.74
  -2   1 -30   13.04    2.50
  -2  -1 -30   18.29    4.34
  -2   1 -30   20.70    4.05
  -2   1 -31    3.21    3.48
  -2  -1 -31    5.47    3.63
  -2   1 -31    5.00    2.22
  -2  -1 -31    3.01    3.13
  -2   1 -31    4.83    2.96
  -2  -1 -31    2.57    2.08
  -2   1 -31    2.01    1.83
  -2   1 -31    4.66    1.95
  -2   1 -32   -0.28    3.07
  -2   1 -32   -0.19    1.90
  -2  -1 -32   -2.03    1.87
  -2   1 -32    0.80    1.59
  -2   1 -32   -2.34    1.72
  -2   1 -32   -2.58    2.64
  -2   1 -33    2.39    2.72
  -2   1 -33   -1.92    1.35
  -2   1 -33   -2.44    1.49
  -2   1 -33   -0.06    2.28
  -2   1 -34    0.66    1.83
   2   2 -35    1.68    1.69
   2  -2 -34    3.54    1.59
   2   2 -34    6.20    1.37
   2   2 -34    4.74    1.17
   2   2 -34    5.44    2.19
   2   2 -33    4.64    2.84
   2   2 -33    1.94    2.53
   2  -2 -33    1.40    1.84
   2   2 -33    3.59    1.53
   2   2 -33    1.17    1.39
   2   2 -32   18.83    2.05
   2  -2 -32   12.07    2.38
   2   2 -32   16.63    2.36
   2   2 -32   17.93    3.39
   2   2 -32   14.33    2.08
   2  -2 -32   11.23    2.42
   2   2 -32   12.84    2.12
   2   2 -32   19.65    3.10
   2   2 -31    7.91    1.86
   2   2 -31    7.57    3.17
   2  -2 -31    2.65    2.14
   2   2 -31    6.24    2.17
   2   2 -31   10.23    3.46
   2   2 -31    6.43    1.96
   2  -2 -31    4.22    2.26
   2   2 -31    7.90    1.92
   2   2 -31    9.51    2.28
   2  -2 -31    3.17    2.22
   2   2 -30   17.95    2.63
   2  -2 -30   13.54    2.58
   2   2 -30   14.60    2.70
   2  -2 -30   10.64    2.72
   2   2 -30   20.55    3.87
   2   2 -30   17.45    2.42
   2   2 -30   12.47    2.29
   2   2 -30   17.03    2.30
   2  -2 -29    2.28    3.91
   2   2 -29    8.04    3.88
   2  -2 -29    3.16    2.40
   2   2 -29    5.79    2.36
   2   2 -29    4.61    2.00
   2  -2 -29    6.85    2.38
   2   2 -29    4.00    2.51
   2  -2 -29    7.29    2.50
   2  -2 -28   -1.36    2.44
   2   2 -28    3.64    2.06
   2   2 -28    0.31    2.36
   2   2 -28    2.45    3.99
   2   2 -28    0.25    2.61
   2  -2 -28    3.39    2.62
   2  -2 -28    3.52    4.02
   2   2 -28   -2.00    2.34
   2   2 -28    0.74    2.07
   2  -2 -28   -0.93    2.47
   2  -2 -28    2.08    2.48
   2   2 -28   -0.12    2.47
   2  -2 -28    0.44    2.50
   2   2 -27    0.18    2.43
   2   2 -27   -0.69    4.12
   2   2 -27    1.68    2.51
   2   2 -27   -0.96    2.45
   2  -2 -27    0.93    2.50
   2  -2 -27    1.69    2.48
   2  -2 -27   -2.62    4.19
   2   2 -27    3.96    2.18
   2  -2 -27    1.13    2.60
   2   2 -27   -2.74    2.44
   2   2 -27    3.43    2.19
   2   2 -27   -2.28    2.13
   2  -2 -27   -0.22    2.56
   2   2 -26   59.47    6.14
   2   2 -26   84.86    6.30
   2  -2 -26   70.67    6.29
   2   2 -26   71.94    6.25
   2  -2 -26   77.01    6.27
   2  -2 -26   84.47    7.10
   2   2 -26   76.09    6.09
   2   2 -26   63.56    6.08
   2  -2 -26   62.77    6.31
   2  -2 -26   57.42    6.27
   2   2 -26   74.34    6.17
   2  -2 -26   60.40    6.16
   2   2 -26   86.61    6.10
   2   2 -26   85.39    7.06
   2   2 -25  164.21   13.43
   2   2 -25  143.88   13.43
   2   2 -25  187.58   13.52
   2  -2 -25  183.30   13.56
   2   2 -25  192.83   13.55
   2  -2 -25  176.61   13.51
   2  -2 -25  178.28   13.53
   2   2 -25  170.97   13.53
   2  -2 -25  184.36   13.93
   2  -2 -25  152.36   13.59
   2   2 -25  152.20   13.42
   2  -2 -25  146.99   13.51
   2   2 -25  178.60   13.47
   2  -2 -25  147.80   13.47
   2   2 -25  191.91   13.43
   2   2 -25  210.40   13.94
   2   2 -24  125.83   10.35
   2   2 -24  112.89   10.35
   2   2 -24  147.31   10.45
   2  -2 -24  136.55   10.46
   2  -2 -24  117.90   10.43
   2  -2 -24  139.17   10.99
   2  -2 -24  112.60   10.51
   2  -2 -24  120.11   10.47
   2   2 -24  117.66   10.33
   2   2 -24  144.66   10.39
   2  -2 -24  119.80   10.40
   2   2 -24  149.52   10.36
   2   2 -24  162.30   10.99
   2   2 -23   58.28    5.08
   2   2 -23   54.01    5.12
   2   2 -23   65.99    5.27
   2  -2 -23   65.67    5.31
   2   2 -23   51.99    5.23
   2  -2 -23   53.36    5.23
   2  -2 -23   62.48    6.25
   2   2 -23   56.24    5.09
   2  -2 -23   47.52    5.32
   2  -2 -23   52.94    5.26
   2  -2 -23   57.25    5.48
   2   2 -23   63.24    5.21
   2  -2 -23   56.68    5.25
   2   2 -23   66.73    5.15
   2   2 -23   67.41    6.24
   2  -2 -22    1.96    2.30
   2   2 -22    2.01    2.15
   2  -2 -22   -0.31    3.16
   2  -2 -22    3.98    2.32
   2   2 -22   -1.68    2.00
   2  -2 -22   -2.66    2.70
   2   2 -22   -0.26    2.37
   2   2 -22    0.96    1.93
   2  -2 -22   -0.39    2.41
   2   2 -22   -0.93    2.07
   2   2 -22    2.06    2.37
   2  -2 -22    0.45    2.42
   2  -2 -22   -0.74    4.00
   2   2 -22   -1.22    4.08
   2   2 -22   -2.67    2.23
   2  -2 -22    0.12    2.26
   2  -2 -21    7.85    2.73
   2   2 -21    5.70    2.46
  -2  -2  21    9.40    2.09
   2  -2 -21   11.28    2.36
   2   2 -21    8.35    2.01
   2   2 -21    5.89    2.07
   2  -2 -21    4.22    2.29
   2   2 -21    8.74    2.28
   2  -2 -21    6.76    3.89
   2   2 -21    8.05    2.20
   2  -2 -21    9.08    2.34
   2   2 -21    8.77    2.01
   2  -2 -21    4.69    2.35
   2  -2 -21   10.24    3.06
   2   2 -21    8.09    3.99
   2   2 -20   49.35    4.30
   2  -2 -20   49.42    4.65
   2   2 -20   60.27    4.64
   2  -2 -20   46.76    4.41
   2   2 -20   50.38    4.40
   2   2 -20   55.59    5.39
   2   2 -20   55.07    4.39
   2  -2 -20   41.70    4.44
   2  -2 -20   43.25    4.42
   2  -2 -20   43.31    4.47
   2  -2 -20   50.22    5.31
   2   2 -19   35.56    3.58
   2   2 -19   39.64    3.48
   2  -2 -19   36.81    3.47
   2  -2 -19   37.14    3.95
   2  -2 -19   32.47    3.50
   2   2 -19   33.05    3.26
   2   2 -19   36.76    3.34
   2  -2 -18    1.92    1.93
   2  -2 -18    1.16    2.27
   2   2 -18    1.91    1.68
   2   2 -18    3.33    2.07
   2  -2 -18    0.33    1.77
   2   2 -18    0.50    1.80
   2  -2 -18    1.79    3.38
   2   2 -18    1.74    1.86
   2  -2 -18    0.51    1.90
   2   2 -18   -0.71    1.52
   2  -2 -18    0.12    2.31
   2   2 -18    1.39    1.59
   2  -2 -18   -2.43    1.87
   2  -2 -17   30.81    3.25
   2   2 -17   29.88    3.04
   2   2 -17   29.96    2.90
   2  -2 -17   26.37    2.96
   2  -2 -17   28.69    4.09
   2   2 -17   31.99    2.97
   2  -2 -17   30.35    2.99
   2   2 -17   26.69    2.77
   2  -2 -17   28.77    3.29
   2  -2 -17   27.92    3.01
   2  -2 -17   30.05    2.98
   2   2 -17   28.76    2.82
   2  -2 -16   75.09    6.27
   2   2 -16   76.65    6.12
   2  -2 -16   78.83    6.12
   2   2 -16   74.16    6.09
   2  -2 -16   72.94    6.67
   2  -2 -16   71.21    6.12
   2   2 -16   75.49    6.01
   2  -2 -16   72.72    6.29
   2  -2 -16   74.02    6.12
   2   2 -16   79.05    6.04
   2  -2 -16   68.67    6.13
   2  -2 -15   74.18    6.55
   2  -2 -15   75.56    6.15
   2   2 -15   72.09    5.97
   2  -2 -15   73.97    6.16
   2   2 -15   67.35    5.86
   2  -2 -15   67.28    6.56
   2  -2 -15   67.21    5.99
   2   2 -15   76.05    5.91
   2  -2 -15   72.57    6.02
   2  -2 -15   78.99    6.02
   2  -2 -15   75.79    5.98
   2   2 -15   77.72    5.95
   2  -2 -14    2.24    2.27
   2   2 -14    2.14    1.37
   2   2 -14    3.29    1.48
   2  -2 -14    3.03    1.75
   2  -2 -14    2.12    1.50
   2   2 -14    4.49    1.79
   2  -2 -14    1.61    1.69
   2  -2 -14    2.05    2.13
   2   2 -14    2.56    1.77
   2  -2 -14    1.47    2.35
   2  -2 -14    0.67    1.80
   2   2 -14    4.51    1.69
   2  -2 -14    3.17    1.72
   2  -2 -14    3.65    3.21
   2  -2 -13  249.66   18.59
   2   2 -13  246.10   18.58
   2  -2 -13  249.55   18.66
   2   2 -13  239.41   18.56
   2  -2 -13  225.87   18.78
   2  -2 -13  231.80   18.60
   2  -2 -13  234.68   18.65
   2   2 -13  244.29   18.58
   2  -2 -13  241.48   18.55
   2  -2 -13  245.73   18.66
   2   2 -13  237.00   18.57
   2  -2 -13  228.33   18.61
   2  -2 -13  248.45   18.61
   2   2 -12   13.26    1.81
   2  -2 -12   12.77    2.00
   2  -2 -12   12.39    1.77
   2   2 -12   13.29    2.10
   2  -2 -12   12.73    1.90
   2  -2 -12   10.70    2.32
   2   2 -12   12.12    1.95
   2  -2 -12   13.76    2.53
   2  -2 -12   12.66    3.17
   2  -2 -12   13.57    2.07
   2  -2 -12   11.36    2.43
   2  -2 -12   14.07    3.32
   2  -2 -12   13.66    2.00
   2   2 -12   15.08    1.94
   2   2 -11    3.70    1.78
   2  -2 -11    2.96    1.35
   2   2 -11    3.16    1.57
   2  -2 -11    2.83    2.15
   2  -2 -11    0.49    1.67
   2  -2 -11    3.19    1.62
   2   2 -11    1.85    1.42
   2  -2 -11    3.30    2.03
   2  -2 -11    2.08    1.51
   2  -2 -11    4.86    2.96
   2  -2 -10  364.14   27.80
   2   2 -10  373.27   27.79
   2   2 -10  355.15   27.77
   2  -2 -10  348.39   27.89
   2  -2 -10  361.69   27.83
   2  -2 -10  345.73   27.81
   2  -2 -10  366.85   27.81
   2  -2 -10  373.36   27.81
   2  -2 -10  362.50   27.82
   2   2 -10  371.72   27.81
   2  -2 -10  357.16   27.77
   2   2  -9   20.97    2.07
   2  -2  -9   21.63    2.11
   2   2  -9   22.11    2.06
   2  -2  -9   23.71    2.91
   2  -2  -9   22.08    2.37
   2  -2  -9   23.91    2.07
   2  -2  -9   18.04    2.16
   2  -2  -9   21.76    2.21
   2   2  -9   21.65    2.28
   2  -2  -9   20.49    2.39
   2  -2  -8   44.13    3.74
   2  -2  -8   42.80    4.09
   2  -2  -8   49.96    3.62
   2  -2  -8   43.09    3.67
   2  -2  -8   42.71    3.68
   2  -2  -8   42.39    3.95
   2   2  -8   46.64    3.76
   2   2  -8   44.45    3.61
   2  -2  -8   40.61    3.63
   2   2  -7  100.53    8.12
   2  -2  -7   99.94    8.12
   2  -2  -7  115.35    8.13
   2  -2  -7   99.68    8.34
   2  -2  -7  111.08    8.10
   2   2  -7  106.54    8.19
   2   2  -7  111.40    8.20
   2  -2  -7   98.83    8.15
   2  -2  -7  103.43    8.12
   2  -2  -7   95.17    8.14
   2  -2  -7  105.74    8.16
   2  -2  -6   64.38    4.94
   2  -2  -6   59.66    5.28
   2  -2  -6   59.68    5.02
   2  -2  -6   64.88    4.90
   2   2  -6   59.78    5.01
   2  -2  -6   63.57    4.89
   2  -2  -6   59.64    4.98
   2  -2  -5  441.53   33.85
   2  -2  -5  415.93   33.85
   2  -2  -5  456.78   33.87
   2   2  -5  438.40   33.86
   2  -2  -5  458.16   33.85
   2   2  -4 1347.23   96.07
  -2   2   4 1163.26   96.06
   2   2  -4 1277.81   96.07
   2  -2  -4 1276.17   96.05
   2   2  -4 1284.19   96.06
   2  -2  -4 1320.08   96.08
   2  -2  -4 1164.79   96.06
   2  -2  -3 6614.56  487.50
   2   2  -3 6301.61  487.49
  -2   2   3 6281.47  487.49
   2   2  -3 6247.54  487.49
   2   2  -3 6485.41  487.50
   2   2  -2 1444.52  113.17
  -2   2   2 1545.95  113.19
   2   2  -2 1467.95  113.18
   2  -2  -2 1472.15  113.20
   2  -2  -1  475.21   35.80
  -2  -2   1  461.51   35.79
  -2   2   1  414.48   35.78
  -2   2   1  520.94   35.80
   2   2  -1  475.00   35.78
  -2  -2   0  244.36   18.41
   2  -2   0  242.90   18.41
  -2  -2   0  251.38   18.41
  -2   2   0  221.34   18.39
   2   2   0  241.55   18.38
  -2   2  -1 9266.80  688.28
  -2  -2  -1 9197.70  688.27
   2  -2   1 8763.35  688.27
  -2  -2  -1 9303.35  688.26
  -2  -2  -1 8737.86  688.25
   2   2   1 8813.40  688.25
  -2   2  -1 9229.72  688.27
  -2  -2  -2  194.48   14.51
  -2   2  -2  201.69   14.52
  -2  -2  -2  184.96   14.55
  -2   2  -2  205.33   14.52
   2  -2   2  181.91   14.51
  -2  -2  -2  181.95   14.48
  -2   2  -2  180.56   14.48
  -2   2  -3  959.64   74.13
  -2  -2  -3  946.27   74.13
  -2  -2  -3 1007.02   74.16
  -2   2  -3 1032.51   74.16
  -2   2  -3 1004.61   74.16
  -2  -2  -3  923.28   74.15
   2  -2   3  946.91   74.14
  -2   2  -4   13.68    1.45
  -2   2  -4   13.63    1.74
  -2  -2  -4   14.18    1.51
   2   2   4    9.69    1.25
  -2  -2  -4   10.12    1.81
  -2  -2  -4   13.44    2.08
  -2  -2  -4   13.31    1.70
  -2  -2  -4   11.87    1.41
  -2   2  -4   13.77    1.41
  -2  -2  -4    8.88    1.45
  -2  -2  -4   11.13    1.47
  -2  -2  -4   12.01    1.35
  -2  -2  -4   11.84    1.36
  -2   2  -4   13.21    1.41
  -2  -2  -5   30.51    2.50
  -2   2  -5   27.96    2.57
  -2   2  -5   26.63    2.36
  -2  -2  -5   32.06    2.50
   2   2   5   18.98    2.24
  -2  -2  -5   25.69    2.41
  -2  -2  -5   25.37    2.63
  -2  -2  -5   28.59    3.10
  -2  -2  -5   29.49    2.82
  -2  -2  -5   30.41    2.57
  -2  -2  -5   30.10    2.52
  -2   2  -5   27.55    2.48
  -2  -2  -5   29.58    2.35
  -2  -2  -5   29.46    2.60
  -2  -2  -5   28.30    2.33
  -2   2  -5   30.14    2.37
  -2   2  -5   28.28    2.36
  -2  -2  -5   17.80    2.39
  -2  -2  -5   31.22    2.44
  -2  -2  -5   25.40    2.56
  -2  -2  -6   10.16    1.51
  -2  -2  -6   15.39    1.59
  -2   2  -6   13.94    1.83
  -2  -2  -6   10.35    1.43
  -2  -2  -6   10.94    1.62
  -2  -2  -6   12.99    1.68
   2   2   6    7.09    1.24
  -2  -2  -6   12.08    1.49
  -2  -2  -6   10.77    1.63
  -2  -2  -6   10.71    1.52
  -2  -2  -6    8.75    1.91
  -2  -2  -6   14.44    1.43
  -2  -2  -6   13.52    1.66
  -2  -2  -6   15.03    1.84
  -2  -2  -6   11.09    1.76
  -2  -2  -6   13.04    2.45
  -2  -2  -6   11.49    2.20
  -2   2  -6   11.84    1.51
  -2   2  -6   11.63    1.85
  -2   2  -6   11.63    1.67
  -2   2  -6   12.06    1.45
  -2  -2  -6   10.89    1.44
  -2  -2  -6   11.49    1.46
  -2  -2  -7   19.19    1.94
  -2   2  -7   18.17    2.09
  -2  -2  -7   16.34    1.79
  -2   2  -7   14.80    1.79
  -2  -2  -7   19.82    2.04
  -2  -2  -7   14.19    2.01
  -2   2  -7   16.43    2.06
   2   2   7    9.05    1.56
  -2  -2  -7   20.03    1.85
  -2  -2  -7   14.09    1.85
  -2   2  -7   18.54    1.63
  -2  -2  -7   11.06    1.96
  -2  -2  -7   18.24    1.80
  -2   2  -7   18.09    1.78
  -2   2  -7   18.46    1.84
  -2   2  -7   15.66    2.19
  -2  -2  -7   18.36    1.83
  -2  -2  -7   17.17    2.19
  -2  -2  -7   16.90    1.78
  -2  -2  -7   17.33    1.95
  -2  -2  -7   18.87    2.13
  -2  -2  -7   16.04    2.74
  -2  -2  -7   17.90    2.10
  -2  -2  -7   17.57    2.45
  -2   2  -7   17.12    1.58
  -2  -2  -7   19.68    1.91
  -2   2  -8    1.28    1.11
  -2  -2  -8    0.32    1.48
  -2   2  -8   -0.14    1.69
  -2  -2  -8   -0.43    1.50
  -2   2  -8    0.72    1.50
  -2  -2  -8   -0.04    1.66
  -2  -2  -8    2.52    2.34
  -2  -2  -8   -0.19    1.39
  -2   2  -8    1.24    1.09
  -2  -2  -8   -0.13    1.68
  -2  -2  -8    0.92    1.37
  -2  -2  -8   -0.85    1.32
  -2  -2  -8    0.49    1.82
  -2   2  -8    1.55    1.28
  -2  -2  -8    0.10    1.35
  -2  -2  -8    0.88    1.25
  -2   2  -8   -0.55    1.31
  -2  -2  -8    0.77    1.74
  -2  -2  -8   -1.19    2.57
  -2   2  -8    0.40    1.87
  -2  -2  -8   -0.58    1.69
  -2   2  -8   -0.31    1.69
  -2  -2  -8   -1.10    1.92
  -2   2  -8    1.14    1.38
  -2  -2  -8   -1.12    1.37
  -2  -2  -9   14.01    2.03
  -2   2  -9   11.83    1.73
  -2   2  -9   12.54    1.75
  -2  -2  -9   12.01    1.75
  -2  -2  -9   14.02    1.98
  -2  -2  -9   13.46    2.70
  -2   2  -9   11.49    1.50
  -2  -2  -9   13.88    2.20
  -2   2  -9   11.63    1.90
   2   2   9   13.21    1.69
   2  -2   9   12.01    1.95
  -2   2  -9   11.57    1.93
  -2  -2  -9   11.41    1.88
  -2  -2  -9   13.12    2.13
  -2   2  -9   14.08    1.58
  -2  -2  -9    9.73    1.44
  -2  -2  -9   11.38    1.86
  -2  -2  -9   12.85    1.86
  -2  -2  -9   13.37    2.31
  -2  -2  -9   12.40    2.20
  -2  -2  -9   14.48    3.08
  -2   2  -9   12.39    2.13
  -2  -2  -9   14.17    2.39
  -2  -2  -9   11.69    1.81
  -2  -2  -9   12.11    1.88
  -2   2  -9   12.68    2.34
  -2  -2  -9   10.17    2.13
  -2   2  -9   13.65    1.83
  -2  -2  -9   17.44    2.87
  -2  -2  -9   14.92    2.79
  -2   2 -10  373.79   27.87
  -2  -2 -10  351.68   27.82
  -2   2 -10  373.79   27.82
  -2  -2 -10  367.50   27.82
  -2   2 -10  370.82   27.82
  -2  -2 -10  387.34   27.88
  -2  -2 -10  392.52   27.88
  -2   2 -10  306.40   27.76
  -2  -2 -10  376.21   27.90
  -2  -2 -10  409.14   27.82
  -2  -2 -10  390.43   27.86
  -2   2 -10  390.49   27.85
  -2  -2 -10  390.90   27.87
  -2  -2 -10  365.31   27.85
  -2   2 -10  367.77   27.83
  -2  -2 -10  383.35   27.85
  -2   2 -10  371.23   27.80
  -2  -2 -10  345.51   27.84
   2   2  10  393.81   27.78
   2  -2  10  361.00   27.83
  -2  -2 -10  252.91   27.76
  -2  -2 -10  406.91   27.85
  -2  -2 -10  401.38   27.89
  -2  -2 -10  377.06   27.85
  -2  -2 -10  388.94   27.92
  -2  -2 -10  351.59   27.89
  -2  -2 -10  381.15   27.96
  -2  -2 -11   27.08    2.82
  -2  -2 -11   22.29    2.52
  -2   2 -11   24.36    2.56
  -2  -2 -11   22.36    3.41
  -2  -2 -11   24.97    2.55
  -2  -2 -11   24.87    2.74
  -2  -2 -11   24.44    2.48
  -2   2 -11   25.46    2.65
  -2  -2 -11   25.46    2.99
  -2  -2 -11   22.30    2.59
  -2   2 -11   26.45    2.36
  -2   2 -11   23.47    2.62
  -2  -2 -11   20.72    2.57
   2   2  11   26.23    2.49
   2  -2  11   23.80    2.65
  -2   2 -11   27.62    2.57
  -2   2 -11   21.24    2.27
  -2  -2 -11   19.34    2.28
  -2  -2 -11   22.71    2.70
  -2  -2 -11   25.85    3.15
  -2   2 -11   24.17    2.75
  -2  -2 -11   23.40    3.85
  -2  -2 -11   24.35    2.90
  -2   2 -11   22.22    3.00
  -2  -2 -11   21.51    2.52
  -2   2 -11   25.41    2.55
  -2  -2 -11   22.61    2.61
  -2   2 -11   23.69    2.61
  -2  -2 -11   20.94    3.04
  -2  -2 -11   23.95    3.56
  -2  -2 -11   20.83    3.39
  -2   2 -12  301.58   23.36
  -2   2 -12  308.50   23.42
  -2   2 -12  299.68   23.37
  -2  -2 -12  300.95   23.37
  -2  -2 -12  330.18   23.45
  -2  -2 -12  336.21   23.43
  -2  -2 -12  298.97   23.36
  -2   2 -12  293.73   23.37
  -2  -2 -12  313.78   23.48
  -2  -2 -12  293.37   23.35
  -2  -2 -12  327.01   23.37
  -2   2 -12  312.57   23.39
  -2  -2 -12  304.25   23.40
  -2  -2 -12  314.06   23.43
  -2  -2 -12  283.50   23.39
  -2   2 -12  295.27   23.34
  -2   2 -12  307.68   23.37
  -2  -2 -12  294.27   23.39
   2   2  12  319.18   23.33
   2  -2  12  306.22   23.38
  -2   2 -12  299.85   23.37
  -2   2 -12  275.06   23.33
  -2  -2 -12  287.22   23.39
  -2  -2 -12  319.30   23.46
  -2   2 -12  295.52   23.37
  -2  -2 -12  298.58   23.40
  -2  -2 -12  310.28   23.50
  -2  -2 -12  290.53   23.45
  -2  -2 -12  314.63   23.55
  -2  -2 -13    7.12    2.91
  -2  -2 -13    4.89    1.72
  -2  -2 -13    4.83    2.03
  -2  -2 -13    6.28    1.79
  -2   2 -13    4.35    1.79
  -2  -2 -13    5.15    2.14
  -2  -2 -13    4.25    1.69
  -2   2 -13    4.47    1.86
  -2  -2 -13    3.94    2.30
   2  -2  13    7.32    2.00
   2   2  13    3.63    1.75
  -2   2 -13    4.03    1.57
  -2  -2 -13    5.46    1.83
  -2   2 -13    4.48    1.95
  -2   2 -13    4.66    1.78
  -2  -2 -13    5.11    1.85
  -2   2 -13    4.72    1.38
  -2  -2 -13    4.27    1.99
  -2  -2 -13    6.26    1.95
  -2   2 -13    4.61    1.98
  -2  -2 -13    4.48    2.59
  -2  -2 -13    3.96    3.37
  -2  -2 -13    3.67    2.23
  -2  -2 -13    6.60    3.11
  -2  -2 -13    4.46    2.86
  -2  -2 -13    5.08    2.54
  -2   2 -13    4.42    2.40
  -2  -2 -13    3.00    1.89
  -2   2 -13    4.66    1.86
  -2  -2 -14   32.95    3.16
  -2  -2 -14   33.06    3.94
  -2  -2 -14   38.68    3.44
  -2   2 -14   34.39    3.21
  -2  -2 -14   31.64    3.19
  -2  -2 -14   35.48    3.17
  -2  -2 -14   35.09    3.36
  -2   2 -14   37.18    3.30
  -2   2 -14   36.19    3.28
  -2  -2 -14   33.37    3.52
   2  -2  14   29.26    3.30
  -2  -2 -14   36.28    3.27
  -2  -2 -14   33.14    3.27
  -2   2 -14   33.78    3.13
  -2   2 -14   28.79    3.00
  -2   2 -14   33.70    3.20
  -2  -2 -14   34.02    3.32
  -2  -2 -14   34.01    3.30
  -2   2 -14   30.63    3.31
  -2  -2 -14   37.69    3.76
  -2  -2 -14   35.46    4.35
  -2  -2 -14   32.62    3.95
  -2  -2 -14   36.49    4.12
  -2   2 -14   33.64    3.23
  -2  -2 -14   31.89    3.20
  -2   2 -14   35.34    3.19
  -2  -2 -15    1.67    2.90
  -2  -2 -15   -0.10    1.75
  -2  -2 -15   -0.79    2.12
  -2  -2 -15    0.15    2.40
  -2   2 -15    1.07    1.91
  -2  -2 -15    0.80    1.98
  -2   2 -15   -0.72    1.90
  -2  -2 -15   -0.41    1.78
  -2   2 -15   -0.71    1.80
  -2   2 -15   -0.46    1.81
  -2  -2 -15   -1.17    1.82
  -2  -2 -15   -2.02    2.27
  -2  -2 -15   -0.22    1.72
  -2   2 -15   -0.68    1.56
  -2   2 -15   -0.17    1.93
  -2  -2 -15    0.88    1.92
   2  -2  15   -1.20    1.97
  -2   2 -15   -2.41    1.41
  -2  -2 -15   -1.85    1.87
  -2   2 -15    1.46    1.72
  -2  -2 -15   -0.23    1.94
  -2  -2 -15    0.02    2.80
  -2  -2 -15   -0.26    1.98
  -2   2 -15    0.35    2.01
  -2  -2 -15   -0.25    2.65
  -2  -2 -15   -1.60    2.21
  -2   2 -15   -0.83    2.42
  -2  -2 -15    0.47    3.11
  -2   2 -16  270.94   20.30
  -2   2 -16  286.17   20.31
  -2  -2 -16  269.66   20.31
  -2  -2 -16  271.37   20.30
  -2  -2 -16  264.12   20.34
  -2  -2 -16  280.95   20.30
  -2   2 -16  270.03   20.32
  -2   2 -16  278.43   20.33
  -2  -2 -16  282.63   20.43
  -2  -2 -16  252.23   20.26
  -2   2 -16  269.62   20.31
  -2  -2 -16  262.77   20.37
  -2   2 -16  246.15   20.31
  -2  -2 -16  265.44   20.31
  -2  -2 -16  271.38   20.37
  -2   2 -16  236.99   20.27
  -2  -2 -16  252.19   20.34
  -2  -2 -16  238.11   20.33
  -2   2 -16  264.32   20.30
  -2   2 -16  241.48   20.26
  -2  -2 -16  246.05   20.26
  -2  -2 -16  248.50   20.32
  -2  -2 -16  266.54   20.38
  -2   2 -16  264.10   20.30
  -2  -2 -16  291.61   20.44
  -2  -2 -16  258.53   20.33
  -2  -2 -16  244.42   20.30
  -2  -2 -16  272.74   20.46
  -2  -2 -16  282.90   20.54
  -2   2 -16  277.40   20.50
  -2  -2 -17   -0.62    2.06
  -2   2 -17    0.94    2.02
  -2  -2 -17   -0.58    1.81
  -2  -2 -17   -0.91    2.13
  -2   2 -17    0.84    2.00
  -2  -2 -17   -3.39    3.05
  -2  -2 -17   -1.64    1.81
  -2  -2 -17   -0.85    2.43
  -2   2 -17    0.64    1.91
  -2  -2 -17   -0.13    1.93
  -2   2 -17   -0.90    1.93
  -2  -2 -17    0.26    1.94
  -2  -2 -17   -2.07    2.32
  -2  -2 -17   -0.03    2.00
  -2   2 -17    1.75    2.06
  -2   2 -17   -0.49    1.72
  -2   2 -17    0.32    1.49
  -2  -2 -17    1.09    2.03
  -2  -2 -17    0.15    2.06
  -2  -2 -17   -0.99    2.87
  -2   2 -17    0.44    2.17
  -2  -2 -17    1.07    2.86
  -2  -2 -17   -1.98    2.41
  -2  -2 -17    0.77    3.80
  -2  -2 -17    0.49    3.33
  -2   2 -17   -0.04    3.51
  -2   2 -18    5.68    1.90
  -2  -2 -18    3.55    2.14
  -2  -2 -18    5.29    2.13
  -2   2 -18    7.26    2.12
  -2  -2 -18    7.40    2.16
  -2   2 -18    3.45    2.14
  -2  -2 -18    6.14    2.46
  -2  -2 -18    4.94    4.01
  -2  -2 -18    5.66    2.67
  -2   2 -18    3.51    1.97
  -2  -2 -18    3.18    2.10
  -2  -2 -18   10.80    3.07
  -2  -2 -18    6.89    2.54
  -2  -2 -18    7.01    1.96
  -2   2 -18    7.63    2.16
  -2  -2 -18    6.58    2.30
  -2   2 -18    7.85    2.25
  -2  -2 -18    6.63    2.27
  -2   2 -18    7.22    3.76
  -2  -2 -19   14.29    2.64
  -2   2 -19   16.42    2.57
  -2   2 -19   12.89    2.48
  -2   2 -19   15.69    2.52
  -2  -2 -19   15.63    2.66
  -2  -2 -19   13.79    3.55
  -2  -2 -19   15.55    2.92
  -2  -2 -19   14.25    2.57
  -2  -2 -19   14.83    2.53
  -2   2 -19   11.95    2.48
  -2   2 -19   15.46    2.51
  -2  -2 -19   13.72    2.85
  -2  -2 -19   13.47    3.30
  -2  -2 -19   13.94    2.64
  -2   2 -19   12.56    2.09
  -2   2 -19   17.05    2.45
  -2  -2 -19   12.54    2.51
  -2  -2 -19   11.57    2.70
  -2  -2 -19   19.45    3.52
  -2   2 -19   17.61    2.57
  -2  -2 -19   13.93    4.38
  -2  -2 -19   16.68    3.05
  -2  -2 -19   13.90    3.81
  -2   2 -19   15.39    4.05
  -2  -2 -20   15.06    2.79
  -2   2 -20   15.74    2.75
  -2  -2 -20    8.96    2.45
  -2   2 -20   16.26    2.57
  -2   2 -20   18.90    2.71
  -2  -2 -20   13.44    2.80
  -2  -2 -20   16.60    3.71
  -2  -2 -20   15.40    3.05
  -2   2 -20   13.04    2.38
  -2  -2 -20   18.39    3.05
  -2  -2 -20   13.67    3.44
  -2   2 -20   15.60    2.60
  -2  -2 -20   11.33    2.63
  -2  -2 -20   11.40    2.69
  -2   2 -20   14.40    2.15
  -2  -2 -20   10.73    2.88
  -2  -2 -20   14.59    3.72
  -2   2 -20   18.01    2.74
  -2  -2 -20   13.75    3.22
  -2  -2 -20   14.04    4.59
  -2  -2 -20   15.71    4.00
  -2   2 -20   14.84    4.21
  -2  -2 -21  114.72   10.73
  -2   2 -21  139.45   10.81
  -2   2 -21  140.95   10.76
  -2  -2 -21  128.23   10.85
  -2  -2 -21  109.14   10.83
  -2   2 -21  114.93   10.64
  -2  -2 -21  144.49   11.11
  -2   2 -21  150.00   11.31
  -2  -2 -21  150.38   11.48
  -2  -2 -21  115.38   10.87
  -2  -2 -21  143.85   11.21
  -2   2 -21  133.01   10.78
  -2   2 -21  143.36   10.78
  -2  -2 -21  147.20   10.84
  -2  -2 -21  140.42   10.80
  -2   2 -21  145.25   10.82
  -2  -2 -21  148.94   11.24
  -2   2 -21  126.14   10.70
  -2  -2 -21  129.46   10.94
  -2  -2 -21  140.59   10.96
  -2   2 -21  181.77   11.13
  -2  -2 -21  138.85   10.94
  -2   2 -22  113.83    8.03
  -2  -2 -22   97.86    8.07
  -2  -2 -22  104.20    8.48
  -2   2 -22   76.61    7.62
  -2  -2 -22   80.33    7.90
  -2   2 -22  107.66    8.54
  -2  -2 -22  102.89    8.80
  -2  -2 -22   81.35    7.96
  -2   2 -22   92.82    7.83
  -2  -2 -22  103.60    8.49
  -2   2 -22   91.64    7.82
  -2  -2 -22   91.53    7.90
  -2   2 -22  102.90    7.76
  -2  -2 -22   85.06    8.02
  -2   2 -22   97.43    7.80
  -2  -2 -22   95.76    7.82
  -2  -2 -22  102.84    7.88
  -2   2 -22  101.57    7.86
  -2  -2 -22   99.97    8.09
  -2   2 -22   84.00    7.71
  -2  -2 -22   88.99    8.10
  -2   2 -23    9.91    2.66
  -2  -2 -23    8.08    3.02
  -2  -2 -23    8.63    3.32
  -2   2 -23   11.52    3.15
  -2  -2 -23    9.38    3.36
  -2  -2 -23   13.24    4.45
  -2  -2 -23    8.41    2.76
  -2   2 -23   13.16    2.72
  -2   2 -23    7.99    2.14
  -2  -2 -23    7.12    2.87
  -2  -2 -23    9.58    3.26
  -2   2 -23    7.89    2.95
  -2  -2 -23    7.68    2.90
  -2   2 -23    9.29    2.88
  -2   2 -23    7.20    4.43
  -2  -2 -23   12.37    5.01
  -2  -2 -23    7.81    3.43
  -2   2 -23    5.01    2.46
  -2  -2 -23    8.44    3.53
  -2  -2 -24  104.03    8.08
  -2   2 -24  105.60    7.90
  -2  -2 -24  106.23    8.53
  -2   2 -24   79.90    7.64
  -2  -2 -24   81.42    7.96
  -2  -2 -24  110.93    8.92
  -2   2 -24  113.03    8.58
  -2  -2 -24   86.49    8.01
  -2   2 -24   80.40    7.76
  -2   2 -24   99.27    7.91
  -2  -2 -24   95.99    7.94
  -2   2 -24  109.33    7.78
  -2  -2 -24   73.08    8.02
  -2  -2 -24   96.56    7.86
  -2   2 -24   90.63    7.83
  -2  -2 -24  102.67    7.92
  -2   2 -24  105.47    7.88
  -2   2 -24   79.58    7.70
  -2   2 -25    1.00    2.41
  -2  -2 -25   -0.07    2.83
  -2  -2 -25   -3.14    3.22
  -2  -2 -25   -0.45    4.27
  -2  -2 -25   -0.63    2.78
  -2   2 -25    1.06    2.03
  -2   2 -25    1.98    2.54
  -2   2 -25    3.22    2.91
  -2  -2 -25    0.90    2.72
  -2   2 -25    4.92    2.69
  -2  -2 -25    2.73    2.64
  -2  -2 -25    1.70    4.92
  -2   2 -25    4.16    4.24
  -2  -2 -25    2.05    3.12
  -2   2 -25    2.12    2.82
  -2   2 -25    2.33    2.31
  -2   2 -26   18.79    3.11
  -2   2 -26   30.24    3.51
  -2   2 -26   29.90    4.65
  -2  -2 -26   24.63    3.40
  -2   2 -26   26.98    3.05
  -2   2 -26   20.72    2.86
  -2  -2 -26   16.34    3.42
  -2  -2 -26   30.93    4.61
  -2   2 -26   25.82    3.34
  -2   2 -26   21.43    3.00
  -2   2 -27    1.69    2.60
  -2   2 -27    4.13    2.39
  -2   2 -27    3.48    2.85
  -2  -2 -27    4.01    2.63
  -2   2 -27    2.42    2.60
  -2   2 -27    4.17    2.25
  -2  -2 -27    6.21    4.00
  -2   2 -27    3.46    2.25
  -2   2 -27   -0.23    1.95
  -2  -2 -27    2.87    2.69
  -2  -2 -27    7.39    4.68
  -2   2 -27    6.88    4.13
  -2  -2 -28    9.03    2.71
  -2   2 -28    9.15    3.99
  -2  -2 -28    5.39    4.53
  -2   2 -28   10.44    2.24
  -2   2 -28    8.74    2.44
  -2  -2 -28    7.10    3.90
  -2   2 -28    9.04    2.56
  -2  -2 -29   14.09    2.90
  -2   2 -29   26.67    4.04
  -2   2 -29   19.69    2.53
  -2   2 -29   11.05    2.53
  -2   2 -29   19.03    2.35
  -2  -2 -29   22.82    3.91
  -2   2 -29   23.25    3.62
  -2   2 -29   23.36    2.81
  -2   2 -29   12.72    2.73
  -2   2 -30   14.74    2.73
  -2   2 -30   24.67    3.86
  -2   2 -30   24.42    2.55
  -2   2 -30   26.86    3.46
  -2   2 -30   26.71    2.75
  -2   2 -30   15.96    2.37
  -2  -2 -30   13.47    2.90
  -2   2 -31    0.33    1.96
  -2   2 -31   -2.44    3.23
  -2   2 -31   -0.70    1.54
  -2   2 -31    1.31    1.99
  -2   2 -31    0.76    1.77
  -2   2 -31    1.17    2.73
  -2   2 -32   26.40    3.58
  -2   2 -32   25.08    2.74
  -2   2 -32   24.62    2.63
  -2   2 -32   30.26    3.20
  -2   2 -33    6.18    2.59
  -2   2 -33    8.03    2.13
  -2   2 -33    5.83    1.42
  -2   2 -33    3.52    1.49
   2   3 -34   -1.31    1.79
   2   3 -33   -0.07    1.17
   2   3 -33   -1.71    2.20
   2   3 -33   -1.09    1.18
   2   3 -33    2.54    2.59
   2   3 -32    2.72    2.92
   2   3 -32    1.77    1.44
   2  -3 -32   -1.39    1.88
   2   3 -32    0.31    1.44
   2   3 -32    2.10    1.38
   2   3 -32    0.66    2.56
   2   3 -31   49.33    3.97
   2   3 -31   32.16    3.26
   2  -3 -31   27.56    3.35
   2  -3 -31   18.28    3.59
   2   3 -31   46.52    4.24
   2   3 -31   34.61    3.12
   2   3 -31   34.10    3.18
   2  -3 -31   23.78    3.46
   2   3 -31   42.54    3.14
   2   3 -30    4.92    3.44
   2  -3 -30    4.85    2.19
   2   3 -30    4.03    2.04
   2  -3 -30    2.46    2.73
   2   3 -30    5.86    1.84
   2  -3 -30    0.75    2.31
   2   3 -30    3.42    1.75
   2   3 -30    6.06    1.78
   2   3 -29   21.79    3.95
   2   3 -29   20.55    2.58
   2  -3 -29   15.66    2.81
   2   3 -29   21.99    2.69
   2  -3 -29   11.32    3.23
   2   3 -29   20.10    2.43
   2   3 -29   19.54    2.50
   2  -3 -29   14.71    2.65
   2   3 -29   18.53    2.39
   2   3 -28   14.08    2.20
   2   3 -28   14.75    3.92
   2  -3 -28    7.78    2.66
   2   3 -28   11.04    2.12
   2  -3 -28   10.42    2.51
   2   3 -28    8.61    2.38
   2   3 -28   14.10    2.56
   2  -3 -28    6.70    2.58
   2   3 -27    7.30    2.39
   2  -3 -27    2.31    2.59
   2  -3 -27    4.34    2.47
   2   3 -27    5.83    2.27
   2   3 -27    5.44    2.14
   2   3 -27    2.67    2.15
   2  -3 -27    3.86    2.59
   2   3 -27    9.00    1.98
   2   3 -27    2.60    2.20
   2  -3 -26    0.65    2.62
   2   3 -26   -1.25    1.96
   2   3 -26    0.22    2.18
   2   3 -26   -3.62    2.30
   2  -3 -26   -2.97    3.45
   2   3 -26    0.47    2.16
   2   3 -26    3.80    2.29
   2  -3 -26    1.39    2.46
   2  -3 -26   -0.50    2.43
   2  -3 -26   -1.16    2.65
   2   3 -26    1.91    4.17
   2   3 -25  269.33   20.32
   2  -3 -25  306.59   20.52
   2  -3 -25  216.27   20.44
   2  -3 -25  247.11   20.45
   2  -3 -25  299.98   20.73
   2   3 -25  288.58   20.36
   2   3 -25  199.73   20.28
   2   3 -25  297.71   20.39
   2  -3 -25  242.51   20.36
   2  -3 -25  275.98   20.41
  -2  -3  25  242.55   20.28
   2  -3 -25  237.41   20.41
   2   3 -25  250.39   20.38
   2   3 -25  300.99   20.34
   2   3 -25  327.97   20.70
   2   3 -24   51.21    4.36
   2  -3 -24   49.17    5.14
   2  -3 -24   38.76    4.55
   2  -3 -24   37.83    4.59
   2  -3 -24   49.91    5.80
   2   3 -24   52.05    4.25
   2   3 -24   36.05    4.23
   2  -3 -24   44.02    4.41
   2   3 -24   48.63    4.38
   2   3 -24   51.79    4.50
   2  -3 -24   45.64    4.53
  -2  -3  24   40.32    4.30
   2   3 -24   43.80    4.40
   2  -3 -24   46.19    4.46
   2   3 -24   52.70    4.35
   2   3 -24   55.03    5.62
   2   3 -23   12.18    2.64
   2  -3 -23   12.23    3.63
   2  -3 -23    7.26    2.67
   2  -3 -23    9.03    4.54
   2   3 -23   10.05    2.19
   2  -3 -23    9.28    2.75
   2   3 -23    9.46    2.30
   2   3 -23    9.94    2.47
   2  -3 -23   10.79    2.64
   2  -3 -23    8.76    2.79
   2   3 -23   16.61    2.62
  -2  -3  23   10.60    2.43
   2   3 -23    8.95    2.45
   2   3 -23   17.65    4.31
   2   3 -22   -0.32    2.63
   2  -3 -22   -0.16    3.45
   2  -3 -22   -3.28    2.44
   2  -3 -22    1.24    4.35
   2   3 -22    0.10    1.89
   2  -3 -22   -0.25    2.54
   2   3 -22    0.37    1.98
   2  -3 -22   -0.27    2.37
   2   3 -22    0.31    2.29
  -2  -3  22    0.67    2.20
   2   3 -22   -0.47    2.24
   2   3 -22   -0.41    2.22
   2  -3 -22   -0.06    2.25
   2   3 -22   -0.77    4.11
   2  -3 -21    0.57    2.28
   2   3 -21   -0.93    2.18
   2  -3 -21    0.26    2.21
   2  -3 -21    2.40    3.29
   2   3 -21   -1.00    1.84
   2  -3 -21   -0.86    2.41
   2   3 -21    0.56    1.89
   2   3 -21    0.80    2.19
   2  -3 -21    0.43    2.29
   2   3 -21    0.29    2.19
   2  -3 -21   -2.59    4.21
   2   3 -21    1.48    4.00
   2   3 -21   -0.63    2.73
   2  -3 -20   53.03    5.14
   2  -3 -20   52.98    4.69
   2  -3 -20   39.05    4.69
   2   3 -20   56.81    4.60
   2  -3 -20   56.74    4.63
   2   3 -20   52.31    4.58
   2   3 -20   41.71    4.43
   2   3 -20   59.55    4.62
   2  -3 -20   51.75    4.64
   2  -3 -20   55.10    5.73
   2  -3 -19   50.08    4.60
   2  -3 -19   43.26    4.64
   2  -3 -19   55.87    5.59
   2   3 -19   43.37    4.39
   2  -3 -19   63.18    4.61
   2   3 -19   58.15    4.54
   2  -3 -18   18.43    3.96
   2   3 -18   19.21    2.43
   2  -3 -18   19.63    2.52
   2  -3 -17    4.61    1.86
   2  -3 -17    1.07    1.84
   2   3 -17    0.02    1.73
   2  -3 -17    0.45    1.74
   2   3 -17    2.16    1.72
   2   3 -16  400.03   31.54
   2  -3 -16  401.41   31.70
   2  -3 -16  439.57   31.57
   2   3 -16  426.86   31.56
   2  -3 -16  402.44   31.59
   2  -3 -16  379.65   31.61
   2  -3 -15   10.96    1.86
   2  -3 -15    9.07    3.35
   2  -3 -15    7.69    1.91
   2  -3 -15    7.24    1.58
   2   3 -15   10.71    1.85
   2  -3 -15   10.06    1.79
   2   3 -15    7.56    1.70
   2   3 -14  177.25   13.43
   2  -3 -14  164.06   13.51
   2  -3 -14  177.71   13.50
   2  -3 -14  175.36   13.77
   2  -3 -14  157.47   13.41
   2   3 -14  180.58   13.48
   2   3 -14  179.84   13.46
   2  -3 -14  179.36   13.48
   2  -3 -14  177.78   13.56
   2  -3 -13   -0.45    2.19
   2  -3 -13    0.81    1.59
   2   3 -13    1.34    1.19
   2  -3 -13   -0.35    3.16
   2  -3 -13   -0.56    1.60
   2   3 -13   -1.51    1.75
   2  -3 -13   -0.68    1.30
   2  -3 -13    0.36    1.53
   2   3 -13   -0.21    1.47
   2  -3 -12   23.23    3.69
   2   3 -12   22.36    2.64
   2  -3 -12   25.83    2.32
   2   3 -12   24.80    2.26
   2  -3 -12   21.99    2.50
   2  -3 -12   21.60    2.52
   2  -3 -12   24.25    2.84
   2   3 -12   28.06    2.42
   2  -3 -12   23.05    2.45
   2  -3 -11   86.00    7.49
   2   3 -11   89.08    6.85
   2  -3 -11   83.07    6.97
   2  -3 -11   85.06    6.97
   2   3 -11   90.65    7.02
   2  -3 -11   89.12    7.05
   2  -3 -10   15.93    2.28
   2  -3 -10   16.59    3.38
   2  -3 -10   14.92    1.99
   2  -3 -10   16.56    1.92
   2   3 -10   14.38    1.69
   2   3 -10   18.29    1.84
  -2   3  10   12.86    1.63
   2   3 -10   17.58    2.32
   2  -3  -9    0.79    1.62
   2  -3  -9    1.49    1.94
   2  -3  -9    2.20    1.48
   2   3  -9    0.22    1.28
   2  -3  -9    2.18    1.32
   2   3  -9    2.77    1.99
   2  -3  -9    2.05    1.45
   2   3  -9    1.96    1.13
  -2   3   9    1.82    1.10
   2  -3  -8  102.13    8.01
   2   3  -8  106.11    8.01
   2  -3  -8  100.77    8.05
   2  -3  -8   97.08    8.03
   2  -3  -8  104.98    8.08
   2  -3  -8  101.20    8.20
   2  -3  -8  102.87    8.12
  -2   3   8  105.77    8.01
   2  -3  -7  113.35    9.54
   2   3  -7  123.63    9.53
   2  -3  -7  123.19    9.58
   2  -3  -7  119.02    9.56
   2  -3  -7  128.20    9.61
   2  -3  -7  125.25    9.68
   2  -3  -7  125.67    9.62
  -2   3   7  133.19    9.56
   2  -3  -6  102.11    7.84
  -2   3   6  111.92    7.81
   2  -3  -6   81.07    7.78
   2  -3  -6   93.50    7.81
   2  -3  -6  111.52    7.88
   2  -3  -6  103.20    7.77
   2   3  -6  102.75    7.76
   2  -3  -6   98.90    7.93
   2  -3  -6   99.94    7.96
   2   3  -6  111.26    7.94
   2  -3  -5   35.61    3.31
   2  -3  -5   33.11    3.32
   2  -3  -5   32.97    3.09
  -2   3   5   40.05    3.02
   2  -3  -5   33.13    2.95
   2  -3  -5   36.29    3.01
   2  -3  -5   36.89    2.93
   2   3  -5   37.76    2.91
   2   3  -5   40.75    3.27
   2  -3  -4  198.38   11.91
  -2   3   4  181.18   11.83
   2   3  -4  187.20   11.86
   2  -3  -4  129.30   11.74
   2   3  -4  147.97   11.74
   2   3  -3   72.57    4.76
  -2   3   3   65.78    4.65
  -2   3   2  140.70   11.01
  -2  -3   2  152.64   11.08
   2   3  -2  141.52   11.00
   2   3  -2  138.75   11.05
  -2   3   1   30.73    2.48
   2   3  -1   30.61    2.59
  -2  -3   1   31.48    2.67
  -2  -3   1   32.36    2.61
  -2   3   1   29.72    2.43
  -2  -3   1   30.22    2.49
   2  -3  -1   30.10    2.60
   2   3  -1   32.58    2.36
  -2  -3   1   24.47    2.19
  -2   3   0  300.84   17.73
  -2  -3   0  300.78   17.75
   2   3   0  294.64   17.66
   2  -3   0  289.57   17.75
  -2  -3   0  288.59   17.71
  -2   3   0  296.37   17.74
   2   3   0  265.99   17.72
  -2  -3   0  274.19   17.74
  -2   3   0  271.61   17.64
  -2   3  -1    0.73    1.13
  -2  -3  -1    2.68    1.37
  -2  -3  -1    1.50    1.27
   2  -3   1    1.26    1.37
   2   3   1    2.02    0.73
  -2   3  -1    0.24    0.62
  -2  -3  -1    0.56    1.61
  -2   3  -1    1.89    1.20
  -2   3  -2   69.95    4.47
   2  -3   2   58.12    4.52
  -2  -3  -2   65.75    4.51
  -2  -3  -2   59.21    4.48
  -2   3  -2   62.56    4.46
  -2  -3  -2   57.64    4.35
  -2  -3  -3    0.36    1.15
  -2   3  -3   -0.34    1.24
   2   3   3   -0.39    0.37
   2  -3   3    1.25    1.42
  -2  -3  -3    0.27    1.40
  -2   3  -3   -0.43    1.27
  -2   3  -4   62.43    5.33
   2  -3   4   73.88    5.44
  -2   3  -4   68.31    5.49
  -2   3  -4   75.95    5.40
  -2  -3  -4   62.38    5.55
  -2  -3  -4   56.20    5.36
  -2  -3  -4   68.88    5.35
  -2   3  -4   74.77    5.39
  -2  -3  -5   88.34    4.23
  -2  -3  -5  105.42    4.20
  -2  -3  -5   87.41    3.96
  -2   3  -5   88.63    3.92
  -2   3  -5   77.69    3.92
   2  -3   5   87.46    3.98
  -2  -3  -5   72.19    3.89
   2  -3   5   92.61    4.07
  -2  -3  -5   87.30    4.14
  -2   3  -5   84.70    4.11
  -2  -3  -6  172.41   11.66
  -2  -3  -6  205.67   11.65
  -2  -3  -6  170.64   11.56
  -2   3  -6  172.68   11.50
  -2   3  -6  195.09   11.58
  -2  -3  -6  165.59   11.48
  -2   3  -6  173.30   11.53
   2  -3   6  187.72   11.56
  -2   3  -6  188.12   11.62
  -2  -3  -6  179.32   11.62
   2  -3   6  181.69   11.60
  -2  -3  -6  167.55   11.59
  -2  -3  -7   42.62    4.15
  -2  -3  -7   46.81    3.98
  -2  -3  -7   41.92    4.07
  -2  -3  -7   47.82    3.88
  -2   3  -7   48.10    3.91
  -2   3  -7   45.49    3.69
  -2  -3  -7   38.29    3.61
  -2  -3  -7   42.24    3.66
  -2   3  -7   43.78    3.66
  -2   3  -7   47.43    3.76
   2  -3   7   42.55    3.82
  -2   3  -7   47.27    3.94
  -2  -3  -7   39.55    3.85
  -2  -3  -7   44.14    4.00
  -2  -3  -8   13.89    2.24
  -2  -3  -8   18.94    2.51
  -2  -3  -8   16.13    2.41
  -2  -3  -8   17.94    2.78
  -2   3  -8   17.18    2.44
   2  -3   8   18.80    2.23
  -2   3  -8   18.11    2.14
  -2  -3  -8   14.79    1.81
  -2   3  -8   18.46    2.07
  -2   3  -8   17.06    2.01
  -2  -3  -8   19.41    2.47
  -2  -3  -8   15.27    1.99
  -2  -3  -8   16.12    1.92
  -2   3  -8   14.74    1.95
  -2   3  -8   19.06    2.57
  -2  -3  -9   48.01    4.40
  -2   3  -9   55.44    4.42
  -2   3  -9   51.93    4.22
  -2  -3  -9   45.86    4.02
  -2  -3  -9   41.39    4.25
  -2   3  -9   49.05    4.14
   2  -3   9   48.47    4.25
  -2  -3  -9   49.80    5.12
  -2  -3  -9   43.15    4.24
  -2  -3  -9   57.71    4.36
  -2  -3  -9   48.12    4.58
  -2  -3  -9   52.05    4.41
  -2  -3  -9   47.98    4.82
  -2  -3  -9   46.18    4.06
  -2  -3  -9   55.68    4.40
  -2   3  -9   51.19    4.14
  -2   3  -9   49.68    4.10
  -2  -3  -9   49.73    4.12
  -2  -3 -10   -0.04    2.78
  -2   3 -10    0.30    1.36
  -2  -3 -10   -0.77    2.20
  -2   3 -10    0.29    1.48
  -2  -3 -10   -1.56    1.49
  -2   3 -10   -0.61    2.03
  -2   3 -10    0.18    1.73
  -2  -3 -10    1.09    1.33
  -2   3 -10   -1.14    1.65
   2  -3  10    0.54    1.90
  -2  -3 -10    1.57    1.76
  -2   3 -10    0.02    1.66
  -2  -3 -10    1.39    1.96
  -2  -3 -10    1.26    2.59
  -2  -3 -10   -1.81    2.12
  -2  -3 -10   -0.61    3.45
  -2  -3 -10   -1.67    2.97
  -2   3 -10    0.77    1.59
  -2   3 -10    0.19    2.28
  -2  -3 -10   -0.78    2.26
  -2  -3 -10   -1.44    1.65
  -2  -3 -11    1.75    2.15
  -2  -3 -11    1.44    1.51
  -2   3 -11    1.50    1.54
  -2   3 -11    3.28    1.80
  -2  -3 -11    2.15    2.05
  -2  -3 -11    2.94    2.82
  -2  -3 -11    1.38    1.36
  -2  -3 -11    2.60    2.14
   2  -3  11    1.33    1.94
  -2  -3 -11    2.04    1.73
  -2   3 -11    2.26    1.68
  -2  -3 -11   -0.04    1.79
  -2   3 -11    1.92    1.64
  -2  -3 -11    2.46    1.91
  -2  -3 -11   -0.14    2.60
  -2  -3 -11   -0.52    3.40
  -2  -3 -11    0.43    2.09
  -2  -3 -11    0.76    1.63
  -2   3 -11    2.18    1.65
  -2  -3 -11    0.20    2.34
  -2   3 -11    0.51    2.33
  -2  -3 -11    0.24    2.70
  -2  -3 -11    4.29    3.00
  -2   3 -12  142.53   10.82
  -2  -3 -12  135.49   10.68
  -2   3 -12  137.85   10.69
  -2  -3 -12  146.75   10.83
  -2  -3 -12  135.48   10.94
  -2  -3 -12  138.45   10.80
  -2   3 -12  143.57   10.73
  -2  -3 -12  143.72   10.82
  -2  -3 -12  111.73   10.73
  -2  -3 -12  135.35   10.72
  -2   3 -12  138.43   10.69
   2  -3  12  152.31   10.74
  -2   3 -12  138.26   10.70
  -2  -3 -12  137.01   10.76
  -2   3 -12  120.75   10.69
  -2  -3 -12  137.37   10.93
  -2  -3 -12  137.74   10.78
  -2  -3 -12  128.31   10.85
  -2  -3 -12  144.17   10.99
  -2  -3 -12  135.13   11.12
  -2   3 -13    0.20    1.89
  -2  -3 -13   -0.87    2.07
  -2  -3 -13   -1.09    1.59
  -2  -3 -13   -0.99    1.65
  -2  -3 -13   -0.82    2.89
  -2  -3 -13    1.44    2.20
  -2  -3 -13    0.33    1.73
  -2   3 -13    0.52    1.67
   2  -3  13    1.10    1.93
  -2   3 -13    0.19    1.72
  -2   3 -13   -0.11    1.18
  -2  -3 -13   -0.22    1.81
  -2  -3 -13    0.19    1.97
  -2   3 -13    0.33    1.79
  -2  -3 -13   -1.03    2.71
  -2  -3 -13    1.86    3.05
  -2  -3 -13   -1.94    2.75
  -2  -3 -13    0.52    2.23
  -2   3 -13    0.80    1.68
  -2  -3 -13   -0.18    1.71
  -2  -3 -14    5.35    2.36
  -2   3 -14    4.18    1.73
  -2  -3 -14    3.87    1.63
  -2  -3 -14    3.36    2.32
  -2  -3 -14    5.96    2.97
  -2  -3 -14    4.01    1.72
  -2  -3 -14    2.28    1.91
  -2   3 -14    6.00    1.84
  -2   3 -14    3.20    1.31
  -2  -3 -14    3.68    1.92
  -2   3 -14    5.16    1.76
  -2  -3 -14    6.20    2.07
  -2  -3 -14    2.35    2.79
  -2   3 -14    2.34    1.88
  -2  -3 -14    4.28    2.24
  -2   3 -14    3.37    1.98
  -2  -3 -14    5.33    2.15
  -2  -3 -14    3.17    2.72
  -2  -3 -14    5.55    3.20
  -2   3 -15    4.03    1.90
  -2  -3 -15    2.99    2.19
  -2  -3 -15    1.16    3.04
  -2  -3 -15    0.34    1.68
  -2  -3 -15    1.27    2.32
  -2   3 -15    1.01    1.83
  -2  -3 -15    1.73    2.34
  -2  -3 -15    5.16    1.98
  -2   3 -15    2.55    1.75
  -2   3 -15    2.18    1.33
  -2  -3 -15    2.34    1.94
  -2  -3 -15    3.05    2.08
  -2   3 -15    1.86    1.82
  -2  -3 -15    2.10    2.93
  -2  -3 -15    1.25    2.30
  -2  -3 -15    1.09    3.79
  -2  -3 -15    0.99    1.70
  -2   3 -15   -1.61    1.78
  -2   3 -15    1.67    1.89
  -2  -3 -15    0.80    1.91
  -2  -3 -15    0.45    2.85
  -2  -3 -15    0.94    3.22
  -2   3 -16    4.68    2.08
  -2  -3 -16    4.16    1.81
  -2   3 -16    6.17    1.87
  -2  -3 -16    4.30    1.86
  -2   3 -16    7.75    2.02
  -2   3 -16    2.44    1.44
  -2  -3 -16    5.44    2.27
  -2  -3 -16    4.15    2.01
  -2   3 -16    4.93    1.99
  -2   3 -16    5.54    2.00
  -2  -3 -16    4.73    2.00
  -2   3 -16    6.03    3.46
  -2  -3 -16    4.57    3.94
  -2  -3 -16    5.51    2.48
  -2   3 -17    5.67    1.93
  -2  -3 -17    3.80    2.00
  -2  -3 -17    3.14    3.27
  -2   3 -17    4.85    1.96
  -2   3 -17    3.19    1.48
  -2  -3 -17    4.08    2.17
  -2   3 -17    3.50    3.67
  -2   3 -17    2.67    2.06
  -2  -3 -17    3.03    2.15
  -2  -3 -17    3.43    4.02
  -2  -3 -17    4.39    2.54
  -2  -3 -17    5.71    2.63
  -2  -3 -17    4.15    2.53
  -2   3 -17    5.50    2.00
  -2  -3 -17    4.77    2.37
  -2  -3 -17    7.71    3.51
  -2  -3 -18   14.60    2.60
  -2   3 -18   17.62    2.48
  -2   3 -18   17.16    2.41
  -2  -3 -18   12.85    2.45
  -2  -3 -18   11.13    2.31
  -2  -3 -18   20.67    3.67
  -2   3 -18   13.73    2.44
  -2  -3 -18   11.18    2.63
  -2  -3 -18   14.72    2.75
  -2  -3 -18   17.05    3.56
  -2   3 -18   17.13    2.43
  -2  -3 -18   18.18    3.00
  -2  -3 -18   14.10    4.49
  -2   3 -18   15.05    2.46
  -2  -3 -18   14.62    2.81
  -2   3 -18   16.43    2.65
  -2  -3 -18   15.75    2.93
  -2  -3 -18   16.38    3.92
  -2   3 -18   18.60    3.99
  -2  -3 -19    7.06    2.45
  -2   3 -19    5.75    2.29
  -2  -3 -19    4.22    2.81
  -2  -3 -19    2.05    2.24
  -2   3 -19    4.73    2.17
  -2  -3 -19    2.54    3.68
  -2   3 -19    5.63    2.27
  -2  -3 -19    3.84    2.51
  -2  -3 -19    2.19    3.48
  -2   3 -19    5.87    2.21
  -2  -3 -19    3.32    4.47
  -2  -3 -19    3.25    2.89
  -2  -3 -19    4.01    2.63
  -2   3 -19    7.10    2.44
  -2   3 -19    3.44    2.23
  -2  -3 -19    3.37    3.93
  -2   3 -19    3.20    4.00
  -2  -3 -20    3.39    2.42
  -2   3 -20    3.51    2.46
  -2  -3 -20    3.36    2.30
  -2   3 -20    1.16    2.28
  -2  -3 -20    5.95    3.69
  -2  -3 -20    3.62    3.82
  -2  -3 -20    4.31    2.63
  -2  -3 -20    1.28    3.56
  -2   3 -20    2.33    2.30
  -2  -3 -20    2.17    3.22
  -2  -3 -20    0.53    4.80
  -2  -3 -20    1.10    4.13
  -2   3 -20    3.31    2.52
  -2  -3 -20    1.16    2.72
  -2   3 -20    3.60    2.35
  -2   3 -20    4.12    4.12
  -2   3 -21    9.56    2.61
  -2  -3 -21   10.00    4.14
  -2   3 -21   13.09    2.58
  -2  -3 -21   13.95    2.62
  -2  -3 -21   17.02    4.46
  -2  -3 -21    9.29    2.98
  -2   3 -21   10.58    4.37
  -2   3 -21   12.25    2.64
  -2   3 -21    9.29    2.28
  -2  -3 -21   12.40    3.90
  -2  -3 -21   11.58    3.57
  -2  -3 -21   11.33    4.94
  -2   3 -21   13.63    2.73
  -2  -3 -21   13.50    2.77
  -2   3 -22   10.53    2.55
  -2  -3 -22    4.99    3.51
  -2  -3 -22    6.48    3.75
  -2   3 -22    4.62    2.22
  -2   3 -22    7.92    3.44
  -2  -3 -22    5.28    4.08
  -2   3 -22    4.01    2.45
  -2  -3 -22    8.70    2.56
  -2  -3 -22    7.13    3.00
  -2   3 -22    9.56    4.36
  -2   3 -22    6.80    2.58
  -2  -3 -22    6.56    4.98
  -2  -3 -22    9.97    2.78
  -2   3 -22    9.68    2.59
  -2  -3 -22    6.63    4.41
  -2  -3 -23   -2.45    4.40
  -2  -3 -23    6.14    3.00
  -2   3 -23    6.65    4.32
  -2   3 -23    1.88    2.60
  -2  -3 -23    4.30    2.62
  -2   3 -23    4.78    2.57
  -2  -3 -23    4.66    3.48
  -2   3 -23    1.14    3.19
  -2   3 -23    4.37    2.39
  -2  -3 -23   -0.06    4.96
  -2   3 -23    3.53    2.12
  -2  -3 -23    5.14    3.60
  -2  -3 -24   -4.33    4.34
  -2  -3 -24   -3.77    3.02
  -2   3 -24    1.13    2.28
  -2   3 -24    0.30    2.61
  -2   3 -24    2.55    4.21
  -2  -3 -24   -0.78    3.42
  -2   3 -24    0.32    2.09
  -2  -3 -24   -1.64    3.38
  -2   3 -24    4.06    2.93
  -2  -3 -24    0.10    2.68
  -2   3 -24   -1.73    2.53
  -2   3 -24   -0.59    2.33
  -2   3 -25   29.63    3.77
  -2   3 -25   45.32    4.04
  -2   3 -25   49.35    3.80
  -2  -3 -25   35.04    4.50
  -2   3 -25   26.70    3.61
  -2  -3 -25   32.55    4.24
  -2   3 -25   57.10    5.17
  -2   3 -26   94.30    6.34
  -2   3 -26   58.06    6.12
  -2   3 -26   97.91    6.25
  -2  -3 -26   59.24    6.53
  -2   3 -26   59.93    6.20
  -2   3 -26   99.07    7.11
  -2  -3 -26   62.34    6.62
  -2   3 -27   31.59    4.44
  -2   3 -27   31.69    3.06
  -2  -3 -27   21.58    3.53
  -2   3 -27   33.35    3.28
  -2   3 -27   18.99    3.05
  -2  -3 -28    1.18    2.91
  -2   3 -28   -0.82    3.66
  -2   3 -28    1.02    1.82
  -2   3 -28    0.61    2.07
  -2  -3 -29   -0.56    2.74
  -2   3 -29    5.91    2.19
  -2   3 -29    0.48    2.03
  -2   3 -29    1.47    1.76
  -2   3 -29    2.90    3.46
  -2   3 -30    2.50    3.19
  -2   3 -30    2.54    2.82
  -2   3 -30    0.74    1.89
  -2   3 -30    2.13    1.98
  -2   3 -30    4.37    1.77
  -2   3 -31   -0.08    2.93
  -2   3 -31   -0.01    2.54
  -2   3 -31    1.45    1.73
  -2   3 -31   -1.67    1.60
  -2   3 -32   12.71    2.69
  -2   3 -32    5.89    1.54
  -2   3 -32    7.59    1.62
  -2   3 -32    8.88    2.26
  -2   3 -33    7.17    1.26
  -2   3 -33   10.27    1.83
  -2   3 -33    6.33    1.28
   2   4 -33    5.98    1.78
   2   4 -32    0.88    2.55
   2   4 -32    1.48    2.15
   2  -4 -32    0.80    2.03
   2   4 -32    2.54    1.19
   2   4 -31    9.60    2.93
   2   4 -31    7.14    1.51
   2   4 -31    7.66    2.58
   2  -4 -31    3.69    2.39
   2   4 -30    0.74    1.47
  -2  -4  30    0.10    1.90
   2   4 -30   -1.59    3.13
   2  -4 -30   -0.54    2.59
   2   4 -30    2.24    1.56
   2   4 -30   -0.55    1.42
   2   4 -29   10.02    1.88
  -2  -4  29   12.52    2.36
   2   4 -29   12.08    3.52
   2  -4 -29    6.43    2.95
   2   4 -29   10.53    1.94
   2   4 -29   10.23    1.78
   2   4 -28   11.33    2.10
  -2  -4  28   15.10    2.52
   2   4 -28   16.68    3.78
   2  -4 -28    8.49    3.23
   2   4 -28   14.87    2.15
   2   4 -28   11.84    1.99
   2  -4 -28   10.05    2.54
   2   4 -27    1.18    3.80
  -2  -4  27    1.18    2.22
   2   4 -26   -0.91    2.04
  -2  -4  26   -1.93    2.29
   2   4 -26    1.82    2.03
   2   4 -26    2.22    1.78
   2  -4 -26    1.32    2.52
   2  -4 -26   -0.10    3.40
   2   4 -26   -0.74    3.99
   2   4 -25   30.28    3.25
  -2  -4  25   24.08    3.40
   2   4 -25   29.63    3.13
   2  -4 -25   24.40    3.65
   2  -4 -25   38.23    4.38
   2   4 -25   38.78    3.34
   2   4 -24   68.80    5.46
   2   4 -24   60.10    5.46
  -2  -4  24   57.51    5.47
   2  -4 -24   52.00    5.70
   2   4 -24   63.79    5.33
   2  -4 -24   69.50    6.18
   2   4 -24   76.21    6.46
   2   4 -23   43.57    3.77
   2   4 -23   40.39    3.92
  -2  -4  23   36.40    3.78
   2  -4 -23   29.88    4.03
   2  -4 -23   27.75    4.00
   2   4 -23   35.63    3.56
   2  -4 -23   42.42    4.78
   2   4 -23   43.95    5.12
   2   4 -22   31.92    3.32
   2   4 -22   31.84    3.63
   2  -4 -22   20.49    3.53
   2   4 -22   30.23    3.08
   2  -4 -22   25.59    3.50
   2   4 -22   33.76    4.81
   2  -4 -22   36.54    4.39
  -2  -4  22   28.13    3.30
   2  -4 -21    5.18    2.56
   2  -4 -21    3.53    2.53
   2  -4 -21    6.90    3.61
  -2  -4  21    6.92    2.38
   2   4 -21    6.20    2.33
   2  -4 -20   12.57    2.68
  -2  -4  20   20.09    2.61
   2  -4 -20   19.83    3.75
   2  -4 -20   13.32    2.71
   2  -4 -19   65.42    6.19
   2  -4 -19   78.84    6.16
   2  -4 -18   89.65    8.02
   2  -4 -18  106.80    8.01
   2  -4 -17    8.04    1.99
   2  -4 -17    5.12    2.09
   2  -4 -16   21.01    2.96
   2   4 -16   19.90    2.43
   2  -4 -15   19.02    2.24
   2   4 -15   18.90    2.29
   2  -4 -15   17.73    2.72
   2  -4 -15   15.77    2.39
   2  -4 -14  206.38   17.91
   2  -4 -14  237.99   17.89
   2   4 -14  245.50   17.87
   2  -4 -13    1.38    1.54
   2   4 -13   -0.27    1.76
   2  -4 -13   -1.51    1.67
   2  -4 -12   75.52    5.84
   2  -4 -12   68.06    5.69
   2  -4 -12   62.84    5.74
   2   4 -12   78.37    5.79
   2  -4 -11  189.50   14.27
   2  -4 -11  187.03   14.23
   2  -4 -11  165.24   14.27
   2   4 -11  194.21   14.29
   2  -4 -10  198.26   15.74
   2   4 -10  207.55   15.77
   2  -4 -10  216.19   15.70
   2  -4 -10  177.00   15.72
   2  -4 -10  216.37   15.74
   2  -4  -9  106.03    7.98
   2  -4  -9   99.60    7.73
   2  -4  -9   82.64    7.79
   2  -4  -9  109.26    7.83
   2  -4  -9  101.78    7.84
   2  -4  -8   30.57    3.33
   2  -4  -8   25.31    2.84
   2  -4  -8   32.91    3.02
   2  -4  -8   38.00    3.02
   2  -4  -7   75.66    5.99
   2   4  -7   76.06    6.05
  -2   4   7   70.19    5.84
   2  -4  -7   75.20    6.11
   2  -4  -6  638.11   46.72
  -2   4   6  600.42   46.68
   2   4  -6  627.64   46.72
   2  -4  -6  581.90   46.73
   2  -4  -6  598.24   46.72
  -2   4   5   87.91    7.00
   2   4  -5   93.41    7.15
   2  -4  -5   85.63    7.27
   2  -4  -5   89.30    7.26
  -2   4   4   72.33    6.00
  -2  -4   4   78.98    6.26
  -2   4   4   77.10    6.09
   2   4  -4   75.99    6.17
   2  -4  -4   77.84    6.35
  -2   4   3 1029.41   77.87
  -2  -4   3 1032.76   77.91
   2  -4  -3 1046.40   77.92
   2   4  -3  963.16   77.88
  -2   4   3 1021.67   77.89
  -2   4   2  887.59   65.78
   2   4  -2  827.48   65.76
  -2   4   2  899.69   65.76
  -2  -4   2  824.00   65.75
  -2  -4   2  853.27   65.79
   2  -4  -2  865.95   65.80
  -2   4   1    0.77    1.56
  -2   4   1    1.24    1.42
  -2  -4   1    0.40    1.71
  -2  -4   1    1.56    1.98
   2  -4  -1    1.05    2.07
   2   4  -1    0.02    1.81
   2   4   0  515.25   42.48
  -2   4   0  579.90   42.51
  -2  -4   0  534.90   42.47
   2  -4   0  546.86   42.52
  -2  -4   0  567.78   42.52
  -2   4   0  593.39   42.50
  -2   4  -1  388.75   28.03
  -2  -4  -1  354.77   28.03
   2   4   1  338.43   28.00
   2  -4   1  372.04   28.05
  -2  -4  -1  378.97   28.05
   2  -4   2    3.47    1.95
  -2  -4  -2    2.97    2.05
  -2   4  -2    2.58    1.60
  -2  -4  -2    1.04    1.96
   2  -4   3  122.48    8.99
   2  -4   3  114.16    8.87
  -2   4  -3  116.05    8.92
  -2  -4  -3  113.66    9.03
  -2  -4  -3  102.32    8.94
   2  -4   4  118.74    8.70
   2  -4   4  119.83    8.81
  -2  -4  -4   94.53    8.75
  -2  -4  -4  110.56    8.92
  -2   4  -4  111.25    8.82
  -2   4  -5   57.47    5.01
  -2  -4  -5   54.32    5.12
   2  -4   5   62.51    4.85
  -2  -4  -5   62.03    5.15
  -2  -4  -5   52.51    5.15
  -2  -4  -5   58.31    5.03
  -2   4  -6   68.34    5.90
   2  -4   6   72.99    5.79
  -2  -4  -6   69.75    5.97
  -2  -4  -6   71.76    6.05
  -2  -4  -6   72.46    5.93
  -2  -4  -7   12.91    2.63
  -2   4  -7   12.56    2.27
   2  -4   7   13.41    2.09
  -2   4  -7   11.71    1.82
  -2  -4  -7   15.73    2.41
  -2  -4  -7   14.38    2.36
  -2   4  -7   11.51    1.82
  -2  -4  -8  138.83   11.91
  -2  -4  -8  169.57   11.87
  -2   4  -8  134.92   11.74
  -2   4  -8  141.67   11.76
   2  -4   8  163.24   11.78
  -2   4  -8  163.12   11.85
  -2  -4  -8  156.67   11.84
  -2  -4  -9    9.46    2.20
  -2   4  -9    6.38    1.73
  -2   4  -9    9.58    1.79
   2  -4   9    7.82    2.13
   2  -4   9    9.73    2.02
  -2   4  -9   10.23    2.15
  -2  -4  -9    7.96    2.21
  -2  -4 -10   46.54    4.60
  -2  -4 -10   46.81    4.28
   2  -4  10   50.93    4.22
  -2   4 -10   47.47    4.10
   2  -4  10   50.69    4.19
  -2   4 -10   54.14    4.33
  -2  -4 -10   36.22    4.16
  -2   4 -10   47.38    4.08
  -2   4 -11    0.26    1.78
   2  -4  11    0.02    1.92
   2  -4  11   -1.43    1.94
  -2  -4 -11    2.61    2.77
  -2   4 -11    0.52    1.64
  -2  -4 -11    0.50    1.85
  -2   4 -12   28.07    3.03
  -2  -4 -12   33.99    3.66
  -2  -4 -12   24.29    3.21
  -2   4 -12   36.43    3.09
  -2  -4 -12   36.65    3.84
  -2  -4 -12   34.87    3.37
  -2   4 -12   33.83    3.17
  -2   4 -13    2.08    1.88
  -2   4 -13    0.50    1.67
  -2  -4 -13   -0.96    1.95
  -2   4 -13    2.52    1.73
  -2  -4 -13    1.87    2.29
  -2  -4 -13    1.11    2.95
  -2   4 -14   11.37    2.01
  -2   4 -14   13.43    2.30
  -2  -4 -14   15.22    2.67
  -2  -4 -15    7.40    3.24
  -2  -4 -15    5.58    2.23
  -2   4 -15    5.83    1.94
  -2  -4 -15    7.57    2.66
  -2   4 -16   -0.47    2.00
  -2  -4 -16   -2.00    2.27
  -2  -4 -16   -1.32    2.69
  -2  -4 -16   -0.72    3.40
  -2  -4 -16    2.59    1.87
  -2   4 -16    0.44    2.20
  -2   4 -17    6.67    3.81
  -2  -4 -17    6.58    2.79
  -2  -4 -17    7.67    2.53
  -2   4 -17    6.69    2.23
  -2  -4 -17    2.20    2.00
  -2  -4 -17    7.06    3.65
  -2   4 -18    5.91    2.30
  -2  -4 -18    2.81    2.62
  -2  -4 -18    9.78    3.79
  -2   4 -18    4.77    4.01
  -2  -4 -18    2.60    2.99
  -2  -4 -18    2.67    2.14
  -2  -4 -18   11.07    3.90
  -2  -4 -19   21.42    3.99
  -2  -4 -19   24.77    3.69
  -2  -4 -19   16.96    2.84
  -2  -4 -19   28.04    4.46
  -2  -4 -19   16.33    3.26
  -2  -4 -19   26.79    4.27
  -2   4 -19   23.74    4.50
  -2   4 -19   21.86    2.92
  -2  -4 -20   60.61    6.08
  -2  -4 -20   58.49    5.76
  -2   4 -20   61.71    5.25
  -2  -4 -20   66.12    6.24
  -2  -4 -20   48.24    5.50
  -2   4 -20   63.96    6.28
  -2  -4 -20   53.91    5.90
  -2  -4 -21    4.58    3.91
  -2   4 -21    1.59    1.89
  -2  -4 -21    5.00    3.59
  -2  -4 -21    3.58    3.84
  -2  -4 -21    8.73    3.39
  -2  -4 -21    6.18    4.18
  -2   4 -21    2.89    4.29
  -2  -4 -21    1.19    2.94
  -2   4 -21    2.60    2.46
  -2  -4 -22  105.22    7.70
  -2   4 -22   99.01    7.11
  -2  -4 -22   80.97    7.60
  -2  -4 -22  107.20    7.88
  -2  -4 -22   81.83    7.40
  -2   4 -22  116.78    7.92
  -2  -4 -22   98.69    7.71
  -2   4 -23   43.23    4.27
  -2   4 -23   36.10    3.63
  -2  -4 -23   29.82    4.55
  -2  -4 -23   33.91    4.87
  -2   4 -23   37.04    4.98
  -2  -4 -23   25.89    4.07
  -2  -4 -23   33.76    4.62
  -2   4 -24   18.09    3.14
  -2   4 -24   16.09    2.56
  -2  -4 -24   10.87    3.72
  -2   4 -24   10.34    2.36
  -2  -4 -24   14.88    3.73
  -2  -4 -24   14.89    3.18
  -2   4 -25    2.34    3.95
  -2   4 -25    0.44    2.11
  -2  -4 -25    2.28    3.40
  -2  -4 -25   -2.41    3.26
  -2   4 -25    0.19    1.97
  -2   4 -25   -0.22    2.45
  -2   4 -26   25.99    2.60
  -2   4 -26   25.70    4.07
  -2  -4 -27   17.28    3.51
  -2   4 -27   22.05    2.73
  -2   4 -27   26.16    2.62
  -2   4 -27   13.18    2.48
  -2   4 -27   27.74    3.98
  -2  -4 -28    4.93    2.97
  -2   4 -28   10.60    2.21
  -2   4 -28   11.68    2.02
  -2   4 -28    7.17    1.94
  -2   4 -28   12.48    3.48
  -2  -4 -29   -0.39    2.58
  -2   4 -29   -2.34    1.71
  -2   4 -29    3.46    1.89
  -2   4 -29   -0.23    1.68
  -2   4 -29    3.00    3.18
  -2   4 -30   -1.62    2.86
  -2   4 -30   -1.78    1.55
  -2   4 -30    0.33    1.65
  -2   4 -30   -0.16    1.48
  -2   4 -30    3.16    2.53
  -2   4 -31   -0.72    1.35
  -2   4 -31   -1.70    2.56
  -2   4 -31    0.46    2.15
  -2   4 -31   -1.28    1.38
  -2   4 -32    1.07    1.69
  -2   4 -32    1.77    1.07
  -2   4 -32   -0.24    1.05
   2   5 -32    2.31    1.50
   2   5 -31    5.56    1.99
   2   5 -31    5.13    1.13
   2   5 -31    6.32    2.39
   2  -5 -31    1.75    2.03
   2   5 -30    2.50    1.29
   2  -5 -30    0.49    2.37
   2   5 -30    3.08    2.71
  -2  -5  29    0.08    1.80
   2   5 -29    0.19    1.47
   2  -5 -29   -2.19    2.64
   2   5 -29   -4.09    2.96
  -2  -5  28    1.65    1.95
   2   5 -28    0.57    1.64
   2  -5 -28    0.02    2.93
   2   5 -28    1.77    3.22
   2  -5 -27   -0.22    3.16
   2  -5 -27    3.31    3.15
   2   5 -27    3.08    3.50
   2   5 -27    1.68    1.80
  -2  -5  27    3.34    2.16
   2   5 -26    4.76    3.76
  -2  -5  26    1.03    2.24
  -2  -5  26    0.54    2.20
   2  -5 -25    3.62    3.42
   2   5 -25    6.94    3.92
  -2  -5  25    2.27    2.29
  -2  -5  25    5.12    2.43
   2   5 -25    2.42    2.03
  -2  -5  24   28.17    3.37
   2   5 -24   33.11    4.61
   2  -5 -24   30.65    4.19
  -2  -5  24   19.40    3.15
   2   5 -24   27.59    3.05
   2   5 -23    8.21    4.19
   2   5 -23    6.02    2.53
   2  -5 -23    5.96    3.73
   2   5 -23    5.07    2.28
  -2  -5  23    7.04    2.46
  -2  -5  23    5.05    2.63
   2  -5 -22   10.70    3.82
   2   5 -22    4.01    4.28
   2   5 -22    7.35    2.32
  -2  -5  22    4.67    2.43
   2  -5 -21    3.64    3.82
  -2  -5  21    2.70    2.37
   2  -5 -20    5.12    3.87
  -2  -5  20    6.18    2.40
   2  -5 -19    3.83    3.71
  -2  -5  19   -0.58    2.36
  -2  -5  18    6.06    2.33
  -2  -5  17    0.32    2.22
   2   5 -16    1.60    1.93
   2   5 -15  142.51   11.20
   2   5 -14   -0.74    1.85
   2   5 -12   52.86    4.59
   2   5 -11  128.59   10.66
  -2  -5  11  146.72   10.84
   2  -5 -10   11.61    2.11
  -2  -5  10   16.04    2.58
   2  -5  -9   13.16    2.12
  -2  -5   9   17.78    2.59
  -2   5   9   11.69    1.91
   2  -5  -8    0.93    1.83
  -2  -5   8    1.95    2.20
  -2   5   8   -0.12    1.57
   2  -5  -7   14.02    2.28
  -2  -5   7   19.34    2.63
  -2   5   7   14.81    2.06
   2   5  -7   21.26    2.44
  -2  -5   6    4.18    2.15
   2  -5  -6    1.14    1.96
   2   5  -6    2.40    1.91
  -2   5   6    1.68    1.53
   2  -5  -6    1.94    2.35
   2  -5  -6    1.90    2.28
  -2   5   5  156.18   13.26
   2   5  -5  173.02   13.29
  -2  -5   5  172.71   13.36
  -2  -5   5  180.73   13.27
   2  -5  -5  172.91   13.36
   2  -5  -5  170.15   13.38
   2   5  -4   11.62    2.06
  -2   5   4    8.44    1.79
  -2  -5   4    9.12    1.96
  -2  -5   4   10.88    2.25
   2  -5  -4    8.31    2.48
  -2   5   3    4.41    1.63
   2   5  -3    5.35    1.87
  -2  -5   3    3.70    2.14
  -2  -5   3    4.42    1.84
   2  -5  -3    2.02    2.46
   2   5  -2   60.20    4.82
  -2   5   2   49.26    4.75
  -2  -5   2   61.01    4.95
  -2  -5   2   57.19    4.79
   2  -5  -2   59.19    5.09
  -2   5   1  411.42   34.44
   2   5  -1  463.42   34.43
  -2  -5   1  445.35   34.40
  -2  -5   1  462.43   34.47
   2  -5  -1  463.07   34.50
  -2   5   0  365.51   29.31
   2   5   0  393.67   29.30
  -2  -5   0  382.03   29.35
  -2   5  -1    7.49    1.74
   2   5   1    7.81    1.96
  -2  -5  -1    6.47    2.14
  -2  -5  -1    7.67    2.24
   2  -5   1    7.36    2.22
   2  -5   2  234.23   17.93
  -2   5  -2  229.19   17.91
   2   5   2  230.13   17.87
   2  -5   3   46.62    4.06
   2   5   3   39.35    3.92
  -2   5  -3   47.83    4.02
  -2  -5  -4   28.48    2.96
   2  -5   4   27.33    2.98
  -2  -5  -4   22.54    3.10
  -2   5  -4   26.60    2.94
   2  -5   5    3.49    2.05
  -2  -5  -5    3.24    2.11
  -2  -5  -5    4.41    2.32
  -2  -5  -5    3.01    2.38
  -2   5  -5    2.46    2.00
   2  -5   6   44.49    4.01
  -2  -5  -6   39.66    4.12
  -2   5  -6   47.23    4.03
  -2  -5  -6   43.28    4.02
  -2  -5  -6   41.93    4.09
   2  -5   7   95.75    7.27
  -2  -5  -7   97.63    7.39
  -2   5  -7   78.62    7.08
  -2  -5  -7   94.37    7.36
  -2   5  -7   95.40    7.25
  -2  -5  -7   85.21    7.29
   2  -5   8   72.69    5.59
  -2  -5  -8   67.83    5.81
  -2   5  -8   54.89    5.36
  -2   5  -8   77.19    5.61
  -2  -5  -8   67.82    5.72
  -2  -5  -8   67.41    5.63
  -2  -5  -9   35.16    3.76
  -2  -5  -9   37.74    4.07
  -2   5  -9   34.10    3.48
  -2  -5  -9   36.52    4.09
   2  -5   9   40.50    3.73
  -2  -5  -9   37.82    3.98
  -2   5  -9   44.33    3.75
  -2  -5  -9   45.04    3.78
  -2   5 -10   22.16    2.63
  -2  -5 -10   27.79    3.09
   2  -5  10   27.89    2.94
  -2  -5 -10   25.44    3.46
  -2  -5 -10   21.70    3.28
   2  -5  11    4.42    2.16
  -2   5 -11    2.68    1.78
  -2  -5 -11    3.33    2.42
  -2  -5 -12   30.35    3.43
   2  -5  12   27.30    3.22
  -2  -5 -12   29.40    3.86
  -2  -5 -12   31.05    3.70
  -2   5 -13   -0.10    1.91
  -2  -5 -13   -0.16    2.61
   2  -5  13   -0.73    2.22
  -2  -5 -13    0.42    3.27
  -2  -5 -13   -0.63    2.97
  -2   5 -14   37.14    3.93
  -2  -5 -14   45.29    4.33
   2  -5  14   48.59    4.07
  -2  -5 -14   30.95    3.87
  -2  -5 -14   52.93    4.85
  -2  -5 -14   50.45    4.55
  -2   5 -15    5.56    2.26
  -2  -5 -15    6.32    2.88
  -2  -5 -15    5.54    2.12
  -2  -5 -15    6.94    3.74
  -2  -5 -15    8.77    3.24
   2  -5  15    6.42    2.38
   2  -5  16  190.52   14.45
  -2  -5 -16  203.43   14.54
  -2  -5 -16  214.66   14.68
  -2  -5 -16  232.10   14.81
  -2   5 -17   17.35    4.28
  -2  -5 -17   17.52    4.35
  -2  -5 -17   15.01    3.31
   2  -5  17   13.61    2.63
  -2  -5 -17   17.13    4.33
  -2  -5 -17   13.28    2.53
  -2  -5 -17   16.16    3.78
  -2  -5 -18   35.85    4.66
  -2  -5 -18   41.62    5.02
   2  -5  18   35.70    3.63
  -2  -5 -18   38.15    4.27
  -2  -5 -18   39.11    5.10
  -2  -5 -18   24.64    3.56
  -2   5 -18   41.55    5.03
  -2   5 -19    7.89    4.17
  -2  -5 -19    6.20    3.78
  -2  -5 -19    1.12    4.10
  -2   5 -19    9.64    2.49
  -2  -5 -19    8.19    3.29
  -2  -5 -19    1.58    2.30
  -2  -5 -19   10.20    4.30
   2  -5  19    5.79    2.33
  -2   5 -20  152.38   10.02
  -2  -5 -20  128.83    9.84
  -2  -5 -20  111.60    9.70
  -2   5 -20  137.60    9.42
  -2  -5 -20  142.74    9.97
  -2  -5 -20  154.19   10.05
  -2  -5 -21    3.83    3.93
  -2  -5 -21   -2.88    3.72
  -2  -5 -21    0.53    3.83
  -2   5 -21    1.75    2.35
  -2  -5 -21    5.23    4.15
  -2   5 -21    1.87    4.19
  -2  -5 -22   -0.96    3.73
  -2  -5 -22   -3.92    3.74
  -2   5 -22   -0.03    2.26
  -2  -5 -22    6.57    3.82
  -2  -5 -22   -1.27    4.06
  -2   5 -23    2.14    2.18
  -2  -5 -23    0.20    3.60
  -2  -5 -23    1.73    3.55
  -2   5 -23   -0.03    4.00
  -2  -5 -23    3.77    3.62
  -2   5 -23    1.23    1.81
  -2  -5 -24    1.04    3.51
  -2   5 -24    3.37    2.08
  -2   5 -24    5.92    2.79
  -2   5 -24    5.66    3.89
   2  -5  24    0.53    1.98
  -2   5 -25   12.67    3.83
  -2  -5 -25    8.17    3.21
  -2   5 -25    7.41    1.86
   2  -5  25    7.48    2.05
  -2  -5 -26    2.78    2.90
  -2  -5 -26   -2.56    3.19
  -2   5 -26    0.81    1.99
  -2   5 -26    0.07    3.44
  -2   5 -26    0.57    1.65
  -2   5 -26    1.79    1.89
  -2   5 -27   27.77    2.72
  -2   5 -27   34.48    2.71
  -2   5 -27   34.89    3.84
  -2   5 -27   15.19    2.48
  -2  -5 -27   17.93    3.57
  -2   5 -28   57.89    4.51
  -2   5 -28   78.67    4.52
  -2   5 -28   83.80    5.18
  -2   5 -28   31.52    4.36
  -2  -5 -28   38.58    4.99
  -2   5 -29    0.74    1.49
  -2   5 -29   -0.78    2.71
  -2   5 -29    1.17    1.43
  -2   5 -30   18.68    2.38
  -2   5 -30   12.50    1.74
  -2   5 -30   16.48    1.76
  -2   5 -30   21.51    2.69
  -2   5 -31    5.30    1.02
   2  -6 -30    0.12    1.81
   2   6 -30    0.85    1.58
   2   6 -29    1.20    1.10
   2   6 -29   -0.01    2.37
   2  -6 -29   -1.92    2.27
   2   6 -28    6.35    1.43
   2  -6 -28    3.47    2.62
   2   6 -28    6.76    2.71
  -2  -6  27    5.60    1.86
   2   6 -27    1.98    3.02
   2  -6 -27    0.21    2.86
   2   6 -27    3.41    1.54
   2   6 -26   10.30    1.87
   2   6 -26    9.64    3.36
  -2  -6  26   11.19    2.16
   2  -6 -26    4.19    3.18
   2  -6 -26    9.20    3.25
   2  -6 -25   42.73    4.62
   2   6 -25   50.58    3.67
   2  -6 -25   19.16    4.59
   2   6 -25   49.11    4.75
   2  -6 -25   26.63    4.20
   2  -6 -25   40.88    4.37
  -2  -6  25   39.00    3.88
   2   6 -24   23.47    4.02
   2  -6 -24   19.88    3.60
  -2  -6  24   18.92    2.81
  -2  -6  24   19.79    2.84
  -2  -6  23   11.21    2.49
  -2  -6  23    6.65    2.45
   2  -6 -23   10.44    3.66
   2   6 -23    9.53    3.97
   2   6 -23   10.10    2.16
   2  -6 -23    2.23    3.69
  -2  -6  22    2.82    2.38
  -2  -6  22    5.94    2.56
   2  -6 -22    6.79    3.69
   2   6 -22    8.37    4.04
   2  -6 -22    3.96    3.69
   2   6 -22    5.17    2.16
   2  -6 -21   -1.06    3.81
  -2  -6  21    3.31    2.38
  -2  -6  21    1.54    2.57
   2  -6 -20   14.63    4.00
  -2  -6  20   12.85    2.96
  -2  -6  20   10.97    2.66
   2  -6 -19   74.02    6.88
  -2  -6  19   70.10    6.13
   2  -6 -18    0.90    3.94
  -2  -6  18    9.61    2.53
  -2  -6  18    4.24    2.87
  -2  -6  17    8.66    2.58
  -2  -6  17   10.10    3.03
  -2  -6  16    2.20    2.93
  -2  -6  16    1.51    2.45
   2   6 -15   13.17    2.33
  -2  -6  15   14.29    2.69
  -2  -6  15   13.80    3.13
   2   6 -14   -0.13    2.03
  -2  -6  14    0.75    2.83
  -2  -6  14    1.03    2.39
   2   6 -13    2.59    2.07
  -2  -6  13    2.19    2.74
   2   6 -12   34.49    3.61
  -2  -6  12   40.88    4.11
   2   6 -11   32.67    3.55
  -2  -6  11   39.91    3.64
  -2  -6  11   34.08    3.96
  -2  -6  10    0.32    2.58
  -2  -6  10   -0.17    2.17
   2  -6 -10    1.38    2.01
  -2  -6   9    4.86    2.18
  -2  -6   9    2.36    2.49
   2  -6  -9    1.07    2.00
   2  -6  -9    2.10    2.89
  -2  -6   8   17.43    2.51
  -2  -6   8   15.41    2.83
   2  -6  -8   15.73    3.11
  -2  -6   7   -3.09    2.05
  -2  -6   7    0.73    2.46
   2  -6  -7   -0.70    2.68
  -2  -6   6    1.43    2.40
  -2  -6   6    1.10    2.11
  -2   6   6   -0.15    1.76
   2  -6  -6    1.09    2.12
   2  -6  -6   -2.34    2.66
  -2  -6   5   49.92    4.01
  -2  -6   5   50.08    4.22
   2  -6  -5   42.14    4.07
   2  -6  -5   43.21    4.23
   2  -6  -5   53.69    4.31
   2  -6  -4    5.99    2.70
   2  -6  -4    5.38    2.61
  -2  -6   4    7.69    2.19
  -2  -6   4    7.41    2.43
  -2   6   4    4.52    1.79
   2   6  -4    4.07    2.11
   2  -6  -3    2.67    2.66
  -2  -6   3    4.15    2.37
   2   6  -3    2.84    2.04
  -2   6   3    4.88    1.72
   2  -6  -2    0.30    2.65
  -2  -6   2    0.56    2.36
   2   6  -2   -0.48    1.96
  -2   6   2    2.36    1.74
   2  -6  -1   -0.08    2.71
  -2  -6   1    0.93    2.38
   2   6  -1    2.27    2.05
   2   6   0   27.56    3.01
   2  -6   0   28.92    3.54
   2   6   1    0.62    1.97
   2  -6   1   -0.44    2.67
   2   6   2    0.29    1.95
  -2  -6  -2    0.24    2.81
   2   6   3    1.14    1.97
   2  -6   3    3.58    2.38
  -2  -6  -3    3.65    2.74
   2  -6   4  104.90    8.46
  -2  -6  -4  101.18    8.51
  -2  -6  -4  104.38    8.38
   2  -6   5   21.16    3.00
  -2   6  -5   23.18    2.86
  -2  -6  -5   21.56    3.23
  -2  -6  -5   19.83    2.98
   2  -6   6   42.13    4.35
  -2  -6  -6   46.64    4.38
  -2   6  -6   49.92    4.27
  -2  -6  -6   39.37    4.32
  -2  -6  -6   49.76    4.57
   2  -6   7    6.72    2.54
  -2   6  -7   13.64    2.35
  -2  -6  -7    5.91    2.45
  -2  -6  -7    6.22    2.95
  -2  -6  -8  151.98   12.75
  -2   6  -8  176.63   12.64
  -2  -6  -8  182.30   12.68
   2  -6   8  157.56   12.67
  -2  -6  -8  134.26   12.63
  -2  -6  -8  156.48   12.69
  -2  -6  -9    2.62    2.52
  -2  -6  -9    2.80    3.07
   2  -6   9    4.07    2.44
  -2   6  -9    1.80    2.45
  -2  -6  -9    3.78    2.82
  -2  -6  -9    1.50    2.45
  -2  -6  -9    3.69    2.98
  -2  -6 -10  315.61   23.20
   2  -6  10  281.82   23.22
  -2   6 -10  310.80   23.20
  -2  -6 -10  311.90   23.25
  -2  -6 -10  359.34   23.30
   2  -6  11   14.72    2.88
  -2  -6 -11   21.21    3.66
  -2  -6 -11   18.36    3.36
  -2  -6 -11   15.93    3.01
   2  -6  12  189.10   16.78
  -2  -6 -12  244.03   16.97
  -2  -6 -12  216.09   16.90
  -2  -6 -12  219.07   16.82
   2  -6  13   30.99    3.87
  -2  -6 -13   40.21    4.76
  -2  -6 -13   41.78    4.44
  -2  -6 -13   36.66    4.16
   2  -6  14   63.23    5.77
  -2  -6 -14   46.63    5.58
  -2  -6 -14   85.95    6.48
  -2  -6 -14   85.78    6.23
  -2  -6 -14   69.89    5.97
   2  -6  15   -0.25    2.43
  -2  -6 -15   -0.13    2.22
  -2  -6 -15   -0.79    4.02
  -2  -6 -15   -0.21    2.98
  -2  -6 -15    2.27    3.51
  -2  -6 -16   11.25    3.20
  -2  -6 -16   16.82    4.56
   2  -6  16   13.73    2.69
  -2  -6 -16    7.58    2.37
  -2  -6 -16   12.19    4.26
  -2  -6 -16   10.69    3.76
  -2   6 -16   13.26    4.19
  -2  -6 -17   22.82    3.72
  -2  -6 -17   30.35    4.90
  -2  -6 -17   34.73    4.73
  -2  -6 -17   17.46    2.96
  -2  -6 -17   28.73    4.20
  -2   6 -17   31.09    4.56
  -2  -6 -18  169.56   14.15
  -2  -6 -18  234.44   14.49
   2  -6  18  175.28   14.00
  -2  -6 -18  242.06   14.46
  -2  -6 -18  121.68   13.87
  -2  -6 -18  212.29   14.34
  -2   6 -18  210.04   14.39
  -2   6 -19    4.99    4.07
  -2  -6 -19    0.10    2.14
  -2  -6 -19    3.08    4.15
  -2  -6 -19    0.92    4.14
   2  -6  19    2.98    2.30
  -2   6 -19    3.83    2.32
  -2  -6 -19    5.88    3.22
  -2  -6 -19    5.71    3.71
  -2   6 -20   42.53    3.89
  -2  -6 -20   43.14    5.19
   2  -6  20   31.41    3.87
  -2  -6 -20   45.82    5.11
  -2  -6 -20   41.40    4.89
  -2  -6 -21   30.07    4.63
  -2   6 -21   33.08    3.35
  -2  -6 -21   29.46    4.54
  -2  -6 -21   29.75    4.71
  -2   6 -21   35.85    4.67
  -2  -6 -21   23.96    4.40
  -2   6 -22  187.58   12.89
  -2  -6 -22  161.79   13.29
  -2   6 -23   12.69    3.66
   2  -6  23    5.07    2.07
  -2  -6 -23    3.71    3.55
  -2  -6 -23    8.11    3.35
  -2   6 -24   -1.61    1.89
  -2  -6 -24   -0.34    3.31
  -2   6 -24   -1.18    3.37
  -2   6 -24    0.37    2.18
  -2  -6 -24    3.78    3.23
  -2  -6 -24    2.10    3.11
  -2  -6 -25    1.14    3.15
  -2   6 -25    4.58    1.79
  -2   6 -25    4.37    1.87
  -2  -6 -25    0.20    2.81
  -2   6 -25    2.65    3.24
  -2  -6 -26   50.75    7.19
  -2   6 -26   74.83    6.72
  -2   6 -26   99.92    6.76
  -2  -6 -26   73.53    7.00
  -2   6 -26  120.42    7.23
  -2   6 -27    4.41    2.71
  -2   6 -27    3.21    1.46
  -2   6 -27    4.31    1.50
  -2   6 -28   67.83    4.76
  -2   6 -28   79.47    5.18
  -2   6 -29    0.96    0.95
   2   7 -27    3.44    1.09
   2  -7 -27    0.36    2.36
   2   7 -27    4.49    2.19
   2   7 -26   -0.01    1.26
   2  -7 -26   -1.69    2.60
   2   7 -26   -0.83    2.54
   2   7 -25    8.45    1.57
   2  -7 -25    7.18    2.95
   2  -7 -25    7.82    3.05
   2  -7 -25    4.61    2.78
  -2  -7  25    5.71    1.94
   2  -7 -25    5.41    2.37
   2   7 -25   11.40    2.93
   2   7 -24   16.44    2.04
   2  -7 -24    8.50    3.33
   2  -7 -24   15.54    3.51
   2  -7 -24   16.78    3.21
  -2  -7  24   15.80    2.40
   2  -7 -24   10.12    2.91
   2   7 -24   21.89    3.34
   2  -7 -23   -0.73    3.45
  -2  -7  23    0.30    2.12
   2   7 -23    1.55    1.74
   2  -7 -23   -0.19    3.22
   2  -7 -23   -2.11    3.25
   2   7 -23    2.14    3.26
   2  -7 -22   41.97    4.45
  -2  -7  22   21.98    3.41
  -2  -7  22   27.84    3.47
   2   7 -22   36.17    3.17
   2  -7 -22   24.65    4.19
   2  -7 -22   36.07    4.31
   2   7 -22   40.47    4.32
  -2  -7  21   10.26    2.59
  -2  -7  21    6.10    2.48
   2   7 -21   10.15    3.75
   2  -7 -20    5.37    3.71
  -2  -7  20    1.80    2.44
  -2  -7  20    2.96    2.54
   2  -7 -19   -2.95    3.82
   2  -7 -19   -0.10    3.51
  -2  -7  19    1.41    2.49
  -2  -7  19   -0.50    2.69
   2  -7 -18    6.00    3.87
   2  -7 -18    1.00    3.48
  -2  -7  18    0.59    2.52
  -2  -7  18    1.48    2.75
   2  -7 -17    1.76    3.93
   2  -7 -17    2.14    3.52
  -2  -7  17    4.83    2.58
  -2  -7  17    0.18    2.81
   2  -7 -16    3.37    3.92
   2  -7 -16    2.07    3.42
  -2  -7  16    6.14    2.62
  -2  -7  16    3.50    2.91
   2  -7 -15  218.13   12.82
   2   7 -15  122.85   12.22
   2  -7 -15  137.27   12.59
  -2  -7  15  200.43   12.44
   2   7 -14    1.73    2.01
   2  -7 -14   -4.47    3.25
  -2  -7  14   -0.10    2.60
  -2  -7  13   33.80    4.24
   2   7 -13   27.74    3.52
  -2  -7  12   23.40    3.09
  -2  -7  12   20.38    3.41
   2   7 -12   14.69    2.63
  -2  -7  11   14.28    3.43
   2   7 -11   17.08    2.77
   2  -7 -10    0.51    2.31
  -2  -7  10   -1.01    2.61
  -2  -7  10   -2.23    2.97
   2   7 -10    1.47    2.29
  -2  -7   9    4.37    2.69
  -2  -7   9    6.32    3.02
   2  -7  -9    4.61    2.37
   2  -7  -8   67.40    6.12
  -2  -7   8   62.92    6.01
   2  -7  -8   51.81    5.64
   2  -7  -7   13.53    3.32
  -2  -7   7   10.49    3.13
   2  -7  -7    9.81    2.60
   2  -7  -6    5.46    3.18
  -2  -7   6    1.55    2.90
   2  -7  -6    3.45    2.41
  -2  -7   5   43.19    4.88
   2  -7  -5   40.13    4.57
   2   7  -5   50.60    4.62
  -2   7   4    9.88    2.83
  -2  -7   4    4.70    2.97
   2  -7  -4    3.13    2.64
   2  -7  -4    5.24    2.95
   2  -7  -4    7.53    3.12
   2   7  -4   11.00    2.55
  -2   7   3    6.56    2.76
  -2  -7   3    3.13    2.94
   2   7  -3    4.43    2.42
   2  -7  -3   10.34    3.17
   2  -7  -3    0.67    3.01
  -2   7   2  112.94    8.96
   2   7  -2  106.20    8.84
   2  -7  -2   96.46    9.05
   2  -7  -2  123.81    9.14
  -2   7   1    1.88    2.57
   2  -7  -1    1.38    3.06
   2   7  -1    1.02    2.30
  -2  -7   0  198.02   14.07
   2  -7   0  153.82   13.96
   2   7   0  167.51   13.77
  -2   7   0  187.89   13.86
   2  -7   1   17.85    3.75
  -2  -7  -1   26.78    3.91
  -2   7  -1   27.32    3.28
  -2  -7  -2    6.31    3.23
   2  -7   2    4.92    3.29
  -2   7  -2    7.53    2.72
  -2   7  -3   44.91    4.48
   2  -7   3   44.54    4.92
  -2  -7  -3   53.92    4.83
  -2  -7  -3   40.62    4.65
  -2   7  -4   -3.79    2.59
  -2  -7  -4    0.92    3.15
   2  -7   4    1.91    3.31
  -2  -7  -4    1.03    2.81
  -2   7  -5    8.30    2.71
  -2  -7  -5    7.42    2.85
  -2  -7  -5    9.09    3.28
   2  -7   6  156.01   13.14
  -2   7  -6  174.85   13.03
  -2  -7  -6  144.74   13.05
  -2  -7  -6  184.01   13.19
   2  -7   7    2.67    2.93
  -2   7  -7    0.35    2.60
  -2  -7  -7   -0.29    2.71
  -2  -7  -7    1.68    3.42
   2  -7   8   21.08    3.54
  -2  -7  -8   28.49    3.73
  -2  -7  -8   23.18    3.32
  -2   7  -8   28.91    3.34
  -2  -7  -9   12.75    2.94
   2  -7   9   13.23    3.13
  -2  -7  -9   17.58    3.51
   2  -7  10    1.04    2.88
  -2  -7 -10   -0.52    3.44
  -2  -7 -11    0.11    3.26
   2  -7  11    0.59    2.81
  -2  -7 -11    0.05    3.52
  -2  -7 -12   43.60    4.67
  -2  -7 -12   53.42    4.93
  -2  -7 -13   40.51    5.03
  -2  -7 -13   41.73    4.74
  -2  -7 -14  156.14   10.59
  -2  -7 -14  136.50   10.43
  -2  -7 -15   37.27    4.33
  -2  -7 -15   42.45    4.65
  -2  -7 -15   22.95    3.22
   2  -7  15   25.30    3.59
  -2  -7 -15   39.81    5.15
  -2  -7 -16   27.60    3.99
  -2  -7 -16   31.22    4.66
  -2  -7 -16   25.14    4.24
  -2  -7 -16   12.86    2.55
   2  -7  16   15.47    2.95
  -2  -7 -17   12.90    3.74
  -2   7 -17   17.22    3.96
  -2  -7 -17   16.27    4.41
  -2  -7 -17   21.49    4.17
   2  -7  17    7.55    2.71
  -2  -7 -18   14.40    3.87
  -2  -7 -18   22.63    4.37
  -2   7 -18   19.53    4.00
  -2  -7 -18   17.43    4.22
   2  -7  18   15.09    2.57
   2  -7  18   15.39    2.71
  -2   7 -19    1.12    3.70
   2  -7  19    1.93    2.23
   2  -7  19    6.36    2.15
   2  -7  20   33.82    3.77
   2  -7  20   35.99    3.83
  -2   7 -21   20.66    2.46
  -2  -7 -21   16.00    3.73
  -2  -7 -21   18.04    4.00
  -2   7 -21   24.11    3.67
  -2  -7 -21   17.68    3.68
   2  -7  21   14.71    2.47
   2  -7  21   15.66    2.50
  -2  -7 -22   10.32    3.51
  -2   7 -22   17.52    3.37
  -2  -7 -22   11.02    3.32
  -2  -7 -22   13.31    3.71
  -2   7 -22   15.66    2.22
  -2   7 -23    3.98    1.73
  -2  -7 -23    6.01    3.17
  -2  -7 -23    3.03    2.91
  -2   7 -23    7.99    2.96
  -2  -7 -23    2.20    3.17
  -2   7 -23    4.49    2.05
  -2  -7 -24    0.23    2.58
  -2   7 -24    0.90    2.77
  -2   7 -24    1.35    1.54
  -2   7 -24   -0.71    1.52
  -2  -7 -25    2.44    2.24
  -2   7 -25    3.66    2.47
  -2   7 -25    2.12    1.38
  -2   7 -25    2.38    1.26
  -2   7 -26   37.70    2.37
  -2   7 -26   17.15    2.26
  -2   7 -27    1.87    0.90
   2   8 -25   -0.86    0.86
   2   8 -24    9.46    1.31
   2  -8 -24    4.86    2.02
   2  -8 -24    9.03    2.46
   2  -8 -23    1.07    2.49
   2  -8 -23   -0.59    2.29
   2  -8 -23    2.95    2.75
   2   8 -23    2.18    1.29
   2   8 -23    0.63    2.41
   2  -8 -22    1.30    2.69
   2   8 -22    2.51    2.73
   2  -8 -22    3.09    3.07
   2   8 -22    3.18    1.45
   2  -8 -22    2.01    3.07
  -2  -8  22   -0.44    1.94
   2  -8 -21    7.68    3.11
   2   8 -21   17.07    3.10
   2  -8 -21   15.32    3.54
   2   8 -21   13.89    1.91
   2  -8 -21   17.95    3.49
  -2  -8  21    9.66    2.36
   2  -8 -20   44.28    6.07
   2   8 -20   81.28    6.20
   2  -8 -20   88.05    6.49
   2   8 -20   71.10    5.60
  -2  -8  20   54.60    5.83
   2  -8 -20   86.19    6.40
   2  -8 -19   37.19    4.24
   2  -8 -19   40.86    4.46
   2  -8 -19   15.89    3.77
   2   8 -19   33.81    3.96
  -2  -8  19   22.27    3.28
   2  -8 -18    0.64    3.65
  -2  -8  18    1.39    2.47
  -2  -8  18    2.97    2.50
  -2  -8  17   34.79    4.22
  -2  -8  17   45.84    4.17
  -2  -8  16   20.18    3.09
  -2  -8  16   19.73    3.24
   2  -8 -15   12.50    3.68
  -2  -8  15    7.16    2.74
  -2  -8  15    4.38    2.90
   2  -8 -14    2.75    3.59
  -2  -8  14   -1.41    2.75
  -2  -8  14    3.72    2.91
  -2  -8  13   82.24    7.24
  -2  -8  13   94.04    7.13
   2  -8 -12    1.93    3.45
   2   8 -12    0.63    1.97
  -2  -8  12    0.55    2.82
  -2  -8  12   -1.83    3.00
   2   8 -11   62.31    6.93
  -2  -8  11   79.60    7.42
   2   8 -10    6.77    2.34
  -2  -8  10   11.92    3.25
  -2  -8   9  132.89    9.69
  -2   8   9  111.45    9.44
   2   8  -9  109.48    9.27
  -2   8   8   16.26    3.24
   2  -8  -8   20.08    2.89
   2   8  -8   20.36    2.87
   2  -8  -7    2.62    2.43
   2  -8  -7    6.07    3.47
  -2   8   7    4.24    2.79
   2  -8  -6    1.28    2.42
   2  -8  -6    2.64    3.43
  -2   8   6    2.48    2.82
   2  -8  -5   39.70    4.54
  -2   8   5   44.89    4.76
   2  -8  -4   -0.58    3.37
   2  -8  -4    1.69    2.62
  -2   8   4   -0.55    2.90
   2  -8  -3  109.07   11.12
  -2   8   3  132.62   11.22
   2  -8  -2  161.46   10.27
  -2  -8   2  168.08   10.47
   2  -8  -2   98.62   10.14
   2  -8  -2   99.19   10.03
  -2   8   2  119.28   10.11
  -2  -8   1   75.05    5.62
   2  -8  -1   66.14    5.44
   2  -8  -1   42.43    5.27
   2   8  -1   42.62    4.86
  -2   8   1   48.29    5.14
   2  -8   0    0.58    3.48
  -2  -8   0    2.79    3.57
   2  -8   0    1.95    3.31
  -2   8   0    4.77    2.92
   2  -8   1  140.19    9.69
  -2  -8  -1  161.81    9.66
   2  -8   1   93.33    9.56
  -2  -8  -1   96.86    9.54
  -2   8  -1   94.93    9.37
   2  -8   2  160.26   14.74
  -2  -8  -2  153.68   14.65
  -2   8  -2  179.34   14.58
   2  -8   3   11.32    3.67
  -2  -8  -3   16.09    3.71
  -2  -8  -3    8.85    3.21
  -2   8  -3   12.71    3.01
  -2  -8  -4   61.43    5.73
   2  -8   4   48.20    5.67
  -2   8  -4   52.65    5.26
  -2  -8  -4   49.05    5.32
  -2  -8  -4   67.80    5.53
  -2  -8  -5   11.70    3.68
   2  -8   5    9.83    3.68
  -2   8  -5    8.84    2.89
  -2  -8  -5    9.91    3.04
  -2  -8  -5   20.23    3.60
   2  -8   6   28.04    4.33
  -2  -8  -6   21.78    4.31
  -2   8  -6   30.04    3.66
  -2  -8  -6   38.18    4.26
  -2  -8  -6   24.09    3.68
  -2  -8  -7   -4.86    3.65
  -2  -8  -7   -1.09    2.70
   2  -8   7    2.51    3.64
  -2  -8  -8   79.99    7.96
   2  -8   8   80.33    8.36
   2  -8   9   78.94    8.77
  -2  -8  -9  129.09    8.93
  -2  -8 -10   45.10    5.37
  -2  -8 -11    6.06    4.02
   2  -8  11    0.14    2.40
  -2  -8 -12  229.37   15.04
  -2  -8 -12  211.38   14.83
  -2  -8 -13   47.75    4.81
  -2  -8 -13   43.00    4.22
  -2  -8 -13   20.58    3.07
   2  -8  13   27.13    3.31
  -2  -8 -14    4.75    4.08
   2  -8  14    5.57    2.34
   2  -8  15    6.77    2.37
  -2  -8 -16   72.94    5.52
   2  -8  16   43.43    4.70
  -2  -8 -17   -2.77    4.04
  -2   8 -18    3.51    1.84
  -2  -8 -18    4.99    3.98
  -2   8 -19    2.41    1.74
  -2  -8 -19    4.16    3.29
  -2  -8 -19    5.98    3.82
  -2   8 -20    0.64    1.62
  -2  -8 -20    2.39    3.10
  -2  -8 -20    2.66    3.54
  -2  -8 -21    2.40    2.79
  -2   8 -21   -1.19    1.48
  -2   8 -21    2.53    1.67
  -2  -8 -21    2.55    3.19
  -2  -8 -22   -4.18    2.49
  -2   8 -22    0.45    1.32
   2  -8  22    0.25    2.03
  -2   8 -22    0.36    1.31
  -2  -8 -23    1.12    2.11
   2  -8  23    3.09    1.80
  -2   8 -23    3.98    1.17
  -2   8 -24   -0.63    0.90
   2   9 -21    8.76    1.22
   2  -9 -21    5.40    2.06
   2   9 -20    0.52    1.15
   2  -9 -20   -0.83    2.28
   2  -9 -19   -1.03    3.00
   2   9 -19    2.99    1.29
   2   9 -18    0.46    2.57
   2  -9 -18    2.46    3.25
   2  -9 -18   -1.14    2.75
   2   9 -17    1.40    2.68
   2  -9 -17   -4.11    3.46
   2  -9 -17    2.58    2.92
   2   9 -16    5.09    2.88
   2  -9 -16    8.70    3.62
   2  -9 -16    9.30    3.09
   2  -9 -15    0.97    3.64
   2  -9 -15    1.39    3.04
   2  -9 -14   30.19    4.25
   2  -9 -14   21.65    3.67
   2  -9 -13   57.74    3.95
   2   9 -13   22.27    2.81
   2   9 -12    0.30    1.61
   2   9 -11    0.45    1.75
  -2  -9   8   19.15    3.94
  -2  -9   7    4.64    3.60
   2   9  -7    2.45    2.13
  -2  -9   6    4.90    3.59
  -2   9   6    0.61    2.51
   2   9  -6    1.70    2.26
  -2   9   5    1.62    2.51
  -2  -9   5   -3.48    3.55
   2  -9  -5    1.83    3.31
  -2   9   4    4.18    2.72
   2  -9  -4   10.32    3.38
  -2   9   3   -1.18    2.67
   2  -9  -3    1.93    3.32
   2  -9  -3    0.61    2.31
  -2  -9   3    1.29    3.09
  -2   9   2    6.25    2.76
   2  -9  -2   11.14    3.37
  -2  -9   2    8.98    3.12
   2  -9  -2    8.02    2.51
  -2   9   1    4.35    2.69
   2  -9  -1    4.08    2.49
  -2  -9   1    5.79    3.05
  -2   9   0    2.03    2.67
  -2  -9   0    5.26    2.90
   2  -9   0    2.18    2.55
  -2   9  -1    3.68    2.65
   2  -9   1    3.49    2.63
  -2  -9  -1    3.73    2.94
  -2   9  -2    6.12    2.80
   2  -9   2   13.02    3.40
   2  -9   2    7.21    3.14
   2  -9   2    8.48    2.78
  -2  -9  -2   11.12    2.92
  -2   9  -3    3.97    2.75
  -2  -9  -3    1.43    2.77
   2  -9   3    3.16    3.34
   2  -9   3    4.91    3.14
  -2  -9  -4   44.80    4.86
  -2  -9  -4   65.10    5.38
   2  -9   4   40.99    5.15
   2  -9   4   57.47    5.34
  -2  -9  -5   13.30    2.85
   2  -9   5   12.23    3.53
   2  -9   5    9.58    3.34
  -2  -9  -6   -0.51    2.56
   2  -9   6   -0.68    3.35
   2  -9   6    1.71    3.24
   2  -9   7   -1.27    3.23
   2  -9   8   15.41    3.52
  -2  -9  -9    1.27    3.48
   2  -9   9   -2.71    3.16
  -2  -9 -10   -0.97    3.51
   2  -9  10   -4.90    3.21
  -2  -9 -11    2.79    1.84
   2  -9  11    2.59    3.02
  -2  -9 -11    5.04    3.62
   2  -9  12    9.01    3.31
  -2  -9 -12   28.24    3.89
   2  -9  13   18.00    3.60
  -2  -9 -13   38.03    4.26
   2  -9  14    8.14    2.92
  -2  -9 -14   17.05    3.82
   2  -9  15    5.82    2.72
  -2  -9 -15    8.48    3.65
  -2  -9 -16    4.63    2.37
  -2   9 -16   -1.88    1.53
  -2  -9 -16    0.46    3.44
   2  -9  16    0.31    2.45
  -2  -9 -17   17.81    3.19
  -2   9 -17   14.43    1.88
   2  -9  17    9.32    2.61
  -2   9 -18   35.90    3.46
   2  -9  18   35.38    3.89
  -2  -9 -19    5.78    2.43
  -2   9 -19    5.52    1.25
   2  -9  19    6.08    1.96
  -2  -9 -20    5.57    2.03
  -2   9 -20    3.82    1.03
   2 -10 -16    5.81    2.19
  -2 -10  16    3.09    1.41
   2  10 -16    2.31    1.00
   2 -10 -15    2.94    2.39
  -2 -10  15    2.07    1.58
  -2 -10  15   -2.48    1.80
   2 -10 -14   11.08    2.64
  -2 -10  14    9.32    1.91
  -2 -10  14    4.97    2.08
   2 -10 -13    0.96    2.65
  -2 -10  13    1.73    1.91
  -2 -10  13   -3.26    2.11
   2 -10 -12   16.99    2.96
  -2 -10  12    9.48    2.32
  -2 -10  12   16.45    2.51
   2 -10 -11    0.72    2.71
  -2 -10  11    0.18    2.14
  -2 -10  11   -2.37    2.35
  -2 -10  10    3.16    2.25
   2 -10 -10   -3.48    2.75
  -2 -10  10   -2.87    2.50
   2  10 -10    1.76    1.36
  -2 -10   9    0.25    2.31
   2 -10  -9    0.77    2.69
  -2 -10   9    2.68    2.53
   2  10  -9   -0.66    1.48
  -2 -10   8    2.12    2.34
  -2 -10   8    2.29    2.66
   2  10  -8   -0.62    1.57
  -2 -10   7    4.26    2.42
  -2 -10   7    3.88    2.71
   2  10  -7    4.23    1.74
  -2 -10   6    5.31    2.42
  -2 -10   6    6.92    2.79
   2  10  -6    1.54    1.84
  -2 -10   5   -0.05    2.37
  -2 -10   5    0.04    2.85
   2  10  -5    0.63    1.88
  -2 -10   4    9.99    2.57
   2  10  -4    3.75    2.17
  -2 -10   3   21.22    3.18
   2  10  -3   17.16    2.91
  -2 -10   2    1.34    2.40
  -2 -10   2    1.68    2.96
   2  10  -2   -0.25    2.20
  -2 -10   1    0.30    2.39
  -2 -10   1   -1.12    3.00
   2 -10  -1    2.44    2.79
  -2 -10   0   19.02    2.94
   2 -10   0   16.17    2.56
   2 -10   0   25.07    3.27
   2 -10   1   20.45    2.70
  -2 -10  -1   20.36    3.00
   2 -10   2    1.52    1.97
  -2 -10  -2    1.22    2.31
   2 -10   2    2.40    2.72
  -2 -10  -3   -1.43    2.28
   2 -10   3    0.35    1.97
   2 -10   3    1.88    2.69
  -2  10  -3   -0.65    1.72
   2 -10   4    7.67    2.08
  -2  10  -4    5.17    1.69
   2 -10   5    0.22    1.96
   2 -10   5   -0.65    2.59
  -2  10  -5    0.53    1.47
   2 -10   6    2.17    2.60
   2 -10   6    4.74    1.98
   2 -10   7    1.96    2.53
   2 -10   7    1.13    1.97
   2 -10   8   21.29    2.79
   2 -10   8   12.27    2.33
   2 -10   9   -2.30    2.38
   2 -10   9   -1.17    1.88
   2 -10  10    7.50    2.37
   2 -10  10    6.46    1.89
   2 -10  11   -0.10    2.16
   2 -10  11    2.05    1.71
  -2 -10 -12   -1.57    2.45
   2 -10  12   -2.40    1.59
   2 -10  12    1.94    2.04
  -2 -10 -13    1.18    2.33
   2 -10  13   -0.90    1.46
   2 -10  13   -0.34    1.87
  -2  10 -13    2.16    1.14
  -2  10 -14    2.82    1.05
  -2 -10 -14   -1.40    2.12
  -2  10 -15   -0.19    0.90
  -2 -10 -15   -0.09    1.88
  -2 -11   6    1.04    1.30
  -2  11   5    3.08    1.24
   2  11  -5    4.52    1.11
  -2 -11   5    5.77    1.42
  -2  11   4    6.59    1.33
   2  11  -4    6.12    1.26
  -2 -11   4    8.51    1.54
  -2  11   3    5.31    1.26
   2  11  -3    5.36    1.30
  -2  11   2   21.97    2.14
   2  11  -2   23.61    2.21
  -2  11   1   11.35    1.46
   2  11  -1   11.93    1.64
   2  11   0   -0.93    1.37
  -2  11   0    0.81    1.06
   2  11   1    4.74    1.41
   2  11   2    7.76    1.49
   2  11   3    0.80    1.32
   2  11   4    2.13    1.28
   2  11   5    1.37    1.24
   2  11   6    0.53    1.16
   3   0 -36   15.12    1.64
   3   0 -35   -0.58    1.40
   3   0 -34    6.63    2.60
   3   0 -34    6.26    1.83
   3   0 -34    4.04    1.69
   3   0 -33    0.10    2.86
   3   0 -33    3.02    2.06
   3   0 -33   -0.18    1.83
   3   0 -33    1.93    1.96
   3   0 -32    4.97    3.13
   3   0 -32   -0.02    2.22
   3   0 -32    2.80    1.99
   3   0 -32    2.06    2.16
   3   0 -31   -1.05    3.38
   3   0 -31    0.64    2.36
   3   0 -31    0.69    2.10
   3   0 -31    1.19    2.38
   3   0 -30   37.52    4.16
   3   0 -30   43.53    4.34
   3   0 -30   43.13    4.35
   3   0 -30   54.56    4.41
   3   0 -29    1.37    2.58
   3   0 -29    2.25    3.73
   3   0 -29   -0.32    2.37
   3   0 -29    1.14    2.50
   3   0 -29    8.20    2.54
   3   0 -29    1.88    2.39
   3   0 -29    0.34    2.08
   3   0 -29    0.19    2.25
   3   0 -28   11.34    2.84
   3   0 -28   19.43    4.05
   3   0 -28   11.11    2.75
   3   0 -28   13.43    2.76
   3   0 -28   10.55    2.59
   3   0 -28   10.50    2.38
   3   0 -28   12.60    2.58
   3   0 -27   -1.52    2.59
   3   0 -27    3.32    4.04
   3   0 -27    4.54    2.62
   3   0 -27    0.41    2.61
   3   0 -27   -2.35    2.44
   3   0 -27    0.61    2.22
   3   0 -27    2.22    2.35
   3   0 -26    1.77    2.61
   3   0 -26    1.01    2.68
   3   0 -26    3.28    2.57
   3   0 -26    0.36    2.23
   3   0 -26    0.67    2.40
   3   0 -26    0.24    2.39
   3   0 -26    0.48    4.14
   3   0 -25    1.80    2.79
   3   0 -25    2.95    4.08
   3   0 -25    1.04    2.62
   3   0 -25    0.26    2.51
   3   0 -25    0.30    2.17
   3   0 -25    0.07    2.30
   3   0 -25    1.60    2.37
   3   0 -25   -1.30    4.25
   3   0 -24   88.18    7.86
   3   0 -24  108.93    8.41
   3   0 -24   83.45    7.73
   3   0 -24   94.32    7.64
   3   0 -24   90.91    7.77
   3   0 -24  108.83    8.53
   3   0 -24   97.60    7.78
   3   0 -23   -0.16    2.46
   3   0 -23    0.46    2.30
   3   0 -23    2.32    4.14
   3   0 -23   -0.68    2.20
   3   0 -23   -0.43    2.56
   3   0 -23    1.60    2.19
   3   0 -23   -1.26    2.15
   3   0 -22   40.04    3.93
   3   0 -22   41.04    3.83
   3   0 -22   36.25    3.95
   3   0 -22   39.90    4.03
   3   0 -22   43.73    3.98
   3   0 -22   42.63    4.09
   3   0 -22   48.25    5.18
   3   0 -22   37.67    3.88
   3   0 -21    2.44    1.96
   3   0 -21    0.74    2.08
   3   0 -21   -0.41    2.23
   3   0 -21    0.71    2.27
   3   0 -21    0.46    1.96
   3   0 -21    1.26    3.96
   3   0 -21    0.48    2.09
   3   0 -20  276.04   19.57
   3   0 -20  245.35   19.31
   3   0 -20  239.92   19.26
   3   0 -19   -1.45    1.85
   3   0 -19    1.46    1.76
   3   0 -19   -0.52    1.94
   3   0 -19    0.54    2.07
   3   0 -19   -0.40    1.94
   3   0 -19   -0.31    2.06
   3   0 -19   -2.31    3.69
   3   0 -19    0.86    1.81
   3   0 -18   16.57    2.19
   3   0 -18   16.50    2.30
   3   0 -18   17.58    2.45
   3   0 -18   18.58    2.36
   3   0 -18   14.14    2.41
   3   0 -18   15.53    2.28
   3   0 -18   16.38    2.29
   3   0 -17    0.85    1.96
   3   0 -17   -3.66    1.75
   3   0 -17    0.29    1.82
   3   0 -17   -0.87    2.06
   3   0 -17    1.32    1.79
   3   0 -17   -0.16    3.52
   3   0 -17    1.66    1.80
   3   0 -16  217.37   15.10
   3   0 -16  206.21   14.86
   3   0 -16  185.93   14.93
   3   0 -16  188.25   14.83
  -3   0  16  177.31   14.76
   3   0 -16  187.43   14.84
   3   0 -16  200.78   14.84
   3   0 -16  187.57   14.81
   3   0 -16  191.63   14.85
   3   0 -15    0.77    3.49
   3   0 -15   -0.20    1.85
   3   0 -15   -1.14    2.39
   3   0 -15   -0.73    1.77
  -3   0  15   -1.84    1.99
  -3   0  15    0.44    1.53
   3   0 -15   -0.09    1.79
   3   0 -15    0.50    1.78
   3   0 -15    0.49    1.94
   3   0 -15    0.27    1.68
   3   0 -14   12.67    1.98
   3   0 -14   15.23    2.17
   3   0 -14   14.99    2.60
   3   0 -14   13.39    2.04
  -3   0  14   13.59    2.29
  -3   0  14   11.77    1.87
   3   0 -14   15.37    2.15
   3   0 -14   13.36    2.10
   3   0 -14   13.55    1.99
   3   0 -14   14.05    2.18
  -3   0  13    0.97    2.02
  -3   0  13    0.95    1.51
   3   0 -13    0.29    1.70
   3   0 -13    0.89    1.69
[truncated: 1,209,304 more chars]
