# Supplementary material for: Merging Pyrrole with Boron into Versatile Di(2‐pyrryl)borane Building Blocks: π‐Extension, Polymerization, and Coordination
Source: Angew Chem Int Ed Engl. 2025 Nov 17;65(2):e16982. doi: 10.1002/anie.202516982 (PMC12790361; doi:10.1002/anie.202516982)
Supplement: Supplementary file 2 — Supporting Information [file ANIE-65-e16982-s002.zip › data_4.cif]

data_4

_publ_contact_author_name         'Prof. Dr. Holger Helten'
_publ_contact_author_address
;
Institute of Inorganic Chemistry
University of Wuerzburg
Am Hubland
97074 Wuerzburg, Germany
;
_publ_contact_author_email        'H.Helten@uni-wuerzburg.de'
_publ_contact_author_phone        '+49-931-31-84086'
_publ_contact_author_id_orcid     0000-0003-1273-3685 

_publ_requested_journal           ''
_publ_section_title               ''
_publ_section_abstract            ''

loop_
_publ_author_name
_publ_author_address
      'Goebel, Daniel'
;     Institute of Inorganic Chemistry
      University of Wuerzburg
      Am Hubland
      97074 Wuerzburg, Germany
;
      'Helbig, Andreas'
;     Institut fuer Anorganische Chemie
      Universitaet Wuerzburg
      Am Hubland
      97074 Wuerzburg, Germany
;
      'Friedrich, Alexandra'
;     Institute of Inorganic Chemistry
      University of Wuerzburg
      Am Hubland
      97074 Wuerzburg, Germany
;
      'Bachmann, Jonas'
;     Institute of Inorganic Chemistry
      University of Wuerzburg
      Am Hubland
      97074 Wuerzburg, Germany
;
      'Buckel, Manuel'
;     Institute of Inorganic Chemistry
      University of Wuerzburg
      Am Hubland
      97074 Wuerzburg, Germany
;
      'Chorbacher, Johannes'
;     Institute of Inorganic Chemistry
      University of Wuerzburg
      Am Hubland
      97074 Wuerzburg, Germany
;
      'Helten, Holger'
;     Institute of Inorganic Chemistry
      University of Wuerzburg
      Am Hubland
      97074 Wuerzburg, Germany
; 


_publ_section_references
;
 G. M. Sheldrick, Acta Cryst. (2015) A71, 3-8, SHELXT - Integrated space-group 
 and crystal-structure determination;
 G. M. Sheldrick, Acta Cryst. (2015) C71, 3-8, Crystal structure refinement 
 with SHELXL;
 Huebschle, C.B., Sheldrick, G.M., Dittrich, B. (2011) J. Appl. Cryst. 44, 
 1281-1284.
;

_audit_creation_method            'SHELXL-2018/3'
_shelx_SHELXL_version_number      '2018/3'
_chemical_name_systematic         ?
_chemical_name_common             ?
_chemical_melting_point           ?
_chemical_formula_moiety          
'C23 H31 B N2' 
_chemical_formula_sum
 'C23 H31 B N2' 
_chemical_formula_weight          346.31

loop_
 _atom_type_symbol
 _atom_type_description
 _atom_type_scat_dispersion_real
 _atom_type_scat_dispersion_imag
 _atom_type_scat_source
 'C'  'C'   0.0033   0.0016
 'International Tables Vol C Tables 4.2.6.8 and 6.1.1.4'
 'H'  'H'   0.0000   0.0000
 'International Tables Vol C Tables 4.2.6.8 and 6.1.1.4'
 'B'  'B'   0.0013   0.0007
 'International Tables Vol C Tables 4.2.6.8 and 6.1.1.4'
 'N'  'N'   0.0061   0.0033
 'International Tables Vol C Tables 4.2.6.8 and 6.1.1.4'
 
_space_group_crystal_system       monoclinic
_space_group_IT_number            14
_space_group_name_H-M_alt         'P 21/c'
_space_group_name_Hall            '-P 2ybc'
 
_shelx_space_group_comment
;
The symmetry employed for this shelxl refinement is uniquely defined
by the following loop, which should always be used as a source of
symmetry information in preference to the above space-group names.
They are only intended as comments.
;
 
loop_
 _space_group_symop_operation_xyz
 'x, y, z'
 '-x, y+1/2, -z+1/2'
 '-x, -y, -z'
 'x, -y-1/2, z-1/2'
 
_cell_length_a                    25.078(5)
_cell_length_b                    9.3406(18)
_cell_length_c                    18.199(5)
_cell_angle_alpha                 90
_cell_angle_beta                  101.051(8)
_cell_angle_gamma                 90
_cell_volume                      4183.9(15)
_cell_formula_units_Z             8
_cell_measurement_temperature     106(2)
_cell_measurement_reflns_used      9941
_cell_measurement_theta_min        2.27
_cell_measurement_theta_max       26.38
 
_exptl_crystal_description        block
_exptl_crystal_colour             colourless
_exptl_crystal_density_meas       ?
_exptl_crystal_density_method     ?
_exptl_crystal_density_diffrn     1.100          
_exptl_crystal_F_000              1504
_exptl_transmission_factor_min    ?
_exptl_transmission_factor_max    ?
_exptl_crystal_size_max           0.295
_exptl_crystal_size_mid           0.225
_exptl_crystal_size_min           0.106
_exptl_absorpt_coefficient_mu     0.063
_shelx_estimated_absorpt_T_min    ?
_shelx_estimated_absorpt_T_max    ?
_exptl_absorpt_correction_type    'multi-scan'
_exptl_absorpt_correction_T_min   0.6778 
_exptl_absorpt_correction_T_max   0.7454
_exptl_absorpt_process_details    'SadAbs 2016/2 (Bruker AXS)'
_exptl_absorpt_special_details    ?
_diffrn_ambient_temperature       106(2)
_diffrn_radiation_wavelength      0.71073
_diffrn_radiation_type            MoK\a
_diffrn_source                    'micro-focus sealed X-ray tube'
_diffrn_source_type               'Incoatec ImS 2.0'
_diffrn_measurement_device        'four-circle diffractometer'
_diffrn_measurement_device_type   'Bruker D8-Quest'
_diffrn_measurement_method        '\f and \w scans'
_diffrn_detector_area_resol_mean  7.5
_diffrn_reflns_number             88183
_diffrn_reflns_av_unetI/netI      0.0347
_diffrn_reflns_av_R_equivalents   0.0726
_diffrn_reflns_limit_h_min        -31
_diffrn_reflns_limit_h_max        31
_diffrn_reflns_limit_k_min        -11
_diffrn_reflns_limit_k_max        11
_diffrn_reflns_limit_l_min        -22
_diffrn_reflns_limit_l_max        22
_diffrn_reflns_theta_min          2.272
_diffrn_reflns_theta_max          26.419
_diffrn_reflns_theta_full         26.000
_diffrn_measured_fraction_theta_max   0.998
_diffrn_measured_fraction_theta_full  1.000
_diffrn_reflns_Laue_measured_fraction_max    0.998
_diffrn_reflns_Laue_measured_fraction_full   1.000
_diffrn_reflns_point_group_measured_fraction_max   0.998
_diffrn_reflns_point_group_measured_fraction_full  1.000
_reflns_number_total              8599
_reflns_number_gt                 7200
_reflns_threshold_expression      'I > 2\s(I)'
_reflns_Friedel_coverage          0.000
_reflns_Friedel_fraction_max      .
_reflns_Friedel_fraction_full     .
 
_reflns_special_details
;
 Reflections were merged by SHELXL according to the crystal
 class for the calculation of statistics and refinement.
 
 _reflns_Friedel_fraction is defined as the number of unique
 Friedel pairs measured divided by the number that would be
 possible theoretically, ignoring centric projections and
 systematic absences.
;
 
_computing_data_collection        'BIS 6.2.14 / APEX3 ver. 2019.1 (Bruker AXS)'
_computing_cell_refinement        'Saint+ ver. V8.40A (Bruker AXS)'
_computing_data_reduction         'Saint+ ver. V8.40A (Bruker AXS)'
_computing_structure_solution     'SHELXT 2014/5 (Sheldrick, 2014)'
_computing_structure_refinement   'SHELXL-2018/3 (Sheldrick, 2018)'
_computing_molecular_graphics     'ShelXLe (Huebschle et all, 2011)'
_computing_publication_material   'SHELXL-2018/3 (Sheldrick, 2018)'
_refine_special_details           ?
_refine_ls_structure_factor_coef  Fsqd
_refine_ls_matrix_type            full
_refine_ls_weighting_scheme       calc
_refine_ls_weighting_details
'w=1/[\s^2^(Fo^2^)+(0.0352P)^2^+2.7963P] where P=(Fo^2^+2Fc^2^)/3'
_atom_sites_solution_primary      dual
_atom_sites_solution_secondary    difmap
_atom_sites_solution_hydrogens    geom
_refine_ls_hydrogen_treatment     constr
_refine_ls_extinction_method      none
_refine_ls_extinction_coef        .
_refine_ls_number_reflns          8599
_refine_ls_number_parameters      481
_refine_ls_number_restraints      0
_refine_ls_R_factor_all           0.0644
_refine_ls_R_factor_gt            0.0514
_refine_ls_wR_factor_ref          0.1163
_refine_ls_wR_factor_gt           0.1104
_refine_ls_goodness_of_fit_ref    1.097
_refine_ls_restrained_S_all       1.097
_refine_ls_shift/su_max           0.000
_refine_ls_shift/su_mean          0.000
 
loop_
 _atom_site_label
 _atom_site_type_symbol
 _atom_site_fract_x
 _atom_site_fract_y
 _atom_site_fract_z
 _atom_site_U_iso_or_equiv
 _atom_site_adp_type
 _atom_site_occupancy
 _atom_site_site_symmetry_order  
 _atom_site_calc_flag
 _atom_site_refinement_flags_posn
 _atom_site_refinement_flags_adp
 _atom_site_refinement_flags_occupancy
 _atom_site_disorder_assembly
 _atom_site_disorder_group
N1_1 N 0.47209(5) 0.76078(15) 0.75236(8) 0.0211(3) Uani 1 1 d . . . . .
H1_1 H 0.469255 0.841678 0.727122 0.025 Uiso 1 1 calc R U . . .
C1_1 C 0.51357(7) 0.7283(2) 0.80886(10) 0.0255(4) Uani 1 1 d . . . . .
H1A_1 H 0.543863 0.787907 0.827385 0.031 Uiso 1 1 calc R U . . .
B1_1 B 0.38439(7) 0.66103(18) 0.67637(10) 0.0144(3) Uani 1 1 d . . . . .
N2_1 N 0.29521(5) 0.56363(15) 0.60385(8) 0.0209(3) Uani 1 1 d . . . . .
H2_1 H 0.292469 0.631690 0.569903 0.025 Uiso 1 1 calc R U . . .
C2_1 C 0.50440(7) 0.5937(2) 0.83509(10) 0.0259(4) Uani 1 1 d . . . . .
H2A_1 H 0.527010 0.543458 0.874607 0.031 Uiso 1 1 calc R U . . .
C3_1 C 0.45503(7) 0.54525(18) 0.79194(9) 0.0201(3) Uani 1 1 d . . . . .
H3_1 H 0.438355 0.455697 0.797713 0.024 Uiso 1 1 calc R U . . .
C4_1 C 0.43444(6) 0.65021(17) 0.73912(9) 0.0167(3) Uani 1 1 d . . . . .
C5_1 C 0.33843(6) 0.54977(16) 0.66378(8) 0.0157(3) Uani 1 1 d . . . . .
C6_1 C 0.32583(7) 0.42926(17) 0.70235(9) 0.0196(3) Uani 1 1 d . . . . .
H6_1 H 0.347600 0.390928 0.746456 0.024 Uiso 1 1 calc R U . . .
C7_1 C 0.27574(7) 0.37368(18) 0.66546(10) 0.0249(4) Uani 1 1 d . . . . .
H7_1 H 0.257611 0.292205 0.680038 0.030 Uiso 1 1 calc R U . . .
C8_1 C 0.25791(7) 0.45949(19) 0.60424(11) 0.0266(4) Uani 1 1 d . . . . .
H8_1 H 0.225194 0.447601 0.568589 0.032 Uiso 1 1 calc R U . . .
C1_2 C 0.37651(6) 0.79798(16) 0.62335(8) 0.0128(3) Uani 1 1 d . . . . .
C2_2 C 0.39724(6) 0.80822(16) 0.55664(8) 0.0137(3) Uani 1 1 d . . . . .
C3_2 C 0.38720(6) 0.93071(16) 0.51220(8) 0.0139(3) Uani 1 1 d . . . . .
H3_2 H 0.401497 0.936544 0.467580 0.017 Uiso 1 1 calc R U . . .
C4_2 C 0.35682(6) 1.04443(16) 0.53147(8) 0.0137(3) Uani 1 1 d . . . . .
C5_2 C 0.33654(6) 1.03375(16) 0.59746(8) 0.0153(3) Uani 1 1 d . . . . .
H5_2 H 0.315972 1.110818 0.611684 0.018 Uiso 1 1 calc R U . . .
C6_2 C 0.34566(6) 0.91308(16) 0.64303(8) 0.0154(3) Uani 1 1 d . . . . .
C7_2 C 0.43102(6) 0.68724(17) 0.53292(9) 0.0171(3) Uani 1 1 d . . . . .
H7_2 H 0.424764 0.599570 0.561645 0.020 Uiso 1 1 calc R U . . .
C8_2 C 0.49163(7) 0.7238(2) 0.55269(11) 0.0288(4) Uani 1 1 d . . . . .
H8A_2 H 0.498485 0.812423 0.527170 0.043 Uiso 1 1 calc R U . . .
H8B_2 H 0.512796 0.645657 0.536607 0.043 Uiso 1 1 calc R U . . .
H8C_2 H 0.502381 0.736874 0.606948 0.043 Uiso 1 1 calc R U . . .
C9_2 C 0.41500(7) 0.65239(18) 0.44924(9) 0.0238(4) Uani 1 1 d . . . . .
H9A_2 H 0.375710 0.636283 0.436167 0.036 Uiso 1 1 calc R U . . .
H9B_2 H 0.434159 0.565930 0.438189 0.036 Uiso 1 1 calc R U . . .
H9C_2 H 0.424910 0.732678 0.419884 0.036 Uiso 1 1 calc R U . . .
C10_2 C 0.34419(6) 1.17855(17) 0.48392(8) 0.0165(3) Uani 1 1 d . . . . .
H10_2 H 0.304092 1.194666 0.476370 0.020 Uiso 1 1 calc R U . . .
C11_2 C 0.35875(7) 1.16721(18) 0.40670(9) 0.0209(3) Uani 1 1 d . . . . .
H11A_2 H 0.398150 1.156005 0.411943 0.031 Uiso 1 1 calc R U . . .
H11B_2 H 0.347071 1.254290 0.378060 0.031 Uiso 1 1 calc R U . . .
H11C_2 H 0.340388 1.084051 0.380371 0.031 Uiso 1 1 calc R U . . .
C12_2 C 0.37189(7) 1.30958(17) 0.52538(9) 0.0237(4) Uani 1 1 d . . . . .
H12A_2 H 0.411398 1.299747 0.531413 0.036 Uiso 1 1 calc R U . . .
H12B_2 H 0.361936 1.316527 0.574772 0.036 Uiso 1 1 calc R U . . .
H12C_2 H 0.360051 1.396252 0.496480 0.036 Uiso 1 1 calc R U . . .
C13_2 C 0.32121(7) 0.90461(17) 0.71328(9) 0.0189(3) Uani 1 1 d . . . . .
H13_2 H 0.331576 0.809662 0.737183 0.023 Uiso 1 1 calc R U . . .
C14_2 C 0.34425(8) 1.02010(19) 0.77012(9) 0.0268(4) Uani 1 1 d . . . . .
H14A_2 H 0.383867 1.010785 0.782985 0.040 Uiso 1 1 calc R U . . .
H14B_2 H 0.328889 1.008652 0.815397 0.040 Uiso 1 1 calc R U . . .
H14C_2 H 0.334754 1.114869 0.748406 0.040 Uiso 1 1 calc R U . . .
C15_2 C 0.25899(7) 0.9108(2) 0.69465(10) 0.0254(4) Uani 1 1 d . . . . .
H15A_2 H 0.247394 1.004488 0.673126 0.038 Uiso 1 1 calc R U . . .
H15B_2 H 0.244534 0.896324 0.740457 0.038 Uiso 1 1 calc R U . . .
H15C_2 H 0.245253 0.835472 0.658450 0.038 Uiso 1 1 calc R U . . .
N1_3 N 0.23248(5) 0.59637(14) 0.79449(7) 0.0179(3) Uani 1 1 d . . . . .
H1_3 H 0.236494 0.539731 0.757285 0.021 Uiso 1 1 calc R U . . .
C1_3 C 0.27363(7) 0.66509(18) 0.83953(9) 0.0218(4) Uani 1 1 d . . . . .
H1A_3 H 0.310963 0.660080 0.836377 0.026 Uiso 1 1 calc R U . . .
B1_3 B 0.13012(7) 0.55214(19) 0.77874(10) 0.0166(4) Uani 1 1 d . . . . .
N2_3 N 0.03200(5) 0.49634(16) 0.78678(8) 0.0207(3) Uani 1 1 d . . . . .
H2_3 H 0.032479 0.411977 0.765392 0.025 Uiso 1 1 calc R U . . .
C2_3 C 0.25213(7) 0.7434(2) 0.89064(10) 0.0264(4) Uani 1 1 d . . . . .
H2A_3 H 0.271668 0.802478 0.929074 0.032 Uiso 1 1 calc R U . . .
C3_3 C 0.19591(7) 0.71974(19) 0.87545(9) 0.0231(4) Uani 1 1 d . . . . .
H3_3 H 0.170657 0.760427 0.902282 0.028 Uiso 1 1 calc R U . . .
C4_3 C 0.18297(6) 0.62687(17) 0.81462(9) 0.0170(3) Uani 1 1 d . . . . .
C5_3 C 0.07575(6) 0.58976(17) 0.80064(9) 0.0176(3) Uani 1 1 d . . . . .
C6_3 C 0.05659(7) 0.70938(19) 0.83378(9) 0.0211(3) Uani 1 1 d . . . . .
H6_3 H 0.077017 0.793077 0.849957 0.025 Uiso 1 1 calc R U . . .
C7_3 C 0.00215(7) 0.6856(2) 0.83927(10) 0.0254(4) Uani 1 1 d . . . . .
H7_3 H -0.020800 0.749843 0.859147 0.031 Uiso 1 1 calc R U . . .
C8_3 C -0.01157(7) 0.5522(2) 0.81053(10) 0.0252(4) Uani 1 1 d . . . . .
H8_3 H -0.045769 0.506603 0.807745 0.030 Uiso 1 1 calc R U . . .
C1_4 C 0.13063(6) 0.42848(16) 0.71830(8) 0.0144(3) Uani 1 1 d . . . . .
C2_4 C 0.11658(6) 0.45906(17) 0.64076(8) 0.0155(3) Uani 1 1 d . . . . .
C3_4 C 0.11652(6) 0.34978(17) 0.58869(8) 0.0159(3) Uani 1 1 d . . . . .
H3_4 H 0.107039 0.371690 0.536844 0.019 Uiso 1 1 calc R U . . .
C4_4 C 0.12997(6) 0.20909(17) 0.61042(8) 0.0150(3) Uani 1 1 d . . . . .
C5_4 C 0.14339(6) 0.18000(17) 0.68665(8) 0.0147(3) Uani 1 1 d . . . . .
H5_4 H 0.152675 0.084797 0.702507 0.018 Uiso 1 1 calc R U . . .
C6_4 C 0.14364(6) 0.28635(17) 0.74066(8) 0.0142(3) Uani 1 1 d . . . . .
C7_4 C 0.09972(7) 0.61125(18) 0.61484(9) 0.0213(4) Uani 1 1 d . . . . .
H7_4 H 0.114007 0.677234 0.657332 0.026 Uiso 1 1 calc R U . . .
C8_4 C 0.12327(9) 0.6606(2) 0.54766(11) 0.0336(4) Uani 1 1 d . . . . .
H8A_4 H 0.163028 0.656646 0.560270 0.050 Uiso 1 1 calc R U . . .
H8B_4 H 0.111668 0.759071 0.534696 0.050 Uiso 1 1 calc R U . . .
H8C_4 H 0.110225 0.597657 0.504896 0.050 Uiso 1 1 calc R U . . .
C9_4 C 0.03781(8) 0.6263(2) 0.59806(12) 0.0383(5) Uani 1 1 d . . . . .
H9A_4 H 0.027995 0.725202 0.583307 0.057 Uiso 1 1 calc R U . . .
H9B_4 H 0.023447 0.602010 0.642910 0.057 Uiso 1 1 calc R U . . .
H9C_4 H 0.022348 0.561393 0.557203 0.057 Uiso 1 1 calc R U . . .
C10_4 C 0.13078(7) 0.09069(17) 0.55341(9) 0.0192(3) Uani 1 1 d . . . . .
H10_4 H 0.135254 -0.002198 0.581237 0.023 Uiso 1 1 calc R U . . .
C11_4 C 0.07766(7) 0.0821(2) 0.49554(10) 0.0271(4) Uani 1 1 d . . . . .
H11A_4 H 0.046961 0.073296 0.521421 0.041 Uiso 1 1 calc R U . . .
H11B_4 H 0.078684 -0.001529 0.463339 0.041 Uiso 1 1 calc R U . . .
H11C_4 H 0.073395 0.169138 0.464882 0.041 Uiso 1 1 calc R U . . .
C12_4 C 0.17942(7) 0.1076(2) 0.51479(9) 0.0243(4) Uani 1 1 d . . . . .
H12A_4 H 0.176757 0.199270 0.488125 0.037 Uiso 1 1 calc R U . . .
H12B_4 H 0.179607 0.029173 0.479073 0.037 Uiso 1 1 calc R U . . .
H12C_4 H 0.213097 0.105248 0.552391 0.037 Uiso 1 1 calc R U . . .
C13_4 C 0.15846(6) 0.24668(17) 0.82351(8) 0.0171(3) Uani 1 1 d . . . . .
H13_4 H 0.153560 0.334128 0.853219 0.021 Uiso 1 1 calc R U . . .
C14_4 C 0.12172(8) 0.1298(2) 0.84494(10) 0.0277(4) Uani 1 1 d . . . . .
H14A_4 H 0.083715 0.160322 0.831459 0.042 Uiso 1 1 calc R U . . .
H14B_4 H 0.131083 0.112589 0.899002 0.042 Uiso 1 1 calc R U . . .
H14C_4 H 0.126782 0.041354 0.818103 0.042 Uiso 1 1 calc R U . . .
C15_4 C 0.21796(7) 0.2019(2) 0.84460(9) 0.0259(4) Uani 1 1 d . . . . .
H15A_4 H 0.223815 0.115048 0.816965 0.039 Uiso 1 1 calc R U . . .
H15B_4 H 0.227180 0.182766 0.898502 0.039 Uiso 1 1 calc R U . . .
H15C_4 H 0.241088 0.278985 0.831890 0.039 Uiso 1 1 calc R U . . .
 
loop_
 _atom_site_aniso_label
 _atom_site_aniso_U_11
 _atom_site_aniso_U_22
 _atom_site_aniso_U_33
 _atom_site_aniso_U_23
 _atom_site_aniso_U_13
 _atom_site_aniso_U_12
N1_1 0.0221(7) 0.0175(7) 0.0212(7) 0.0036(6) -0.0028(6) -0.0018(6)
C1_1 0.0210(8) 0.0286(9) 0.0232(9) -0.0011(7) -0.0052(7) -0.0017(7)
B1_1 0.0179(8) 0.0129(8) 0.0142(8) -0.0004(6) 0.0074(7) 0.0037(7)
N2_1 0.0182(7) 0.0183(7) 0.0250(7) 0.0007(6) 0.0009(6) 0.0007(5)
C2_1 0.0257(9) 0.0287(10) 0.0204(9) 0.0053(7) -0.0030(7) 0.0075(7)
C3_1 0.0235(8) 0.0168(8) 0.0197(8) 0.0029(6) 0.0037(7) 0.0040(7)
C4_1 0.0192(8) 0.0136(7) 0.0176(8) 0.0002(6) 0.0046(6) 0.0014(6)
C5_1 0.0171(7) 0.0148(8) 0.0157(8) -0.0017(6) 0.0048(6) 0.0024(6)
C6_1 0.0275(9) 0.0146(8) 0.0192(8) -0.0009(6) 0.0106(7) 0.0012(6)
C7_1 0.0271(9) 0.0154(8) 0.0372(10) -0.0058(7) 0.0187(8) -0.0054(7)
C8_1 0.0168(8) 0.0240(9) 0.0383(10) -0.0086(8) 0.0032(7) -0.0029(7)
C1_2 0.0118(7) 0.0121(7) 0.0135(7) -0.0002(6) -0.0003(6) -0.0009(6)
C2_2 0.0120(7) 0.0131(7) 0.0153(7) -0.0015(6) 0.0008(6) -0.0009(6)
C3_2 0.0135(7) 0.0157(7) 0.0124(7) -0.0006(6) 0.0022(6) -0.0011(6)
C4_2 0.0138(7) 0.0134(7) 0.0127(7) 0.0005(6) -0.0005(6) -0.0015(6)
C5_2 0.0165(7) 0.0125(7) 0.0170(8) -0.0012(6) 0.0033(6) 0.0022(6)
C6_2 0.0163(7) 0.0151(8) 0.0145(7) 0.0002(6) 0.0021(6) 0.0003(6)
C7_2 0.0191(8) 0.0136(7) 0.0197(8) 0.0015(6) 0.0068(6) 0.0027(6)
C8_2 0.0188(8) 0.0280(10) 0.0402(11) -0.0019(8) 0.0073(8) 0.0067(7)
C9_2 0.0330(9) 0.0185(8) 0.0219(9) -0.0018(7) 0.0103(7) 0.0045(7)
C10_2 0.0177(8) 0.0155(8) 0.0167(8) 0.0037(6) 0.0041(6) 0.0031(6)
C11_2 0.0291(9) 0.0180(8) 0.0149(8) 0.0031(6) 0.0027(7) 0.0002(7)
C12_2 0.0373(10) 0.0150(8) 0.0208(8) -0.0005(7) 0.0104(7) -0.0011(7)
C13_2 0.0268(9) 0.0145(8) 0.0166(8) 0.0032(6) 0.0074(7) 0.0055(7)
C14_2 0.0382(10) 0.0251(9) 0.0176(8) -0.0007(7) 0.0064(7) 0.0034(8)
C15_2 0.0267(9) 0.0274(9) 0.0248(9) 0.0044(7) 0.0119(7) 0.0050(7)
N1_3 0.0188(7) 0.0175(7) 0.0181(7) -0.0019(5) 0.0052(5) -0.0008(5)
C1_3 0.0187(8) 0.0230(9) 0.0230(9) 0.0050(7) 0.0023(7) -0.0031(7)
B1_3 0.0216(9) 0.0157(9) 0.0128(8) 0.0019(7) 0.0039(7) 0.0024(7)
N2_3 0.0173(7) 0.0228(7) 0.0214(7) -0.0020(6) 0.0025(5) 0.0006(6)
C2_3 0.0253(9) 0.0310(10) 0.0210(9) -0.0050(7) -0.0004(7) -0.0077(7)
C3_3 0.0252(9) 0.0255(9) 0.0193(8) -0.0068(7) 0.0058(7) -0.0016(7)
C4_3 0.0190(8) 0.0166(8) 0.0159(8) 0.0012(6) 0.0048(6) 0.0022(6)
C5_3 0.0184(8) 0.0202(8) 0.0134(7) -0.0002(6) 0.0013(6) 0.0016(6)
C6_3 0.0232(8) 0.0226(9) 0.0179(8) -0.0002(7) 0.0048(7) 0.0039(7)
C7_3 0.0230(9) 0.0305(10) 0.0243(9) 0.0024(7) 0.0084(7) 0.0101(7)
C8_3 0.0157(8) 0.0341(10) 0.0263(9) 0.0042(8) 0.0058(7) 0.0031(7)
C1_4 0.0117(7) 0.0170(8) 0.0149(7) -0.0022(6) 0.0034(6) -0.0002(6)
C2_4 0.0130(7) 0.0184(8) 0.0153(7) -0.0003(6) 0.0031(6) 0.0000(6)
C3_4 0.0164(7) 0.0197(8) 0.0114(7) 0.0007(6) 0.0025(6) -0.0021(6)
C4_4 0.0132(7) 0.0177(8) 0.0144(7) -0.0029(6) 0.0035(6) -0.0030(6)
C5_4 0.0126(7) 0.0147(7) 0.0167(8) 0.0003(6) 0.0028(6) -0.0012(6)
C6_4 0.0110(7) 0.0180(8) 0.0143(7) -0.0009(6) 0.0038(6) -0.0016(6)
C7_4 0.0280(9) 0.0178(8) 0.0167(8) -0.0012(6) 0.0010(7) 0.0048(7)
C8_4 0.0543(13) 0.0190(9) 0.0306(10) 0.0074(8) 0.0159(9) 0.0066(9)
C9_4 0.0322(10) 0.0387(12) 0.0413(12) 0.0073(9) -0.0002(9) 0.0156(9)
C10_4 0.0272(9) 0.0156(8) 0.0145(8) -0.0024(6) 0.0031(6) -0.0003(7)
C11_4 0.0283(9) 0.0273(9) 0.0240(9) -0.0105(7) 0.0003(7) -0.0049(7)
C12_4 0.0274(9) 0.0292(9) 0.0164(8) -0.0033(7) 0.0042(7) 0.0053(7)
C13_4 0.0191(8) 0.0188(8) 0.0130(7) -0.0015(6) 0.0024(6) -0.0005(6)
C14_4 0.0336(10) 0.0331(10) 0.0162(8) 0.0034(7) 0.0041(7) -0.0087(8)
C15_4 0.0222(9) 0.0358(10) 0.0179(8) 0.0012(7) -0.0007(7) 0.0024(8)
 
_geom_special_details
;
 All esds (except the esd in the dihedral angle between two l.s. planes)
 are estimated using the full covariance matrix.  The cell esds are taken
 into account individually in the estimation of esds in distances, angles
 and torsion angles; correlations between esds in cell parameters are only
 used when they are defined by crystal symmetry.  An approximate (isotropic)
 treatment of cell esds is used for estimating esds involving l.s. planes.
;
 
loop_
 _geom_bond_atom_site_label_1
 _geom_bond_atom_site_label_2
 _geom_bond_distance
 _geom_bond_site_symmetry_2
 _geom_bond_publ_flag
N1_1 C1_1 1.350(2) . ?
N1_1 C4_1 1.389(2) . ?
N1_1 H1_1 0.8800 . ?
C1_1 C2_1 1.380(3) . ?
C1_1 H1A_1 0.9500 . ?
B1_1 C4_1 1.530(2) . ?
B1_1 C5_1 1.536(2) . ?
B1_1 C1_2 1.592(2) . ?
N2_1 C8_1 1.350(2) . ?
N2_1 C5_1 1.388(2) . ?
N2_1 H2_1 0.8800 . ?
C2_1 C3_1 1.408(2) . ?
C2_1 H2A_1 0.9500 . ?
C3_1 C4_1 1.401(2) . ?
C3_1 H3_1 0.9500 . ?
C5_1 C6_1 1.394(2) . ?
C6_1 C7_1 1.405(2) . ?
C6_1 H6_1 0.9500 . ?
C7_1 C8_1 1.376(3) . ?
C7_1 H7_1 0.9500 . ?
C8_1 H8_1 0.9500 . ?
C1_2 C6_2 1.410(2) . ?
C1_2 C2_2 1.413(2) . ?
C2_2 C3_2 1.396(2) . ?
C2_2 C7_2 1.523(2) . ?
C3_2 C4_2 1.391(2) . ?
C3_2 H3_2 0.9500 . ?
C4_2 C5_2 1.395(2) . ?
C4_2 C10_2 1.521(2) . ?
C5_2 C6_2 1.392(2) . ?
C5_2 H5_2 0.9500 . ?
C6_2 C13_2 1.522(2) . ?
C7_2 C8_2 1.532(2) . ?
C7_2 C9_2 1.534(2) . ?
C7_2 H7_2 1.0000 . ?
C8_2 H8A_2 0.9800 . ?
C8_2 H8B_2 0.9800 . ?
C8_2 H8C_2 0.9800 . ?
C9_2 H9A_2 0.9800 . ?
C9_2 H9B_2 0.9800 . ?
C9_2 H9C_2 0.9800 . ?
C10_2 C11_2 1.522(2) . ?
C10_2 C12_2 1.533(2) . ?
C10_2 H10_2 1.0000 . ?
C11_2 H11A_2 0.9800 . ?
C11_2 H11B_2 0.9800 . ?
C11_2 H11C_2 0.9800 . ?
C12_2 H12A_2 0.9800 . ?
C12_2 H12B_2 0.9800 . ?
C12_2 H12C_2 0.9800 . ?
C13_2 C14_2 1.529(2) . ?
C13_2 C15_2 1.533(2) . ?
C13_2 H13_2 1.0000 . ?
C14_2 H14A_2 0.9800 . ?
C14_2 H14B_2 0.9800 . ?
C14_2 H14C_2 0.9800 . ?
C15_2 H15A_2 0.9800 . ?
C15_2 H15B_2 0.9800 . ?
C15_2 H15C_2 0.9800 . ?
N1_3 C1_3 1.351(2) . ?
N1_3 C4_3 1.390(2) . ?
N1_3 H1_3 0.8800 . ?
C1_3 C2_3 1.372(3) . ?
C1_3 H1A_3 0.9500 . ?
B1_3 C4_3 1.529(2) . ?
B1_3 C5_3 1.533(2) . ?
B1_3 C1_4 1.597(2) . ?
N2_3 C8_3 1.354(2) . ?
N2_3 C5_3 1.387(2) . ?
N2_3 H2_3 0.8800 . ?
C2_3 C3_3 1.401(2) . ?
C2_3 H2A_3 0.9500 . ?
C3_3 C4_3 1.395(2) . ?
C3_3 H3_3 0.9500 . ?
C5_3 C6_3 1.398(2) . ?
C6_3 C7_3 1.406(2) . ?
C6_3 H6_3 0.9500 . ?
C7_3 C8_3 1.369(3) . ?
C7_3 H7_3 0.9500 . ?
C8_3 H8_3 0.9500 . ?
C1_4 C6_4 1.408(2) . ?
C1_4 C2_4 1.416(2) . ?
C2_4 C3_4 1.393(2) . ?
C2_4 C7_4 1.532(2) . ?
C3_4 C4_4 1.395(2) . ?
C3_4 H3_4 0.9500 . ?
C4_4 C5_4 1.390(2) . ?
C4_4 C10_4 1.519(2) . ?
C5_4 C6_4 1.397(2) . ?
C5_4 H5_4 0.9500 . ?
C6_4 C13_4 1.528(2) . ?
C7_4 C8_4 1.527(2) . ?
C7_4 C9_4 1.530(3) . ?
C7_4 H7_4 1.0000 . ?
C8_4 H8A_4 0.9800 . ?
C8_4 H8B_4 0.9800 . ?
C8_4 H8C_4 0.9800 . ?
C9_4 H9A_4 0.9800 . ?
C9_4 H9B_4 0.9800 . ?
C9_4 H9C_4 0.9800 . ?
C10_4 C12_4 1.528(2) . ?
C10_4 C11_4 1.534(2) . ?
C10_4 H10_4 1.0000 . ?
C11_4 H11A_4 0.9800 . ?
C11_4 H11B_4 0.9800 . ?
C11_4 H11C_4 0.9800 . ?
C12_4 H12A_4 0.9800 . ?
C12_4 H12B_4 0.9800 . ?
C12_4 H12C_4 0.9800 . ?
C13_4 C15_4 1.526(2) . ?
C13_4 C14_4 1.527(2) . ?
C13_4 H13_4 1.0000 . ?
C14_4 H14A_4 0.9800 . ?
C14_4 H14B_4 0.9800 . ?
C14_4 H14C_4 0.9800 . ?
C15_4 H15A_4 0.9800 . ?
C15_4 H15B_4 0.9800 . ?
C15_4 H15C_4 0.9800 . ?
 
loop_
 _geom_angle_atom_site_label_1
 _geom_angle_atom_site_label_2
 _geom_angle_atom_site_label_3
 _geom_angle
 _geom_angle_site_symmetry_1
 _geom_angle_site_symmetry_3
 _geom_angle_publ_flag
C1_1 N1_1 C4_1 111.35(14) . . ?
C1_1 N1_1 H1_1 124.3 . . ?
C4_1 N1_1 H1_1 124.3 . . ?
N1_1 C1_1 C2_1 108.25(15) . . ?
N1_1 C1_1 H1A_1 125.9 . . ?
C2_1 C1_1 H1A_1 125.9 . . ?
C4_1 B1_1 C5_1 123.47(14) . . ?
C4_1 B1_1 C1_2 119.62(14) . . ?
C5_1 B1_1 C1_2 116.80(13) . . ?
C8_1 N2_1 C5_1 111.47(14) . . ?
C8_1 N2_1 H2_1 124.3 . . ?
C5_1 N2_1 H2_1 124.3 . . ?
C1_1 C2_1 C3_1 106.67(15) . . ?
C1_1 C2_1 H2A_1 126.7 . . ?
C3_1 C2_1 H2A_1 126.7 . . ?
C4_1 C3_1 C2_1 109.09(15) . . ?
C4_1 C3_1 H3_1 125.5 . . ?
C2_1 C3_1 H3_1 125.5 . . ?
N1_1 C4_1 C3_1 104.63(13) . . ?
N1_1 C4_1 B1_1 120.90(14) . . ?
C3_1 C4_1 B1_1 134.46(15) . . ?
N2_1 C5_1 C6_1 104.63(14) . . ?
N2_1 C5_1 B1_1 120.30(14) . . ?
C6_1 C5_1 B1_1 134.98(15) . . ?
C5_1 C6_1 C7_1 109.01(15) . . ?
C5_1 C6_1 H6_1 125.5 . . ?
C7_1 C6_1 H6_1 125.5 . . ?
C8_1 C7_1 C6_1 107.07(15) . . ?
C8_1 C7_1 H7_1 126.5 . . ?
C6_1 C7_1 H7_1 126.5 . . ?
N2_1 C8_1 C7_1 107.82(15) . . ?
N2_1 C8_1 H8_1 126.1 . . ?
C7_1 C8_1 H8_1 126.1 . . ?
C6_2 C1_2 C2_2 118.48(13) . . ?
C6_2 C1_2 B1_1 117.97(13) . . ?
C2_2 C1_2 B1_1 123.52(13) . . ?
C3_2 C2_2 C1_2 119.88(14) . . ?
C3_2 C2_2 C7_2 119.48(13) . . ?
C1_2 C2_2 C7_2 120.63(13) . . ?
C4_2 C3_2 C2_2 121.78(14) . . ?
C4_2 C3_2 H3_2 119.1 . . ?
C2_2 C3_2 H3_2 119.1 . . ?
C3_2 C4_2 C5_2 118.06(14) . . ?
C3_2 C4_2 C10_2 123.36(14) . . ?
C5_2 C4_2 C10_2 118.58(13) . . ?
C6_2 C5_2 C4_2 121.70(14) . . ?
C6_2 C5_2 H5_2 119.1 . . ?
C4_2 C5_2 H5_2 119.1 . . ?
C5_2 C6_2 C1_2 120.10(14) . . ?
C5_2 C6_2 C13_2 119.72(14) . . ?
C1_2 C6_2 C13_2 120.17(13) . . ?
C2_2 C7_2 C8_2 110.39(13) . . ?
C2_2 C7_2 C9_2 112.64(13) . . ?
C8_2 C7_2 C9_2 109.86(14) . . ?
C2_2 C7_2 H7_2 107.9 . . ?
C8_2 C7_2 H7_2 107.9 . . ?
C9_2 C7_2 H7_2 107.9 . . ?
C7_2 C8_2 H8A_2 109.5 . . ?
C7_2 C8_2 H8B_2 109.5 . . ?
H8A_2 C8_2 H8B_2 109.5 . . ?
C7_2 C8_2 H8C_2 109.5 . . ?
H8A_2 C8_2 H8C_2 109.5 . . ?
H8B_2 C8_2 H8C_2 109.5 . . ?
C7_2 C9_2 H9A_2 109.5 . . ?
C7_2 C9_2 H9B_2 109.5 . . ?
H9A_2 C9_2 H9B_2 109.5 . . ?
C7_2 C9_2 H9C_2 109.5 . . ?
H9A_2 C9_2 H9C_2 109.5 . . ?
H9B_2 C9_2 H9C_2 109.5 . . ?
C4_2 C10_2 C11_2 114.05(13) . . ?
C4_2 C10_2 C12_2 110.63(13) . . ?
C11_2 C10_2 C12_2 110.12(13) . . ?
C4_2 C10_2 H10_2 107.2 . . ?
C11_2 C10_2 H10_2 107.2 . . ?
C12_2 C10_2 H10_2 107.2 . . ?
C10_2 C11_2 H11A_2 109.5 . . ?
C10_2 C11_2 H11B_2 109.5 . . ?
H11A_2 C11_2 H11B_2 109.5 . . ?
C10_2 C11_2 H11C_2 109.5 . . ?
H11A_2 C11_2 H11C_2 109.5 . . ?
H11B_2 C11_2 H11C_2 109.5 . . ?
C10_2 C12_2 H12A_2 109.5 . . ?
C10_2 C12_2 H12B_2 109.5 . . ?
H12A_2 C12_2 H12B_2 109.5 . . ?
C10_2 C12_2 H12C_2 109.5 . . ?
H12A_2 C12_2 H12C_2 109.5 . . ?
H12B_2 C12_2 H12C_2 109.5 . . ?
C6_2 C13_2 C14_2 111.75(14) . . ?
C6_2 C13_2 C15_2 111.66(13) . . ?
C14_2 C13_2 C15_2 111.08(14) . . ?
C6_2 C13_2 H13_2 107.4 . . ?
C14_2 C13_2 H13_2 107.4 . . ?
C15_2 C13_2 H13_2 107.4 . . ?
C13_2 C14_2 H14A_2 109.5 . . ?
C13_2 C14_2 H14B_2 109.5 . . ?
H14A_2 C14_2 H14B_2 109.5 . . ?
C13_2 C14_2 H14C_2 109.5 . . ?
H14A_2 C14_2 H14C_2 109.5 . . ?
H14B_2 C14_2 H14C_2 109.5 . . ?
C13_2 C15_2 H15A_2 109.5 . . ?
C13_2 C15_2 H15B_2 109.5 . . ?
H15A_2 C15_2 H15B_2 109.5 . . ?
C13_2 C15_2 H15C_2 109.5 . . ?
H15A_2 C15_2 H15C_2 109.5 . . ?
H15B_2 C15_2 H15C_2 109.5 . . ?
C1_3 N1_3 C4_3 111.09(14) . . ?
C1_3 N1_3 H1_3 124.5 . . ?
C4_3 N1_3 H1_3 124.5 . . ?
N1_3 C1_3 C2_3 108.11(15) . . ?
N1_3 C1_3 H1A_3 125.9 . . ?
C2_3 C1_3 H1A_3 125.9 . . ?
C4_3 B1_3 C5_3 121.71(14) . . ?
C4_3 B1_3 C1_4 120.25(14) . . ?
C5_3 B1_3 C1_4 118.02(14) . . ?
C8_3 N2_3 C5_3 111.01(14) . . ?
C8_3 N2_3 H2_3 124.5 . . ?
C5_3 N2_3 H2_3 124.5 . . ?
C1_3 C2_3 C3_3 107.07(15) . . ?
C1_3 C2_3 H2A_3 126.5 . . ?
C3_3 C2_3 H2A_3 126.5 . . ?
C4_3 C3_3 C2_3 109.08(15) . . ?
C4_3 C3_3 H3_3 125.5 . . ?
C2_3 C3_3 H3_3 125.5 . . ?
N1_3 C4_3 C3_3 104.66(14) . . ?
N1_3 C4_3 B1_3 122.60(14) . . ?
C3_3 C4_3 B1_3 132.35(15) . . ?
N2_3 C5_3 C6_3 104.82(14) . . ?
N2_3 C5_3 B1_3 121.38(14) . . ?
C6_3 C5_3 B1_3 133.78(15) . . ?
C5_3 C6_3 C7_3 108.84(16) . . ?
C5_3 C6_3 H6_3 125.6 . . ?
C7_3 C6_3 H6_3 125.6 . . ?
C8_3 C7_3 C6_3 107.05(15) . . ?
C8_3 C7_3 H7_3 126.5 . . ?
C6_3 C7_3 H7_3 126.5 . . ?
N2_3 C8_3 C7_3 108.26(15) . . ?
N2_3 C8_3 H8_3 125.9 . . ?
C7_3 C8_3 H8_3 125.9 . . ?
C6_4 C1_4 C2_4 118.52(14) . . ?
C6_4 C1_4 B1_3 120.99(13) . . ?
C2_4 C1_4 B1_3 120.47(14) . . ?
C3_4 C2_4 C1_4 119.85(14) . . ?
C3_4 C2_4 C7_4 120.42(14) . . ?
C1_4 C2_4 C7_4 119.69(14) . . ?
C2_4 C3_4 C4_4 121.93(14) . . ?
C2_4 C3_4 H3_4 119.0 . . ?
C4_4 C3_4 H3_4 119.0 . . ?
C5_4 C4_4 C3_4 117.78(14) . . ?
C5_4 C4_4 C10_4 120.45(14) . . ?
C3_4 C4_4 C10_4 121.76(14) . . ?
C4_4 C5_4 C6_4 122.06(14) . . ?
C4_4 C5_4 H5_4 119.0 . . ?
C6_4 C5_4 H5_4 119.0 . . ?
C5_4 C6_4 C1_4 119.84(14) . . ?
C5_4 C6_4 C13_4 119.30(14) . . ?
C1_4 C6_4 C13_4 120.85(13) . . ?
C8_4 C7_4 C9_4 110.22(15) . . ?
C8_4 C7_4 C2_4 113.60(14) . . ?
C9_4 C7_4 C2_4 110.88(15) . . ?
C8_4 C7_4 H7_4 107.3 . . ?
C9_4 C7_4 H7_4 107.3 . . ?
C2_4 C7_4 H7_4 107.3 . . ?
C7_4 C8_4 H8A_4 109.5 . . ?
C7_4 C8_4 H8B_4 109.5 . . ?
H8A_4 C8_4 H8B_4 109.5 . . ?
C7_4 C8_4 H8C_4 109.5 . . ?
H8A_4 C8_4 H8C_4 109.5 . . ?
H8B_4 C8_4 H8C_4 109.5 . . ?
C7_4 C9_4 H9A_4 109.5 . . ?
C7_4 C9_4 H9B_4 109.5 . . ?
H9A_4 C9_4 H9B_4 109.5 . . ?
C7_4 C9_4 H9C_4 109.5 . . ?
H9A_4 C9_4 H9C_4 109.5 . . ?
H9B_4 C9_4 H9C_4 109.5 . . ?
C4_4 C10_4 C12_4 110.81(13) . . ?
C4_4 C10_4 C11_4 112.54(13) . . ?
C12_4 C10_4 C11_4 110.75(14) . . ?
C4_4 C10_4 H10_4 107.5 . . ?
C12_4 C10_4 H10_4 107.5 . . ?
C11_4 C10_4 H10_4 107.5 . . ?
C10_4 C11_4 H11A_4 109.5 . . ?
C10_4 C11_4 H11B_4 109.5 . . ?
H11A_4 C11_4 H11B_4 109.5 . . ?
C10_4 C11_4 H11C_4 109.5 . . ?
H11A_4 C11_4 H11C_4 109.5 . . ?
H11B_4 C11_4 H11C_4 109.5 . . ?
C10_4 C12_4 H12A_4 109.5 . . ?
C10_4 C12_4 H12B_4 109.5 . . ?
H12A_4 C12_4 H12B_4 109.5 . . ?
C10_4 C12_4 H12C_4 109.5 . . ?
H12A_4 C12_4 H12C_4 109.5 . . ?
H12B_4 C12_4 H12C_4 109.5 . . ?
C15_4 C13_4 C14_4 110.38(14) . . ?
C15_4 C13_4 C6_4 110.84(13) . . ?
C14_4 C13_4 C6_4 112.40(13) . . ?
C15_4 C13_4 H13_4 107.7 . . ?
C14_4 C13_4 H13_4 107.7 . . ?
C6_4 C13_4 H13_4 107.7 . . ?
C13_4 C14_4 H14A_4 109.5 . . ?
C13_4 C14_4 H14B_4 109.5 . . ?
H14A_4 C14_4 H14B_4 109.5 . . ?
C13_4 C14_4 H14C_4 109.5 . . ?
H14A_4 C14_4 H14C_4 109.5 . . ?
H14B_4 C14_4 H14C_4 109.5 . . ?
C13_4 C15_4 H15A_4 109.5 . . ?
C13_4 C15_4 H15B_4 109.5 . . ?
H15A_4 C15_4 H15B_4 109.5 . . ?
C13_4 C15_4 H15C_4 109.5 . . ?
H15A_4 C15_4 H15C_4 109.5 . . ?
H15B_4 C15_4 H15C_4 109.5 . . ?
 
loop_
 _geom_torsion_atom_site_label_1
 _geom_torsion_atom_site_label_2
 _geom_torsion_atom_site_label_3
 _geom_torsion_atom_site_label_4
 _geom_torsion
 _geom_torsion_site_symmetry_1
 _geom_torsion_site_symmetry_2
 _geom_torsion_site_symmetry_3
 _geom_torsion_site_symmetry_4
 _geom_torsion_publ_flag
C4_1 N1_1 C1_1 C2_1 -0.1(2) . . . . ?
N1_1 C1_1 C2_1 C3_1 -0.2(2) . . . . ?
C1_1 C2_1 C3_1 C4_1 0.4(2) . . . . ?
C1_1 N1_1 C4_1 C3_1 0.37(19) . . . . ?
C1_1 N1_1 C4_1 B1_1 -178.63(15) . . . . ?
C2_1 C3_1 C4_1 N1_1 -0.48(18) . . . . ?
C2_1 C3_1 C4_1 B1_1 178.32(17) . . . . ?
C5_1 B1_1 C4_1 N1_1 -173.67(14) . . . . ?
C1_2 B1_1 C4_1 N1_1 2.5(2) . . . . ?
C5_1 B1_1 C4_1 C3_1 7.7(3) . . . . ?
C1_2 B1_1 C4_1 C3_1 -176.11(17) . . . . ?
C8_1 N2_1 C5_1 C6_1 -0.08(18) . . . . ?
C8_1 N2_1 C5_1 B1_1 -177.18(14) . . . . ?
C4_1 B1_1 C5_1 N2_1 -177.48(14) . . . . ?
C1_2 B1_1 C5_1 N2_1 6.2(2) . . . . ?
C4_1 B1_1 C5_1 C6_1 6.5(3) . . . . ?
C1_2 B1_1 C5_1 C6_1 -169.82(16) . . . . ?
N2_1 C5_1 C6_1 C7_1 -0.16(17) . . . . ?
B1_1 C5_1 C6_1 C7_1 176.30(17) . . . . ?
C5_1 C6_1 C7_1 C8_1 0.34(19) . . . . ?
C5_1 N2_1 C8_1 C7_1 0.29(19) . . . . ?
C6_1 C7_1 C8_1 N2_1 -0.38(19) . . . . ?
C4_1 B1_1 C1_2 C6_2 -93.03(17) . . . . ?
C5_1 B1_1 C1_2 C6_2 83.42(18) . . . . ?
C4_1 B1_1 C1_2 C2_2 89.09(19) . . . . ?
C5_1 B1_1 C1_2 C2_2 -94.46(18) . . . . ?
C6_2 C1_2 C2_2 C3_2 0.3(2) . . . . ?
B1_1 C1_2 C2_2 C3_2 178.19(14) . . . . ?
C6_2 C1_2 C2_2 C7_2 179.75(13) . . . . ?
B1_1 C1_2 C2_2 C7_2 -2.4(2) . . . . ?
C1_2 C2_2 C3_2 C4_2 -0.3(2) . . . . ?
C7_2 C2_2 C3_2 C4_2 -179.72(14) . . . . ?
C2_2 C3_2 C4_2 C5_2 0.4(2) . . . . ?
C2_2 C3_2 C4_2 C10_2 -178.95(14) . . . . ?
C3_2 C4_2 C5_2 C6_2 -0.5(2) . . . . ?
C10_2 C4_2 C5_2 C6_2 178.83(14) . . . . ?
C4_2 C5_2 C6_2 C1_2 0.6(2) . . . . ?
C4_2 C5_2 C6_2 C13_2 -178.13(14) . . . . ?
C2_2 C1_2 C6_2 C5_2 -0.5(2) . . . . ?
B1_1 C1_2 C6_2 C5_2 -178.46(14) . . . . ?
C2_2 C1_2 C6_2 C13_2 178.25(13) . . . . ?
B1_1 C1_2 C6_2 C13_2 0.3(2) . . . . ?
C3_2 C2_2 C7_2 C8_2 78.87(18) . . . . ?
C1_2 C2_2 C7_2 C8_2 -100.56(17) . . . . ?
C3_2 C2_2 C7_2 C9_2 -44.34(19) . . . . ?
C1_2 C2_2 C7_2 C9_2 136.23(15) . . . . ?
C3_2 C4_2 C10_2 C11_2 10.5(2) . . . . ?
C5_2 C4_2 C10_2 C11_2 -168.87(14) . . . . ?
C3_2 C4_2 C10_2 C12_2 -114.32(16) . . . . ?
C5_2 C4_2 C10_2 C12_2 66.35(18) . . . . ?
C5_2 C6_2 C13_2 C14_2 -63.94(19) . . . . ?
C1_2 C6_2 C13_2 C14_2 117.34(16) . . . . ?
C5_2 C6_2 C13_2 C15_2 61.17(19) . . . . ?
C1_2 C6_2 C13_2 C15_2 -117.55(16) . . . . ?
C4_3 N1_3 C1_3 C2_3 -0.17(19) . . . . ?
N1_3 C1_3 C2_3 C3_3 0.2(2) . . . . ?
C1_3 C2_3 C3_3 C4_3 -0.2(2) . . . . ?
C1_3 N1_3 C4_3 C3_3 0.06(18) . . . . ?
C1_3 N1_3 C4_3 B1_3 -173.51(14) . . . . ?
C2_3 C3_3 C4_3 N1_3 0.07(19) . . . . ?
C2_3 C3_3 C4_3 B1_3 172.74(17) . . . . ?
C5_3 B1_3 C4_3 N1_3 -178.68(14) . . . . ?
C1_4 B1_3 C4_3 N1_3 3.0(2) . . . . ?
C5_3 B1_3 C4_3 C3_3 9.7(3) . . . . ?
C1_4 B1_3 C4_3 C3_3 -168.61(17) . . . . ?
C8_3 N2_3 C5_3 C6_3 -0.85(18) . . . . ?
C8_3 N2_3 C5_3 B1_3 -179.77(15) . . . . ?
C4_3 B1_3 C5_3 N2_3 -159.89(15) . . . . ?
C1_4 B1_3 C5_3 N2_3 18.5(2) . . . . ?
C4_3 B1_3 C5_3 C6_3 21.5(3) . . . . ?
C1_4 B1_3 C5_3 C6_3 -160.05(17) . . . . ?
N2_3 C5_3 C6_3 C7_3 0.10(18) . . . . ?
B1_3 C5_3 C6_3 C7_3 178.83(17) . . . . ?
C5_3 C6_3 C7_3 C8_3 0.65(19) . . . . ?
C5_3 N2_3 C8_3 C7_3 1.29(19) . . . . ?
C6_3 C7_3 C8_3 N2_3 -1.17(19) . . . . ?
C4_3 B1_3 C1_4 C6_4 83.31(19) . . . . ?
C5_3 B1_3 C1_4 C6_4 -95.12(18) . . . . ?
C4_3 B1_3 C1_4 C2_4 -98.31(18) . . . . ?
C5_3 B1_3 C1_4 C2_4 83.27(19) . . . . ?
C6_4 C1_4 C2_4 C3_4 -0.8(2) . . . . ?
B1_3 C1_4 C2_4 C3_4 -179.17(14) . . . . ?
C6_4 C1_4 C2_4 C7_4 177.22(14) . . . . ?
B1_3 C1_4 C2_4 C7_4 -1.2(2) . . . . ?
C1_4 C2_4 C3_4 C4_4 0.0(2) . . . . ?
C7_4 C2_4 C3_4 C4_4 -177.93(14) . . . . ?
C2_4 C3_4 C4_4 C5_4 0.3(2) . . . . ?
C2_4 C3_4 C4_4 C10_4 -178.94(14) . . . . ?
C3_4 C4_4 C5_4 C6_4 0.0(2) . . . . ?
C10_4 C4_4 C5_4 C6_4 179.32(14) . . . . ?
C4_4 C5_4 C6_4 C1_4 -0.8(2) . . . . ?
C4_4 C5_4 C6_4 C13_4 179.63(14) . . . . ?
C2_4 C1_4 C6_4 C5_4 1.1(2) . . . . ?
B1_3 C1_4 C6_4 C5_4 179.52(13) . . . . ?
C2_4 C1_4 C6_4 C13_4 -179.29(13) . . . . ?
B1_3 C1_4 C6_4 C13_4 -0.9(2) . . . . ?
C3_4 C2_4 C7_4 C8_4 -43.2(2) . . . . ?
C1_4 C2_4 C7_4 C8_4 138.87(16) . . . . ?
C3_4 C2_4 C7_4 C9_4 81.60(19) . . . . ?
C1_4 C2_4 C7_4 C9_4 -96.36(17) . . . . ?
C5_4 C4_4 C10_4 C12_4 -107.13(16) . . . . ?
C3_4 C4_4 C10_4 C12_4 72.13(18) . . . . ?
C5_4 C4_4 C10_4 C11_4 128.26(16) . . . . ?
C3_4 C4_4 C10_4 C11_4 -52.5(2) . . . . ?
C5_4 C6_4 C13_4 C15_4 66.89(18) . . . . ?
C1_4 C6_4 C13_4 C15_4 -112.73(16) . . . . ?
C5_4 C6_4 C13_4 C14_4 -57.17(19) . . . . ?
C1_4 C6_4 C13_4 C14_4 123.22(16) . . . . ?
 
_refine_diff_density_max    0.269
_refine_diff_density_min   -0.226
_refine_diff_density_rms    0.045

_shelx_res_file
;
TITL test_a.res in P2(1)/c
    test_a.res
    created by SHELXL-2018/3 at 17:01:19 on 24-Oct-2022
REM Old TITL test in P2(1)/c
REM SHELXT solution in P2(1)/c
REM R1 0.143,  Rweak 0.010,  Alpha 0.031,  Orientation as input
REM Formula found by SHELXT:  C48 N4
CELL  0.71073  25.0782   9.3406  18.1988   90.000  101.051   90.000
ZERR    8.000   0.0046   0.0018   0.0045    0.000    0.008    0.000
LATT  1
SYMM -X, 1/2+Y, 1/2-Z
SFAC C H B N
UNIT 184 248 8 16
TEMP -167.150
L.S. 10
BOND $H
LIST 4
conf
acta 52
FMAP 2
PLAN 20
WGHT    0.035200    2.796300
FVAR       0.38758
RESI 1 MAIN
N1    4    0.472088    0.760782    0.752356    11.00000    0.02208    0.01746 =
         0.02116    0.00365   -0.00275   -0.00183
AFIX  43
H1    2    0.469255    0.841678    0.727122    11.00000   -1.20000
AFIX   0
C1    1    0.513566    0.728324    0.808859    11.00000    0.02095    0.02855 =
         0.02318   -0.00114   -0.00525   -0.00170
AFIX  43
H1A   2    0.543863    0.787907    0.827385    11.00000   -1.20000
AFIX   0
B1    3    0.384386    0.661028    0.676371    11.00000    0.01786    0.01291 =
         0.01419   -0.00040    0.00739    0.00374
N2    4    0.295212    0.563627    0.603855    11.00000    0.01825    0.01832 =
         0.02498    0.00071    0.00086    0.00068
AFIX  43
H2    2    0.292469    0.631690    0.569903    11.00000   -1.20000
AFIX   0
C2    1    0.504398    0.593692    0.835094    11.00000    0.02570    0.02866 =
         0.02039    0.00529   -0.00301    0.00751
AFIX  43
H2A   2    0.527010    0.543458    0.874607    11.00000   -1.20000
AFIX   0
C3    1    0.455033    0.545247    0.791937    11.00000    0.02349    0.01676 =
         0.01973    0.00285    0.00368    0.00403
AFIX  43
H3    2    0.438355    0.455697    0.797713    11.00000   -1.20000
AFIX   0
C4    1    0.434443    0.650206    0.739119    11.00000    0.01921    0.01363 =
         0.01756    0.00016    0.00457    0.00142
C5    1    0.338430    0.549770    0.663777    11.00000    0.01715    0.01482 =
         0.01568   -0.00170    0.00480    0.00237
C6    1    0.325833    0.429264    0.702351    11.00000    0.02749    0.01456 =
         0.01921   -0.00095    0.01064    0.00125
AFIX  43
H6    2    0.347600    0.390928    0.746456    11.00000   -1.20000
AFIX   0
C7    1    0.275741    0.373675    0.665455    11.00000    0.02709    0.01540 =
         0.03720   -0.00579    0.01874   -0.00536
AFIX  43
H7    2    0.257611    0.292205    0.680038    11.00000   -1.20000
AFIX   0
C8    1    0.257914    0.459486    0.604241    11.00000    0.01681    0.02402 =
         0.03827   -0.00859    0.00316   -0.00289
AFIX  43
H8    2    0.225194    0.447601    0.568589    11.00000   -1.20000
AFIX   0
RESI 0
RESI 2 TIP
C1    1    0.376512    0.797981    0.623347    11.00000    0.01175    0.01209 =
         0.01348   -0.00019   -0.00033   -0.00091
C2    1    0.397242    0.808224    0.556639    11.00000    0.01204    0.01305 =
         0.01533   -0.00149    0.00078   -0.00090
C3    1    0.387198    0.930708    0.512198    11.00000    0.01353    0.01575 =
         0.01241   -0.00064    0.00221   -0.00113
AFIX  43
H3    2    0.401497    0.936544    0.467580    11.00000   -1.20000
AFIX   0
C4    1    0.356823    1.044431    0.531474    11.00000    0.01383    0.01337 =
         0.01270    0.00047   -0.00046   -0.00152
C5    1    0.336543    1.033749    0.597463    11.00000    0.01648    0.01251 =
         0.01697   -0.00116    0.00331    0.00224
AFIX  43
H5    2    0.315972    1.110818    0.611684    11.00000   -1.20000
AFIX   0
C6    1    0.345662    0.913081    0.643027    11.00000    0.01631    0.01505 =
         0.01446    0.00023    0.00212    0.00029
C7    1    0.431016    0.687244    0.532916    11.00000    0.01915    0.01362 =
         0.01969    0.00153    0.00679    0.00271
AFIX  13
H7    2    0.424764    0.599570    0.561645    11.00000   -1.20000
AFIX   0
C8    1    0.491630    0.723847    0.552692    11.00000    0.01877    0.02798 =
         0.04025   -0.00189    0.00728    0.00667
AFIX 137
H8A   2    0.498485    0.812423    0.527170    11.00000   -1.50000
H8B   2    0.512796    0.645657    0.536607    11.00000   -1.50000
H8C   2    0.502381    0.736874    0.606948    11.00000   -1.50000
AFIX   0
C9    1    0.415003    0.652388    0.449238    11.00000    0.03301    0.01855 =
         0.02194   -0.00184    0.01032    0.00447
AFIX 137
H9A   2    0.375710    0.636283    0.436167    11.00000   -1.50000
H9B   2    0.434159    0.565930    0.438189    11.00000   -1.50000
H9C   2    0.424910    0.732678    0.419884    11.00000   -1.50000
AFIX   0
C10   1    0.344194    1.178550    0.483922    11.00000    0.01772    0.01549 =
         0.01671    0.00370    0.00412    0.00311
AFIX  13
H10   2    0.304092    1.194666    0.476370    11.00000   -1.20000
AFIX   0
C11   1    0.358746    1.167215    0.406700    11.00000    0.02907    0.01803 =
         0.01492    0.00305    0.00269    0.00016
AFIX 137
H11A  2    0.398150    1.156005    0.411943    11.00000   -1.50000
H11B  2    0.347071    1.254290    0.378060    11.00000   -1.50000
H11C  2    0.340388    1.084051    0.380371    11.00000   -1.50000
AFIX   0
C12   1    0.371891    1.309580    0.525384    11.00000    0.03731    0.01497 =
         0.02080   -0.00051    0.01039   -0.00108
AFIX 137
H12A  2    0.411398    1.299747    0.531413    11.00000   -1.50000
H12B  2    0.361936    1.316527    0.574772    11.00000   -1.50000
H12C  2    0.360051    1.396252    0.496480    11.00000   -1.50000
AFIX   0
C13   1    0.321206    0.904610    0.713282    11.00000    0.02683    0.01451 =
         0.01661    0.00319    0.00736    0.00547
AFIX  13
H13   2    0.331576    0.809662    0.737183    11.00000   -1.20000
AFIX   0
C14   1    0.344248    1.020098    0.770121    11.00000    0.03823    0.02507 =
         0.01756   -0.00067    0.00641    0.00343
AFIX 137
H14A  2    0.383867    1.010785    0.782985    11.00000   -1.50000
H14B  2    0.328889    1.008652    0.815397    11.00000   -1.50000
H14C  2    0.334754    1.114869    0.748406    11.00000   -1.50000
AFIX   0
C15   1    0.258985    0.910780    0.694648    11.00000    0.02674    0.02740 =
         0.02478    0.00436    0.01193    0.00496
AFIX 137
H15A  2    0.247394    1.004488    0.673126    11.00000   -1.50000
H15B  2    0.244534    0.896324    0.740457    11.00000   -1.50000
H15C  2    0.245253    0.835472    0.658450    11.00000   -1.50000
AFIX   0
RESI 0
RESI 3 MAIN
N1    4    0.232480    0.596365    0.794485    11.00000    0.01876    0.01749 =
         0.01812   -0.00193    0.00516   -0.00075
AFIX  43
H1    2    0.236494    0.539731    0.757285    11.00000   -1.20000
AFIX   0
C1    1    0.273633    0.665085    0.839531    11.00000    0.01866    0.02302 =
         0.02300    0.00495    0.00227   -0.00308
AFIX  43
H1A   2    0.310963    0.660080    0.836377    11.00000   -1.20000
AFIX   0
B1    3    0.130121    0.552137    0.778738    11.00000    0.02156    0.01566 =
         0.01279    0.00187    0.00393    0.00242
N2    4    0.031996    0.496338    0.786782    11.00000    0.01734    0.02284 =
         0.02139   -0.00199    0.00246    0.00063
AFIX  43
H2    2    0.032479    0.411977    0.765392    11.00000   -1.20000
AFIX   0
C2    1    0.252128    0.743389    0.890644    11.00000    0.02526    0.03101 =
         0.02103   -0.00497   -0.00036   -0.00769
AFIX  43
H2A   2    0.271668    0.802478    0.929074    11.00000   -1.20000
AFIX   0
C3    1    0.195909    0.719736    0.875450    11.00000    0.02519    0.02553 =
         0.01931   -0.00676    0.00582   -0.00157
AFIX  43
H3    2    0.170657    0.760427    0.902282    11.00000   -1.20000
AFIX   0
C4    1    0.182966    0.626874    0.814620    11.00000    0.01896    0.01662 =
         0.01591    0.00119    0.00481    0.00218
C5    1    0.075752    0.589756    0.800636    11.00000    0.01842    0.02023 =
         0.01337   -0.00015    0.00130    0.00159
C6    1    0.056588    0.709379    0.833784    11.00000    0.02320    0.02255 =
         0.01785   -0.00023    0.00485    0.00393
AFIX  43
H6    2    0.077017    0.793077    0.849957    11.00000   -1.20000
AFIX   0
C7    1    0.002146    0.685551    0.839266    11.00000    0.02297    0.03053 =
         0.02430    0.00244    0.00843    0.01009
AFIX  43
H7    2   -0.020800    0.749843    0.859147    11.00000   -1.20000
AFIX   0
C8    1   -0.011569    0.552151    0.810533    11.00000    0.01574    0.03414 =
         0.02631    0.00422    0.00575    0.00310
AFIX  43
H8    2   -0.045769    0.506603    0.807745    11.00000   -1.20000
AFIX   0
RESI 0
RESI 4 TIP
C1    1    0.130627    0.428475    0.718303    11.00000    0.01173    0.01705 =
         0.01486   -0.00217    0.00337   -0.00017
C2    1    0.116581    0.459056    0.640763    11.00000    0.01296    0.01835 =
         0.01531   -0.00033    0.00305   -0.00004
C3    1    0.116519    0.349780    0.588685    11.00000    0.01643    0.01970 =
         0.01143    0.00068    0.00253   -0.00205
AFIX  43
H3    2    0.107039    0.371690    0.536844    11.00000   -1.20000
AFIX   0
C4    1    0.129969    0.209093    0.610416    11.00000    0.01318    0.01770 =
         0.01436   -0.00285    0.00349   -0.00304
C5    1    0.143388    0.180001    0.686655    11.00000    0.01255    0.01471 =
         0.01671    0.00028    0.00284   -0.00120
AFIX  43
H5    2    0.152675    0.084797    0.702507    11.00000   -1.20000
AFIX   0
C6    1    0.143641    0.286355    0.740660    11.00000    0.01097    0.01799 =
         0.01428   -0.00091    0.00375   -0.00159
C7    1    0.099723    0.611253    0.614838    11.00000    0.02804    0.01779 =
         0.01670   -0.00121    0.00096    0.00477
AFIX  13
H7    2    0.114007    0.677234    0.657332    11.00000   -1.20000
AFIX   0
C8    1    0.123271    0.660575    0.547656    11.00000    0.05429    0.01895 =
         0.03063    0.00736    0.01590    0.00662
AFIX 137
H8A   2    0.163028    0.656646    0.560270    11.00000   -1.50000
H8B   2    0.111668    0.759071    0.534696    11.00000   -1.50000
H8C   2    0.110225    0.597657    0.504896    11.00000   -1.50000
AFIX   0
C9    1    0.037812    0.626319    0.598056    11.00000    0.03215    0.03872 =
         0.04126    0.00735   -0.00016    0.01561
AFIX 137
H9A   2    0.027995    0.725202    0.583307    11.00000   -1.50000
H9B   2    0.023447    0.602010    0.642910    11.00000   -1.50000
H9C   2    0.022348    0.561393    0.557203    11.00000   -1.50000
AFIX   0
C10   1    0.130784    0.090691    0.553413    11.00000    0.02719    0.01563 =
         0.01446   -0.00244    0.00312   -0.00035
AFIX  13
H10   2    0.135254   -0.002198    0.581237    11.00000   -1.20000
AFIX   0
C11   1    0.077661    0.082126    0.495540    11.00000    0.02828    0.02732 =
         0.02396   -0.01052    0.00030   -0.00488
AFIX 137
H11A  2    0.046961    0.073296    0.521421    11.00000   -1.50000
H11B  2    0.078684   -0.001529    0.463339    11.00000   -1.50000
H11C  2    0.073395    0.169138    0.464882    11.00000   -1.50000
AFIX   0
C12   1    0.179424    0.107613    0.514786    11.00000    0.02742    0.02920 =
         0.01644   -0.00330    0.00424    0.00533
AFIX 137
H12A  2    0.176757    0.199270    0.488125    11.00000   -1.50000
H12B  2    0.179607    0.029173    0.479073    11.00000   -1.50000
H12C  2    0.213097    0.105248    0.552391    11.00000   -1.50000
AFIX   0
C13   1    0.158457    0.246678    0.823514    11.00000    0.01914    0.01884 =
         0.01304   -0.00152    0.00236   -0.00046
AFIX  13
H13   2    0.153560    0.334128    0.853219    11.00000   -1.20000
AFIX   0
C14   1    0.121720    0.129769    0.844938    11.00000    0.03357    0.03307 =
         0.01624    0.00336    0.00406   -0.00870
AFIX 137
H14A  2    0.083715    0.160322    0.831459    11.00000   -1.50000
H14B  2    0.131083    0.112589    0.899002    11.00000   -1.50000
H14C  2    0.126782    0.041354    0.818103    11.00000   -1.50000
AFIX   0
C15   1    0.217959    0.201859    0.844605    11.00000    0.02219    0.03584 =
         0.01788    0.00123   -0.00072    0.00237
AFIX 137
H15A  2    0.223815    0.115048    0.816965    11.00000   -1.50000
H15B  2    0.227180    0.182766    0.898502    11.00000   -1.50000
H15C  2    0.241088    0.278985    0.831890    11.00000   -1.50000
RESI 0
AFIX   0
HKLF 4


REM  test_a.res in P2(1)/c
REM wR2 = 0.116257, GooF = S = 1.09674, Restrained GooF = 1.09674 for all data
REM R1 = 0.051414 for 7200 Fo > 4sig(Fo) and 0.064373 for all 8599 data
REM 481 parameters refined using 0 restraints

END

WGHT      0.0352      2.7955

REM Highest difference peak  0.269,  deepest hole -0.226,  1-sigma level  0.045
Q1    1   0.3772  0.7241  0.6475  11.00000  0.05    0.27
Q2    1   0.3484  1.1016  0.5045  11.00000  0.05    0.23
Q3    1   0.3577  0.6074  0.6844  11.00000  0.05    0.23
Q4    1   0.1571  0.6086  0.7884  11.00000  0.05    0.21
Q5    1   0.1507  0.2688  0.7859  11.00000  0.05    0.21
Q6    1   0.1294  0.4873  0.7510  11.00000  0.05    0.21
Q7    1   0.1303  0.1490  0.5803  11.00000  0.05    0.20
Q8    1   0.2480  0.7970  0.5289  11.00000  0.05    0.19
Q9    1   0.4607  0.7045  0.5471  11.00000  0.05    0.19
Q10   1   0.3696  0.8690  0.6460  11.00000  0.05    0.19
Q11   1   0.4114  0.7414  0.5415  11.00000  0.05    0.19
Q12   1   0.1033  0.5622  0.8001  11.00000  0.05    0.19
Q13   1   0.1120  0.5372  0.6238  11.00000  0.05    0.19
Q14   1   0.3365  0.9624  0.7381  11.00000  0.05    0.18
Q15   1   0.1215  0.4440  0.6792  11.00000  0.05    0.18
Q16   1   0.4022  0.6688  0.7180  11.00000  0.05    0.18
Q17   1   0.1397  0.1909  0.8318  11.00000  0.05    0.17
Q18   1   0.0727  0.6220  0.8387  11.00000  0.05    0.17
Q19   1   0.1111  0.2642  0.6029  11.00000  0.05    0.17
Q20   1   0.4168  0.6497  0.6995  11.00000  0.05    0.17
;
_shelx_res_checksum   49743

_shelx_hkl_file
;
   0   0   2 2161.38  108.49
   0   0  -2 2249.38  108.59
   0   0  -3   -0.40    1.30
   0   0  -3   -0.30    1.00
   0   0  -3    1.80    1.50
   0   0  -3    0.60    1.20
   0   0   3   -0.50    1.40
   0   0   3    0.60    1.30
   0   0  -3    0.70    1.40
   0   0   3   -2.10    1.30
   0   0   3    0.20    1.40
   0   0   4   32.20    4.00
   0   0  -4   30.80    3.60
   0   0  -4   32.90    3.80
   0   0  -5    1.80    2.00
   0   0  -5    2.80    2.10
   0   0  -5    4.80    2.30
   0   0   5    2.40    1.90
   0   0   5   -0.20    1.70
   0   0   5    2.70    1.80
   0   0  -5    2.80    1.50
   0   0   5    3.20    2.20
   0   0  -6 1144.59   59.39
   0   0  -6 1111.79   60.69
   0   0   6 1224.68   60.39
   0   0   6 1204.78   60.89
   0   0   6 1212.78   60.49
   0   0  -6 1087.29   60.09
   0   0   6 1277.07   60.89
   0   0  -7    1.60    2.40
   0   0   7    8.70    3.30
   0   0   7    6.50    3.00
   0   0  -7    5.90    2.40
   0   0  -7    2.60    2.60
   0   0   7    0.80    2.40
   0   0  -7    8.00    3.10
   0   0  -8  180.48   13.20
   0   0   8  178.68   12.70
   0   0  -8  186.58   12.60
   0   0  -8  190.48   11.50
   0   0  -8  151.88   12.00
   0   0   8  188.68   13.50
   0   0   9    0.10    3.00
   0   0   9   -1.40    3.30
   0   0   9    1.50    2.80
   0   0  -9   -1.80    3.00
   0   0  -9    2.50    2.70
   0   0  -9    2.00    2.60
   0   0   9    0.50    4.10
   0   0  -9    6.60    3.60
   0   0  10  246.68   16.20
   0   0  10  214.38   15.50
   0   0 -10  236.98   15.30
   0   0 -10  234.68   15.60
   0   0  10  240.08   16.60
   0   0 -10  241.58   14.40
   0   0 -10  209.28   15.80
   0   0  10  218.88   15.70
   0   0 -11    5.10    3.50
   0   0  11    0.10    3.30
   0   0  11   -1.40    3.40
   0   0 -11   -0.70    2.10
   0   0 -11   -1.20    2.20
   0   0 -11   10.40    3.50
   0   0  11    1.30    3.20
   0   0  11    3.30    3.50
   0   0  12    6.20    3.10
   0   0  12    2.10    4.60
   0   0 -12    2.80    2.80
   0   0 -12    1.10    2.60
   0   0  12    8.70    4.10
   0   0  12   -1.40    3.80
   0   0 -12   12.40    4.70
   0   0 -12    4.00    2.90
   0   0  13   -3.70    3.40
   0   0 -13    1.90    3.40
   0   0 -13    1.80    2.80
   0   0 -13   -1.40    3.00
   0   0  13    4.40    3.40
   0   0 -13    6.20    2.70
   0   0  13   -0.10    3.00
   0   0  13    2.20    3.50
   0   0 -14  244.58   20.80
   0   0  14  272.67   21.60
   0   0 -14  365.76   21.50
   0   0  14  330.17   21.40
   0   0  14  297.77   21.20
   0   0 -14  316.67   20.30
   0   0 -14  273.87   18.50
   0   0  14  317.57   21.40
   0   0  15   -2.20    4.30
   0   0 -15    0.50    2.90
   0   0  15    1.00    4.80
   0   0  15    4.00    3.40
   0   0 -15    7.00    3.80
   0   0  15   -2.90    4.30
   0   0 -15    4.20    4.50
   0   0 -15    1.80    3.90
   0   0 -16   92.29    8.70
   0   0  16   78.09   11.00
   0   0 -16   85.69   11.20
   0   0 -16   88.69    9.40
   0   0  16   83.59   12.00
   0   0 -17    2.40    3.50
   0   0  17    1.50    5.00
   0   0  17    0.40    5.90
   0   0  17    5.70    4.90
   0   0 -17    4.30    4.40
   0   0  18  116.89   13.10
   0   0 -18  116.09   15.90
   0   0  18  125.39   13.70
   0   0  18  120.39   14.40
   0   0 -18   96.39   10.00
   0   0 -19    9.30    4.20
   0   0  19   -0.40    5.10
   0   0  19    4.90    6.40
   0   0 -19    2.20    5.30
   0   0  19   -7.20    4.40
   0   0  20  120.79   16.70
   0   0  20  125.89   14.50
   0   0 -20  138.99   13.80
   0   0 -20  110.09   11.20
   0   0  20  121.09   14.60
   0   0 -21    8.10    5.10
   0   0  21   -0.30    7.50
   0   0  21    1.00    4.70
   0   0 -21    5.60    5.40
   0   0  21    7.30    6.30
   0   0  22   54.69   11.20
   0   0 -22   53.59    9.20
   0   0  22   19.50    7.70
   0   0  22   27.50   10.70
   0   1   0   -0.30    0.40
   0   1   0    0.40    0.80
   0  -1   0   -0.10    0.40
   0   1  -1  490.35   24.40
   0   1   1  443.16   24.50
   0   1  -1  463.65   24.50
   0   1   1  464.15   24.00
   0   1   1  481.45   24.50
   0  -1   1  502.25   24.20
   0  -1  -1  526.75   24.10
   0  -1   1  493.25   24.20
   0   1  -2  201.18   11.50
   0   1   2  212.28   11.20
   0   1  -2  204.38   11.80
   0   1  -2  225.78   11.10
   0   1   2  221.38   11.10
   0   1   2  199.68   11.50
   0   1   2  188.18   10.90
   0  -1   2  215.18   11.50
   0  -1  -2  211.48   11.00
   0  -1   2  213.58   11.00
   0  -1   2  213.78   11.50
   0  -1  -2  198.08   10.80
   0  -1  -2  202.98   11.20
   0  -1  -2  215.78   11.50
   0  -1   2  204.68   11.20
   0   1  -3    3.90    1.60
   0   1  -3    5.30    2.20
   0   1  -3    2.40    1.80
   0   1   3    1.50    1.40
   0   1  -3    6.40    2.20
   0   1   3    1.60    1.50
   0   1   3    5.70    1.60
   0   1   3    0.60    1.50
   0  -1  -3    3.20    1.80
   0  -1  -3    4.20    1.60
   0  -1   3    2.20    1.90
   0  -1   3    2.70    2.10
   0  -1  -3    5.20    1.40
   0  -1   3    3.50    1.40
   0  -1  -3    6.40    1.80
   0  -1   3    5.80    2.00
   0   1  -4 1796.82   80.79
   0   1   4 1460.45   80.09
   0   1   4 1443.06   80.99
   0   1   4 1695.93   80.59
   0   1  -4 1641.64   81.19
   0   1   4 1631.74   80.69
   0   1  -4 1564.64   80.79
   0   1  -4 1613.64   81.09
   0  -1   4 1869.21   81.39
   0  -1  -4 1614.24   80.29
   0  -1   4 1715.93   81.19
   0  -1  -4 1502.45   80.19
   0  -1  -4 1620.44   80.59
   0  -1  -4 1556.74   81.09
   0  -1   4 1487.95   80.39
   0  -1   4 1659.13   80.79
   0   1   5 4235.28  205.68
   0   1   5 4523.65  205.68
   0   1  -5 4575.44  205.98
   0   1   5 4163.28  204.98
   0   1  -5 4109.09  205.98
   0   1  -5 4025.90  206.08
   0   1   5 3708.53  205.98
   0   1  -5 3843.02  205.48
   0  -1   5 4190.18  205.48
   0  -1  -5 4298.27  205.08
   0  -1  -5 4721.83  206.58
   0  -1  -5 4029.60  205.18
   0  -1   5 4416.56  206.18
   0  -1  -5 3883.91  205.38
   0  -1   5 4078.09  205.98
   0  -1   5 3871.01  205.58
   0   1  -6   59.69    5.80
   0   1   6   72.29    5.80
   0   1  -6   55.59    5.40
   0   1   6   77.89    5.40
   0   1  -6   65.39    6.30
   0   1   6   44.30    5.70
   0   1  -6   54.19    5.50
   0   1   6   63.99    5.80
   0  -1  -6   59.29    5.90
   0  -1   6   60.19    5.80
   0  -1   6   67.59    6.40
   0  -1   6   66.59    5.60
   0  -1  -6   69.69    5.20
   0  -1   6   64.59    6.10
   0  -1  -6   58.29    5.20
   0  -1  -6   64.69    5.50
   0   1  -7   52.09    6.50
   0   1   7   57.59    5.80
   0   1   7   42.70    6.50
   0   1   7   51.69    5.80
   0   1  -7   65.69    6.50
   0   1   7   60.19    6.80
   0   1  -7   55.49    6.20
   0   1   7   56.69    5.30
   0  -1  -7   66.79    5.70
   0  -1   7   72.19    7.00
   0  -1   7   47.40    6.10
   0  -1   7   55.89    6.30
   0  -1  -7   48.50    5.60
   0  -1   7   55.59    5.90
   0   1  -8  105.79    9.70
   0   1   8  126.59    9.90
   0   1  -8  124.99   10.30
   0   1   8  149.39    9.10
   0   1  -8  126.69   10.20
   0   1  -8  163.98   11.30
   0   1   8  107.19    9.50
   0   1   8  122.89   10.60
   0   1   8  121.29   10.50
   0  -1  -8  135.29    9.00
   0  -1   8  125.59   10.40
   0  -1  -8  135.89   10.50
   0  -1  -8  127.39    9.30
   0  -1   8  140.99   10.20
   0  -1   8  128.59    9.70
   0  -1   8  127.49   10.50
   0  -1  -8  120.99    9.70
   0   1  -9  135.89   10.90
   0   1  -9  121.79   10.60
   0   1  -9  142.39   10.80
   0   1  -9  141.99   11.60
   0   1   9  129.49   10.50
   0   1   9  165.98   12.10
   0   1   9  127.59   11.50
   0  -1   9  132.59   10.90
   0  -1   9  135.59   10.90
   0  -1  -9  146.29   10.50
   0  -1  -9  125.09   10.70
   0  -1   9  144.59   11.40
   0  -1  -9  122.39    9.20
   0  -1   9  131.59   10.50
   0   1  10   53.09    7.20
   0   1 -10   60.49    7.70
   0   1  10   45.20    6.60
   0   1 -10   49.80    7.50
   0   1  10   55.69    8.00
   0   1  10   33.00    6.40
   0   1 -10   48.50    7.20
   0   1 -10   42.10    6.50
   0  -1 -10   46.00    5.20
   0  -1 -10   54.49    6.10
   0  -1  10   66.59    8.30
   0  -1  10   48.60    7.10
   0  -1 -10   44.60    6.80
   0  -1  10   37.50    6.70
   0   1 -11   78.39    8.90
   0   1 -11   95.39    7.80
   0   1  11   83.39    8.40
   0   1  11   83.79    9.00
   0   1 -11   87.89    8.50
   0   1 -11   84.89    8.60
   0   1  11   81.19    8.40
   0   1  11   81.09    9.20
   0  -1 -11   79.79    7.10
   0  -1 -11   88.89    9.30
   0  -1  11   72.49    8.50
   0  -1 -11   85.69    7.70
   0  -1  11   83.69    8.70
   0  -1  11   95.49   10.10
   0  -1 -11   84.49    8.20
   0  -1  11   84.69    8.60
   0   1  12   98.09    9.90
   0   1 -12   94.19    7.90
   0   1  12   81.99    8.50
   0   1  12   74.99    8.70
   0   1 -12   71.39    8.20
   0   1  12   76.59    9.30
   0   1 -12   77.29    8.70
   0   1 -12   92.29    9.60
   0  -1  12   75.99    8.60
   0  -1 -12   84.49    7.40
   0  -1  12   76.39    8.30
   0  -1 -12   76.19    7.60
   0  -1  12   92.79   10.80
   0  -1  12   78.69    9.60
   0  -1 -12   74.19    8.20
   0  -1 -12   81.49    9.40
   0   1 -13   57.99    6.90
   0   1 -13   65.29    9.40
   0   1  13   77.39   10.50
   0   1  13   87.29    8.80
   0   1 -13   56.79    8.90
   0   1  13   59.69    9.20
   0   1 -13   70.09    9.40
   0   1  13   75.09    9.60
   0  -1  13   80.29    8.80
   0  -1 -13   73.49    9.20
   0  -1  13   59.19    9.00
   0  -1 -13   66.69    7.50
   0  -1  13   73.19   10.40
   0  -1 -13   71.79   10.00
   0  -1 -13   66.99    8.80
   0  -1  13   83.39    9.20
   0   1  14   19.40    6.20
   0   1  14    5.00    4.60
   0   1  14   10.90    5.10
   0   1 -14    6.30    4.50
   0   1 -14    7.80    4.10
   0   1 -14    6.80    3.20
   0  -1 -14   11.40    4.00
   0  -1  14   10.70    5.10
   0  -1  14    6.80    4.30
   0  -1 -14    5.20    3.90
   0  -1 -14   10.20    3.70
   0  -1  14    7.10    3.90
   0  -1  14    9.40    6.40
   0  -1 -14    8.20    4.70
   0   1 -15  296.47   20.50
   0   1  15  273.97   20.60
   0   1 -15  245.28   20.80
   0   1 -15  283.37   18.90
   0   1  15  285.17   21.40
   0   1 -15  277.57   20.40
   0   1  15  277.27   20.80
   0   1  15  303.67   22.80
   0  -1 -15  309.77   18.80
   0  -1  15  299.67   22.40
   0  -1 -15  262.27   19.70
   0  -1 -15  289.97   19.40
   0  -1 -15  327.97   22.30
   0  -1  15  366.86   22.00
   0  -1  15  293.07   21.30
   0  -1  15  269.57   20.80
   0   1  16    5.20    4.40
   0   1  16   -4.50    4.40
   0   1 -16    1.10    3.60
   0   1 -16   -0.60    3.50
   0   1 -16    2.40    3.40
   0  -1  16    0.30    6.50
   0  -1 -16    4.60    3.60
   0  -1  16    4.10    8.30
   0  -1 -16   -0.80    3.10
   0  -1 -16   -3.20    3.30
   0  -1  16    5.20    4.20
   0   1  17   41.50   14.10
   0   1  17   57.99   10.50
   0   1  17   33.90    9.30
   0   1 -17   60.39    8.50
   0  -1 -17   59.79    9.60
   0  -1  17   43.00    9.40
   0  -1 -17   74.39    8.70
   0  -1  17   75.99   10.90
   0  -1 -17   72.49    9.60
   0  -1  17   52.49   10.50
   0   1  18   -4.50    4.60
   0   1 -18    4.90    4.20
   0   1  18   11.30    6.10
   0   1  18    7.40    6.60
   0   1 -18    3.30    4.40
   0  -1  18  -11.50    6.10
   0  -1 -18    6.10    4.80
   0  -1  18   -3.50    5.80
   0  -1 -18    2.90    3.30
   0   1  19    9.20    6.10
   0   1 -19   17.30    4.90
   0   1  19   21.00    8.20
   0   1  19    1.10    4.40
   0   1 -19    7.10    5.30
   0  -1 -19   10.90    5.50
   0  -1  19    2.60    5.20
   0  -1 -19   14.10    4.90
   0  -1  19   18.40    9.00
   0  -1  19    2.60    5.50
   0   1  20   -2.90    5.20
   0   1  20    1.10    6.60
   0   1  20   -0.30    5.40
   0   1 -20    0.90    4.50
   0   1 -20   -1.30    4.90
   0  -1 -20   11.40    4.90
   0  -1  20   -6.30    7.20
   0  -1 -20    3.70    5.00
   0  -1  20    2.90    5.30
   0  -1  20    2.40    5.30
   0   1 -21    4.20    4.70
   0   1  21   10.00    5.50
   0   1 -21   -2.70    4.80
   0   1  21   11.50    6.70
   0   1  21    2.00    6.90
   0  -1 -21   10.00    5.00
   0  -1  21    2.70    7.80
   0  -1  21   17.10    7.80
   0  -1 -21   11.70    5.90
   0  -1  21   -6.50    5.50
   0   1 -22    2.00    5.50
   0   1  22   -3.20    7.90
   0   1  22   -4.90    6.70
   0   1 -22    7.60    6.10
   0   1  22   14.70    6.70
   0  -1 -22    4.30    6.10
   0  -1  22   -6.90    6.40
   0  -1 -22    5.30    5.00
   0  -1  22   -5.20    7.20
   0  -1  22   -0.10    5.60
   0   2   0  361.56   18.40
   0   2   0  329.37   18.70
   0   2   0  364.36   17.80
   0   2   0  347.17   17.90
   0  -2   0  343.57   17.90
   0  -2   0  318.57   17.60
   0  -2   0  354.26   18.80
   0   2  -1 2380.76  119.69
   0   2   1 2474.95  119.59
   0   2  -1 2438.16  120.09
   0   2  -1 2568.14  120.79
   0   2  -1 2389.46  119.89
   0   2   1 2474.75  119.59
   0   2   1 2443.26  120.59
   0  -2  -1 2411.66  119.49
   0  -2   1 2277.97  119.59
   0  -2  -1 2410.26  120.49
   0  -2   1 2450.05  119.99
   0  -2   1 2561.54  120.69
   0  -2   1 2307.67  119.99
   0  -2  -1 2461.95  119.49
   0   2   2  664.43   33.60
   0   2  -2  661.53   34.10
   0   2   2  693.13   34.60
   0   2  -2  643.84   34.30
   0   2  -2  607.44   34.50
   0   2   2  692.03   33.80
   0   2  -2  751.92   33.90
   0  -2  -2  660.43   33.60
   0  -2   2  665.73   34.30
   0  -2  -2  676.33   33.40
   0  -2   2  621.84   34.50
   0  -2   2  693.43   34.00
   0  -2  -2  678.73   34.50
   0  -2   2  625.74   33.80
   0  -2  -2  683.63   34.50
   0   2   3   17.20    2.20
   0   2   3   15.00    2.90
   0   2   3   15.50    2.90
   0   2  -3   18.90    2.50
   0   2  -3   11.20    2.60
   0   2  -3   13.30    2.60
   0   2   3   13.60    2.30
   0   2  -3   19.70    3.50
   0   2  -3    8.20    2.60
   0  -2  -3   14.00    2.10
   0  -2  -3   19.60    2.90
   0  -2   3    9.10    2.50
   0  -2  -3   17.00    2.00
   0  -2   3   15.00    2.60
   0  -2  -3   15.90    2.90
   0  -2   3   16.20    2.40
   0   2   4  780.02   37.70
   0   2  -4  684.23   36.20
   0   2  -4  719.93   37.10
   0   2  -4  698.53   37.10
   0   2  -4  745.63   37.00
   0   2   4  673.83   36.20
   0   2   4  787.52   36.70
   0   2   4  766.92   36.90
   0   2  -4  692.93   37.30
   0  -2   4  692.83   37.10
   0  -2  -4  746.03   36.80
   0  -2   4  678.53   36.60
   0  -2  -4  618.54   35.70
   0  -2   4  749.73   36.30
   0  -2   4  706.83   37.10
   0  -2  -4  690.83   36.20
   0  -2  -4  652.23   37.10
   0   2  -5  634.64   35.80
   0   2   5  697.73   35.10
   0   2  -5  660.83   35.50
   0   2  -5  706.73   35.10
   0   2   5  574.44   34.70
   0   2  -5  661.53   35.80
   0   2   5  680.03   36.20
   0   2   5  647.24   35.10
   0  -2  -5  676.03   36.00
   0  -2  -5  695.83   35.20
   0  -2   5  686.13   35.90
   0  -2   5  687.13   35.80
   0  -2  -5  646.94   34.80
   0  -2   5  730.03   35.60
   0  -2   5  655.03   34.80
   0  -2  -5  761.22   34.60
   0   2   6   15.90    4.10
   0   2   6    8.10    2.80
   0   2  -6    8.30    3.70
   0   2   6    5.70    2.60
   0   2  -6    5.60    2.90
   0  -2   6    6.20    3.40
   0  -2  -6    0.80    1.90
   0  -2   6    4.80    3.40
   0  -2  -6    3.60    2.20
   0  -2   6    2.60    2.50
   0   2  -7  494.85   29.40
   0   2  -7  545.65   29.20
   0   2  -7  518.85   29.20
   0   2   7  469.05   28.10
   0   2   7  556.14   29.90
   0   2   7  535.15   28.10
   0   2   7  541.95   28.60
   0   2  -7  543.85   28.60
   0  -2  -7  515.05   29.50
   0  -2  -7  528.35   28.20
   0  -2   7  492.85   29.20
   0  -2   7  493.05   28.70
   0  -2  -7  545.45   27.80
   0  -2  -7  502.95   28.10
   0  -2   7  539.15   28.10
   0  -2   7  494.95   30.60
   0   2   8   22.50    5.40
   0   2  -8   28.50    5.60
   0   2  -8   37.70    5.20
   0   2   8   23.80    4.50
   0   2  -8   19.50    5.30
   0   2   8   28.50    4.50
   0   2  -8   29.60    5.50
   0   2   8   26.30    4.90
   0  -2   8   23.30    5.00
   0  -2  -8   20.90    4.30
   0  -2   8   30.70    5.60
   0  -2   8   28.60    4.70
   0  -2  -8   29.80    4.30
   0  -2   8   30.90    5.90
   0  -2  -8   32.20    5.00
   0  -2  -8   25.00    5.30
   0   2  -9   68.29    7.70
   0   2   9   69.49    9.10
   0   2  -9   58.79    6.60
   0   2   9   64.59    8.70
   0   2   9   68.19    6.30
   0   2  -9   65.39    8.20
   0   2   9   57.89    6.80
   0   2  -9   68.29    7.80
   0  -2  -9   61.39    6.40
   0  -2   9   65.19    6.70
   0  -2  -9   68.69    6.60
   0  -2   9   76.19    8.70
   0  -2   9   67.69    8.50
   0  -2   9   65.19    7.60
   0  -2  -9   62.49    7.40
   0  -2  -9   66.69    6.10
   0   2  10  851.81   47.80
   0   2 -10  820.02   46.10
   0   2  10  859.91   46.00
   0   2 -10  925.71   46.90
   0   2 -10  825.82   46.20
   0   2 -10  873.51   47.30
   0   2  10  891.41   46.20
   0   2  10  852.41   47.30
   0   2  10  822.92   44.60
   0  -2  10  881.41   45.50
   0  -2 -10  839.92   44.70
   0  -2 -10  802.92   46.70
   0  -2 -10  852.41   45.40
   0  -2  10  888.81   47.00
   0  -2  10  891.21   46.30
   0  -2  10  811.32   46.60
   0  -2 -10  777.82   44.60
   0   2 -11   13.60    4.20
   0   2 -11    7.70    3.50
   0   2  11    9.20    4.50
   0   2 -11    8.10    4.10
   0   2 -11    5.70    3.70
   0   2  11    5.30    3.20
   0   2  11    2.40    2.90
   0  -2 -11    5.90    3.20
   0  -2  11    9.20    4.00
   0  -2  11    9.40    4.60
   0  -2 -11    9.20    3.20
   0  -2 -11    8.70    3.50
   0  -2  11   11.30    3.90
   0  -2  11   16.90    5.10
   0  -2 -11    4.80    3.50
   0   2  12  228.18   16.90
   0   2 -12  270.07   18.10
   0   2 -12  222.28   17.20
   0   2 -12  247.58   18.40
   0   2 -12  226.18   17.20
   0   2  12  261.17   18.80
   0   2  12  251.27   17.30
   0   2  12  232.08   18.70
   0  -2 -12  260.97   16.80
   0  -2  12  295.67   18.30
   0  -2  12  255.77   18.20
   0  -2 -12  274.07   16.50
   0  -2 -12  257.87   18.40
   0  -2  12  256.67   17.00
   0  -2  12  258.97   18.70
   0  -2 -12  216.98   15.70
   0   2  13  115.39   11.00
   0   2 -13  122.49   11.50
   0   2  13  131.29   13.20
   0   2 -13  135.69   11.90
   0   2  13  100.79   11.80
   0   2  13  124.79   11.00
   0  -2 -13  105.89    9.60
   0  -2  13  126.89   10.90
   0  -2 -13  116.29   10.30
   0  -2 -13  103.89    9.50
   0  -2  13  141.39   12.20
   0  -2  13  118.39   12.20
   0   2 -14  482.05   32.00
   0   2 -14  562.84   33.10
   0   2 -14  468.75   33.30
   0   2  14  495.45   33.50
   0   2  14  581.14   34.70
   0   2  14  612.84   33.20
   0  -2 -14  581.54   34.20
   0  -2 -14  560.24   31.60
   0  -2  14  536.45   33.40
   0  -2 -14  530.75   30.20
   0  -2  14  517.75   31.60
   0  -2  14  533.25   33.10
   0  -2  14  562.94   32.80
   0  -2 -14  479.95   30.40
   0   2 -15  178.78   15.20
   0   2 -15  162.98   13.60
   0   2  15  169.48   16.70
   0   2  15  206.18   15.60
   0   2 -15  204.98   16.20
   0   2  15  207.58   16.00
   0   2  15  165.78   16.60
   0  -2 -15  183.38   14.50
   0  -2  15  184.48   17.10
   0  -2 -15  180.28   25.20
   0  -2  15  174.38   15.80
   0  -2 -15  177.68   13.40
   0  -2 -15  219.38   14.60
   0  -2  15  208.98   15.60
   0   2 -16  174.48   14.10
   0   2  16  158.48   16.80
   0   2  16  180.98   19.20
   0   2 -16  173.98   17.80
   0   2  16  184.18   16.00
   0  -2  16  177.58   16.10
   0  -2 -16  164.18   13.60
   0  -2 -16  198.08   13.80
   0  -2  16  184.28   15.40
   0  -2 -16  205.88   15.20
   0  -2  16  213.88   17.60
   0   2 -17  122.49   13.10
   0   2  17  125.39   13.30
   0   2  17  150.08   15.50
   0   2  17  122.79   14.10
   0   2 -17  131.69   11.60
   0  -2 -17  107.69   10.80
   0  -2 -17  129.09   10.80
   0  -2  17  111.99   14.40
   0  -2  17  112.19   12.40
   0  -2  17  100.89   14.10
   0  -2 -17  109.09   11.70
   0   2 -18   -5.60    4.30
   0   2 -18   -7.40    3.60
   0   2  18    1.10    6.30
   0   2  18    8.50    5.60
   0   2  18    7.40    6.00
   0  -2 -18   12.20    4.20
   0  -2  18    5.20    5.80
   0  -2  18    4.20    6.00
   0  -2 -18    0.80    4.40
   0  -2 -18   -6.40    3.40
   0  -2  18   -5.60    5.10
   0   2  19    0.50    5.90
   0   2  19   13.20    6.40
   0   2 -19    8.90    5.30
   0   2  19   -2.80    5.90
   0  -2 -19    2.30    4.70
   0  -2 -19    0.80    4.60
   0  -2  19    1.80    6.90
   0  -2  19   -2.50    5.00
   0  -2  19    2.80    6.20
   0   2 -20    5.10    5.60
   0   2 -20   10.60    5.50
   0   2  20    6.40    5.40
   0   2 -20   16.50    5.40
   0   2  20   11.90    7.90
   0   2  20   -6.00    5.80
   0  -2  20   27.10    9.40
   0  -2 -20    5.60    5.20
   0  -2  20   14.00    6.50
   0  -2 -20    6.80    5.70
   0  -2  20    0.20    7.10
   0   2 -21   18.40    6.70
   0   2  21    5.90    8.20
   0   2 -21   26.10    7.00
   0   2  21    0.70    6.10
   0   2  21   19.00    6.80
   0   2 -21   17.30    5.60
   0  -2  21   17.10    9.10
   0  -2  21   19.20    7.90
   0  -2 -21   16.60    6.30
   0  -2  21   12.90    8.90
   0  -2 -21   19.30    6.50
   0   2 -22   13.10    6.80
   0   2 -22    9.50    6.20
   0  -2 -22   11.00    5.70
   0   3   0   -0.40    1.60
   0   3   0    0.50    1.10
   0   3   0   -1.20    2.10
   0   3   0    0.00    1.30
   0  -3   0   -0.60    1.10
   0  -3   0    1.80    1.10
   0  -3   0   -0.10    1.80
   0   3  -1  103.29    7.20
   0   3  -1  120.49    8.40
   0   3  -1  115.79    7.40
   0   3   1  126.59    8.20
   0   3   1  115.69    8.30
   0   3   1  113.89    6.90
   0   3  -1  116.89    7.00
   0   3   1   99.99    6.60
   0  -3   1  110.29    7.20
   0  -3  -1  108.39    8.00
   0  -3  -1  105.39    6.60
   0  -3   1  106.89    6.70
   0  -3   1  113.99    7.70
   0  -3  -1  111.79    6.70
   0  -3   1  121.09    8.20
   0   3  -2   26.00    3.60
   0   3  -2   26.30    3.20
   0   3  -2   30.40    3.50
   0   3   2   23.80    2.60
   0   3   2   31.70    3.80
   0   3  -2   20.70    3.60
   0   3   2   26.40    4.10
   0   3   2   24.70    2.70
   0  -3   2   26.60    4.10
   0  -3  -2   27.10    2.50
   0  -3   2   25.90    2.90
   0  -3  -2   22.50    3.80
   0  -3   2   20.90    3.10
   0  -3   2   18.50    3.10
   0  -3  -2   20.20    2.50
   0   3   3  794.52   40.80
   0   3   3  769.92   40.60
   0   3  -3  721.13   42.00
   0   3  -3  871.31   41.00
   0   3   3  790.42   41.90
   0   3  -3  807.42   41.40
   0   3  -3  834.32   41.80
   0   3   3  789.02   42.10
   0  -3  -3  844.32   40.20
   0  -3  -3  726.13   40.30
   0  -3   3  852.31   41.20
   0  -3   3  812.42   41.70
   0  -3  -3  786.82   41.90
   0  -3   3  825.82   41.00
   0  -3   3  803.22   42.20
   0   3  -4    9.50    2.60
   0   3   4   10.40    3.70
   0   3   4    9.40    2.30
   0   3   4    7.80    2.20
   0   3  -4    7.50    3.10
   0   3   4   11.30    3.60
   0   3  -4   14.60    3.80
   0   3  -4   13.90    3.40
   0   3  -4   11.60    3.40
   0  -3  -4    8.00    2.10
   0  -3  -4    9.30    1.80
   0  -3   4   18.50    3.30
   0  -3  -4   16.20    3.50
   0  -3  -4   12.30    3.40
   0  -3   4   12.20    3.30
   0   3   5   30.60    3.80
   0   3   5   28.10    5.00
   0   3  -5   26.70    4.90
   0   3   5   22.50    3.70
   0   3  -5   18.10    4.60
   0   3   5   30.40    4.80
   0   3  -5   27.80    3.90
   0   3  -5   28.70    5.10
   0   3  -5   31.10    5.00
   0  -3  -5   21.10    3.20
   0  -3  -5   29.50    3.10
   0  -3  -5   28.00    4.60
   0  -3   5   22.70    4.60
   0  -3   5   27.90    3.90
   0  -3  -5   32.40    5.00
   0  -3   5   25.80    4.40
   0   3   6 1878.71   93.29
   0   3  -6 1868.11   94.09
   0   3   6 1848.92   94.59
   0   3  -6 1742.03   93.49
   0   3   6 1774.22   92.59
   0   3  -6 1871.41   94.29
   0   3   6 1883.31   93.09
   0   3  -6 1845.02   93.89
   0   3  -6 1908.81   92.89
   0  -3  -6 1758.02   92.29
   0  -3  -6 1990.00   91.99
   0  -3   6 1987.90   93.49
   0  -3   6 1894.11   94.19
   0  -3  -6 1781.72   93.19
   0  -3   6 1774.92   92.49
   0  -3  -6 1779.52   93.99
   0   3  -7  311.87   19.20
   0   3   7  320.67   19.10
   0   3   7  349.87   19.60
   0   3   7  386.66   21.40
   0   3  -7  356.66   20.40
   0   3  -7  333.27   20.10
   0   3  -7  337.67   21.00
   0   3   7  303.87   19.20
   0   3  -7  337.47   20.40
   0  -3  -7  307.77   18.00
   0  -3   7  350.36   20.70
   0  -3  -7  350.16   18.90
   0  -3   7  321.27   18.80
   0  -3  -7  325.37   19.50
   0  -3   7  344.87   20.50
   0  -3  -7  317.07   20.30
   0   3  -8   53.99    7.50
   0   3   8   48.20    6.10
   0   3  -8   53.49    6.60
   0   3   8   46.40    6.00
   0   3  -8   32.80    5.90
   0   3   8   51.59    6.30
   0   3   8   43.20    6.70
   0   3  -8   46.90    6.80
   0   3  -8   51.29    5.70
   0  -3   8   42.20    6.40
   0  -3  -8   45.40    6.60
   0  -3   8   45.20    6.90
   0  -3   8   44.90    6.50
   0  -3  -8   48.40    4.50
   0  -3  -8   48.30    6.10
   0  -3  -8   40.40    5.30
   0  -3   8   48.60    5.50
   0   3  -9   19.80    4.80
   0   3  -9   25.60    5.40
   0   3   9   23.90    4.60
   0   3   9   22.80    4.50
   0   3  -9   21.80    4.30
   0   3   9   23.90    4.80
   0   3  -9   16.30    5.00
   0   3  -9   19.70    5.20
   0   3   9   25.20    5.70
   0  -3  -9   20.00    3.40
   0  -3  -9   24.10    4.20
   0  -3   9   19.70    5.30
   0  -3   9   25.10    4.40
   0  -3   9   32.70    6.30
   0  -3   9   22.60    5.10
   0  -3  -9   27.30    5.30
   0  -3  -9   22.70    4.50
   0   3  10   39.90    6.30
   0   3 -10   33.30    6.40
   0   3  10   60.99    7.00
   0   3  10   46.60    6.60
   0   3 -10   35.40    6.00
   0   3  10   52.09    7.90
   0   3 -10   47.30    6.60
   0   3 -10   35.30    6.60
   0   3 -10   49.60    7.40
   0  -3  10   42.90    7.20
   0  -3  10   40.60    5.90
   0  -3 -10   44.60    7.30
   0  -3  10   47.40    7.20
   0  -3 -10   50.49    6.50
   0  -3  10   40.20    6.70
   0  -3 -10   36.60    5.30
   0  -3 -10   45.70    4.80
   0   3  11  106.69    9.40
   0   3 -11  104.39    9.20
   0   3 -11   86.19    9.70
   0   3  11  124.89   11.50
   0   3 -11  102.09    9.70
   0   3  11   83.19   10.30
   0   3  11  109.69    8.90
   0   3 -11   91.39    9.00
   0   3  11   91.69    9.00
   0   3 -11   94.79    9.90
   0  -3  11   81.19    8.20
   0  -3 -11   93.99    8.90
   0  -3 -11  108.49    8.10
   0  -3  11  103.99   10.80
   0  -3  11  103.99   10.00
   0  -3  11  117.39   10.50
   0  -3 -11   88.39    8.30
   0  -3 -11  117.99   10.20
   0   3 -12   15.70    5.20
   0   3  12   19.90    5.60
   0   3 -12   13.10    4.40
   0   3  12   13.90    3.90
   0   3  12   19.70    5.00
   0   3 -12    8.40    4.00
   0   3  12   11.40    4.00
   0   3  12    8.00    5.40
   0   3 -12   11.60    4.20
   0   3 -12    7.60    4.50
   0  -3 -12   14.70    4.80
   0  -3 -12   17.00    3.50
   0  -3  12   14.20    5.50
   0  -3 -12   21.20    4.20
   0  -3  12   14.20    5.60
   0  -3  12   19.70    5.70
   0  -3 -12   10.50    4.30
   0  -3  12   18.30    4.80
   0   3  13    2.50    4.00
   0   3 -13   -3.40    3.40
   0   3 -13    5.60    3.90
   0   3  13    2.60    4.10
   0   3  13    1.30    2.80
   0   3 -13    3.60    3.60
   0   3 -13    1.50    3.80
   0   3 -13   -0.80    3.00
   0   3  13   -2.60    3.90
   0   3  13   -1.60    2.70
   0  -3  13    2.60    5.50
   0  -3 -13    0.70    3.20
   0  -3 -13   -0.90    2.20
   0  -3  13   -4.50    3.20
   0  -3  13   -0.20    4.60
   0  -3 -13   -2.20    2.60
   0  -3 -13   -3.80    3.20
   0  -3  13    3.00    4.30
   0   3 -14   99.29   11.20
   0   3 -14  103.99   10.00
   0   3 -14   99.39   10.30
   0   3  14   81.59    9.80
   0   3 -14   94.49   11.10
   0   3  14   95.19   13.30
   0   3  14  113.49    9.40
   0   3 -14   79.69    9.20
   0   3  14   80.59   12.60
   0  -3  14  104.79   13.30
   0  -3  14  106.59    9.90
   0  -3  14   91.69   10.30
   0  -3  14  111.59   11.50
   0  -3 -14   84.09    8.60
   0  -3 -14   68.49    7.90
   0  -3 -14   98.49    9.40
   0  -3 -14   98.79   10.70
   0   3 -15   62.09   11.20
   0   3  15   76.39   12.50
   0   3  15   71.19   10.10
   0   3 -15   63.79    8.80
   0   3  15   67.79   10.00
   0  -3 -15   80.39    8.20
   0  -3 -15   66.39    8.50
   0  -3 -15   70.19    7.80
   0  -3  15   75.19    9.80
   0  -3  15   75.59   16.40
   0   3  16   33.70    8.10
   0   3  16   26.80    8.70
   0   3 -16   35.20    7.90
   0   3 -16   34.00    6.80
   0   3  16   24.90    8.30
   0  -3  16   28.30    8.20
   0  -3  16   42.90    7.80
   0  -3 -16   29.40    5.90
   0  -3 -16   23.80    5.90
   0  -3  16   24.50    7.40
   0  -3 -16   33.70    6.40
   0   3  17   49.50   11.10
   0   3 -17   40.10    7.50
   0   3  17   38.50   10.10
   0   3 -17   50.19    9.20
   0   3  17   50.79    9.10
   0  -3  17   48.60   10.50
   0  -3 -17   43.60    7.60
   0  -3  17   52.89    8.80
   0  -3 -17   45.70    7.40
   0  -3  17   48.50    9.70
   0  -3 -17   39.10    7.50
   0   3 -18   44.50    8.80
   0   3  18   45.30    9.40
   0   3  18   58.29   10.90
   0   3 -18   40.20    6.80
   0   3 -18   55.19    9.20
   0   3  18   53.59   11.20
   0  -3  18   52.29   11.20
   0  -3 -18   49.20    8.20
   0  -3  18   47.70    9.60
   0  -3  18   35.90    8.30
   0  -3 -18   51.39    7.30
   0  -3 -18   38.00    7.30
   0   3 -19   -1.50    4.40
   0   3  19   -7.40    4.00
   0   3  19   -1.20    4.50
   0   3 -19    1.50    4.50
   0   3 -19    0.90    4.50
   0   3  19    0.70    5.30
   0  -3 -19    2.50    3.90
   0  -3  19    4.80    5.60
   0  -3 -19    2.70    4.70
   0  -3  19   -4.50    6.60
   0  -3 -19    2.90    4.70
   0  -3  19   -2.40    4.80
   0   3  20   11.80    5.90
   0   3  20    0.30    4.40
   0   3 -20    2.70    4.30
   0   3  20    1.00    5.80
   0   3 -20   -3.10    5.10
   0   3 -20    1.30    5.30
   0  -3  20    3.30    5.80
   0  -3 -20    2.60    4.40
   0  -3  20   -3.30    5.60
   0  -3  20   -4.20    5.30
   0  -3 -20  -10.50    4.80
   0   3 -21    7.90    6.10
   0   3  21    6.70    6.60
   0   3 -21   -4.00    7.80
   0   3  21    8.90    6.40
   0   3  21    4.00    6.50
   0  -3  21    4.70    6.90
   0  -3 -21    5.80    7.40
   0  -3  21   11.20    8.00
   0  -3 -21   -4.30    5.40
   0  -3  21    3.60    6.80
   0   4   0  307.17   17.10
   0   4   0  316.77   18.90
   0   4   0  318.97   17.90
   0   4   0  315.77   16.70
   0  -4   0  291.87   16.60
   0  -4   0  300.87   18.70
   0  -4   0  284.07   16.30
   0   4   1   11.20    2.70
   0   4   1    8.80    4.80
   0   4  -1    9.10    3.40
   0   4  -1    7.80    2.90
   0   4   1    7.30    3.60
   0   4  -1    6.00    2.70
   0   4  -1    2.40    3.80
   0   4   1   10.00    2.60
   0  -4  -1   10.80    2.30
   0  -4  -1    4.40    3.50
   0  -4   1   11.30    3.00
   0  -4  -1    7.90    2.10
   0  -4   1   10.00    2.40
   0   4   2  178.98   12.80
   0   4  -2  188.58   11.60
   0   4  -2  191.88   11.80
   0   4   2  179.18   10.80
   0   4  -2  208.98   13.60
   0   4   2  180.78   10.90
   0   4  -2  162.48   11.30
   0   4   2  192.38   12.50
   0  -4   2  178.88   10.80
   0  -4   2  221.18   13.70
   0  -4  -2  158.48   12.50
   0  -4   2  178.08   11.90
   0  -4  -2  179.68   10.30
   0  -4  -2  176.68   10.30
   0  -4   2  170.88   11.40
   0   4   3  142.79   10.60
   0   4   3  152.48    9.10
   0   4  -3  136.59    9.40
   0   4   3  131.09   10.60
   0   4  -3  141.49    9.80
   0   4  -3  152.18   10.20
   0   4   3  153.28    9.10
   0   4  -3  151.78   11.30
   0  -4   3  136.49    9.80
   0  -4   3  144.59    9.20
   0  -4   3  137.99    9.90
   0  -4  -3  140.19    8.20
   0  -4   3  143.59   11.10
   0  -4  -3  124.39    8.20
   0  -4  -3  137.69   10.70
   0   4  -4   12.00    3.70
   0   4   4    7.10    4.00
   0   4  -4    6.10    3.90
   0   4  -4    6.20    2.90
   0   4  -4    4.80    4.30
   0   4   4    6.00    2.30
   0   4   4    6.10    2.40
   0   4  -4    5.90    3.30
   0  -4  -4    5.90    1.90
   0  -4   4    7.50    3.00
   0  -4   4    4.30    2.90
   0  -4  -4    3.90    1.70
   0  -4   4    1.70    2.80
   0  -4  -4    6.70    3.60
   0   4  -5 1019.30   57.89
   0   4  -5 1098.99   57.19
   0   4  -5 1084.09   60.39
   0   4  -5 1201.98   56.49
   0   4  -5 1182.98   58.09
   0   4   5 1072.99   58.19
   0   4   5 1153.98   57.89
   0   4   5 1076.09   56.29
   0   4   5 1102.89   56.09
   0  -4   5 1110.09   59.09
   0  -4  -5 1091.19   57.69
   0  -4  -5 1111.69   55.09
   0  -4  -5 1060.69   58.99
   0  -4   5 1085.99   56.49
   0  -4   5 1168.98   56.59
   0  -4  -5 1008.80   55.29
   0   4   6  244.78   16.30
   0   4  -6  246.68   15.10
   0   4  -6  244.08   16.30
   0   4   6  254.77   17.00
   0   4   6  256.97   15.20
   0   4  -6  244.78   16.10
   0   4  -6  247.68   16.70
   0   4   6  238.18   14.80
   0   4  -6  239.68   16.60
   0  -4  -6  305.37   17.20
   0  -4  -6  247.58   14.20
   0  -4   6  296.97   16.10
   0  -4  -6  255.07   13.80
   0  -4   6  233.78   15.00
   0  -4   6  246.28   16.30
   0   4   7   71.09    6.40
   0   4   7   61.59    7.80
   0   4  -7   73.59    7.70
   0   4  -7   73.59    7.80
   0   4  -7   73.29    7.40
   0   4   7   76.29    6.50
   0   4  -7   69.89    7.80
   0   4  -7   69.79    6.40
   0   4   7   67.59    7.60
   0  -4   7   79.69    7.30
   0  -4   7   59.49    7.00
   0  -4  -7   76.79    7.40
   0  -4  -7   68.59    5.70
   0  -4  -7   74.89    7.50
   0  -4   7   72.39    6.40
   0   4  -8  180.38   13.60
   0   4   8  161.98   12.00
   0   4   8  203.08   12.60
   0   4   8  189.08   12.90
   0   4  -8  190.08   13.60
   0   4  -8  177.78   12.20
   0   4  -8  169.48   14.00
   0   4  -8  171.48   13.20
   0   4   8  196.58   14.20
   0  -4   8  184.68   13.50
   0  -4  -8  183.38   11.30
   0  -4  -8  177.78   10.70
   0  -4  -8  191.78   13.50
   0  -4   8  163.08   12.50
   0  -4   8  176.18   11.80
   0  -4  -8  184.08   12.80
   0   4   9   18.60    4.20
   0   4  -9   14.00    4.90
   0   4   9   16.60    5.20
   0   4  -9   13.60    4.50
   0   4   9   16.50    4.00
   0   4  -9   14.60    5.50
   0   4  -9   21.50    5.50
   0  -4   9   21.60    5.50
   0  -4  -9   14.70    2.90
   0  -4   9   11.50    4.50
   0  -4   9   13.20    4.00
   0  -4  -9   18.20    4.60
   0  -4   9   14.50    3.90
   0  -4  -9   13.70    3.10
   0  -4  -9   17.00    4.50
   0   4  10    4.70    2.60
   0   4 -10    6.10    4.50
   0   4  10    8.20    3.60
   0   4 -10    2.80    3.80
   0   4  10    8.50    4.10
   0   4 -10    4.00    3.40
   0   4  10    8.90    3.30
   0   4 -10   12.70    3.80
   0   4 -10   10.50    4.50
   0  -4 -10    9.40    3.70
   0  -4 -10    5.90    2.30
   0  -4  10    9.50    3.70
   0  -4  10    5.10    4.50
   0  -4 -10    5.70    3.90
   0  -4 -10    4.70    2.30
   0  -4  10    5.00    4.20
   0   4  11   59.09    8.00
   0   4 -11   52.69    7.40
   0   4 -11   54.99    8.70
   0   4  11   70.19    7.50
   0   4 -11   74.39    9.20
   0   4  11   60.29    7.00
   0   4 -11   37.00    9.20
   0   4 -11   54.39    8.40
   0   4  11   60.89    9.50
   0  -4  11   54.09    7.10
   0  -4 -11   59.39    6.20
   0  -4  11   86.69   10.50
   0  -4  11   61.09    9.30
   0  -4 -11   70.09    5.70
   0  -4  11   67.79    9.00
   0  -4 -11   63.09    7.30
   0  -4 -11   60.79    7.50
   0   4  12   20.80    5.10
   0   4 -12   14.00    6.20
   0   4 -12   19.00    5.70
   0   4 -12   13.50    5.20
   0   4  12   21.10    6.30
   0   4 -12   23.20    5.00
   0   4 -12   27.60    7.20
   0   4  12   32.40    5.70
   0   4  12   24.70    5.60
   0  -4 -12   20.90    3.80
   0  -4  12   23.90    6.60
   0  -4  12   19.70    6.50
   0  -4  12   19.20    5.70
   0  -4 -12   25.40    4.80
   0  -4  12   30.00    5.80
   0  -4 -12   22.70    5.20
   0  -4 -12   28.80    6.10
   0   4  13   33.10    6.70
   0   4 -13   19.10    5.90
   0   4  13   52.69    7.10
   0   4 -13   29.40    8.00
   0   4 -13   43.60    8.60
   0   4 -13   24.70    6.60
   0   4 -13   39.40    7.00
   0   4  13   23.00    6.50
   0   4  13   26.80    7.70
   0   4  13   42.70    7.00
   0  -4  13   24.80    6.40
   0  -4  13   38.70    6.70
   0  -4  13   17.70    6.50
   0  -4 -13   29.50    4.80
   0  -4  13   22.10    6.90
   0  -4 -13   34.20    6.80
   0  -4 -13   42.70    6.90
   0   4  14   35.70    7.10
   0   4 -14   22.20    6.00
   0   4 -14   32.00    6.90
   0   4 -14   33.90   11.90
   0   4  14   34.60    7.60
   0   4  14   23.90    9.10
   0   4  14   35.30    9.20
   0   4  14   45.90    7.00
   0  -4 -14   31.60    6.70
   0  -4 -14   30.10    4.80
   0  -4 -14   25.40    5.00
   0  -4  14   28.80    7.70
   0  -4  14   27.30    6.20
   0   4  15    2.90    5.60
   0   4 -15    8.20    5.00
   0   4  15   -4.90    3.20
   0   4  15    1.50    3.00
   0   4  15    0.70    3.70
   0   4 -15    4.40    5.30
   0   4 -15    2.40    3.50
   0   4  15    2.00    4.80
   0  -4  15   -2.60    5.50
   0  -4 -15    4.80    3.30
   0  -4  15    4.30    4.20
   0  -4  15    0.60    5.60
   0  -4 -15   -2.70    3.90
   0  -4 -15   -0.40    2.40
   0   4 -16    4.40    5.10
   0   4 -16    9.10    5.30
   0   4  16    8.90    8.80
   0   4  16    0.90    6.10
   0   4  16    5.00    3.90
   0   4  16    3.20    4.60
   0  -4 -16    9.00    4.60
   0  -4 -16    7.70    3.90
   0  -4 -16    9.30    3.70
   0  -4  16   10.50    6.90
   0  -4  16    7.50    6.80
   0  -4  16    7.50    5.50
   0   4 -17    6.50    4.90
   0   4  17   -1.50    5.00
   0   4  17   -1.50    5.50
   0   4 -17    5.90    4.40
   0   4  17   -0.70    4.80
   0  -4 -17    0.90    2.90
   0  -4 -17    4.50    3.60
   0  -4  17    6.50    5.70
   0  -4 -17   -1.50    4.10
   0  -4  17    0.00    5.70
   0  -4  17    0.80    4.70
   0   4 -18    0.10    4.70
   0   4  18    3.10    5.10
   0   4  18    8.10    6.40
   0   4 -18    0.90    4.50
   0   4  18    4.60    5.90
   0  -4 -18    4.90    3.80
   0  -4  18   -5.80    5.20
   0  -4  18    0.30    5.90
   0  -4 -18   -4.20    4.50
   0  -4  18    1.00    4.90
   0  -4 -18    8.20    3.90
   0   4  19   -1.40    4.90
   0   4  19   11.60    5.50
   0   4  19   -3.70    6.00
   0   4 -19    7.60    5.90
   0  -4 -19    6.60    4.00
   0  -4  19    6.00    5.80
   0  -4 -19  -13.80    4.80
   0  -4  19    3.20    4.90
   0  -4  19    1.20    6.20
   0   4  20   37.50    8.20
   0   4  20   36.90   10.30
   0   4 -20   36.60    8.20
   0   4 -20   33.40    8.50
   0   4  20   27.40   10.20
   0  -4 -20   35.90    6.80
   0  -4 -20   26.90    7.20
   0  -4  20   34.00    9.90
   0  -4 -20   35.90    6.50
   0  -4  20   26.20    7.80
   0   4 -21   -6.60    4.20
   0  -4  21   -0.40    6.10
   0   5   0   -1.30    2.30
   0   5   0    2.50    3.60
   0   5   0   -3.90    2.10
   0   5   0    2.00    2.10
   0  -5   0    1.80    3.10
   0  -5   0    0.20    1.80
   0  -5   0    2.20    1.50
   0   5  -1    1.30    2.40
   0   5   1    4.20    3.00
   0   5   1   -1.30    3.20
   0   5   1   -1.30    2.00
   0   5  -1    1.10    3.30
   0   5   1    0.00    1.80
   0   5  -1    2.90    2.90
   0   5  -1   -0.70    2.40
   0  -5   1    5.20    2.00
   0  -5   1    2.50    2.30
   0  -5  -1   -1.80    2.90
   0  -5  -1    0.60    1.70
   0  -5  -1    2.70    1.70
   0  -5   1    1.20    3.00
   0   5   2  333.77   19.10
   0   5  -2  287.37   19.30
   0   5  -2  321.87   17.60
   0   5   2  292.77   17.00
   0   5  -2  301.17   17.50
   0   5  -2  303.57   17.80
   0   5   2  290.77   19.10
   0   5   2  301.77   16.80
   0   5   2  293.37   18.60
   0  -5   2  281.87   16.60
   0  -5  -2  296.57   16.00
   0  -5  -2  278.47   15.90
   0  -5   2  301.97   19.20
   0  -5   2  285.87   17.30
   0  -5   2  278.87   18.00
   0  -5  -2  313.97   19.10
   0   5   3  232.28   15.40
   0   5   3  240.28   13.50
   0   5  -3  254.27   16.30
   0   5  -3  217.58   14.10
   0   5  -3  249.97   14.00
   0   5  -3  213.58   14.90
   0   5   3  204.58   13.00
   0   5   3  230.08   15.80
   0   5   3  191.38   14.90
   0  -5   3  226.98   14.10
   0  -5  -3  235.98   15.40
   0  -5   3  207.88   15.50
   0  -5   3  200.88   14.20
   0  -5  -3  221.78   12.20
   0  -5  -3  224.38   12.30
   0  -5   3  231.68   13.40
   0   5  -4    9.60    3.50
   0   5   4   19.90    5.10
   0   5   4   11.30    2.80
   0   5  -4   14.70    4.00
   0   5  -4   10.10    3.90
   0   5   4   10.90    2.80
   0   5   4    4.90    3.00
   0   5  -4   10.20    3.30
   0  -5  -4   12.20    4.10
   0  -5  -4    6.20    1.80
   0  -5   4   12.00    3.00
   0  -5  -4    6.50    1.60
   0  -5   4   12.10    3.60
   0  -5   4    6.70    3.20
   0  -5   4   14.20    4.10
   0   5  -5  798.02   40.60
   0   5  -5  776.02   42.90
   0   5   5  782.12   40.30
   0   5   5  810.12   42.60
   0   5   5  672.43   42.10
   0   5  -5  784.12   41.90
   0   5  -5  801.52   41.60
   0   5  -5  718.13   42.10
   0   5   5  770.92   40.40
   0  -5   5  799.12   40.60
   0  -5  -5  718.43   38.80
   0  -5   5  802.12   41.10
   0  -5  -5  774.12   42.20
   0  -5  -5  765.72   38.70
   0  -5   5  791.22   41.70
   0   5   6   38.30    4.90
   0   5   6   35.60    6.50
   0   5  -6   38.90    5.20
   0   5  -6   40.10    6.30
   0   5   6   35.30    6.20
   0   5   6   32.80    4.60
   0   5  -6   32.70    5.70
   0   5  -6   35.20    6.80
   0   5  -6   40.40    6.90
   0  -5   6   32.50    4.90
   0  -5   6   31.10    5.50
   0  -5  -6   28.90    3.10
   0  -5  -6   28.20    2.90
   0  -5  -6   31.20    5.80
   0  -5   6   29.70    4.80
   0   5   7   26.70    4.40
   0   5  -7   14.80    4.80
   0   5  -7   19.40    5.30
   0   5   7   35.90    6.50
   0   5   7   38.90    6.00
   0   5   7   36.10    6.30
   0   5  -7   24.80    5.50
   0   5  -7   20.10    4.20
   0   5  -7   23.50    6.00
   0  -5  -7   28.70    5.90
   0  -5   7   17.80    4.40
   0  -5  -7   20.90    2.70
   0  -5   7   15.70    4.80
   0  -5   7   30.30    5.20
   0  -5  -7   22.90    3.00
   0  -5  -7   31.60    5.80
   0   5  -8  298.87   19.40
   0   5   8  285.97   20.10
   0   5   8  287.27   17.70
   0   5  -8  260.07   19.40
   0   5  -8  259.57   19.00
   0   5   8  286.17   18.90
   0   5  -8  305.37   18.00
   0   5  -8  293.67   19.00
   0   5   8  326.57   18.10
   0  -5   8  262.97   17.40
   0  -5  -8  292.57   15.60
   0  -5  -8  297.27   16.00
   0  -5  -8  267.77   19.00
   0  -5   8  291.67   19.20
   0  -5   8  290.57   18.20
   0  -5  -8  283.77   18.70
   0   5  -9   52.09    8.00
   0   5  -9   32.80    7.60
   0   5  -9   49.50    7.50
   0   5  -9   47.30    7.50
   0   5   9   44.80    7.00
   0   5   9   30.10    5.50
   0   5   9   35.00    5.80
   0   5  -9   38.60    5.70
   0   5   9   43.80    7.90
   0  -5   9   37.60    7.00
   0  -5  -9   38.70    3.80
   0  -5   9   36.90    6.60
   0  -5  -9   33.40    6.40
   0  -5  -9   42.10    6.90
   0  -5  -9   42.70    4.20
   0   5 -10  294.97   21.20
   0   5  10  296.87   19.60
   0   5 -10  271.57   18.60
   0   5  10  283.87   21.60
   0   5  10  300.67   19.10
   0   5 -10  310.57   20.80
   0   5 -10  289.77   20.40
   0   5  10  278.57   18.70
   0  -5  10  311.57   18.60
   0  -5 -10  291.17   19.50
   0  -5 -10  307.37   16.60
   0  -5 -10  298.27   17.00
   0  -5  10  289.17   19.30
   0  -5  10  301.87   20.40
   0  -5 -10  347.57   21.40
   0   5  11   39.00    8.70
   0   5  11   59.89    8.00
   0   5 -11   42.60    8.20
   0   5 -11   44.70    8.10
   0   5 -11   45.50    7.10
   0   5  11   58.79    7.90
   0   5  11   32.10    6.10
   0   5 -11   48.30    8.00
   0  -5  11   55.49    7.10
   0  -5  11   47.80    7.90
   0  -5 -11   46.80    5.10
   0  -5 -11   33.80    6.90
   0  -5 -11   58.79    8.10
   0   5 -12    9.10    5.10
   0   5  12   12.30    3.80
   0   5  12    1.60    3.60
   0   5 -12   16.30    6.00
   0   5 -12    7.00    3.40
   0   5  12    9.80    5.40
   0   5 -12    8.90    5.20
   0   5  12    7.40    4.30
   0   5 -12    9.10    4.30
   0  -5 -12    5.70    4.50
   0  -5 -12    2.50    3.40
   0  -5 -12    7.90    2.70
   0  -5 -12    3.40    2.70
   0  -5  12    8.20    4.90
   0  -5  12   10.60    4.20
   0  -5  12    8.40    5.00
   0   5  13   37.60    6.90
   0   5  13   36.10    6.60
   0   5 -13   29.40    8.50
   0   5 -13   29.80    6.10
   0   5  13   23.70    6.00
   0   5 -13   44.80    8.20
   0  -5 -13   26.80    4.40
   0  -5 -13   28.60    4.50
   0  -5 -13   39.50    7.10
   0  -5  13   34.50    5.90
   0  -5  13   49.30    8.50
   0  -5  13   23.40    6.80
   0   5  14   17.40    6.60
   0   5 -14   15.60    6.70
   0   5  14   22.60    7.70
   0   5 -14   19.80    6.10
   0   5  14   29.10    6.80
   0   5 -14   23.30    6.00
   0   5  14   15.50    4.60
   0   5  14   22.20    5.80
   0  -5 -14   17.90    5.40
   0  -5 -14   19.80    4.00
   0  -5  14   23.10    5.70
   0  -5  14   13.60    6.50
   0  -5  14   24.40    8.50
   0  -5 -14   19.20    4.20
   0   5  15   35.10    7.30
   0   5  15   33.90    8.90
   0   5 -15   21.00    6.90
   0   5  15   24.40    6.10
   0   5 -15   19.20    6.40
   0   5  15   32.90    7.10
   0   5 -15   13.40    5.60
   0   5  15   10.90    6.90
   0  -5  15   27.50    8.00
   0  -5 -15   17.40    3.70
   0  -5  15   29.10    8.90
   0  -5 -15   23.10    5.10
   0  -5 -15   27.10    6.20
   0  -5  15   11.70    5.20
   0   5 -16    2.90    5.40
   0   5  16    0.00    3.80
   0   5  16    9.30    4.20
   0   5  16   -0.20    4.50
   0   5  16    4.90    6.00
   0   5 -16   -2.80    4.10
   0  -5  16    9.20    6.10
   0  -5 -16    6.20    4.90
   0  -5  16    4.40    6.50
   0  -5 -16   -1.20    2.70
   0  -5  16    9.80    5.10
   0  -5 -16   -9.70    3.30
   0   5 -17   40.60    9.50
   0   5 -17   14.50    5.90
   0   5  17   25.60    6.20
   0   5 -17   22.40    7.30
   0   5  17   14.30    6.70
   0   5  17   27.90    7.40
   0   5  17   18.30    7.80
   0  -5  17   27.80    7.00
   0  -5 -17   26.90    4.90
   0  -5 -17   24.40    4.70
   0  -5 -17   29.80    6.80
   0  -5  17   29.30    8.70
   0  -5  17   24.50    8.40
   0   5  18   42.00    8.30
   0   5  18   25.30    6.30
   0   5 -18   32.10    8.50
   0   5 -18   27.10    7.30
   0   5  18   21.60    7.80
   0   5  18   36.20    9.90
   0  -5  18   30.00    8.80
   0  -5 -18   27.50    8.40
   0  -5 -18   32.20    5.30
   0  -5  18   28.00    8.60
   0  -5 -18   41.20    5.90
   0  -5  18   23.80    6.50
   0   5  19   34.80    9.60
   0   5  19   35.60    7.90
   0   5 -19   26.20    7.40
   0   5  19   14.60    8.30
   0   5 -19   38.90    8.90
   0  -5  19   34.50    7.90
   0  -5 -19   29.30    5.50
   0  -5  19   15.30    8.40
   0  -5  19   20.70    8.40
   0  -5 -19   26.60    7.30
   0  -5 -19   29.00    5.20
   0   5 -20    6.00    5.60
   0   5  20    7.90    8.00
   0   5 -20    3.30    6.00
   0   5  20   11.20    7.40
   0   5  20   11.80    5.90
   0  -5  20    5.40    7.30
   0  -5  20    8.80    8.50
   0  -5 -20    7.00    6.90
   0  -5 -20   16.30    4.20
   0  -5  20    2.00    5.20
   0   6   0  238.38   17.00
   0   6   0  224.68   15.00
   0   6   0  219.58   13.70
   0  -6   0  228.98   16.30
   0  -6   0  217.48   13.20
   0  -6   0  227.28   12.90
   0   6   1   64.49    8.80
   0   6   1   46.10    6.80
   0   6   1   38.50    5.30
   0   6  -1   35.40    5.80
   0   6  -1   45.00    5.90
   0   6   1   42.20    5.10
   0   6  -1   32.10    6.80
   0   6  -1   45.80    5.60
   0  -6   1   34.00    3.80
   0  -6   1   36.60    6.90
   0  -6  -1   37.40    3.80
   0  -6  -1   38.70    3.80
   0  -6   1   40.70    4.60
   0  -6  -1   42.40    6.70
   0   6  -2  235.88   14.80
   0   6   2  245.48   17.10
   0   6  -2  235.28   14.50
   0   6  -2  240.18   16.70
   0   6   2  208.48   15.40
   0   6   2  213.78   14.00
   0   6   2  224.58   15.80
   0   6  -2  205.58   14.50
   0  -6  -2  217.18   12.50
   0  -6   2  236.48   14.10
   0  -6  -2  233.48   12.60
   0  -6  -2  236.38   16.50
   0  -6   2  246.98   16.70
   0  -6   2  225.18   13.50
   0   6   3   17.30    4.70
   0   6   3    9.40    3.80
   0   6   3   12.40    5.20
   0   6  -3    6.50    3.20
   0   6  -3   10.20    4.00
   0   6  -3    9.90    4.50
   0   6  -3   12.90    3.80
   0   6   3   13.10    3.30
   0  -6   3    9.50    2.80
   0  -6   3    2.90    4.10
   0  -6   3   11.10    3.10
   0  -6  -3    9.10    1.70
   0  -6  -3   22.90    6.00
   0  -6  -3    8.20    1.70
   0   6   4   16.40    4.60
   0   6   4   16.60    3.40
   0   6   4   15.60    4.90
   0   6  -4   14.80    3.70
   0   6  -4   11.40    5.30
   0   6  -4   21.40    4.80
   0   6   4   17.10    5.80
   0   6   4   17.90    3.60
   0   6  -4   16.80    4.60
   0  -6   4   10.10    2.80
   0  -6   4   16.50    4.00
   0  -6  -4   15.20    4.60
   0  -6   4   18.20    5.00
   0  -6   4   18.00    4.50
   0   6   5   66.19    5.90
   0   6   5   56.49    8.90
   0   6  -5   62.99    8.90
   0   6   5   72.09    9.50
   0   6  -5   72.89    8.00
   0   6  -5   61.19    7.20
   0   6  -5   61.19    9.00
   0   6  -5   63.19    6.40
   0  -6   5   66.69    7.00
   0  -6  -5   62.89    8.40
   0  -6   5   67.29    6.40
   0  -6   5   74.29    7.30
   0   6  -6   32.00    6.40
   0   6   6   24.00    6.00
   0   6  -6   35.00    7.20
   0   6   6   37.70    5.20
   0   6  -6   29.20    6.20
   0   6   6   29.80    6.50
   0   6  -6   35.20    5.30
   0   6  -6   29.70    6.60
   0   6   6   35.20    5.00
   0  -6   6   41.10    6.30
   0  -6   6   37.00    6.50
   0  -6  -6   27.00    5.80
   0  -6   6   29.30    4.80
   0   6  -7   65.39    8.80
   0   6  -7   60.59   12.90
   0   6   7   78.69    9.00
   0   6   7   58.39    6.20
   0   6   7   65.99    6.50
   0   6  -7   74.99   10.60
   0   6  -7   56.69    6.40
   0   6   7   82.69    9.40
   0   6  -7   67.19    8.80
   0  -6   7   73.59   11.70
   0  -6  -7   80.79    9.80
   0  -6   7   66.09    7.60
   0  -6   7   63.19    7.10
   0   6  -8   42.80    8.20
   0   6   8   15.30    5.70
   0   6   8   29.50    5.20
   0   6   8   28.40    4.70
   0   6  -8   40.40    7.20
   0   6  -8   30.00    7.70
   0   6  -8   21.30    5.90
   0   6  -8   29.60    5.40
   0   6   8   26.90    6.90
   0  -6  -8   29.80    6.40
   0  -6   8   37.30    6.20
   0  -6   8   38.30    6.20
   0  -6   8   33.80    5.80
   0   6  -9   80.39   10.40
   0   6  -9   78.19   10.50
   0   6   9   78.49   11.20
   0   6  -9   82.59   11.40
   0   6  -9   75.39   11.10
   0   6   9   87.39    9.80
   0   6  -9   61.19    7.60
   0   6   9   82.89    8.10
   0   6   9   72.59    7.20
   0  -6   9   86.39    8.80
   0  -6   9   86.79    8.60
   0  -6  -9   73.69   10.10
   0  -6   9   81.99    9.20
   0   6  10  186.48   14.20
   0   6 -10  211.78   14.60
   0   6  10  222.98   14.70
   0   6 -10  212.18   16.50
   0   6 -10  187.38   15.90
   0   6  10  196.28   17.10
   0   6 -10  180.18   16.00
   0   6  10  234.38   16.30
   0   6 -10  207.48   17.10
   0  -6  10  203.78   14.20
   0  -6 -10  212.98   15.90
   0  -6 -10  184.68   15.70
   0  -6  10  204.28   14.90
   0  -6  10  204.78   16.00
   0   6  11   -2.60    4.80
   0   6  11   -1.70    3.00
   0   6 -11    2.20    4.80
   0   6 -11    2.90    3.40
   0   6  11    6.10    2.70
   0   6  11    5.50    4.20
   0   6 -11   -5.10    4.00
   0  -6 -11    1.00    4.10
   0  -6  11   -1.90    3.00
   0  -6  11    7.10    4.20
   0  -6 -11    1.50    1.20
   0  -6  11   10.90    5.10
   0   6  12   77.39   10.30
   0   6  12   67.39   11.00
   0   6 -12   94.69   12.10
   0   6 -12   94.49   12.10
   0   6  12   71.59    8.00
   0   6 -12   63.69    8.00
   0   6  12   75.69    8.80
   0  -6  12   78.09    8.70
   0  -6 -12   68.19    9.50
   0  -6  12   85.19    9.80
   0  -6  12   92.49   11.60
   0  -6 -12   80.99    5.10
   0  -6 -12   72.29    5.20
   0   6 -13    0.90    4.40
   0   6 -13    1.00    5.00
   0   6  13   -2.00    2.50
   0   6  13   -2.30    3.80
   0   6  13    3.10    4.40
   0   6  13    6.50    6.00
   0   6 -13    0.50    3.00
   0  -6  13    0.40    4.80
   0  -6  13    8.30    4.50
   0  -6 -13    2.90    5.20
   0  -6 -13    5.50    1.80
   0  -6 -13    3.20    1.70
   0   6 -14   32.80    6.40
   0   6  14   31.80    9.20
   0   6  14   39.50    7.70
   0   6 -14   39.90    8.80
   0   6  14   56.99    8.90
   0   6  14   45.60    8.30
   0  -6 -14   43.00    4.00
   0  -6  14   45.60    8.40
   0  -6 -14   46.70    4.10
   0  -6  14   47.70    7.30
   0  -6 -14   42.00    7.80
   0   6 -15    4.10    4.50
   0   6 -15    7.60    4.60
   0   6  15    4.60    4.50
   0   6  15   20.00    8.00
   0   6  15    6.60    5.00
   0   6 -15    4.50    5.50
   0   6  15    5.60    6.70
   0  -6 -15    6.50    5.20
   0  -6 -15    2.40    2.00
   0  -6  15    1.70    4.80
   0  -6  15    5.30    4.80
   0  -6 -15    2.80    2.00
   0   6 -16   76.69   11.00
   0   6 -16   99.29   13.30
   0   6  16   79.19   12.90
   0   6 -16   85.99   12.00
   0   6  16   89.49   11.80
   0   6  16   86.29   14.60
   0   6  16   96.39   10.40
   0  -6 -16   74.59    6.00
   0  -6 -16   76.49    5.90
   0  -6 -16   77.09   10.60
   0  -6  16   97.99   10.00
   0  -6  16   80.39   11.50
   0   6 -17  195.98   16.80
   0   6  17  196.78   20.10
   0   6 -17  187.18   17.50
   0   6  17  148.09   15.30
   0   6 -17  171.68   16.00
   0   6  17  163.18   18.00
   0   6  17  164.98   14.80
   0  -6  17  182.48   14.50
   0  -6  17  174.68   16.00
   0  -6 -17  182.38   10.60
   0  -6 -17  159.88   15.10
   0  -6 -17  168.28   10.40
   0   6  18    2.00    4.20
   0   6 -18    0.40    5.10
   0   6  18    3.90    6.60
   0   6  18    7.30    8.20
   0   6 -18    2.40    5.80
   0   6  18   -8.40    4.70
   0  -6 -18    2.40    2.30
   0  -6  18    1.60    5.30
   0  -6  18    2.70    4.80
   0  -6 -18   -1.20    2.30
   0  -6 -18   -8.60    5.20
   0   6 -19   -2.50    4.70
   0   6  19    3.80    4.20
   0   6  19    6.50    7.80
   0   6  19    3.10    6.30
   0   6 -19    6.70    6.20
   0   6  19   -0.80    4.60
   0  -6 -19    2.90    6.40
   0  -6  19   -2.50    6.30
   0  -6  19   -1.50    4.50
   0   7   0   -2.90    4.40
   0   7   0   -0.20    2.70
   0   7   0   -0.90    2.90
   0   7   0    0.40    2.60
   0  -7   0    1.80    1.70
   0  -7   0    1.00    1.80
   0  -7   0   -1.80    3.50
   0   7  -1  251.27   18.40
   0   7   1  293.87   17.70
   0   7  -1  324.37   21.40
   0   7   1  309.57   18.30
   0   7   1  319.47   21.30
   0   7  -1  296.27   18.60
   0   7   1  309.27   19.50
   0   7  -1  277.07   17.90
   0  -7   1  316.97   16.80
   0  -7  -1  304.47   20.60
   0  -7   1  278.07   17.00
   0  -7  -1  299.47   16.10
   0  -7   1  284.27   20.70
   0  -7  -1  303.97   16.00
   0   7   2   31.40    6.30
   0   7  -2   32.30    5.50
   0   7  -2   15.70    6.10
   0   7  -2   31.30    5.50
   0   7  -2   39.70    5.80
   0   7   2   29.30    6.90
   0   7   2   29.40    5.50
   0   7   2   32.80    5.10
   0   7   2   31.80    5.30
   0  -7   2   30.60    4.20
   0  -7   2   27.50    4.40
   0  -7  -2   27.50    6.60
   0   7  -3   26.10    5.20
   0   7   3   39.80    8.50
   0   7  -3   25.30    5.50
   0   7   3   29.80    5.20
   0   7  -3   25.70    4.90
   0   7   3   24.10    6.70
   0   7   3   26.80    5.20
   0   7   3   25.90    4.20
   0   7  -3   28.50    7.40
   0  -7  -3   36.00    7.60
   0  -7   3   29.30    4.40
   0  -7   3   31.20    7.00
   0   7  -4   30.10    6.20
   0   7   4   17.30    5.20
   0   7  -4   21.70    6.30
   0   7   4   30.30    4.70
   0   7   4   22.40    5.90
   0   7  -4   19.70    4.60
   0   7   4   31.60    5.20
   0   7   4   40.60    8.30
   0   7  -4   27.40    5.70
   0  -7   4   29.90    4.70
   0  -7  -4   39.10    7.80
   0  -7   4   32.10    5.30
   0   7   5   23.50    4.10
   0   7  -5   22.80    4.80
   0   7   5   22.60    4.50
   0   7  -5   24.40    5.70
   0   7   5   19.90    5.50
   0   7  -5   19.90    5.20
   0   7  -5   18.10    5.90
   0   7   5   21.00    6.20
   0   7   5   21.20    6.70
   0   7  -5   24.80    6.60
   0  -7  -5   12.00    5.40
   0  -7   5   24.10    5.00
   0  -7   5   14.20    3.80
   0  -7   5   21.60    5.20
   0   7   6   58.59    6.20
   0   7   6   61.79   10.20
   0   7  -6   55.69    8.20
   0   7   6   31.30    7.20
   0   7  -6   58.19    9.50
   0   7   6   51.29    5.90
   0   7  -6   65.59    8.90
   0   7   6   47.40    8.70
   0   7  -6   43.70    8.60
   0   7  -6   59.49    7.30
   0  -7  -6   50.79    8.70
   0  -7   6   40.20    6.80
   0  -7   6   55.79    6.40
   0  -7   6   48.30    6.90
   0   7  -7   10.00    4.80
   0   7  -7    9.00    3.70
   0   7   7   16.40    5.40
   0   7  -7   11.70    5.50
   0   7   7   12.50    6.20
   0   7   7   13.40    3.90
   0   7  -7   13.50    6.10
   0   7  -7   11.00    5.30
   0   7   7   10.80    3.40
   0  -7   7   20.80    5.40
   0  -7  -7    4.30    4.50
   0  -7   7    4.10    3.70
   0  -7   7   14.30    4.30
   0   7  -8   10.00    5.40
   0   7  -8   15.30    5.70
   0   7  -8    3.40    3.70
   0   7  -8   10.20    6.20
   0   7   8    8.70    5.80
   0   7   8   17.40    4.50
   0   7   8    7.80    5.30
   0   7   8   17.20    3.70
   0  -7   8   15.10    4.30
   0  -7   8   10.00    4.20
   0  -7   8   16.00    4.90
   0   7  -9    1.20    3.00
   0   7  -9   -3.60    3.70
   0   7  -9    5.50    4.30
   0   7   9   -1.40    2.30
   0   7  -9   -0.30    4.80
   0   7   9    0.40    4.80
   0   7   9    1.10    2.50
   0  -7  -9    3.80    5.20
   0  -7   9    2.20    2.50
   0  -7   9    4.40    3.60
   0  -7   9    0.30    3.90
   0   7 -10    2.70    3.40
   0   7  10    4.10    5.00
   0   7 -10    0.70    6.00
   0   7  10   -0.60    4.00
   0   7  10    3.70    2.90
   0   7  10   -0.80    2.90
   0   7 -10   -0.90    4.30
   0  -7 -10    3.30    4.50
   0  -7  10   -2.20    3.50
   0  -7  10    2.00    4.00
   0  -7  10    9.60    4.00
   0   7 -11    0.60    2.90
   0   7  11    1.90    3.00
   0   7 -11   -3.00    3.90
   0   7  11    1.80    4.70
   0   7 -11   -6.70    3.60
   0   7  11    0.00    4.00
   0   7  11    2.90    3.40
   0  -7  11    1.10    3.40
   0  -7  11    0.90    4.70
   0  -7  11    5.80    4.70
   0  -7 -11    3.00    4.90
   0   7  12   -2.50    2.90
   0   7 -12    3.90    5.00
   0   7 -12   -1.70    3.20
   0   7  12   36.90    7.60
   0   7  12   11.50    4.90
   0   7  12   34.80    8.90
   0   7 -12    3.30    5.40
   0  -7 -12   32.00    7.60
   0  -7  12    8.70    4.30
   0  -7  12   11.30    5.40
   0   7 -13   10.90    6.40
   0   7  13    9.80    4.40
   0   7  13    6.20    5.50
   0   7 -13    6.10    3.70
   0   7 -13    5.30    5.20
   0   7  13    9.10    5.10
   0   7  13    7.60    4.20
   0  -7  13    8.00    5.40
   0  -7 -13    0.10    4.70
   0  -7  13   15.00    4.60
   0   7  14    9.30    5.20
   0   7  14    4.70    4.40
   0   7  14    0.50    3.00
   0   7 -14    3.70    4.50
   0   7 -14   -1.60    3.80
   0   7 -14    3.00    5.00
   0  -7  14    8.30    4.60
   0  -7 -14   -0.30    4.70
   0  -7  14   -3.50    4.70
   0   7  15    9.40    6.30
   0   7  15   24.60    6.40
   0   7  15   30.80    7.10
   0   7  15   12.50    7.40
   0   7 -15   21.40    7.20
   0   7 -15   16.40    6.50
   0  -7  15   11.30    6.20
   0  -7  15    9.80    4.60
   0  -7 -15    2.20    5.60
   0   7  16   10.10    5.90
   0   7  16    6.90    7.00
   0   7  16   12.90    6.80
   0   7 -16   13.10    6.30
   0   7 -16   12.70    6.80
   0   7 -16   15.50    5.40
   0   7  16    3.40    4.30
   0  -7  16   10.10    6.30
   0  -7  16   15.10    4.90
   0   7  17   57.89   11.20
   0   7 -17   65.19   12.90
   0   7  17   73.39   10.80
   0   7 -17   60.89   11.20
   0   7  17   60.99   13.00
   0   7 -17   51.09   11.00
   0  -7  17   73.19    9.60
   0  -7  17   48.40    9.60
   0   8   0  363.96   22.80
   0   8   0  390.96   23.60
   0   8   0  419.86   24.60
   0   8   0  406.56   26.70
   0  -8   0  392.66   26.60
   0  -8   0  376.76   20.60
   0  -8   0  390.66   20.50
   0   8  -1   59.99    7.40
   0   8   1   51.49    7.50
   0   8   1   43.50    9.00
   0   8  -1   47.60    9.60
   0   8  -1   48.80    7.00
   0   8   1   47.60    6.60
   0   8   1   52.59    7.20
   0   8  -1   46.80    7.10
   0  -8   1   44.00    4.40
   0  -8   1   46.20    8.10
   0  -8  -1   50.59    9.30
   0  -8   1   44.40    4.90
   0   8  -2   89.39    9.00
   0   8   2   82.79   10.00
   0   8  -2   96.79    9.50
   0   8  -2   85.39    9.00
   0   8  -2   81.49   12.10
   0   8   2   96.89   13.10
   0   8   2   85.19    9.40
   0   8   2  103.59    8.40
   0  -8   2  132.49   16.60
   0  -8  -2   85.39   11.50
   0  -8   2   92.89    7.10
   0  -8   2   90.59    7.50
   0   8  -3  403.96   23.40
   0   8   3  356.26   26.20
   0   8   3  439.16   26.60
   0   8   3  372.26   22.80
   0   8  -3  390.56   24.10
   0   8  -3  373.46   26.20
   0   8  -3  375.36   23.40
   0   8   3  362.16   22.20
   0  -8   3  403.36   21.70
   0  -8  -3  340.37   25.00
   0   8  -4   14.20    5.80
   0   8   4   13.30    3.60
   0   8  -4    9.50    6.10
   0   8   4   19.70    5.40
   0   8  -4   12.90    4.90
   0   8   4    8.60    5.10
   0   8  -4   16.90    4.50
   0   8   4    3.20    5.90
   0   8   4   13.00    4.10
   0  -8   4   15.20    3.70
   0  -8   4   18.90    6.20
   0  -8  -4   17.70    6.20
   0   8   5   21.50    6.80
   0   8  -5   24.60    6.10
   0   8   5   27.10    4.90
   0   8  -5   29.10    5.70
   0   8   5   24.90    6.40
   0   8  -5   24.90    6.40
   0   8   5   24.60    4.80
   0  -8   5   36.30    5.90
   0  -8   5   37.70    5.40
   0  -8  -5   46.80    8.30
   0   8  -6   91.99   10.00
   0   8   6   78.49   12.00
   0   8   6  101.09    8.60
   0   8   6   75.59   11.30
   0   8   6   83.69    7.60
   0   8  -6   74.29   11.60
   0   8  -6   82.79   10.60
   0   8   6   84.19    9.80
   0   8  -6   78.19    8.50
   0  -8  -6   92.89   10.70
   0  -8   6   94.79    9.00
   0  -8   6   87.69    7.90
   0   8  -7    1.10    5.30
   0   8  -7   -1.90    3.20
   0   8   7    6.10    6.30
   0   8   7   -3.50    3.30
   0   8   7    1.50    2.50
   0   8  -7   -0.70    4.20
   0   8   7    3.30    3.00
   0   8  -7   -3.50    3.60
   0  -8   7    2.10    3.30
   0  -8  -7   -6.90    4.10
   0  -8   7   -1.70    3.40
   0  -8   7    2.80    3.50
   0   8  -8    5.60    5.20
   0   8   8    1.40    4.30
   0   8   8    0.10    3.20
   0   8   8   -4.00    5.10
   0   8   8    8.00    3.10
   0   8  -8   -7.60    2.80
   0   8  -8    6.20    6.30
   0  -8   8    1.50    3.30
   0  -8   8    3.00    3.50
   0  -8   8    9.00    4.40
   0  -8  -8   11.00    5.80
   0   8  -9   68.69   10.20
   0   8   9   37.00    8.20
   0   8  -9   40.20    6.80
   0   8   9   48.80    6.70
   0   8   9   38.80    8.80
   0   8  -9   46.80    9.40
   0   8   9   47.90    7.40
   0  -8   9   42.10    7.30
   0  -8   9   43.60    7.30
   0  -8   9   41.10    8.90
   0   8  10   13.30    7.00
   0   8 -10   -3.20    4.90
   0   8 -10    8.40    4.20
   0   8  10   -2.70    3.20
   0   8  10    4.30    3.50
   0   8 -10    7.30    5.20
   0   8  10    3.10    4.20
   0  -8  10   -2.90    3.90
   0  -8  10    5.40    4.20
   0  -8  10    8.40    4.00
   0   8 -11   24.90    6.70
   0   8  11   17.10    4.30
   0   8  11   18.50    5.30
   0   8 -11    5.70    4.10
   0   8 -11   12.60    6.70
   0   8  11    7.20    6.00
   0   8  11   14.70    7.00
   0  -8  11    9.80    5.10
   0  -8  11   15.70    5.00
   0   8  12   48.70   10.70
   0   8  12   33.20    6.70
   0   8 -12   26.60    5.80
   0   8  12   31.30    8.40
   0   8 -12   36.70    7.90
   0   8 -12   22.60    8.10
   0  -8  12   35.20    6.50
   0   8 -13   14.50    4.80
   0   8  13   -3.50    4.00
   0   8  13   -2.90    5.00
   0   8  13    4.60    4.30
   0   8 -13   13.40    5.50
   0   8 -13   -7.00    5.10
   0  -8  13    9.90    4.50
   0  -8  13    4.60    4.90
   0   8  14    5.50    6.20
   0   8  14    8.50    5.70
   0   8 -14   12.70    5.40
   0   8 -14    9.90    5.70
   0   8  14   15.80    5.40
   0  -8  14   23.80    5.10
   0  -8  14    1.80    5.00
   0   8 -15    3.60    5.50
   0   8 -15    7.10    5.30
   0   8 -15    5.40    5.70
   0   8  15    6.50    5.30
   0   8  15    8.20    5.70
   0   8  15    4.60    7.00
   0  -8  15   -0.20    5.30
   0  -8  15    8.50    5.10
   0   8  16   20.90    8.10
   0   8  16   22.90    8.90
   0   8  16   19.30    7.20
   0   8 -16   23.30    8.40
   0   8 -16   33.70    8.70
   0   8  16   29.90    6.70
   0  -8  16   25.50    6.30
   0  -8  16   24.70    7.10
   0   9   0    4.70    3.90
   0   9   0    4.00    5.50
   0   9   0    5.90    3.70
   0   9   1   10.40    4.20
   0   9  -1   18.10    5.40
   0   9  -1   20.80    8.10
   0   9  -1   24.60    5.70
   0   9   1   16.70    5.00
   0   9   1   15.30    5.10
   0   9   1   10.20    6.70
   0   9   1   22.90    6.90
   0   9   2   38.10    6.90
   0   9   2   30.40    5.40
   0   9   2   24.70    7.10
   0   9   2   18.30    8.20
   0   9   2   35.20    6.50
   0   9  -2   35.90    7.00
   0   9  -2   29.30    6.10
   0   9  -2   27.20    8.70
   0   9  -2   20.30    5.60
   0  -9   2   26.00    3.40
   0  -9   2   26.70    3.50
   0   9  -3   74.19    9.60
   0   9   3   67.89    8.20
   0   9  -3   82.49   12.40
   0   9   3   71.19    8.70
   0   9  -3   75.69    9.50
   0   9   3   85.29    9.50
   0   9   3   68.99   10.80
   0   9   3   51.29   11.00
   0   9  -3   72.19    8.20
   0  -9   3   62.39    5.90
   0  -9   3   74.59    6.40
   0   9  -4  132.89   12.40
   0   9   4  115.89   13.10
   0   9  -4  139.79   15.40
   0   9   4  158.58   11.80
   0   9  -4  133.59   11.30
   0   9   4  132.29   15.10
   0   9   4  116.99   10.50
   0   9  -4  131.29   11.90
   0  -9   4  128.29    9.50
   0  -9   4  143.89   10.10
   0   9   5    0.80    4.20
   0   9  -5   -3.70    2.90
   0   9   5   -1.60    5.90
   0   9   5    3.00    3.70
   0   9   5   -4.30    2.50
   0   9  -5    5.20    6.30
   0   9  -5    2.00    6.20
   0  -9   5    4.40    3.10
   0  -9   5    0.40    2.50
   0   9   6   33.70    8.40
   0   9   6   51.29    7.60
   0   9   6   43.50    7.00
   0   9  -6   38.00    9.20
   0   9   6   36.30   10.00
   0   9  -6   48.70    7.30
   0   9  -6   47.30    7.90
   0  -9   6   48.20    6.20
   0  -9   6   46.80    7.00
   0   9   7   12.10    4.20
   0   9  -7    6.60    4.50
   0   9   7    2.60    4.80
   0   9  -7    7.90    6.90
   0   9   7    5.60    6.60
   0   9   7    6.60    4.20
   0   9  -7    8.40    5.40
   0  -9   7   17.00    4.40
   0  -9   7    5.20    3.20
   0   9   8    8.80    6.40
   0   9  -8    9.50    6.90
   0   9   8    2.90    3.60
   0   9   8    1.90    2.80
   0   9  -8   -5.50    3.20
   0   9   8    6.70    4.40
   0   9  -8    4.40    4.90
   0  -9   8    2.00    3.20
   0  -9   8   12.90    4.30
   0   9   9    2.10    4.40
   0   9  -9   -1.20    3.40
   0   9   9   12.30    7.00
   0   9  -9   -2.60    4.60
   0   9  -9    6.80    6.30
   0   9   9    1.60    2.90
   0   9   9    0.00    4.30
   0  -9   9    2.40    4.50
   0  -9   9    4.60    3.50
   0  -9   9   -3.70    3.50
   0   9 -10   12.00    5.00
   0   9  10   23.40    4.90
   0   9  10   17.20    7.10
   0   9 -10   20.20    7.20
   0   9  10   13.80    6.10
   0   9 -10   14.90    5.50
   0   9  10   28.60    6.50
   0  -9  10   19.30    6.20
   0  -9  10   25.70    6.00
   0  -9  10   17.30    5.50
   0   9 -11  -10.00    4.20
   0   9 -11    7.20    6.70
   0   9  11    6.30    4.40
   0   9 -11   11.60    5.90
   0   9  11   18.60    6.30
   0   9  11    0.20    4.20
   0  -9  11    1.40    4.40
   0  -9  11    3.80    4.30
   0   9  12   12.50    6.20
   0   9 -12   -0.20    5.90
   0   9 -12    6.60    5.30
   0   9  12   10.50    5.30
   0   9  12   23.30    7.60
   0  -9  12    6.90    4.90
   0  -9  12   13.90    5.20
   0   9 -13   43.40    9.50
   0   9  13   54.49    9.20
   0   9  13   53.09   10.50
   0   9 -13   37.50    9.20
   0  -9  13   52.89    8.60
   0  -9  13   43.20    8.40
   0   9  14    4.40    5.40
   0   9 -14    7.50    6.00
   0   9  14    6.90    4.70
   0   9  14    8.70    6.40
   0   9 -14    4.70    6.10
   0  -9  14    5.40    5.10
   0  -9  14    3.90    5.10
   0  10   0    5.80    4.00
   0  10   0   -4.00    3.50
   0  10   0    4.40    7.70
   0  10   0    2.80    4.70
   0  10   1   12.80    5.10
   0  10  -1   37.70    9.00
   0  10   1   28.60    7.90
   0  10   1   28.90    9.90
   0  10  -1   15.80    5.20
   0  10   2    5.00    4.30
   0  10   2    4.60    4.00
   0  10  -2    9.00    6.00
   0  10  -2   -3.20    3.50
   0  10   2    7.00    7.80
   0  10   2    6.00    5.10
   0  10  -2    2.70    4.00
   0  10  -3    9.30    7.30
   0  10   3   23.10    7.10
   0  10   3   19.60    5.30
   0  10  -3   25.90    5.40
   0  10   3   25.20    6.00
   0  10   3   16.70    8.60
   0  10  -3   17.60    5.90
   0 -10   3   24.50    3.00
   0  10   4   10.40    7.00
   0  10  -4    7.20    3.80
   0  10   4    6.90    5.10
   0  10   4    1.30    3.60
   0  10   4    4.30    4.30
   0  10  -4    9.70    5.10
   0  10  -4   18.20    7.20
   0 -10   4    5.30    2.50
   0 -10   4    2.60    2.80
   0  10   5    7.80    5.60
   0  10  -5   10.50    5.00
   0  10   5   23.40    8.90
   0  10  -5    6.90    5.60
   0  10   5   12.40    4.90
   0  10  -5    9.90    4.80
   0  10   5    7.00    4.00
   0 -10   5    6.40    3.40
   0 -10   5    6.50    3.20
   0  10  -6   21.50    6.10
   0  10   6   33.90    6.10
   0  10  -6   34.50    7.90
   0  10   6   29.70    8.60
   0  10   6   21.10    9.10
   0  10  -6   35.30    9.60
   0  10   6   35.40    6.50
   0 -10   6   24.00    4.60
   0 -10   6   25.90    5.30
   0  10  -7    2.90    5.20
   0  10  -7   -7.90    4.00
   0  10   7    4.70    5.40
   0  10  -7   -2.30    5.90
   0  10   7    3.30    6.80
   0 -10   7    4.10    3.10
   0 -10   7    3.90    3.50
   0  10   8    2.10    6.60
   0  10   8    6.20    5.10
   0  10  -8    9.60    6.80
   0  10  -8   -6.10    3.80
   0  10  -8    0.40    4.50
   0  10   8    8.40    4.40
   0 -10   8    4.50    3.70
   0 -10   8    6.40    4.60
   0  10  -9   -6.40    6.90
   0  10  -9    9.00    5.70
   0  10   9   -0.30    3.30
   0  10  -9   -3.70    5.50
   0  10   9    9.60    5.70
   0  10   9    6.40    6.70
   0 -10   9    2.20    3.90
   0 -10   9   19.70    5.70
   0  10  10   13.10    7.10
   0  10  10    4.80    4.20
   0  10 -10   -3.70    5.00
   0  10 -10    2.10    5.90
   0  10 -10   -6.70    4.70
   0 -10  10   -2.80    3.80
   0 -10  10   11.90    6.20
   0  10 -11  127.99   17.30
   0  10  11   85.29   14.10
   0  10  11  138.19   15.70
   0  10 -11  130.99   19.50
   0  10  11  120.29   12.60
   0 -10  11  139.09   12.20
   0  11   0   -4.20    4.20
   0  11   0    4.40    7.00
   0  11   1   65.49   12.70
   0  11   1   59.19    9.80
   0  11  -1  102.49   10.90
   0  11   1   79.69   12.90
   0  11  -1   87.79   14.90
   0  11   2    3.70    7.00
   0  11   2   -3.10    4.70
   0  11   2    5.00    5.70
   0  11  -2    1.50    4.10
   0  11  -2   12.70    7.90
   0  11  -3   64.09    9.90
   0  11   3   78.89   10.10
   0  11   3   51.99   10.00
   0  11  -3   69.99   14.00
   0  11   3   53.79   11.80
   0  11   4    3.60    7.60
   0  11   4   -2.30    3.40
   0  11  -4    2.40   11.70
   0  11  -4    4.80    4.70
   0  11   4    0.40    4.70
   0  11   5    9.00    8.10
   0  11  -5    3.60    8.10
   0  11   5    1.50    4.30
   0  11  -5    9.80    5.60
   0  11  -6   -5.20    4.10
   0  11   6   16.70    9.30
   0  11   6    9.30    5.70
   0  11   6    7.90    4.90
   0  11  -6   11.00    7.70
   0 -11   6    8.60    2.80
   0  11   7   -2.80    3.80
   0  11  -7    2.50    6.30
   0  11  -7    1.80    4.70
   0  11   7   -0.20    4.40
   0  11   7   -0.70    6.10
   0 -11   7    0.20    4.80
  -1   0  22   42.40    9.90
   1   0 -22   68.29   11.50
   1   0 -22   66.89    9.10
  -1   0  22   56.89   10.80
  -1   0  22   70.69   14.70
  -1   0  21   -0.30    5.40
  -1   0  21    1.90    6.60
  -1   0  21   -4.30    4.50
   1   0 -21    3.60    5.20
   1   0 -21    0.10    4.80
   1   0 -20   23.50    5.60
  -1   0  20    6.00    6.10
  -1   0  20    4.20    5.60
  -1   0  20   -4.80    6.50
   1   0 -20    5.10    5.40
  -1   0  19    4.40    5.50
   1   0 -19   -4.30    4.00
  -1   0  19    0.80    6.10
  -1   0  19   -0.80    4.80
   1   0 -19    1.80    3.60
   1   0 -18   35.50    6.40
  -1   0  18   29.60    9.40
  -1   0  18   33.90    9.20
  -1   0  18   39.00   10.70
   1   0 -18   21.40    6.20
  -1   0  17    0.00    5.40
  -1   0  17    3.20    5.50
  -1   0  17   -1.20    3.70
   1   0 -17    2.00    4.20
   1   0 -17    2.70    3.80
  -1   0  16   10.90    8.00
   1   0 -16   22.90    5.70
  -1   0  16    7.10    4.80
  -1   0  16   14.40    6.30
   1   0 -16   20.20    6.20
   1   0 -16   27.70    6.00
  -1   0  15    1.70    4.60
   1   0 -15    0.20    3.20
  -1   0  15   -3.00    4.40
   1   0 -15    3.80    3.80
   1   0 -15   -3.30    2.90
  -1   0  15    3.70    4.00
  -1   0  15    8.60    5.20
   1   0 -15    0.30    3.90
   1   0 -14   41.10    8.10
   1   0 -14   44.70    6.90
  -1   0  14   40.80    8.10
  -1   0  14   49.10    8.30
  -1   0  14   42.60    8.90
   1   0 -14   46.70    8.50
   1   0 -14   48.50    7.70
  -1   0  14   60.59    9.30
  -1   0  13   -0.30    3.70
   1   0 -13   -3.10    2.20
   1   0 -13    5.30    3.60
   1   0 -13   -0.70    2.60
   1   0 -13    0.30    3.50
  -1   0  13    5.70    3.70
  -1   0  13   -6.10    3.60
  -1   0  13    2.90    2.80
   1   0 -12  109.59   11.00
   1   0 -12  102.09    9.40
   1   0 -12  107.59   10.00
  -1   0  12  113.39   10.50
  -1   0  12  110.49   10.90
  -1   0  12  137.29   12.50
   1   0 -12  126.19   10.80
  -1   0  12  154.28   11.80
   1   0 -11    3.60    3.00
   1   0 -11   -2.60    2.80
  -1   0  11   -0.50    2.70
   1   0 -11    3.50    2.50
  -1   0  11   -2.20    3.20
  -1   0  11   -1.30    2.50
  -1   0  11   -0.90    3.20
   1   0 -11    6.10    3.10
  -1   0  10  750.72   42.20
   1   0 -10  824.92   42.70
   1   0 -10  814.52   41.10
  -1   0  10  784.82   43.20
   1   0 -10  707.03   41.70
  -1   0  10  735.73   42.40
   1   0 -10  727.13   42.80
  -1   0  10  846.72   43.30
   1   0  -9    2.30    3.30
  -1   0   9    1.60    2.80
  -1   0   9   -5.30    3.00
   1   0  -9    3.60    2.80
  -1   0   9    1.60    4.20
   1   0  -9    0.30    2.60
  -1   0   9    4.80    3.50
   1   0  -9    0.10    3.20
   1   0  -8   57.09    6.90
   1   0  -8   59.29    7.30
   1   0  -8   61.99    8.70
   1   0  -8   48.70    6.10
  -1   0   8   47.40    7.20
  -1   0   8   49.40    6.90
  -1   0   8   50.29    6.80
  -1   0   7   -3.00    2.20
   1   0  -7   -1.80    2.30
  -1   0   7    2.10    2.40
   1   0  -7    0.40    2.10
  -1   0   7    0.50    2.30
   1   0  -7    1.10    2.00
   1   0  -7   -1.60    1.90
  -1   0   7    2.00    3.00
   1   0  -6  848.52   47.60
  -1   0   6  948.61   48.10
  -1   0   6  794.82   47.80
   1   0  -6  841.72   48.10
   1   0  -6  932.61   48.00
  -1   0   6 1075.39   48.80
   1   0  -6  938.61   47.30
  -1   0   6 1036.60   48.20
  -1   0   5   -2.50    1.70
   1   0  -5    0.30    1.70
   1   0  -5    1.40    1.90
  -1   0   5   -2.00    1.70
   1   0  -5    1.20    1.80
   1   0  -5   -0.80    1.90
  -1   0   5   -0.50    1.70
  -1   0   5    0.90    2.10
   1   0  -4    3.30    2.20
  -1   0   4    1.80    2.10
  -1   0   4   -0.30    1.70
   1   0  -4    3.80    2.10
   1   0  -4    3.20    1.70
   1   0  -4    6.40    2.20
  -1   0   4    3.70    2.30
  -1   0   4    6.00    2.30
  -1   0   3   -0.60    1.40
   1   0  -3    0.50    1.20
   1   0  -3    0.40    1.30
   1   0  -3    1.30    1.50
   1   0  -3    1.20    1.30
  -1   0   3   -0.10    1.40
  -1   0   3    1.80    1.40
   1   0  -2  266.07   14.80
  -1   0   2  289.87   15.00
  -1   0   2  299.47   14.90
  -1   0  -2 3929.31  192.68
  -1   0  -3    0.00    1.30
   1   0   3    0.50    1.60
  -1   0  -3   -0.20    1.30
   1   0   3    0.60    1.70
  -1   0  -3   -2.00    1.20
  -1   0  -3    0.60    1.50
   1   0   3   -2.30    1.20
   1   0   3   -0.10    1.40
  -1   0  -4 4044.40  226.58
  -1   0  -4 4928.71  226.48
  -1   0  -4 4610.44  226.78
   1   0   4 4436.96  226.28
   1   0   4 5162.18  226.68
  -1   0  -4 4418.36  226.18
   1   0   5    2.60    1.90
  -1   0  -5    0.10    1.30
  -1   0  -5   -1.90    1.70
  -1   0  -5   -0.30    1.80
   1   0   5   -0.20    1.70
   1   0   5    1.10    1.80
   1   0   5    1.80    1.90
  -1   0  -5   -0.40    1.60
  -1   0  -5   -0.80    1.70
  -1   0  -6   82.49    5.60
  -1   0  -6   76.69    6.20
  -1   0  -6   71.79    6.60
  -1   0  -6   76.09    6.80
   1   0   6   87.19    6.90
   1   0   6   72.09    6.70
   1   0   6   85.29    6.60
  -1   0  -6   72.09    6.30
   1   0   6   74.19    6.40
  -1   0  -7   -0.30    2.60
   1   0   7    3.40    3.00
   1   0   7   -2.60    2.40
  -1   0  -7    2.50    2.50
   1   0   7    1.30    2.90
  -1   0  -7   -1.70    2.10
  -1   0  -7   -0.50    2.60
  -1   0  -7   -3.90    3.10
   1   0   7   -1.50    3.10
   1   0   8    2.00    3.50
  -1   0  -8    0.10    2.20
   1   0   8    3.80    3.40
   1   0   8   -3.40    3.00
  -1   0  -8    1.40    2.90
  -1   0  -8    2.60    2.90
  -1   0  -8    0.70    2.80
  -1   0  -9    2.90    3.50
  -1   0  -9    0.30    2.00
  -1   0  -9   -1.10    2.70
   1   0   9   -1.70    3.20
   1   0   9    1.00    3.30
   1   0   9    0.00    2.50
  -1   0  -9   -2.80    2.60
   1   0   9   -2.00    3.30
  -1   0 -10   30.90    5.90
   1   0  10   20.20    5.70
  -1   0 -10   20.70    5.00
  -1   0 -10   29.00    5.10
   1   0  10   27.30    5.50
  -1   0 -10   30.90    4.50
   1   0  10   27.80    5.50
   1   0  10   26.50    5.40
   1   0  11    3.00    2.90
  -1   0 -11    2.30    3.00
  -1   0 -11   -1.30    2.40
   1   0  11    3.90    3.70
   1   0  11    5.90    4.30
  -1   0 -11    0.40    2.00
  -1   0 -11   -1.00    2.70
   1   0  11   -1.20    3.00
   1   0  12   48.10    8.20
  -1   0 -12   67.79    7.40
  -1   0 -12   64.09    7.20
   1   0  12   60.59    8.70
  -1   0 -12   55.69    6.10
  -1   0 -12   79.69   10.20
   1   0  12   68.89    9.00
   1   0  12   60.89    8.80
  -1   0 -13    2.60    2.50
   1   0  13    4.00    4.00
  -1   0 -13    2.10    3.20
  -1   0 -13   -2.10    3.10
   1   0  13    4.60    3.30
   1   0  13    3.60    4.90
  -1   0 -13   -1.20    2.80
   1   0  13   -0.40    3.50
  -1   0 -14  120.39    9.60
  -1   0 -14  106.69   11.80
   1   0  14  118.09   11.60
  -1   0 -14  120.59   10.90
   1   0  14  105.99   12.60
   1   0  14  107.99   11.60
   1   0  14  119.09   11.80
  -1   0 -14  141.79   11.80
   1   0  15    7.80    4.80
  -1   0 -15   -0.50    3.80
  -1   0 -15    0.10    3.10
  -1   0 -15    1.40    3.70
   1   0  15    0.00    4.60
   1   0  15    4.10    3.70
  -1   0 -15   -4.90    3.40
   1   0  15   -0.90    4.20
   1   0  16    2.60    5.90
  -1   0 -16    2.50    3.20
   1   0  16    1.20    5.00
  -1   0 -16    7.20    4.80
  -1   0 -16    6.90    3.70
   1   0  16    2.90    9.20
  -1   0 -17   -0.50    3.70
  -1   0 -17    4.10    4.80
  -1   0 -17    9.70    4.10
   1   0  17    1.50    4.50
   1   0  17   -4.60    5.20
   1   0  17   -0.20    5.10
   1   0  18   44.30   10.40
   1   0  18   37.90    9.00
   1   0  18   61.19   10.60
  -1   0 -18   49.30    7.10
   1   0  19   -2.60    4.70
  -1   0 -19    9.90    4.10
   1   0  19   -9.20    5.50
   1   0  19    2.10    5.40
  -1   0 -19    2.10    5.30
  -1   0 -20   17.80    6.00
   1   0  20   16.60    8.10
  -1   0 -20   21.40    5.40
   1   0  20   12.40    6.10
   1   0  20   26.50    8.60
   1   0  21   -0.10    5.80
  -1   0 -21   -4.30    4.60
   1   0  21    4.10    8.10
   1   0  21    6.00    7.00
  -1   0 -21   13.90    4.70
  -1   0 -22    2.00    4.60
   1   0  22   11.00    6.40
   1   0  22   -9.60    5.80
   1   0  22    6.00    6.80
  -1   1  22    0.30    5.90
  -1   1  22    2.30    6.10
   1   1 -22   -0.60    5.60
   1   1 -22    1.30    5.30
  -1   1  22   -0.90    7.90
   1  -1 -22   -0.70    5.40
   1  -1 -22   -2.40    5.00
  -1  -1  22   -1.60    6.00
  -1  -1  22   -9.30    6.70
  -1  -1  22    8.90    7.10
   1   1 -21    5.60    5.40
  -1   1  21   -1.10    7.00
   1   1 -21    2.50    5.10
  -1   1  21  -10.20    4.40
  -1   1  21    6.90    6.60
   1  -1 -21   -4.10    5.10
  -1  -1  21   -2.70    5.70
  -1  -1  21   -7.90    7.00
  -1  -1  21    8.60    7.10
   1  -1 -21    7.90    7.20
  -1   1  20    3.60    5.30
   1   1 -20    4.10    5.30
  -1   1  20    1.10    5.30
  -1   1  20  -10.10    5.90
   1   1 -20    4.00    4.70
  -1  -1  20    8.80    6.20
   1  -1 -20   -2.60    4.50
   1  -1 -20   -1.60    4.00
  -1  -1  20    0.00    5.90
  -1  -1  20    1.20    7.60
  -1   1  19    6.40    6.30
  -1   1  19   11.20    5.90
  -1   1  19   10.10    7.40
   1   1 -19    7.90    5.20
   1   1 -19    9.10    4.70
  -1  -1  19   -8.90    6.60
  -1  -1  19   -2.10    5.40
  -1  -1  19   -0.50    5.10
   1  -1 -19    0.70    4.80
   1  -1 -19   10.30    4.40
  -1   1  18   93.89   14.50
   1   1 -18   90.49   12.20
   1   1 -18   90.59    9.80
  -1   1  18   82.79   13.20
  -1   1  18   99.59   12.90
   1  -1 -18  107.59   11.40
  -1  -1  18   89.39   14.50
   1  -1 -18  101.59    9.60
  -1  -1  18   95.39   13.40
  -1  -1  18   84.69   12.20
  -1   1  17  197.58   17.40
  -1   1  17  209.88   18.20
   1   1 -17  192.78   14.60
  -1   1  17  162.48   16.00
   1  -1 -17  185.18   14.10
   1  -1 -17  169.28   14.40
  -1  -1  17  180.28   15.90
   1  -1 -17  166.88   15.10
  -1  -1  17  191.18   16.90
  -1  -1  17  204.58   18.00
   1   1 -16   34.10    6.20
   1   1 -16   46.30    8.00
   1   1 -16   26.10    6.80
  -1   1  16   27.20    7.50
  -1   1  16   35.50    7.90
   1  -1 -16   34.20    7.20
   1  -1 -16   30.00    6.40
   1  -1 -16   27.60    5.40
  -1  -1  16   24.20    6.90
   1   1 -15   -1.30    3.30
   1   1 -15    7.10    4.60
   1   1 -15    4.60    4.00
  -1   1  15    6.90    6.50
   1   1 -15    5.90    3.70
  -1   1  15    3.50    4.30
  -1   1  15    7.30    4.00
  -1   1  15   -1.10    3.90
   1  -1 -15    6.70    4.40
   1  -1 -15    5.40    3.80
  -1  -1  15   -2.60    5.20
   1  -1 -15    4.80    3.50
   1  -1 -15    7.00    4.80
  -1  -1  15    5.10    4.70
  -1  -1  15    7.30    4.40
  -1  -1  15   10.20    6.30
   1   1 -14   19.50    6.40
  -1   1  14    6.80    4.60
   1   1 -14    9.40    4.50
  -1   1  14    6.20    4.50
  -1   1  14    9.50    4.50
   1   1 -14   14.70    5.00
   1  -1 -14    8.30    4.20
  -1  -1  14    8.00    4.70
  -1  -1  14   13.60    6.70
   1  -1 -14   12.30    3.70
   1  -1 -14   15.60    4.90
  -1  -1  14   13.30    4.90
  -1  -1  14    6.00    4.40
   1  -1 -14   10.30    3.50
  -1   1  13   42.20    7.50
   1   1 -13   49.10    6.90
  -1   1  13   50.29    8.90
  -1   1  13   53.79    8.30
   1   1 -13   37.50    7.50
  -1   1  13   46.50    7.50
   1   1 -13   44.10    7.50
   1   1 -13   45.80    7.90
   1  -1 -13   36.20    6.00
   1  -1 -13   51.59    8.50
   1  -1 -13   34.80    6.20
  -1  -1  13   34.70    6.70
  -1  -1  13   43.10    8.40
   1  -1 -13   50.29    7.40
  -1  -1  13   35.10    7.50
  -1  -1  13   39.00    7.10
   1   1 -12  373.06   22.70
  -1   1  12  444.76   25.70
   1   1 -12  385.56   24.30
   1   1 -12  331.57   23.40
  -1   1  12  356.56   23.80
  -1   1  12  386.46   24.20
  -1   1  12  372.26   24.90
   1   1 -12  390.56   25.30
  -1  -1  12  394.06   24.60
   1  -1 -12  400.56   24.00
  -1  -1  12  400.36   24.00
   1  -1 -12  365.76   23.00
   1  -1 -12  359.26   24.50
  -1  -1  12  414.56   24.50
  -1  -1  12  406.66   25.20
  -1   1  11   20.80    5.30
   1   1 -11   21.10    5.30
   1   1 -11   13.10    4.20
  -1   1  11   14.00    4.60
   1   1 -11   24.00    5.60
  -1   1  11   22.00    5.20
   1   1 -11   21.00    5.10
  -1   1  11   19.00    5.20
  -1  -1  11   18.60    5.20
  -1  -1  11   29.40    5.40
   1  -1 -11   25.30    4.80
   1  -1 -11   15.70    4.40
   1  -1 -11   14.90    3.90
  -1  -1  11   18.00    5.60
   1  -1 -11   17.60    5.00
  -1  -1  11   14.10    4.20
  -1   1  10   10.20    4.30
  -1   1  10   16.50    4.50
   1   1 -10   14.00    4.50
   1   1 -10   10.30    4.10
  -1   1  10   20.10    4.90
  -1   1  10   12.60    4.30
   1   1 -10   15.60    4.40
   1  -1 -10    6.10    3.50
   1  -1 -10    9.70    3.40
   1  -1 -10   11.50    3.60
  -1  -1  10    3.70    3.80
  -1  -1  10   12.90    3.90
  -1  -1  10   14.60    4.90
  -1  -1  10   12.30    4.60
   1  -1 -10   12.10    3.80
  -1   1   9   49.90    7.60
  -1   1   9   43.50    6.30
  -1   1   9   36.30    7.00
   1   1  -9   43.30    6.90
   1   1  -9   45.40    6.60
   1   1  -9   54.09    7.60
   1  -1  -9   53.09    5.80
  -1  -1   9   50.59    7.00
   1  -1  -9   52.29    6.80
  -1  -1   9   53.09    6.80
   1  -1  -9   51.49    7.00
  -1  -1   9   45.00    7.10
   1  -1  -9   52.49    5.80
  -1  -1   9   43.40    6.70
   1   1  -8   57.79    7.60
  -1   1   8   68.09    7.70
   1   1  -8   60.69    7.40
  -1   1   8   62.99    6.90
  -1   1   8   78.59    7.80
  -1   1   8   77.09    7.30
   1   1  -8   55.09    7.00
  -1   1   8   81.59    6.60
   1   1  -8   73.39    7.00
  -1  -1   8   64.29    7.30
  -1  -1   8   72.79    7.70
   1  -1  -8   59.99    7.00
   1  -1  -8   73.79    6.40
  -1  -1   8   69.09    6.90
  -1  -1   8   67.69    7.40
   1  -1  -8   75.49    6.60
   1  -1  -8   58.99    6.70
   1   1  -7  138.49   11.00
  -1   1   7  168.08   11.20
   1   1  -7  163.18   11.40
   1   1  -7  188.98   11.40
  -1   1   7  197.18   11.60
  -1  -1   7  160.28   10.80
  -1  -1   7  132.99   10.80
   1  -1  -7  190.48   11.10
   1  -1  -7  140.29   10.70
  -1  -1   7  149.49   11.20
   1   1  -6   76.89    6.50
   1   1  -6   79.89    5.90
  -1   1   6   70.29    6.30
  -1   1   6   60.29    5.60
  -1   1   6   64.79    5.70
  -1   1   6   67.19    5.40
   1   1  -6   65.59    5.90
  -1  -1   6   73.19    6.60
   1  -1  -6   52.59    5.10
  -1  -1   6   57.69    5.90
   1  -1  -6   53.79    5.60
  -1  -1   6   64.29    5.50
   1  -1  -6   57.49    5.20
  -1  -1   6   62.29    5.90
   1  -1  -6   61.09    6.10
   1   1  -5 2316.07  118.79
  -1   1   5 2354.66  119.09
   1   1  -5 2230.58  118.79
  -1   1   5 2346.57  118.09
   1   1  -5 2446.76  118.39
  -1   1   5 2428.66  118.59
  -1   1   5 2751.02  118.79
   1   1  -5 2299.17  118.59
   1  -1  -5 2469.15  118.19
   1  -1  -5 2048.70  118.69
  -1  -1   5 2270.67  118.79
  -1  -1   5 2316.27  118.09
   1  -1  -5 2440.66  118.59
   1  -1  -5 2709.13  118.49
  -1  -1   5 2347.17  118.79
  -1  -1   5 2335.67  118.49
  -1   1   4  248.88   14.90
   1   1  -4  258.57   14.20
   1   1  -4  264.57   14.70
  -1   1   4  251.77   14.40
   1   1  -4  261.77   14.90
  -1   1   4  244.08   14.50
  -1   1   4  257.87   14.40
   1   1  -4  260.97   15.00
   1  -1  -4  305.57   15.30
  -1  -1   4  282.47   14.30
  -1  -1   4  245.18   14.50
   1  -1  -4  273.57   14.50
   1  -1  -4  242.38   14.50
   1  -1  -4  265.97   14.30
  -1  -1   4  279.47   15.00
  -1  -1   4  226.08   14.70
   1   1  -3    9.20    2.20
  -1   1   3   12.60    2.10
  -1   1   3   15.00    2.40
   1   1  -3   12.50    1.80
   1   1  -3    8.70    2.30
  -1   1   3   16.10    2.40
   1   1  -3   13.60    2.40
  -1   1   3    8.10    2.10
  -1  -1   3   13.80    1.80
   1  -1  -3   10.10    1.80
  -1  -1   3    8.90    2.20
   1  -1  -3   10.20    2.20
   1  -1  -3   10.50    2.20
   1  -1  -3   15.30    2.50
  -1  -1   3   16.00    2.90
  -1  -1   3   14.00    2.60
   1   1  -2  257.17   14.20
   1   1  -2  255.17   14.10
  -1   1   2  258.67   13.80
  -1   1   2  264.17   14.00
  -1   1   2  265.77   13.90
   1   1  -2  278.07   13.30
  -1   1   2  256.97   13.60
   1   1  -2  268.57   13.90
   1  -1  -2  239.48   13.70
  -1  -1   2  257.37   13.60
   1  -1  -2  268.67   14.00
  -1  -1   2  265.07   13.90
   1  -1  -2  258.27   13.50
  -1  -1   2  260.47   13.90
   1  -1  -2  236.08   13.90
  -1  -1   2  262.67   13.20
  -1   1   1 1442.56   71.19
  -1   1   1 1441.76   71.09
   1   1  -1 1417.26   70.79
  -1   1   1 1434.86   70.79
   1   1  -1 1367.16   70.59
  -1  -1   1 1455.35   70.59
   1  -1  -1 1451.65   70.79
  -1  -1   1 1474.45   70.49
  -1   1   0    2.20    0.70
  -1   1   0    1.70    0.90
   1   1   0    2.00    0.90
   1  -1   0    4.70    0.80
   1  -1   0    1.70    0.90
   1   1   1  639.94   30.40
  -1   1  -1  617.84   30.50
   1   1   1  628.14   30.50
  -1   1  -1  624.14   30.60
   1  -1   1  572.74   30.30
   1  -1   1  549.65   30.30
  -1  -1  -1  583.54   31.60
  -1  -1  -1  623.04   30.50
  -1   1  -2 1763.72   81.89
   1   1   2 1605.94   81.29
   1   1   2 1675.43   80.99
  -1   1  -2 1717.03   81.59
  -1   1  -2 1838.82   81.59
   1   1   2 1492.65   81.09
   1   1   2 1458.95   81.69
  -1   1  -2 1630.84   81.69
   1  -1   2 1795.22   81.59
  -1  -1  -2 1576.04   81.29
  -1  -1  -2 1848.22   81.99
  -1  -1  -2 1639.84   80.89
   1  -1   2 1533.85   81.69
   1  -1   2 1615.74   81.59
   1  -1   2 1568.04   81.59
   1  -1   2 1616.64   81.79
  -1   1  -3    8.60    2.20
  -1   1  -3   12.20    2.30
   1   1   3    9.50    1.70
  -1   1  -3    6.20    2.20
   1   1   3   11.80    1.90
   1   1   3   10.10    1.90
  -1   1  -3   12.40    2.70
   1   1   3   11.30    2.40
  -1   1  -3    9.80    2.40
   1  -1   3   10.90    2.60
   1  -1   3   10.80    2.60
   1  -1   3    7.40    2.00
   1  -1   3    6.10    2.30
  -1  -1  -3   11.70    1.90
  -1  -1  -3    9.20    1.70
  -1  -1  -3    8.90    1.50
  -1  -1  -3    9.80    2.30
   1   1   4  185.48   11.20
  -1   1  -4  172.88   11.50
  -1   1  -4  214.38   11.60
   1   1   4  193.38   11.10
  -1   1  -4  181.78   11.70
   1   1   4  223.28   10.80
   1   1   4  168.98   11.70
  -1   1  -4  201.18   12.00
   1  -1   4  191.28   11.60
  -1  -1  -4  182.28   10.80
  -1  -1  -4  192.88   11.00
   1  -1   4  201.78   11.50
   1  -1   4  234.78   12.50
  -1  -1  -4  198.08   10.80
  -1  -1  -4  182.78   11.70
   1  -1   4  192.88   11.80
  -1   1  -5  576.24   32.70
  -1   1  -5  670.93   33.50
   1   1   5  573.14   33.50
   1   1   5  601.54   32.50
   1   1   5  648.94   31.80
  -1   1  -5  558.24   32.60
   1   1   5  654.13   32.60
   1   1   5  604.14   33.30
  -1   1  -5  659.33   33.10
   1  -1   5  707.13   33.10
  -1  -1  -5  556.74   33.00
  -1  -1  -5  678.63   32.30
  -1  -1  -5  638.24   32.40
   1  -1   5  658.73   33.40
   1  -1   5  659.53   33.20
   1  -1   5  550.04   32.40
  -1  -1  -5  603.44   31.80
  -1   1  -6  240.98   16.00
   1   1   6  273.07   16.00
   1   1   6  274.97   15.10
   1   1   6  262.87   16.90
  -1   1  -6  310.37   16.50
   1   1   6  299.27   16.10
   1   1   6  282.07   16.90
  -1   1  -6  284.17   16.40
  -1   1  -6  259.47   16.60
   1  -1   6  300.07   16.30
  -1  -1  -6  278.17   15.60
  -1  -1  -6  296.07   15.10
  -1  -1  -6  262.27   16.50
   1  -1   6  249.58   16.10
   1  -1   6  232.18   16.20
  -1  -1  -6  281.67   15.80
   1  -1   6  274.07   16.50
   1   1   7  621.24   34.00
   1   1   7  735.23   35.40
   1   1   7  685.93   32.90
  -1   1  -7  577.54   34.00
  -1   1  -7  593.84   34.20
  -1   1  -7  630.74   34.70
  -1   1  -7  523.85   33.60
   1   1   7  659.93   34.00
   1   1   7  677.63   35.40
  -1  -1  -7  575.64   32.60
   1  -1   7  674.23   34.30
   1  -1   7  675.93   34.40
   1  -1   7  667.03   34.80
   1  -1   7  584.74   34.20
  -1  -1  -7  574.04   34.40
  -1  -1  -7  670.13   33.80
  -1  -1  -7  633.04   33.40
   1   1   8   -2.00    2.60
   1   1   8    1.80    3.20
  -1   1  -8   -0.80    2.80
   1   1   8   -2.30    2.80
  -1   1  -8   -0.90    2.40
  -1   1  -8    1.70    3.00
  -1   1  -8    6.50    3.50
   1   1   8    3.90    3.40
   1  -1   8    3.30    3.50
   1  -1   8    1.80    3.20
  -1  -1  -8   -1.60    2.30
   1  -1   8   -0.60    3.10
  -1  -1  -8    0.10    2.00
  -1  -1  -8    1.20    2.80
   1  -1   8    0.10    2.60
  -1  -1  -8    0.30    2.60
   1   1   9  215.28   16.00
   1   1   9  217.98   16.10
  -1   1  -9  265.17   16.00
  -1   1  -9  224.38   15.70
  -1   1  -9  216.98   15.90
   1   1   9  233.18   15.40
  -1   1  -9  212.88   15.30
  -1  -1  -9  239.38   15.10
   1  -1   9  245.88   15.70
  -1  -1  -9  212.68   14.60
   1  -1   9  241.78   16.10
  -1  -1  -9  232.98   13.90
  -1  -1  -9  273.37   16.60
   1  -1   9  257.47   16.00
   1  -1   9  225.98   16.20
  -1   1 -10  104.39   10.50
   1   1  10  126.99   11.50
   1   1  10  103.79    9.90
   1   1  10  117.19   10.10
  -1   1 -10  135.29   10.60
   1   1  10  140.09   11.50
  -1   1 -10  133.49   10.60
  -1   1 -10  155.48   11.50
  -1  -1 -10  130.79   10.80
   1  -1  10  145.69   10.80
   1  -1  10  121.79   10.90
  -1  -1 -10  111.79    8.60
  -1  -1 -10  140.29   10.10
  -1  -1 -10  111.19    9.30
   1  -1  10  127.79   10.60
   1  -1  10  132.99   11.00
  -1   1 -11   43.00    7.60
  -1   1 -11   66.69    7.70
  -1   1 -11   59.49    8.10
  -1   1 -11   65.79    7.60
   1   1  11   69.39    9.50
   1   1  11   61.19    8.30
   1   1  11   76.39    9.00
   1   1  11   60.19    9.10
  -1  -1 -11   64.69    7.70
  -1  -1 -11   75.29    7.10
   1  -1  11   69.09    7.80
   1  -1  11   70.49    9.10
  -1  -1 -11   65.69    7.20
   1  -1  11   69.39    9.50
  -1  -1 -11   64.19    6.30
   1  -1  11   67.19    8.80
   1   1  12  229.48   15.20
   1   1  12  208.28   15.80
  -1   1 -12  182.58   14.30
   1   1  12  212.18   15.00
  -1   1 -12  193.68   13.70
  -1   1 -12  162.48   13.90
   1   1  12  166.58   15.20
  -1   1 -12  223.68   16.00
   1  -1  12  182.38   14.70
  -1  -1 -12  200.28   15.20
  -1  -1 -12  226.78   14.30
  -1  -1 -12  197.58   14.10
  -1  -1 -12  199.68   12.80
   1  -1  12  169.38   14.40
   1  -1  12  216.58   15.90
   1   1  13    3.90    4.60
  -1   1 -13   -2.10    2.50
  -1   1 -13    0.90    2.60
  -1   1 -13   -1.20    2.80
  -1   1 -13   -0.70    3.30
   1   1  13    7.10    4.00
   1   1  13    1.90    3.80
   1   1  13   -0.90    3.70
   1  -1  13   -0.70    3.50
  -1  -1 -13    1.80    3.30
  -1  -1 -13    4.20    2.60
  -1  -1 -13    3.30    2.70
  -1  -1 -13    1.70    3.20
   1  -1  13    8.50    4.70
   1  -1  13    3.70    3.70
   1  -1  13   -4.50    3.30
   1   1  14    3.50    4.30
  -1   1 -14    1.00    3.70
  -1   1 -14    2.90    3.30
   1   1  14   -1.40    4.70
  -1   1 -14    4.40    4.60
   1   1  14    5.70    4.60
   1  -1  14    2.10    4.30
  -1  -1 -14    2.40    4.40
   1  -1  14    7.30    4.00
  -1  -1 -14    2.70    3.60
   1  -1  14   -3.00    4.90
  -1  -1 -14    5.00    3.20
  -1  -1 -14   -1.10    3.10
   1  -1  14    1.80    4.40
  -1   1 -15   21.50    5.60
   1   1  15   17.70    6.30
   1   1  15   10.20    5.70
  -1   1 -15   19.20    4.60
  -1   1 -15   12.00    4.70
   1   1  15   23.50    6.50
  -1   1 -15   15.60    5.70
   1   1  15   12.80    4.50
  -1  -1 -15   19.90    4.20
  -1  -1 -15   15.30    5.70
   1  -1  15    4.30    5.70
   1  -1  15   12.10    5.60
   1  -1  15   24.00    6.20
   1  -1  15   25.00    7.90
  -1  -1 -15   13.60    4.60
  -1  -1 -15   16.50    5.20
  -1   1 -16  100.99   11.30
   1   1  16   97.49   12.70
  -1   1 -16   98.79   10.60
   1   1  16  100.19   13.90
  -1   1 -16   94.19    9.30
   1   1  16  106.79   12.30
  -1  -1 -16   91.59   10.70
   1  -1  16  108.19   12.80
  -1  -1 -16   91.89    9.70
   1  -1  16  127.59   12.10
  -1  -1 -16   98.99    8.90
   1  -1  16  110.59   13.80
   1   1  17   15.90    6.30
  -1   1 -17   10.70    4.70
   1   1  17   16.00    6.60
   1   1  17    0.10    6.40
  -1  -1 -17    6.80    5.20
   1  -1  17   -3.50    6.30
  -1  -1 -17    8.80    4.00
   1  -1  17   11.70    6.80
   1  -1  17    3.20    4.70
  -1  -1 -17    7.50    3.80
   1   1  18   -1.10    4.80
  -1   1 -18   -2.10    4.00
  -1   1 -18    6.40    4.10
   1   1  18    2.30    4.90
   1   1  18  -10.90    4.60
   1  -1  18   -8.20    6.40
   1  -1  18    4.80    6.20
   1  -1  18   -5.10    4.30
  -1  -1 -18    2.30    4.70
  -1  -1 -18    3.20    3.30
  -1   1 -19    8.60    4.80
   1   1  19   10.20    6.70
   1   1  19    7.10    6.70
  -1   1 -19    1.90    4.10
   1   1  19    2.90    4.80
   1  -1  19    2.40    6.40
  -1  -1 -19   13.80    4.50
   1  -1  19    0.60    6.00
   1  -1  19    9.30    5.60
   1   1  20    7.20    5.30
   1   1  20    7.10    6.50
  -1   1 -20    7.60    4.90
  -1   1 -20    5.90    5.50
   1   1  20   -8.60    5.10
  -1  -1 -20    4.00    3.90
   1  -1  20    0.90    6.20
  -1  -1 -20    2.10    4.60
   1  -1  20    9.20    7.60
   1  -1  20    4.10    6.40
  -1   1 -21    4.70    4.70
   1   1  21   -0.50    7.50
   1   1  21   11.70    6.20
   1   1  21   10.40    6.70
  -1   1 -21    4.80    5.40
  -1  -1 -21    0.60    4.40
  -1  -1 -21   13.40    5.60
   1  -1  21    5.50    6.40
   1  -1  21    3.90    6.30
   1  -1  21   -7.90    5.80
   1   1  22   -2.00    7.70
   1   1  22   12.10    6.20
  -1   1 -22    9.30    5.40
   1   1  22   -4.00    6.40
  -1   1 -22   18.50    7.00
  -1  -1 -22    2.90    5.40
   1  -1  22   11.00    7.70
   1  -1  22   -7.30    6.10
   1  -1  22   -5.80    5.70
   1   2 -22   31.30    8.00
  -1   2  22   16.70    7.30
  -1   2  22    2.50    7.90
  -1   2  22   30.40    9.20
  -1  -2  22    0.80    7.70
   1  -2 -22   26.70    9.40
   1  -2 -22   13.20    6.50
  -1  -2  22   33.80    9.80
  -1  -2  22   10.50    7.00
  -1   2  21   20.90    9.50
  -1   2  21   32.50    8.10
  -1   2  21   24.20    8.30
   1   2 -21   21.70    7.80
   1   2 -21   14.10    6.70
   1  -2 -21   27.80    8.40
  -1  -2  21   28.50   10.50
   1  -2 -21   28.90    7.60
  -1  -2  21   38.90    8.80
  -1  -2  21   25.40    8.40
  -1   2  20   67.29   12.00
   1   2 -20   44.30    8.50
  -1   2  20   78.29   13.60
   1   2 -20   53.79   10.50
  -1   2  20   46.00    9.50
  -1  -2  20   42.00   10.80
  -1  -2  20   49.20   10.40
   1  -2 -20   60.19    8.80
   1  -2 -20   77.09   11.10
  -1  -2  20   63.39   10.40
  -1   2  19    6.00    7.00
  -1   2  19    3.60    5.10
   1   2 -19   11.40    6.30
  -1   2  19   13.20    6.50
   1   2 -19    5.50    4.30
   1  -2 -19   11.60    5.70
  -1  -2  19   29.00    8.00
  -1  -2  19    9.90    6.00
  -1  -2  19   18.10    9.00
   1  -2 -19   19.00    5.40
  -1   2  18  167.08   16.60
  -1   2  18  123.09   14.10
   1   2 -18  127.59   12.70
   1   2 -18  167.78   15.00
  -1   2  18  146.69   16.00
  -1  -2  18  158.98   15.60
  -1  -2  18  128.59   16.40
   1  -2 -18  142.69   11.90
  -1  -2  18  165.68   14.50
   1  -2 -18  150.08   13.60
  -1   2  17  102.39   13.40
   1   2 -17   76.39   10.20
  -1   2  17   64.89   11.30
   1   2 -17   77.99   12.10
  -1   2  17   78.09   12.70
  -1  -2  17   80.79   13.30
  -1  -2  17   73.79   10.80
   1  -2 -17   82.49    8.80
   1  -2 -17   69.79    9.20
   1  -2 -17   81.49   11.00
  -1  -2  17   77.79   12.10
   1   2 -16  113.39   10.80
  -1   2  16  118.29   13.80
  -1   2  16   80.59   11.90
   1   2 -16  105.09   15.00
  -1   2  16   93.99   14.10
  -1  -2  16  115.89   14.20
   1  -2 -16  114.19   11.30
   1  -2 -16  119.69   10.50
  -1  -2  16  118.09   14.10
  -1  -2  16  126.99   12.20
  -1   2  15   13.90    5.80
   1   2 -15    9.70    4.80
  -1   2  15   15.10    7.00
   1   2 -15   19.70    5.90
  -1   2  15   16.20    5.50
   1   2 -15   24.90    7.70
  -1   2  15   22.90    7.40
   1   2 -15   12.60    6.00
   1  -2 -15   19.50    5.10
   1  -2 -15   14.80    5.30
  -1  -2  15   18.00    6.70
  -1  -2  15   17.80    6.50
  -1  -2  15   13.50    6.30
   1  -2 -15   10.00    4.40
   1  -2 -15   12.80    5.40
  -1  -2  15   23.00    6.00
   1   2 -14   92.19   12.20
   1   2 -14   90.09   10.00
  -1   2  14   87.99   10.10
   1   2 -14   90.29   11.40
  -1   2  14  104.49   11.60
  -1   2  14   71.39   11.30
  -1  -2  14   72.59   10.40
   1  -2 -14   85.59    8.50
   1  -2 -14  105.79    9.10
  -1  -2  14   94.39   10.30
  -1  -2  14   99.19   12.60
  -1  -2  14   82.39    9.30
   1  -2 -14   61.09    9.80
   1  -2 -14   94.49    9.50
  -1   2  13    4.60    4.90
   1   2 -13    7.90    4.20
  -1   2  13    8.00    4.00
  -1   2  13    6.20    3.70
   1   2 -13   -0.60    2.60
  -1   2  13    6.00    4.70
  -1  -2  13    5.40    4.00
  -1  -2  13    8.70    5.50
   1  -2 -13    8.70    4.10
   1  -2 -13    9.60    3.80
   1  -2 -13    2.20    4.20
   1  -2 -13    2.10    3.00
  -1  -2  13    4.80    4.60
  -1  -2  13    0.30    3.70
   1   2 -12    1.00    3.40
  -1   2  12    6.60    3.40
  -1   2  12   -0.30    2.80
  -1   2  12    6.80    4.30
  -1   2  12    5.80    3.20
  -1   2  12    1.80    3.10
   1   2 -12    0.40    2.50
   1   2 -12   -0.20    3.10
   1  -2 -12   -0.60    2.80
   1  -2 -12    3.80    2.80
  -1  -2  12   -1.40    3.70
  -1  -2  12    7.40    5.20
   1  -2 -12    2.20    3.10
   1  -2 -12    5.40    3.40
  -1  -2  12    2.90    3.40
  -1  -2  12    3.20    3.40
  -1   2  11   11.50    3.90
  -1   2  11   24.20    6.00
  -1   2  11   13.90    4.80
  -1   2  11    6.90    3.30
   1   2 -11   13.80    4.00
   1   2 -11   10.10    4.40
  -1   2  11    9.10    3.70
   1   2 -11   11.60    4.50
   1   2 -11   -0.60    2.60
  -1  -2  11   12.40    4.90
   1  -2 -11    7.50    3.40
  -1  -2  11   14.60    4.90
   1  -2 -11   11.00    4.00
   1  -2 -11    8.90    3.60
  -1  -2  11   13.90    4.70
  -1  -2  11   13.80    5.50
   1  -2 -11   12.50    3.20
  -1   2  10   30.70    5.00
  -1   2  10   30.60    5.60
   1   2 -10   43.30    6.50
   1   2 -10   24.50    5.80
  -1   2  10   29.60    6.30
   1   2 -10   34.00    6.20
  -1   2  10   29.60    5.50
  -1  -2  10   24.50    5.70
   1  -2 -10   30.20    5.00
  -1  -2  10   31.50    5.90
  -1  -2  10   34.70    5.40
   1  -2 -10   28.60    4.70
   1  -2 -10   23.10    4.80
  -1  -2  10   35.40    6.30
   1  -2 -10   34.20    6.20
  -1   2   9   18.30    4.00
   1   2  -9   26.90    5.60
  -1   2   9   23.80    4.90
  -1   2   9   20.80    4.60
   1   2  -9   15.80    4.70
   1   2  -9   13.20    3.90
   1   2  -9   20.00    4.70
  -1   2   9   15.20    4.50
   1  -2  -9   20.30    3.90
   1  -2  -9   12.60    3.80
  -1  -2   9   14.50    4.70
  -1  -2   9   19.70    5.00
   1  -2  -9   14.20    4.40
   1  -2  -9   20.30    4.50
  -1  -2   9   24.00    5.30
  -1  -2   9   16.70    3.80
  -1   2   8   26.60    4.80
   1   2  -8   31.30    5.00
   1   2  -8   28.20    5.70
   1   2  -8   37.60    5.90
  -1   2   8   34.30    5.20
   1   2  -8   33.60    5.80
  -1   2   8   28.40    5.20
  -1   2   8   27.40    5.70
   1  -2  -8   30.70    4.50
  -1  -2   8   35.90    4.80
   1  -2  -8   26.70    4.80
  -1  -2   8   34.50    6.70
  -1  -2   8   25.20    5.30
   1  -2  -8   27.60    4.60
   1  -2  -8   35.70    5.80
  -1  -2   8   35.90    6.20
  -1   2   7   40.80    5.60
   1   2  -7   30.00    4.80
   1   2  -7   35.10    5.60
   1   2  -7   29.00    6.80
  -1   2   7   44.00    5.50
  -1   2   7   25.90    5.30
  -1   2   7   39.70    5.50
  -1  -2   7   36.60    5.70
   1  -2  -7   32.20    5.00
  -1  -2   7   33.80    4.50
   1  -2  -7   32.30    6.20
   1  -2  -7   36.80    5.30
  -1  -2   7   31.60    5.90
   1  -2  -7   37.50    4.80
   1   2  -6 1471.95   72.29
  -1   2   6 1437.76   72.49
  -1   2   6 1421.86   73.69
   1   2  -6 1577.34   73.79
  -1   2   6 1448.85   72.69
  -1   2   6 1491.75   72.59
   1   2  -6 1422.06   73.29
   1  -2  -6 1409.96   72.49
   1  -2  -6 1520.95   72.09
  -1  -2   6 1412.76   73.19
  -1  -2   6 1436.16   72.69
  -1  -2   6 1361.96   72.99
   1  -2  -6 1233.78   72.99
   1  -2  -6 1406.86   72.49
  -1  -2   6 1429.56   71.89
  -1   2   5  886.31   41.30
  -1   2   5  719.33   41.60
  -1   2   5  680.53   40.70
   1   2  -5  835.42   40.60
   1   2  -5  807.32   41.30
   1   2  -5  788.62   41.60
  -1   2   5  878.11   41.00
   1   2  -5  748.53   41.50
   1  -2  -5  836.62   41.90
  -1  -2   5  730.03   40.90
   1  -2  -5  807.32   40.90
   1  -2  -5  800.02   41.10
   1  -2  -5  770.32   40.30
  -1  -2   5  793.32   41.50
  -1  -2   5  820.32   40.30
  -1  -2   5  780.82   41.60
   1   2  -4  971.10   50.89
   1   2  -4 1021.30   51.69
  -1   2   4 1018.80   51.69
   1   2  -4 1025.40   52.09
  -1   2   4 1054.89   51.29
   1   2  -4  984.90   51.89
  -1   2   4  961.30   51.39
  -1   2   4 1108.99   52.49
  -1  -2   4  937.91   51.29
   1  -2  -4 1000.20   51.79
  -1  -2   4  987.00   50.79
   1  -2  -4 1061.79   51.39
  -1  -2   4 1039.80   51.99
  -1  -2   4 1004.90   51.89
   1  -2  -4  966.10   50.89
   1  -2  -4 1099.89   52.29
  -1   2   3 1533.25   70.39
   1   2  -3 1374.16   70.89
  -1   2   3 1480.45   70.49
   1   2  -3 1405.96   70.59
   1   2  -3 1485.45   71.29
   1   2  -3 1342.97   70.89
   1   2  -3 1426.36   69.99
  -1   2   3 1303.57   70.79
  -1   2   3 1397.56   71.19
  -1  -2   3 1345.47   70.79
  -1  -2   3 1408.46   69.99
   1  -2  -3 1344.77   70.89
  -1  -2   3 1370.06   70.39
   1  -2  -3 1466.25   70.09
   1  -2  -3 1394.86   70.39
   1  -2  -3 1500.95   71.19
  -1   2   2 3130.59  146.09
  -1   2   2 2915.11  146.79
   1   2  -2 2902.11  146.89
  -1   2   2 3030.80  146.09
  -1   2   2 3092.69  146.89
   1   2  -2 2970.20  145.79
   1   2  -2 3005.40  146.49
   1   2  -2 2996.70  146.09
  -1  -2   2 2818.32  145.89
   1  -2  -2 3016.60  146.79
  -1  -2   2 2968.80  146.39
   1  -2  -2 2864.91  146.09
   1  -2  -2 3030.30  145.99
  -1  -2   2 2799.92  145.89
   1   2  -1  423.96   22.10
  -1   2   1  419.66   22.00
   1   2  -1  444.46   21.90
   1   2  -1  434.26   23.00
  -1   2   1  443.86   22.20
   1   2  -1  430.56   22.20
  -1   2   1  422.16   22.90
  -1   2   1  424.36   22.90
   1  -2  -1  456.05   22.10
  -1  -2   1  429.76   22.90
   1  -2  -1  439.26   22.90
  -1  -2   1  388.96   22.10
  -1  -2   1  408.76   21.70
  -1  -2   1  424.46   22.00
   1  -2  -1  457.65   22.10
  -1   2   0  426.96   22.90
   1   2   0  423.26   23.40
   1   2   0  404.96   22.20
  -1   2   0  445.56   23.60
  -1   2   0  479.55   23.30
  -1   2   0  454.05   22.70
   1   2   0  442.76   22.50
  -1  -2   0  408.36   23.30
  -1  -2   0  460.35   22.10
   1  -2   0  465.85   22.70
   1  -2   0  413.76   22.80
   1  -2   0  431.56   23.50
   1  -2   0  503.55   23.60
  -1   2  -1 1192.38   61.79
  -1   2  -1 1372.96   62.09
  -1   2  -1 1358.86   62.69
   1   2   1 1231.08   62.29
   1   2   1 1191.38   61.19
   1   2   1 1185.08   61.19
  -1   2  -1 1218.88   62.09
  -1  -2  -1 1251.67   62.29
   1  -2   1 1210.38   62.49
   1  -2   1 1275.67   62.19
   1  -2   1 1246.08   61.79
   1  -2   1 1169.48   61.99
   1   2   2 1448.16   74.79
  -1   2  -2 1685.73   75.39
  -1   2  -2 1519.95   74.99
   1   2   2 1519.85   74.09
  -1   2  -2 1380.56   74.49
  -1   2  -2 1502.65   74.69
   1   2   2 1576.84   75.19
   1  -2   2 1511.45   74.59
   1  -2   2 1553.44   75.19
   1  -2   2 1389.76   74.59
  -1  -2  -2 1507.05   74.89
   1  -2   2 1524.15   74.99
  -1  -2  -2 1376.16   74.89
   1   2   3 8309.87  404.86
   1   2   3 8593.84  405.46
  -1  -2  -3 7980.20  405.36
  -1  -2  -3 7982.30  404.36
   1  -2   3 8477.25  405.96
   1   2   4  887.21   43.20
   1   2   4  733.93   44.10
  -1   2  -4  884.61   44.10
  -1   2  -4  816.82   43.90
  -1   2  -4  854.41   43.60
   1   2   4  851.41   43.30
  -1   2  -4  856.21   44.30
  -1   2  -4  865.71   44.40
   1   2   4  927.11   43.70
  -1  -2  -4  929.71   42.70
   1  -2   4  821.62   44.20
   1  -2   4  821.32   44.10
   1  -2   4  841.62   43.50
  -1  -2  -4  881.91   44.40
   1  -2   4  878.21   43.90
  -1  -2  -4  845.12   43.50
  -1  -2  -4  820.72   42.80
   1   2   5 1264.67   68.39
   1   2   5 1381.46   69.69
  -1   2  -5 1435.26   69.69
  -1   2  -5 1394.56   69.39
  -1   2  -5 1389.76   69.19
  -1   2  -5 1563.64   69.09
  -1   2  -5 1430.56   68.99
   1   2   5 1244.68   68.19
  -1  -2  -5 1323.37   69.39
  -1  -2  -5 1345.87   67.69
   1  -2   5 1340.37   68.89
  -1  -2  -5 1309.67   67.99
   1  -2   5 1271.07   69.19
   1  -2   5 1329.27   69.39
  -1  -2  -5 1366.96   68.39
   1  -2   5 1387.06   68.49
  -1   2  -6  136.69   10.20
  -1   2  -6  140.09   10.00
   1   2   6  130.99    9.50
   1   2   6  127.99    9.30
   1   2   6  129.29    9.20
  -1   2  -6  167.18   11.20
  -1   2  -6  158.88   10.10
  -1   2  -6  152.98   10.60
   1  -2   6  141.19   10.50
  -1  -2  -6  179.18    9.90
   1  -2   6  140.99    9.60
   1  -2   6  142.09   10.30
  -1  -2  -6  153.08    8.90
  -1  -2  -6  140.49    9.20
   1  -2   6  137.19   10.50
  -1   2  -7  311.07   21.20
  -1   2  -7  350.16   20.90
   1   2   7  323.37   20.10
  -1   2  -7  390.86   20.80
  -1   2  -7  409.06   20.50
   1   2   7  376.56   20.30
  -1   2  -7  328.47   20.70
   1   2   7  342.57   21.40
   1   2   7  330.07   19.50
  -1  -2  -7  409.16   21.70
   1  -2   7  334.17   21.00
  -1  -2  -7  334.57   19.30
   1  -2   7  343.17   20.70
   1  -2   7  349.47   20.10
  -1  -2  -7  379.06   19.90
   1  -2   7  339.27   21.00
  -1  -2  -7  354.46   19.80
  -1   2  -8  116.39    9.80
  -1   2  -8  139.29   10.10
   1   2   8  111.69    8.70
   1   2   8  155.58   11.30
  -1   2  -8  127.69   10.40
   1   2   8  141.09   11.60
  -1   2  -8  127.59   11.00
   1   2   8  126.79    9.70
   1   2   8  135.59    9.80
   1  -2   8  123.99   10.50
  -1  -2  -8  133.59    9.20
   1  -2   8  136.79    9.70
  -1  -2  -8  131.69    9.20
  -1  -2  -8  113.29   10.10
   1  -2   8  119.69   10.40
   1  -2   8  125.59   10.30
  -1  -2  -8  109.19    8.50
  -1   2  -9   25.20    5.60
  -1   2  -9   35.10    6.10
  -1   2  -9   36.60    6.10
   1   2   9   33.90    5.70
  -1   2  -9   27.60    5.40
   1   2   9   29.60    6.10
   1   2   9   31.60    6.40
   1   2   9   30.80    4.50
   1   2   9   33.10    6.60
   1  -2   9   28.70    5.80
   1  -2   9   25.10    5.00
  -1  -2  -9   25.90    4.60
  -1  -2  -9   37.50    4.70
  -1  -2  -9   31.80    4.80
  -1  -2  -9   25.30    5.10
   1  -2   9   40.40    6.70
   1  -2   9   34.90    6.40
  -1   2 -10   18.30    5.10
   1   2  10   10.00    3.60
   1   2  10   17.40    3.70
   1   2  10   16.50    5.00
  -1   2 -10   20.50    5.00
   1   2  10   15.60    4.20
  -1   2 -10   19.50    5.00
  -1   2 -10   16.20    4.50
   1   2  10   14.70    5.20
  -1  -2 -10   12.00    3.70
   1  -2  10   19.60    4.50
   1  -2  10   22.20    5.50
   1  -2  10   10.30    4.70
   1  -2  10   12.60    4.90
  -1  -2 -10   12.90    3.40
  -1  -2 -10   18.10    4.60
  -1   2 -11  229.18   15.30
  -1   2 -11  154.78   14.80
   1   2  11  230.98   15.00
  -1   2 -11  225.08   15.50
   1   2  11  193.38   13.10
   1   2  11  218.58   16.30
   1   2  11  219.48   14.80
   1   2  11  206.68   16.20
  -1   2 -11  170.38   14.50
  -1  -2 -11  218.28   14.20
   1  -2  11  212.08   15.30
   1  -2  11  183.08   14.90
  -1  -2 -11  208.68   13.40
   1  -2  11  196.48   15.50
  -1  -2 -11  216.18   13.50
   1  -2  11  212.68   14.60
  -1  -2 -11  203.68   15.40
   1   2  12  501.15   28.40
   1   2  12  386.96   25.30
  -1   2 -12  430.06   26.10
   1   2  12  418.16   25.60
  -1   2 -12  415.66   26.00
  -1   2 -12  404.66   26.70
   1   2  12  397.86   26.90
  -1   2 -12  390.86   25.90
  -1  -2 -12  484.55   27.50
   1  -2  12  484.65   27.30
  -1  -2 -12  401.36   23.70
   1  -2  12  351.56   25.20
  -1  -2 -12  461.25   25.00
  -1  -2 -12  370.66   23.90
   1  -2  12  430.76   26.60
   1  -2  12  384.36   25.00
  -1   2 -13  116.99   14.00
   1   2  13  151.68   14.00
   1   2  13  145.79   13.70
   1   2  13  145.29   12.10
  -1   2 -13  123.29   12.30
  -1   2 -13  155.78   14.70
  -1   2 -13  142.09   12.50
   1   2  13  167.28   13.00
   1  -2  13  138.49   12.10
   1  -2  13  136.59   12.70
   1  -2  13  116.99   12.40
  -1  -2 -13  149.88   10.90
  -1  -2 -13  140.99   11.30
  -1  -2 -13  139.59   10.90
   1  -2  13  167.08   14.10
   1   2  14    9.90    5.90
  -1   2 -14   12.60    5.10
  -1   2 -14   15.00    5.60
   1   2  14   16.60    6.40
   1   2  14    8.60    4.80
   1   2  14   19.00    7.00
  -1   2 -14   14.00    6.30
  -1  -2 -14   17.80    4.70
   1  -2  14   14.10    6.10
  -1  -2 -14    9.50    4.30
   1  -2  14   16.20    6.10
  -1  -2 -14    7.70    4.10
  -1  -2 -14    5.00    4.40
   1  -2  14    4.20    5.70
   1  -2  14   13.50    5.40
   1   2  15   97.09   11.60
  -1   2 -15  112.29   11.50
  -1   2 -15  113.49   10.30
   1   2  15  101.89   11.00
  -1   2 -15  118.69   12.10
   1   2  15  108.29   14.40
   1   2  15  123.79   13.00
   1  -2  15  126.79   11.90
  -1  -2 -15  107.89   10.00
  -1  -2 -15  137.29   11.30
   1  -2  15  118.39   13.60
   1  -2  15  104.99   12.20
  -1  -2 -15  118.79   10.20
  -1   2 -16   63.39    8.80
  -1   2 -16   72.19   12.60
   1   2  16   58.99   10.50
   1   2  16   53.39   10.30
   1   2  16   74.99   13.90
   1  -2  16   65.19    9.70
   1  -2  16   62.09   10.10
  -1  -2 -16   53.19    7.80
  -1  -2 -16   63.89    9.10
  -1  -2 -16   57.39    7.80
   1  -2  16   61.19   10.60
   1   2  17  103.29   12.70
  -1   2 -17  106.69   10.60
  -1   2 -17  122.89   12.40
   1   2  17  121.89   14.40
   1   2  17  112.19   12.90
   1  -2  17  111.29   13.70
   1  -2  17   98.89   14.00
  -1  -2 -17   93.99   10.90
  -1  -2 -17  112.79   10.50
  -1  -2 -17  104.59   10.00
   1  -2  17  108.19   12.20
  -1   2 -18    4.00    3.80
   1   2  18   -0.70    6.00
   1   2  18    2.00    5.90
   1   2  18   -2.90    5.30
  -1   2 -18    4.30    3.90
  -1   2 -18   -3.20    4.20
  -1  -2 -18    8.20    4.50
  -1  -2 -18    3.60    4.00
   1  -2  18    2.40    6.10
  -1  -2 -18   -1.30    3.80
   1  -2  18    1.60    6.20
  -1   2 -19    6.20    4.40
   1   2  19    3.90    6.30
  -1   2 -19    9.50    6.40
  -1   2 -19    6.00    4.20
   1   2  19    4.60    5.20
   1   2  19    0.90    5.90
   1  -2  19    8.50    6.40
  -1  -2 -19    2.10    4.40
   1  -2  19   -4.50    4.40
   1  -2  19    1.60    5.60
  -1  -2 -19   -0.20    4.40
   1   2  20   22.80    7.50
   1   2  20   -3.70    4.50
  -1   2 -20   16.60    5.50
   1   2  20    8.70    7.40
  -1   2 -20   27.60    7.10
   1  -2  20   12.60    7.40
  -1  -2 -20   17.70    6.90
  -1  -2 -20   11.20    5.60
   1  -2  20   11.50    8.50
   1  -2  20    5.80    6.80
  -1   2 -21  148.29   13.70
   1   2  21  150.88   17.10
  -1   2 -21  140.89   13.20
  -1   2 -21  153.48   15.50
   1   2  21  148.69   15.70
   1  -2  21  155.08   15.80
  -1  -2 -21  122.99   13.00
  -1  -2 -21  142.19   13.70
   1   3 -21   24.70    7.20
  -1   3  21   18.40    6.30
  -1   3  21   32.30    9.70
   1   3 -21   21.80    7.60
  -1   3  21   14.40    9.70
  -1  -3  21   27.30   12.70
   1  -3 -21   28.10    8.20
   1  -3 -21   15.40    6.10
  -1  -3  21   25.00    8.00
  -1  -3  21   18.60   10.50
  -1   3  20    8.20    5.20
  -1   3  20    8.50    8.30
  -1   3  20    7.90    7.10
   1   3 -20   28.00    7.50
   1   3 -20   18.70    6.40
  -1  -3  20   22.80    9.10
  -1  -3  20   15.40    7.60
   1  -3 -20   26.70    6.90
  -1  -3  20   15.20    7.00
   1  -3 -20   19.60    6.40
  -1   3  19   14.00    6.90
   1   3 -19   18.20    5.50
   1   3 -19   19.80    5.40
   1   3 -19   10.90    6.00
  -1   3  19    8.20    6.50
  -1   3  19   13.90    5.90
   1  -3 -19   13.70    4.00
  -1  -3  19   12.70    6.70
   1  -3 -19    1.70    4.20
  -1  -3  19   18.70    8.60
   1  -3 -19    4.80    5.60
  -1  -3  19    9.00    7.20
   1   3 -18    8.20    4.90
  -1   3  18    6.00    5.80
  -1   3  18    1.00    5.50
   1   3 -18   -8.30    4.10
   1   3 -18   -3.90    3.90
  -1   3  18    1.60    6.10
   1  -3 -18    0.90    4.40
  -1  -3  18   -0.80    5.70
  -1  -3  18    4.50    5.60
   1  -3 -18    0.20    3.80
  -1  -3  18    6.10    5.30
   1  -3 -18    5.00    4.00
  -1   3  17    3.50    5.60
  -1   3  17   -2.20    4.00
   1   3 -17    7.60    5.60
  -1   3  17   -5.30    4.30
   1  -3 -17    0.00    3.50
   1  -3 -17   -0.30    3.70
  -1  -3  17    7.30    5.90
  -1  -3  17    0.10    4.50
  -1  -3  17   -1.90    5.80
  -1   3  16   77.99   13.60
  -1   3  16  107.69   15.10
  -1   3  16   79.89   12.50
   1   3 -16  115.09   14.20
   1  -3 -16  100.99    9.10
  -1  -3  16   92.59   13.20
   1  -3 -16   95.79   10.00
   1  -3 -16   97.79   10.00
  -1  -3  16  104.29   10.70
  -1  -3  16   95.59   12.90
   1   3 -15   20.30    7.20
  -1   3  15   33.60    7.30
  -1   3  15   26.00    7.70
  -1   3  15   16.20    6.10
  -1  -3  15   25.20    7.40
   1  -3 -15   28.70    5.80
  -1  -3  15   28.00    6.30
   1  -3 -15   24.60    6.20
   1  -3 -15   28.50    6.20
  -1   3  14   -1.90    3.20
  -1   3  14    1.40    4.30
   1   3 -14    2.10    4.40
   1   3 -14    2.00    3.70
  -1   3  14   -1.30    2.40
   1   3 -14    1.30    4.30
  -1   3  14   -2.40    4.90
  -1   3  14   -0.10    4.70
  -1  -3  14    5.30    4.30
  -1  -3  14    5.40    5.10
   1  -3 -14    3.50    3.80
  -1  -3  14    4.70    5.80
   1  -3 -14    3.20    3.40
   1  -3 -14   -5.50    3.60
  -1  -3  14    4.30    5.40
   1  -3 -14    4.50    3.00
   1   3 -13  409.86   29.20
  -1   3  13  458.25   26.90
   1   3 -13  427.16   28.40
  -1   3  13  401.16   29.60
  -1   3  13  458.05   28.10
  -1   3  13  446.86   29.90
  -1   3  13  487.85   28.70
   1   3 -13  436.66   27.90
   1   3 -13  506.25   29.50
  -1  -3  13  470.35   28.50
   1  -3 -13  523.05   26.80
  -1  -3  13  460.75   26.90
   1  -3 -13  480.55   27.30
  -1  -3  13  473.55   29.30
  -1  -3  13  454.75   29.10
   1  -3 -13  436.46   28.90
   1  -3 -13  448.76   27.10
  -1   3  12    0.80    4.70
  -1   3  12    6.00    3.40
   1   3 -12    6.70    3.80
   1   3 -12    1.40    2.90
   1   3 -12    5.00    4.20
  -1   3  12    9.10    3.50
  -1   3  12    4.10    3.50
   1   3 -12    3.30    3.90
  -1   3  12    2.70    3.90
  -1  -3  12    4.70    5.00
  -1  -3  12    6.50    3.50
   1  -3 -12    4.80    3.70
  -1  -3  12   -0.10    3.20
   1  -3 -12    7.70    3.40
  -1  -3  12    1.60    4.20
   1  -3 -12    5.70    3.30
   1  -3 -12    4.50    2.60
   1   3 -11    5.80    4.00
   1   3 -11   13.30    4.60
   1   3 -11    8.80    3.50
  -1   3  11    8.20    4.50
  -1   3  11    8.50    3.30
  -1   3  11   11.90    4.40
   1   3 -11   13.50    4.60
  -1  -3  11    2.00    3.30
  -1  -3  11    8.80    4.60
   1  -3 -11   12.00    4.10
   1  -3 -11   11.00    2.90
   1  -3 -11    9.90    3.70
  -1  -3  11    8.70    4.80
  -1   3  10   64.19    9.20
   1   3 -10   74.49    9.30
   1   3 -10   41.20    7.50
  -1   3  10   66.09    8.00
   1   3 -10   67.69    9.10
  -1   3  10   61.79    6.90
   1   3 -10   50.09    7.80
  -1   3  10   60.69    7.50
   1  -3 -10   57.79    6.40
   1  -3 -10   62.59    7.70
  -1  -3  10   62.29    6.50
  -1  -3  10   49.40    7.30
  -1  -3  10   66.79    8.80
   1  -3 -10   61.99    8.40
   1  -3 -10   45.70    5.40
  -1  -3  10   86.79    8.80
  -1   3   9  238.78   16.00
   1   3  -9  226.98   15.40
   1   3  -9  202.18   13.80
   1   3  -9  177.28   14.40
  -1   3   9  225.38   14.40
  -1   3   9  182.28   13.70
  -1   3   9  205.78   14.10
   1   3  -9  202.58   15.30
   1  -3  -9  214.48   14.60
  -1  -3   9  207.18   13.40
  -1  -3   9  218.98   15.20
   1  -3  -9  223.18   13.90
   1  -3  -9  255.67   13.50
   1  -3  -9  198.18   15.00
  -1  -3   9  208.18   15.00
  -1  -3   9  221.88   14.80
  -1   3   8  272.17   19.70
   1   3  -8  283.27   19.20
   1   3  -8  336.97   20.40
  -1   3   8  311.17   18.70
  -1   3   8  337.37   18.90
   1   3  -8  341.47   18.60
  -1   3   8  321.97   20.50
   1   3  -8  329.37   20.00
  -1  -3   8  338.17   20.10
   1  -3  -8  303.87   18.40
   1  -3  -8  316.47   19.10
   1  -3  -8  277.37   19.30
  -1  -3   8  335.07   19.20
  -1  -3   8  316.67   19.70
  -1  -3   8  303.57   17.90
   1  -3  -8  292.77   17.60
  -1   3   7   19.90    4.70
   1   3  -7   28.70    4.30
   1   3  -7   34.40    6.30
  -1   3   7   22.10    4.40
   1   3  -7   21.80    5.20
   1   3  -7   25.40    5.20
   1   3  -7   26.10    5.20
  -1   3   7   25.70    4.50
  -1   3   7   19.90    4.70
  -1  -3   7   19.10    4.60
   1  -3  -7   15.60    4.20
   1  -3  -7   20.30    3.90
  -1  -3   7   26.40    5.20
  -1  -3   7   27.10    4.00
  -1  -3   7   20.30    4.60
   1  -3  -7   18.40    4.60
   1  -3  -7   27.20    3.70
  -1   3   6  960.00   50.09
   1   3  -6  959.40   50.69
  -1   3   6  997.70   49.50
   1   3  -6 1027.20   49.20
   1   3  -6  984.20   50.59
   1   3  -6 1003.90   50.69
  -1   3   6  920.21   49.50
   1  -3  -6  909.31   50.39
  -1  -3   6  983.10   50.59
  -1  -3   6  988.20   50.49
   1  -3  -6  925.61   49.20
  -1  -3   6  974.70   49.70
   1  -3  -6  871.81   48.50
   1  -3  -6  981.40   50.09
  -1  -3   6  902.81   48.70
  -1   3   5    0.30    2.30
   1   3  -5    3.20    2.90
   1   3  -5    2.10    3.30
  -1   3   5   -3.80    2.70
  -1   3   5    6.00    2.20
   1   3  -5    1.50    3.00
   1   3  -5    0.50    2.00
  -1   3   5    1.30    2.00
   1   3  -5    2.00    2.80
  -1  -3   5   -2.30    2.40
  -1  -3   5    2.80    2.80
   1  -3  -5    2.90    2.20
   1  -3  -5    2.20    1.70
   1  -3  -5    0.90    2.40
   1  -3  -5    1.80    2.10
  -1  -3   5    0.90    2.00
  -1   3   4  235.18   14.50
  -1   3   4  218.08   12.90
  -1   3   4  221.88   13.10
   1   3  -4  243.98   14.10
   1   3  -4  234.58   12.80
   1   3  -4  232.08   14.20
   1   3  -4  203.48   14.10
   1   3  -4  219.18   13.60
  -1   3   4  227.08   14.20
  -1  -3   4  215.78   12.80
  -1  -3   4  228.18   13.80
   1  -3  -4  215.38   12.50
   1  -3  -4  255.77   14.40
   1  -3  -4  204.98   12.80
  -1  -3   4  252.47   13.40
   1  -3  -4  223.18   14.00
   1   3  -3   29.70    3.80
   1   3  -3   21.10    3.90
  -1   3   3   29.20    4.30
  -1   3   3   30.50    3.20
  -1   3   3   24.30    4.40
   1   3  -3   29.10    3.20
  -1   3   3   25.50    3.20
   1   3  -3   23.90    3.70
  -1  -3   3   30.10    4.00
   1  -3  -3   24.00    4.10
  -1  -3   3   21.80    3.10
  -1  -3   3   31.10    3.50
   1  -3  -3   28.10    2.80
   1  -3  -3   22.80    3.00
   1   3  -2 1651.03   76.59
  -1   3   2 1567.74   77.89
  -1   3   2 1602.14   76.59
   1   3  -2 1498.15   76.49
  -1   3   2 1642.24   76.59
   1   3  -2 1622.74   77.09
   1   3  -2 1466.15   77.79
  -1   3   2 1451.85   77.59
   1  -3  -2 1647.84   77.89
  -1  -3   2 1449.95   77.69
  -1  -3   2 1486.25   76.19
   1  -3  -2 1370.96   76.29
  -1  -3   2 1529.65   76.79
   1  -3  -2 1509.05   76.29
  -1  -3   2 1533.55   76.79
   1   3  -1   51.29    5.30
   1   3  -1   49.80    4.40
  -1   3   1   59.89    4.30
  -1   3   1   59.59    5.40
  -1   3   1   60.69    5.80
   1   3  -1   55.89    4.10
   1   3  -1   59.99    4.50
  -1   3   1   60.49    4.50
  -1  -3   1   54.49    3.80
   1  -3  -1   54.89    5.40
   1  -3  -1   56.89    4.30
  -1  -3   1   51.09    5.20
   1  -3  -1   49.80    4.10
  -1  -3   1   58.09    4.30
  -1   3   0   39.60    3.60
   1   3   0   49.99    5.00
  -1   3   0   52.09    5.00
  -1   3   0   41.50    4.00
   1   3   0   48.20    3.40
  -1   3   0   44.20    4.40
   1   3   0   42.20    3.60
   1   3   0   47.00    4.30
   1  -3   0   47.60    4.80
   1  -3   0   42.10    3.60
  -1  -3   0   46.10    3.30
   1  -3   0   39.20    3.80
  -1  -3   0   45.90    4.90
   1  -3   0   43.60    4.80
  -1  -3   0   40.20    3.00
  -1   3  -1  140.89    8.60
  -1   3  -1  123.79    8.10
   1   3   1  132.49    7.50
   1   3   1  135.89    7.70
  -1   3  -1  129.19    8.40
  -1   3  -1  144.39    9.60
   1   3   1  121.19    8.90
  -1  -3  -1  133.29    7.10
   1  -3   1  144.39    8.90
   1  -3   1  126.89    7.90
   1  -3   1  131.09    8.40
  -1  -3  -1  123.19    8.90
   1  -3   1  132.69    9.20
   1   3   2  365.06   20.60
   1   3   2  389.46   19.20
  -1   3  -2  349.57   20.70
  -1   3  -2  333.67   19.70
   1   3   2  366.86   20.60
   1   3   2  385.86   19.10
  -1   3  -2  372.26   20.20
  -1   3  -2  363.16   19.90
   1  -3   2  371.36   20.20
  -1  -3  -2  372.46   20.50
   1  -3   2  356.06   20.10
   1  -3   2  371.56   19.70
   1  -3   2  372.76   20.80
   1   3   3  157.08   10.40
  -1   3  -3  125.79    9.40
  -1   3  -3  157.68   10.60
  -1   3  -3  146.89    9.90
  -1   3  -3  153.48   10.40
   1   3   3  155.98   10.30
   1   3   3  160.08    8.90
  -1   3  -3  160.88   10.20
   1   3   3  174.88    9.20
  -1  -3  -3  152.68    8.10
   1  -3   3  155.28   10.20
   1  -3   3  163.78    9.90
  -1  -3  -3  144.69   10.10
   1  -3   3  172.78   10.80
   1  -3   3  154.28    9.60
  -1   3  -4  594.64   36.20
  -1   3  -4  652.83   35.90
   1   3   4  641.24   36.60
   1   3   4  738.23   35.30
   1   3   4  762.62   35.00
  -1   3  -4  718.63   36.80
  -1   3  -4  673.13   35.50
  -1   3  -4  685.23   36.40
   1   3   4  683.33   36.10
   1  -3   4  679.83   36.40
  -1  -3  -4  680.53   36.10
  -1  -3  -4  699.93   36.60
   1  -3   4  660.93   35.70
   1  -3   4  710.43   35.70
  -1  -3  -4  698.13   34.00
  -1  -3  -4  640.24   34.10
   1   3   5  589.64   31.10
  -1   3  -5  539.85   32.30
  -1   3  -5  619.94   32.40
  -1   3  -5  629.14   31.80
   1   3   5  640.04   32.30
   1   3   5  578.14   32.90
   1   3   5  633.14   31.50
  -1   3  -5  524.55   32.30
   1  -3   5  647.74   31.80
  -1  -3  -5  589.04   30.20
   1  -3   5  644.34   32.10
  -1  -3  -5  569.14   30.40
   1  -3   5  606.74   32.80
  -1  -3  -5  559.54   32.60
  -1  -3  -5  591.44   32.00
  -1   3  -6   78.69    6.70
   1   3   6   73.69    7.80
   1   3   6   77.19    6.20
   1   3   6   82.49    7.00
  -1   3  -6   72.89    7.50
  -1   3  -6   74.39    7.40
   1   3   6   65.39    6.20
  -1   3  -6   66.09    7.50
  -1   3  -6   77.19    8.40
   1  -3   6   75.69    7.60
   1  -3   6   82.49    9.10
  -1  -3  -6   64.29    5.40
  -1  -3  -6   75.19    7.10
   1  -3   6   68.79    7.20
  -1  -3  -6   78.09    5.20
  -1  -3  -6   83.59    7.00
   1  -3   6   71.69    6.50
  -1   3  -7  340.87   19.00
  -1   3  -7  315.47   18.30
  -1   3  -7  317.27   19.60
  -1   3  -7  346.57   19.60
  -1   3  -7  304.77   19.00
   1   3   7  319.07   18.10
   1   3   7  315.07   18.20
   1   3   7  299.27   17.70
  -1  -3  -7  284.57   18.90
  -1  -3  -7  304.47   17.00
   1  -3   7  286.97   17.70
   1  -3   7  305.97   19.30
  -1  -3  -7  301.17   18.00
   1  -3   7  300.07   19.00
  -1  -3  -7  294.37   16.60
   1  -3   7  289.57   18.50
  -1   3  -8   27.30    4.80
  -1   3  -8   23.10    5.20
   1   3   8   34.20    5.00
   1   3   8   29.80    4.60
  -1   3  -8   26.10    4.90
   1   3   8   23.20    5.10
  -1   3  -8   19.80    5.00
   1   3   8   22.30    4.30
  -1   3  -8   31.00    5.80
  -1  -3  -8   25.80    3.50
  -1  -3  -8   26.30    4.60
  -1  -3  -8   22.30    5.10
   1  -3   8   34.60    4.90
   1  -3   8   34.90    6.10
  -1  -3  -8   29.80    4.00
   1  -3   8   23.50    5.10
   1  -3   8   30.00    5.70
   1   3   9   95.99    7.90
  -1   3  -9   80.29    8.90
   1   3   9  113.09    8.70
   1   3   9   77.09    9.20
  -1   3  -9   94.19    9.60
  -1   3  -9  114.79    8.90
  -1   3  -9   85.49    8.90
  -1  -3  -9  111.19    9.50
  -1  -3  -9   96.59    7.50
   1  -3   9  117.49    9.90
  -1  -3  -9   92.69    7.00
   1  -3   9  100.19    8.40
   1  -3   9  111.39    9.40
  -1  -3  -9  101.29    8.20
   1  -3   9   84.69    9.10
   1   3  10   74.59    7.00
   1   3  10   74.19    9.10
  -1   3 -10   56.99    7.10
  -1   3 -10   67.19    9.20
   1   3  10   62.29    7.00
   1   3  10   75.19   10.20
  -1   3 -10   62.89    7.30
   1   3  10   65.29    7.00
  -1   3 -10   76.99    8.30
  -1   3 -10   63.29    8.50
   1  -3  10   76.39    7.40
  -1  -3 -10   61.19    6.10
   1  -3  10   64.29    8.80
   1  -3  10   77.59    8.30
  -1  -3 -10   52.59    7.70
   1  -3  10   74.09    8.50
  -1  -3 -10   60.39    6.90
  -1  -3 -10   64.69    5.80
   1   3  11    5.00    2.90
  -1   3 -11    6.90    3.60
  -1   3 -11    1.60    3.30
   1   3  11    4.70    2.90
  -1   3 -11    1.50    3.60
   1   3  11    3.20    2.80
   1   3  11    1.00    3.60
  -1   3 -11    1.70    3.50
   1   3  11    4.30    3.90
  -1   3 -11    5.40    2.90
   1  -3  11    5.40    3.70
  -1  -3 -11    4.30    3.40
   1  -3  11    4.80    3.60
   1  -3  11    3.30    4.60
   1  -3  11   -1.00    3.80
  -1  -3 -11    6.70    3.30
  -1  -3 -11    3.90    2.50
  -1   3 -12   -3.00    2.50
   1   3  12    6.20    4.90
  -1   3 -12   -4.50    3.50
   1   3  12   -1.30    3.50
  -1   3 -12    3.40    4.00
   1   3  12    1.90    2.70
   1   3  12   -1.50    2.40
  -1   3 -12    0.70    3.30
   1   3  12   -3.40    3.00
  -1   3 -12    3.00    3.80
   1  -3  12    4.40    3.50
  -1  -3 -12   -2.20    3.50
  -1  -3 -12   -0.50    2.30
   1  -3  12    1.70    4.10
  -1  -3 -12   -0.50    2.40
  -1  -3 -12   -1.90    3.20
   1  -3  12    1.10    3.60
   1  -3  12    0.40    4.80
   1   3  13   95.99   13.30
  -1   3 -13  101.49   11.50
  -1   3 -13   99.19   10.50
   1   3  13  104.39   10.30
  -1   3 -13  117.19   11.20
  -1   3 -13  113.59   11.40
   1   3  13   98.09   11.70
  -1   3 -13  116.19   10.20
   1   3  13  109.69    9.10
   1   3  13  102.79   10.50
   1  -3  13  100.19   10.10
  -1  -3 -13  114.49    9.50
   1  -3  13  112.69   11.30
   1  -3  13  102.39   11.50
  -1  -3 -13  119.89    8.90
  -1  -3 -13   95.39   11.20
  -1  -3 -13  103.79    9.50
   1  -3  13  100.79   11.30
  -1   3 -14    0.90    4.30
   1   3  14   -0.30    3.50
  -1   3 -14    0.90    3.50
  -1   3 -14   -5.30    2.80
  -1   3 -14    0.20    4.40
   1   3  14    0.80    3.90
   1   3  14    1.30    4.10
  -1   3 -14    0.90    4.80
   1   3  14    2.30    2.70
  -1  -3 -14    4.40    2.60
   1  -3  14    0.40    3.70
  -1  -3 -14    4.30    4.90
  -1  -3 -14    3.40    4.10
   1  -3  14   -7.90    4.30
   1  -3  14    4.30    4.20
   1  -3  14    0.30    5.50
  -1  -3 -14    1.40    3.20
  -1   3 -15    9.00    4.10
  -1   3 -15   -0.50    3.60
  -1   3 -15   -9.50    5.00
   1   3  15    5.00    3.80
   1   3  15    0.40    4.10
   1  -3  15    0.20    4.30
   1  -3  15    1.60    5.10
   1  -3  15    0.80    6.00
  -1  -3 -15   -2.60    3.20
  -1  -3 -15   -4.10    3.30
  -1  -3 -15    0.00    2.60
  -1   3 -16   77.69   11.60
   1   3  16   84.39   13.10
   1   3  16   65.79   10.50
   1   3  16   72.69   12.70
  -1   3 -16   75.99    9.80
  -1  -3 -16   75.09    8.60
   1  -3  16   91.89   10.70
   1  -3  16  107.39   13.40
  -1  -3 -16   66.99    8.60
  -1  -3 -16   81.29    8.10
   1  -3  16   88.39   12.10
   1   3  17   13.90    6.40
  -1   3 -17    7.20    5.10
   1   3  17    2.80    4.70
  -1   3 -17   11.60    5.90
   1   3  17    8.20    6.10
  -1  -3 -17   11.60    4.30
   1  -3  17    9.30    5.60
   1  -3  17    2.50    5.70
  -1  -3 -17    9.10    4.00
   1  -3  17    7.40    6.30
  -1  -3 -17    6.20    4.20
  -1   3 -18   58.39   10.60
   1   3  18   50.59   10.00
   1   3  18   50.59   11.20
  -1   3 -18   58.29    8.80
   1   3  18   31.40    9.00
   1  -3  18   60.59   10.20
   1  -3  18   42.90   10.30
   1  -3  18   44.20   10.50
  -1  -3 -18   38.50    6.90
  -1  -3 -18   36.50    6.90
   1   3  19   28.80    8.20
   1   3  19   12.00    7.00
   1   3  19   28.20    8.50
  -1   3 -19   32.00    7.90
  -1   3 -19   24.70    6.80
  -1   3 -19   29.20    6.70
   1  -3  19   18.60    8.50
  -1  -3 -19   25.70    5.40
   1  -3  19   17.20    7.00
  -1  -3 -19   25.90    5.60
  -1  -3 -19   23.20    6.50
   1  -3  19   38.80    8.90
  -1   3 -20   41.20    9.00
  -1   3 -20   53.79    9.10
   1   3  20   44.70    9.90
  -1   3 -20   54.19    8.90
   1   3  20   24.70    9.20
   1   3  20   63.39   11.90
   1  -3  20   59.79   11.00
   1  -3  20   51.79   11.10
  -1  -3 -20   54.79    7.80
   1  -3  20   63.49   10.70
  -1  -3 -20   44.40    7.30
  -1  -3 -20   46.00    8.00
  -1   3 -21   35.90    8.80
   1   3  21   42.80    8.80
   1   3  21   25.30    9.40
  -1   3 -21   29.90    8.00
  -1  -3 -21   38.60    7.70
   1  -3  21   38.30    8.90
   1  -3  21   36.10    9.70
   1  -3  21   24.20    8.90
  -1  -3 -21   12.90    6.80
   1   4 -21   -5.40    5.40
  -1   4  21   10.00    7.50
   1   4 -21    8.40    6.00
  -1   4  21    3.20    8.60
  -1   4  21   14.20    6.70
  -1  -4  21    8.30    8.10
  -1  -4  21   -0.10    6.50
   1  -4 -21    8.30    5.00
  -1  -4  21   -8.30    5.40
   1  -4 -21  -12.60    6.50
  -1   4  20   55.89   11.60
  -1   4  20   87.09   14.40
   1   4 -20   61.49   11.30
  -1   4  20   51.99   10.20
   1   4 -20   56.19   10.10
   1  -4 -20   50.49    9.60
  -1  -4  20   68.69   13.60
   1  -4 -20   54.89    7.70
  -1  -4  20   77.99   12.10
   1  -4 -20   66.79    9.30
  -1  -4  20   74.59   10.90
  -1   4  19   41.20   11.20
   1   4 -19   31.30    7.70
  -1   4  19   45.00   11.10
   1   4 -19   40.60    8.50
  -1   4  19   36.60    8.00
  -1  -4  19   37.60   10.00
   1  -4 -19   22.80    9.50
  -1  -4  19   32.60    8.10
  -1  -4  19   43.70    9.60
   1  -4 -19   28.50    6.00
   1  -4 -19   47.40    7.40
  -1   4  18   -1.10    5.20
  -1   4  18    3.00    5.30
   1   4 -18    8.50    5.50
  -1   4  18    4.00    5.80
   1   4 -18   -0.40    4.60
  -1  -4  18   -1.40    4.60
   1  -4 -18   10.30    5.80
  -1  -4  18   12.40    6.90
   1  -4 -18    0.90    3.90
   1  -4 -18    0.40    4.80
  -1  -4  18   -0.60    5.50
  -1   4  17   -3.10    4.40
   1   4 -17    1.80    4.60
  -1   4  17   23.20    8.30
  -1   4  17   28.50    8.10
   1   4 -17    4.40    5.00
   1  -4 -17    8.30    4.20
  -1  -4  17    6.60    6.80
   1  -4 -17    6.30    4.90
  -1  -4  17   10.90    5.70
  -1  -4  17    5.90    5.30
   1  -4 -17    8.40    3.30
   1   4 -16   -0.20    5.60
  -1   4  16    0.80    4.60
   1   4 -16   -0.50    4.60
  -1   4  16    3.70    4.20
  -1   4  16    7.90    5.40
  -1   4  16    7.00    3.90
   1  -4 -16    3.70    3.60
   1  -4 -16    0.00    4.40
   1  -4 -16    1.30    3.20
  -1  -4  16    1.30    5.40
  -1  -4  16    4.40    4.60
  -1  -4  16    8.10    5.80
  -1   4  15   89.29   11.00
  -1   4  15   89.69   13.80
  -1   4  15   75.19    9.30
   1   4 -15   74.69   10.20
   1   4 -15   69.79   10.30
  -1   4  15   71.99   10.40
  -1   4  15   79.49   12.10
   1   4 -15   69.29   10.90
   1  -4 -15   74.09    9.10
  -1  -4  15   61.89    8.50
   1  -4 -15   61.19    7.20
   1  -4 -15   65.09    9.00
  -1  -4  15   57.49   10.30
  -1  -4  15   82.09   11.20
  -1   4  14   10.40    5.30
   1   4 -14   12.70    4.30
  -1   4  14    7.60    4.00
  -1   4  14   12.50    4.10
  -1   4  14   14.20    6.10
  -1   4  14    7.40    5.60
   1   4 -14    3.10    4.20
   1   4 -14    4.10    4.70
  -1  -4  14   10.50    5.90
   1  -4 -14    6.80    3.20
   1  -4 -14    5.60    4.60
  -1  -4  14   14.10    4.80
   1  -4 -14   13.00    4.20
  -1  -4  14    8.40    6.50
  -1  -4  14    9.00    5.80
   1   4 -13   68.59   10.50
   1   4 -13   46.80    9.70
  -1   4  13   76.59    8.50
   1   4 -13   45.50    7.50
  -1   4  13   46.60    7.60
  -1   4  13   46.80    8.10
  -1   4  13   51.59    9.40
   1   4 -13   56.99    8.90
   1   4 -13   48.20    8.60
   1  -4 -13   43.10    7.60
   1  -4 -13   60.59    6.70
  -1  -4  13   56.29    6.90
  -1  -4  13   63.39    9.60
   1  -4 -13   54.19    5.80
  -1  -4  13   74.69   10.50
  -1  -4  13   66.59    9.40
   1  -4 -13   52.29    9.10
   1   4 -12   22.90    6.00
   1   4 -12   27.30    6.60
   1   4 -12   16.30    5.90
  -1   4  12   19.50    5.20
   1   4 -12   18.50    5.00
  -1   4  12   19.40    4.90
  -1   4  12   24.00    6.70
   1   4 -12   15.70    4.40
  -1   4  12   13.40    4.10
   1  -4 -12   20.70    5.10
  -1  -4  12   23.10    6.30
  -1  -4  12   18.80    4.30
  -1  -4  12   22.30    6.50
   1  -4 -12   23.70    4.20
   1  -4 -12    9.50    4.60
  -1   4  11   10.50    4.20
  -1   4  11   10.60    4.80
   1   4 -11    8.00    4.80
  -1   4  11   10.20    4.40
   1   4 -11   15.10    3.80
   1   4 -11    9.50    4.60
  -1   4  11    9.40    3.40
   1   4 -11    8.30    4.30
   1   4 -11   10.50    4.70
  -1  -4  11    6.90    5.40
  -1  -4  11   20.20    5.60
  -1  -4  11   14.60    4.80
   1  -4 -11   14.80    4.70
   1  -4 -11   13.10    3.60
   1  -4 -11   11.90    4.70
   1  -4 -11   12.10    3.10
  -1  -4  11   10.30    4.40
   1   4 -10  117.89   12.00
   1   4 -10  120.39   11.30
   1   4 -10  147.09   11.60
   1   4 -10  124.69   10.90
   1   4 -10  148.89   11.50
  -1   4  10  126.19   10.40
  -1   4  10  126.99   10.10
  -1   4  10  127.89   10.40
  -1   4  10  126.39   11.90
   1  -4 -10  135.99   11.40
  -1  -4  10  130.59   11.20
   1  -4 -10  124.89   10.70
  -1  -4  10  101.19   11.20
  -1  -4  10  116.89   10.60
   1  -4 -10  128.49    9.40
  -1  -4  10  119.79    9.50
   1  -4 -10  124.89    8.80
  -1   4   9   41.60    6.20
   1   4  -9   34.50    5.40
  -1   4   9   42.20    5.90
  -1   4   9   36.50    5.80
   1   4  -9   50.09    7.00
  -1   4   9   29.60    6.30
   1   4  -9   30.60    6.00
   1   4  -9   32.60    6.40
   1   4  -9   27.40    5.60
  -1  -4   9   42.20    7.10
  -1  -4   9   33.70    6.10
   1  -4  -9   42.30    5.40
   1  -4  -9   38.50    6.00
  -1  -4   9   35.10    6.00
  -1  -4   9   32.40    4.80
   1  -4  -9   35.70    6.20
   1  -4  -9   37.10    4.20
   1   4  -8    3.20    3.10
  -1   4   8    1.80    3.40
   1   4  -8   -0.50    3.20
   1   4  -8   -2.40    3.20
  -1   4   8    2.70    3.90
   1   4  -8    2.40    2.50
  -1   4   8    1.80    2.70
  -1   4   8    1.00    2.20
   1   4  -8    3.00    4.20
   1  -4  -8    1.60    2.10
  -1  -4   8   -0.10    2.60
   1  -4  -8    3.90    2.00
  -1  -4   8   -4.20    3.00
   1  -4  -8   -1.10    2.80
   1  -4  -8    0.80    2.40
  -1  -4   8    3.60    2.30
   1   4  -7  392.16   21.50
  -1   4   7  414.66   24.10
   1   4  -7  365.06   22.60
  -1   4   7  319.57   21.40
  -1   4   7  355.26   22.80
  -1   4   7  381.56   23.10
   1   4  -7  397.56   23.20
   1   4  -7  395.86   23.20
   1   4  -7  370.76   23.30
   1  -4  -7  367.06   20.50
   1  -4  -7  396.46   22.70
  -1  -4   7  413.26   21.40
   1  -4  -7  369.06   23.00
  -1  -4   7  392.16   23.00
  -1  -4   7  396.16   22.10
   1  -4  -7  386.76   21.30
  -1   4   6   15.40    3.50
   1   4  -6   21.50    4.70
   1   4  -6   15.50    3.30
  -1   4   6   16.20    3.50
  -1   4   6   12.60    4.20
  -1   4   6   10.90    4.30
   1   4  -6   17.80    4.90
   1   4  -6   17.30    4.60
   1   4  -6   25.00    5.30
  -1  -4   6   17.60    3.90
   1  -4  -6   17.50    3.10
  -1  -4   6   14.70    3.40
   1  -4  -6   21.40    4.30
   1  -4  -6   27.60    5.10
   1  -4  -6   17.70    3.50
  -1  -4   6   26.10    4.80
  -1   4   5 1264.67   61.49
  -1   4   5 1182.08   61.49
   1   4  -5 1209.28   62.99
   1   4  -5 1134.39   62.39
  -1   4   5 1218.38   63.39
   1   4  -5 1214.88   61.09
   1   4  -5 1222.48   63.19
  -1   4   5 1144.39   62.79
   1   4  -5 1132.69   62.09
  -1  -4   5 1205.68   61.49
   1  -4  -5 1210.88   61.09
  -1  -4   5 1195.38   62.39
   1  -4  -5 1253.47   60.59
  -1  -4   5 1303.57   61.49
   1  -4  -5 1186.78   62.99
  -1   4   4   12.40    4.20
  -1   4   4    6.80    2.50
  -1   4   4    6.10    2.50
  -1   4   4    4.90    4.10
   1   4  -4   14.50    4.00
   1   4  -4   11.60    3.90
   1   4  -4    0.20    3.20
   1   4  -4    6.00    2.80
  -1  -4   4    5.50    2.60
   1  -4  -4    5.10    2.30
  -1  -4   4    7.50    3.00
  -1  -4   4    4.60    2.70
   1  -4  -4    8.10    2.30
   1   4  -3  741.53   36.80
  -1   4   3  721.13   38.60
  -1   4   3  706.33   36.80
   1   4  -3  693.43   37.10
   1   4  -3  722.23   37.60
  -1   4   3  656.63   38.20
  -1   4   3  691.53   36.70
   1   4  -3  724.83   38.80
  -1  -4   3  721.73   38.50
   1  -4  -3  699.23   36.50
  -1  -4   3  740.23   37.40
  -1  -4   3  651.13   37.00
  -1  -4   3  713.93   36.50
   1  -4  -3  731.33   36.30
   1  -4  -3  733.93   40.30
  -1   4   2  464.35   26.90
   1   4  -2  496.25   26.10
  -1   4   2  543.15   25.70
  -1   4   2  414.36   26.80
   1   4  -2  412.46   25.50
  -1   4   2  509.05   25.80
   1   4  -2  503.95   25.70
   1   4  -2  527.15   27.90
  -1   4   2  473.95   27.60
   1  -4  -2  446.36   27.20
   1  -4  -2  488.75   25.20
  -1  -4   2  447.86   25.00
  -1  -4   2  481.05   25.70
  -1  -4   2  536.45   28.00
   1  -4  -2  471.55   25.20
  -1  -4   2  487.05   26.30
   1   4  -1  274.87   15.80
   1   4  -1  287.17   16.10
  -1   4   1  329.17   17.40
  -1   4   1  264.27   15.60
   1   4  -1  257.17   17.40
  -1   4   1  257.37   15.40
  -1   4   1  283.07   17.80
   1   4  -1  257.87   15.20
   1  -4  -1  311.47   15.40
   1  -4  -1  292.87   17.70
   1  -4  -1  270.37   15.40
  -1  -4   1  248.98   14.70
  -1  -4   1  261.87   18.50
  -1  -4   1  276.17   15.30
  -1   4   0  134.79    9.10
  -1   4   0  142.89    8.80
   1   4   0  143.09    8.80
  -1   4   0  117.09    9.40
   1   4   0  137.99   11.00
   1   4   0  135.39    8.40
   1   4   0  123.09    9.50
  -1   4   0  125.89   10.60
   1  -4   0  138.19    8.60
  -1  -4   0  132.59    7.90
  -1  -4   0  151.08   10.90
   1  -4   0  144.39    9.00
   1  -4   0  127.49   11.60
  -1  -4   0  140.89    8.10
  -1   4  -1  108.89    7.20
  -1   4  -1   92.59    7.60
   1   4   1   93.09    6.50
   1   4   1   96.19    8.30
   1   4   1   86.39    6.10
  -1   4  -1   91.89    9.20
   1   4   1   95.39    9.10
  -1   4  -1   85.29    7.20
   1  -4   1   85.09    6.50
  -1  -4  -1   99.49    8.60
  -1  -4  -1   82.49    5.40
   1  -4   1   83.49    6.90
  -1  -4  -1   89.49    5.40
   1  -4   1   91.29    8.10
   1   4   2   10.80    2.40
   1   4   2   10.10    3.40
  -1   4  -2   12.40    4.10
  -1   4  -2    8.00    3.00
  -1   4  -2    8.70    3.10
   1   4   2    4.70    3.80
  -1   4  -2   19.70    4.00
   1   4   2    8.90    2.20
   1  -4   2   14.50    3.00
   1  -4   2   10.90    3.70
   1  -4   2    7.10    2.90
   1  -4   2   10.70    4.20
  -1  -4  -2   11.30    4.00
   1   4   3   78.99    7.70
  -1   4  -3   89.29    8.50
   1   4   3   91.79    6.40
  -1   4  -3   81.59    7.10
   1   4   3   93.19    6.40
  -1   4  -3   93.09    7.70
  -1   4  -3   94.09    7.80
   1   4   3   89.29    8.50
   1  -4   3  101.29    7.30
   1  -4   3  105.79    7.90
  -1  -4  -3   94.09    8.20
   1  -4   3  105.29    8.60
   1  -4   3   86.79    7.60
  -1   4  -4   38.40    6.60
  -1   4  -4   31.00    5.30
  -1   4  -4   32.70    5.60
   1   4   4   30.20    3.80
  -1   4  -4   39.80    5.00
   1   4   4   34.90    4.20
   1   4   4   34.20    5.70
  -1   4  -4   32.40    5.30
   1  -4   4   26.50    5.40
   1  -4   4   38.20    5.50
  -1  -4  -4   40.30    5.80
   1  -4   4   36.60    4.90
   1  -4   4   38.60    5.20
  -1   4  -5  256.77   14.80
  -1   4  -5  250.07   16.20
  -1   4  -5  233.78   15.50
   1   4   5  260.27   14.30
   1   4   5  238.68   15.70
   1   4   5  233.78   13.80
   1   4   5  202.28   15.50
  -1   4  -5  251.07   15.50
  -1   4  -5  221.38   15.80
  -1  -4  -5  230.58   13.00
  -1  -4  -5  243.68   15.40
  -1  -4  -5  236.88   12.40
   1  -4   5  236.18   15.50
   1  -4   5  233.88   14.80
   1  -4   5  262.67   15.00
  -1  -4  -5  264.87   15.80
  -1   4  -6  146.59   10.90
   1   4   6  139.59    9.30
  -1   4  -6  125.59    9.40
   1   4   6  130.89   10.80
  -1   4  -6  139.09   10.90
  -1   4  -6  139.09   10.60
   1   4   6  146.09    9.10
   1   4   6  134.69   10.40
  -1   4  -6  129.79   11.20
  -1  -4  -6  143.59   10.20
   1  -4   6  119.29   10.20
  -1  -4  -6  128.49    7.60
   1  -4   6  124.29    9.90
  -1  -4  -6  138.39    7.50
  -1  -4  -6  120.09   10.20
   1  -4   6  131.09    9.60
   1   4   7  321.37   21.70
   1   4   7  306.37   19.40
  -1   4  -7  342.47   21.90
   1   4   7  356.66   20.10
   1   4   7  338.27   20.60
  -1   4  -7  412.76   22.00
  -1   4  -7  337.77   21.30
  -1   4  -7  321.97   20.10
  -1   4  -7  313.77   20.90
   1  -4   7  342.37   20.50
   1  -4   7  384.76   20.40
  -1  -4  -7  357.86   18.10
   1  -4   7  369.26   21.70
  -1  -4  -7  327.77   21.20
  -1  -4  -7  356.36   22.30
  -1  -4  -7  356.66   18.40
  -1   4  -8    7.00    3.80
  -1   4  -8    6.60    3.60
   1   4   8   10.00    3.20
  -1   4  -8    5.10    3.50
   1   4   8    6.50    3.50
  -1   4  -8   15.50    5.00
   1   4   8    4.90    3.70
  -1   4  -8    8.50    4.10
  -1  -4  -8    4.90    3.10
  -1  -4  -8    9.30    2.30
   1  -4   8    5.70    3.00
   1  -4   8   11.90    4.20
  -1  -4  -8    9.40    3.60
   1  -4   8   13.80    4.20
  -1   4  -9  358.66   22.80
   1   4   9  355.96   21.20
   1   4   9  370.66   21.60
  -1   4  -9  366.46   21.80
  -1   4  -9  367.46   22.50
   1   4   9  345.37   21.40
   1   4   9  441.46   24.70
  -1   4  -9  375.76   22.80
  -1   4  -9  328.07   23.10
   1  -4   9  377.96   22.20
   1  -4   9  326.77   22.50
  -1  -4  -9  331.37   19.20
   1  -4   9  361.56   23.00
  -1  -4  -9  373.96   19.80
  -1  -4  -9  360.16   21.60
  -1  -4  -9  343.47   22.70
   1   4  10    2.10    3.60
  -1   4 -10   -2.70    2.90
  -1   4 -10   -3.20    3.40
  -1   4 -10    1.70    2.70
  -1   4 -10    0.10    2.80
   1   4  10    0.70    2.40
   1   4  10    2.00    3.40
   1   4  10    3.80    2.70
  -1   4 -10   -0.30    3.20
  -1  -4 -10    2.10    2.90
   1  -4  10    2.70    3.10
   1  -4  10    4.20    4.20
  -1  -4 -10    3.00    3.10
  -1  -4 -10    1.30    1.80
   1  -4  10    1.00    3.40
  -1  -4 -10    1.30    2.10
   1  -4  10    2.10    3.60
   1   4  11   29.80    5.60
   1   4  11   34.70    6.00
  -1   4 -11   28.30    6.70
  -1   4 -11   39.70    6.70
   1   4  11   33.30    6.00
  -1   4 -11   38.60    6.30
   1   4  11   34.90    7.60
  -1  -4 -11   38.10    4.20
  -1  -4 -11   35.40    4.70
   1  -4  11   35.80    6.10
   1  -4  11   25.00    6.40
  -1  -4 -11   39.10    6.10
   1  -4  11   40.90    7.50
   1  -4  11   45.60    7.80
  -1  -4 -11   38.40    7.90
   1   4  12   -0.30    3.10
   1   4  12   -1.30    3.80
  -1   4 -12    1.30    3.70
   1   4  12    4.50    5.10
  -1   4 -12   -1.50    3.70
   1   4  12    0.50    3.10
  -1   4 -12    3.40    4.00
  -1   4 -12    2.90    2.70
  -1   4 -12   -6.90    3.60
   1   4  12   -3.90    2.50
   1  -4  12    0.30    3.50
  -1  -4 -12    2.30    2.70
  -1  -4 -12   -0.70    3.30
   1  -4  12   -0.90    5.20
   1  -4  12    3.80    4.60
   1  -4  12    1.30    3.80
  -1  -4 -12    5.40    3.90
  -1  -4 -12    1.80    1.90
   1   4  13    0.90    2.90
   1   4  13    5.70    5.00
  -1   4 -13   -0.30    2.90
  -1   4 -13    7.50    4.10
   1   4  13   -2.30    3.80
  -1   4 -13   -6.60    4.10
  -1   4 -13   -2.20    4.30
  -1   4 -13    0.90    3.10
   1   4  13    0.80    3.90
   1   4  13    5.20    3.50
  -1  -4 -13    9.60    4.10
   1  -4  13    1.60    4.30
   1  -4  13    5.30    6.00
  -1  -4 -13   -1.80    3.10
   1  -4  13    1.90    3.90
   1  -4  13   -0.50    4.90
  -1  -4 -13   -0.90    2.20
  -1  -4 -13   -0.30    2.70
  -1   4 -14   30.80    6.50
   1   4  14   32.80    5.30
   1   4  14   27.10    6.40
  -1   4 -14   20.00    5.90
   1   4  14   11.60    5.10
   1  -4  14   14.30    6.50
  -1  -4 -14   31.60    4.70
  -1  -4 -14   21.00    5.20
   1  -4  14   20.40    5.80
  -1   4 -15  194.38   15.40
   1   4  15  140.49   16.10
   1   4  15  180.88   15.00
  -1   4 -15  148.69   13.90
   1   4  15  147.49   12.50
   1   4  15  157.28   13.80
   1   4  15  157.58   15.90
  -1   4 -15  178.88   15.50
   1  -4  15  154.88   13.40
   1  -4  15  179.08   15.60
  -1  -4 -15  176.18   12.30
  -1  -4 -15  148.99   12.70
  -1  -4 -15  182.88   11.70
   1  -4  15  166.38   15.60
   1   4  16   52.69    7.30
  -1   4 -16   33.20    8.20
   1   4  16   50.89   10.30
  -1   4 -16   47.90    8.60
   1   4  16   43.10    9.80
  -1   4 -16   44.90    7.60
  -1  -4 -16   34.60    5.80
   1  -4  16   28.70    8.20
  -1  -4 -16   37.60    5.60
  -1  -4 -16   41.20    7.20
   1  -4  16   41.30    8.00
   1  -4  16   38.60    8.90
  -1   4 -17  222.38   17.90
  -1   4 -17  235.38   18.90
  -1   4 -17  215.98   17.10
   1   4  17  185.78   19.20
   1   4  17  199.38   19.50
   1   4  17  232.88   18.50
  -1  -4 -17  215.98   15.70
   1  -4  17  231.68   19.90
  -1  -4 -17  215.48   14.50
  -1  -4 -17  222.18   15.00
   1  -4  17  191.98   16.60
   1  -4  17  243.28   19.10
  -1   4 -18   81.19   11.10
   1   4  18   49.40   11.40
   1   4  18   61.59   10.80
   1   4  18   58.39   12.00
  -1   4 -18   72.59   11.90
  -1  -4 -18   66.69    7.30
  -1  -4 -18   69.79    7.40
   1  -4  18   66.19   11.80
   1  -4  18   68.19   12.20
  -1  -4 -18   77.79    9.30
   1  -4  18   80.59   12.30
   1   4  19   21.20    7.20
   1   4  19   12.70    6.10
  -1   4 -19   22.60    6.90
   1   4  19   35.60   10.20
  -1   4 -19   19.50    6.60
   1  -4  19   20.50    7.00
   1  -4  19   12.50    6.40
  -1  -4 -19   30.20    5.80
  -1  -4 -19    8.40    3.80
   1  -4  19   16.90    8.50
  -1  -4 -19   14.50    5.40
  -1   4 -20    5.00    5.60
   1   4  20    8.20    7.60
  -1   4 -20    1.50    4.80
   1   4  20    7.30    5.40
  -1  -4 -20    4.10    3.90
   1  -4  20   19.10   12.30
  -1  -4 -20   -2.40    5.30
   1  -4  20   -7.20    5.20
  -1   5  20   32.70   10.40
  -1   5  20   34.70   11.00
   1   5 -20   41.80    9.00
  -1   5  20   38.00    8.60
   1   5 -20   31.40    8.30
  -1  -5  20   38.60    9.90
   1  -5 -20   26.20    7.80
  -1  -5  20   39.50    8.30
   1  -5 -20   45.20    6.30
  -1   5  19    7.10    6.70
  -1   5  19   20.90    7.90
  -1   5  19   16.50    6.30
   1   5 -19   14.60    6.80
   1   5 -19   13.70    5.50
   1  -5 -19    5.20    6.30
  -1  -5  19   11.20    7.90
  -1  -5  19   24.90    7.80
   1  -5 -19   10.90    4.20
  -1  -5  19    4.00    5.50
   1  -5 -19    5.60    4.00
  -1   5  18    8.60    6.30
  -1   5  18   10.30    5.90
   1   5 -18   20.00    7.20
  -1   5  18   16.80    7.50
   1   5 -18   11.50    6.10
  -1   5  18   10.10    4.40
   1  -5 -18   11.00    3.90
  -1  -5  18    3.80    7.10
  -1  -5  18   16.90    6.20
   1  -5 -18    3.50    5.30
  -1  -5  18    2.60    6.60
   1  -5 -18   15.10    4.40
   1   5 -17   44.70    8.80
   1   5 -17   43.40    9.30
  -1   5  17   32.70    7.70
  -1   5  17   40.20    7.10
  -1   5  17   30.90    8.40
  -1   5  17   34.70    9.10
  -1  -5  17   33.10    7.30
   1  -5 -17   42.30    5.80
  -1  -5  17   56.39   10.10
  -1  -5  17   35.60    8.80
   1  -5 -17   41.40    5.90
   1   5 -16   33.40    8.50
  -1   5  16   32.70    7.20
  -1   5  16   27.30    7.80
  -1   5  16   30.50    9.30
  -1   5  16   31.10    7.10
   1   5 -16   29.30    7.70
   1   5 -16   40.40    7.70
   1  -5 -16   34.10    5.80
  -1  -5  16   37.00    9.00
  -1  -5  16   22.40    7.70
   1  -5 -16   42.60    7.60
   1  -5 -16   24.60    4.80
  -1  -5  16   41.60    7.20
   1   5 -15  332.07   22.40
   1   5 -15  337.37   24.30
  -1   5  15  315.57   25.90
   1   5 -15  337.27   23.50
  -1   5  15  344.87   22.30
  -1   5  15  342.67   26.00
  -1   5  15  255.57   22.00
   1  -5 -15  341.87   22.40
   1  -5 -15  338.27   19.70
  -1  -5  15  342.27   24.40
  -1  -5  15  346.07   21.50
  -1  -5  15  355.86   23.60
   1  -5 -15  340.77   20.40
  -1   5  14    1.20    2.70
   1   5 -14    4.80    3.50
   1   5 -14    5.30    5.40
   1   5 -14    0.50    4.30
  -1   5  14    2.40    3.90
  -1   5  14    0.00    5.20
  -1   5  14    7.40    4.50
  -1  -5  14   -4.70    3.00
   1  -5 -14   -0.90    2.60
   1  -5 -14    3.50    4.50
  -1  -5  14   -3.30    4.60
  -1  -5  14    2.40    5.50
   1   5 -13    4.10    3.60
   1   5 -13    4.40    4.50
  -1   5  13    1.30    4.10
  -1   5  13    3.20    3.60
   1  -5 -13    5.50    3.00
  -1  -5  13   16.20    6.00
  -1  -5  13   19.40    5.80
   1  -5 -13   10.90    3.50
  -1  -5  13    4.00    3.70
   1  -5 -13    3.30    4.20
  -1   5  12   38.00    8.10
   1   5 -12   40.60    8.20
  -1   5  12   42.60    6.90
   1   5 -12   35.50    6.20
   1   5 -12   38.10    7.80
  -1   5  12   27.50    6.50
  -1   5  12   48.20    8.00
   1   5 -12   36.50    7.80
   1   5 -12   43.30    7.60
  -1  -5  12   42.90    6.20
  -1  -5  12   54.59    8.80
   1  -5 -12   33.80    6.70
  -1  -5  12   35.60    7.60
   1  -5 -12   25.00    6.70
   1  -5 -12   41.00    5.70
   1   5 -11    3.80    4.70
  -1   5  11    6.80    3.60
  -1   5  11   20.00    6.00
   1   5 -11    2.30    4.40
   1   5 -11    0.60    3.20
   1   5 -11    2.30    3.70
  -1   5  11    6.90    3.30
   1   5 -11    2.60    2.70
  -1   5  11   12.90    4.90
   1  -5 -11    5.50    2.70
  -1  -5  11    3.20    4.70
  -1  -5  11    2.70    3.50
   1  -5 -11    8.60    2.70
   1  -5 -11    7.00    4.50
  -1  -5  11    4.00    3.90
   1  -5 -11   11.90    4.70
   1   5 -10  154.18   12.20
  -1   5  10  186.58   13.20
  -1   5  10  170.88   14.90
   1   5 -10  199.38   14.70
  -1   5  10  189.28   13.10
   1   5 -10  154.98   14.20
   1   5 -10  161.08   14.00
  -1   5  10  147.79   13.10
   1   5 -10  164.88   14.60
   1  -5 -10  180.68   11.50
   1  -5 -10  170.58   13.70
   1  -5 -10  152.48   14.10
  -1  -5  10  188.68   12.40
  -1  -5  10  181.18   14.00
  -1  -5  10  185.68   13.50
  -1   5   9  214.58   16.20
   1   5  -9  237.48   17.60
  -1   5   9  272.57   16.20
  -1   5   9  248.78   15.70
   1   5  -9  233.18   17.00
   1   5  -9  243.78   17.20
   1   5  -9  264.97   17.20
  -1   5   9  216.08   17.50
   1  -5  -9  211.48   16.50
   1  -5  -9  225.88   13.70
   1  -5  -9  227.28   14.20
  -1  -5   9  223.28   14.80
  -1  -5   9  246.28   15.90
  -1  -5   9  245.88   16.80
   1  -5  -9  249.28   16.60
  -1   5   8  237.28   15.20
   1   5  -8  230.98   16.40
   1   5  -8  275.97   17.70
  -1   5   8  234.28   16.30
   1   5  -8  216.88   16.00
  -1   5   8  209.58   15.00
   1   5  -8  225.48   14.80
   1   5  -8  237.58   17.10
  -1   5   8  250.87   17.70
   1  -5  -8  235.28   16.60
  -1  -5   8  245.78   15.60
  -1  -5   8  228.68   14.70
   1  -5  -8  236.58   16.40
   1  -5  -8  227.58   13.60
   1  -5  -8  260.47   14.40
  -1  -5   8  252.27   16.50
   1   5  -7    5.60    4.20
  -1   5   7    7.50    4.30
  -1   5   7    4.40    3.50
   1   5  -7    8.20    4.20
   1   5  -7    6.30    2.90
   1   5  -7    8.40    4.70
  -1   5   7   12.10    3.10
  -1   5   7   10.60    3.20
   1   5  -7    3.30    3.70
   1  -5  -7    7.60    2.00
   1  -5  -7    9.80    2.50
   1  -5  -7    3.40    3.90
  -1  -5   7    9.90    3.70
  -1  -5   7    5.90    3.10
  -1  -5   7    7.90    3.40
   1  -5  -7    7.30    3.30
   1   5  -6   47.00    7.20
  -1   5   6   49.20    7.40
   1   5  -6   42.90    5.00
   1   5  -6   45.70    6.70
   1   5  -6   52.29    7.00
  -1   5   6   45.80    5.70
  -1   5   6   53.29    5.20
   1   5  -6   44.20    7.10
  -1   5   6   43.90    7.00
   1  -5  -6   37.60    4.00
  -1  -5   6   41.80    5.10
  -1  -5   6   47.40    6.40
   1  -5  -6   40.90    4.30
   1  -5  -6   35.00    6.30
  -1   5   5   38.60    4.50
  -1   5   5   35.20    4.90
   1   5  -5   46.80    6.70
   1   5  -5   32.50    5.60
   1   5  -5   49.99    7.20
  -1   5   5   44.60    7.20
   1   5  -5   42.30    5.10
  -1   5   5   40.90    6.40
   1   5  -5   44.70    6.30
  -1  -5   5   35.10    4.80
   1  -5  -5   43.10    4.00
  -1  -5   5   49.30    5.20
  -1  -5   5   45.00    8.80
   1  -5  -5   38.50    6.30
   1  -5  -5   34.60    4.00
   1   5  -4   23.00    3.90
  -1   5   4   16.00    5.20
   1   5  -4   21.80    4.40
  -1   5   4   24.10    3.80
  -1   5   4   12.60    4.20
   1   5  -4   18.60    5.10
   1   5  -4   19.70    5.00
  -1   5   4   18.80    3.40
  -1  -5   4   19.10    4.00
  -1  -5   4   19.30    3.50
   1  -5  -4   18.90    5.00
   1  -5  -4   14.10    2.80
   1  -5  -4   17.90    2.80
  -1  -5   4   13.90    3.40
  -1   5   3  338.77   19.60
  -1   5   3  336.07   19.40
   1   5  -3  351.96   21.90
   1   5  -3  353.36   20.40
  -1   5   3  345.37   21.90
   1   5  -3  356.96   19.70
  -1   5   3  371.46   21.70
  -1   5   3  322.97   21.20
  -1  -5   3  342.17   21.60
  -1  -5   3  333.37   20.30
   1  -5  -3  344.07   18.80
   1  -5  -3  353.16   21.50
  -1  -5   3  356.46   19.10
   1  -5  -3  353.86   19.00
  -1  -5   3  352.56   19.90
   1   5  -2   97.99    8.00
   1   5  -2   85.59    7.60
  -1   5   2  110.89    7.50
  -1   5   2  104.29    9.00
  -1   5   2   97.09    7.60
   1   5  -2   99.99    9.70
  -1   5   2  114.39   10.10
  -1   5   2  101.89    8.80
   1   5  -2  104.19    7.80
  -1  -5   2  100.49    9.30
  -1  -5   2   96.19    7.30
   1  -5  -2   93.39    7.00
   1  -5  -2  105.19    7.10
  -1  -5   2  102.99    6.80
   1  -5  -2  104.09    9.50
   1   5  -1  237.88   14.70
   1   5  -1  245.38   14.20
  -1   5   1  240.48   16.70
  -1   5   1  260.57   14.50
  -1   5   1  267.87   16.00
   1   5  -1  235.68   16.60
   1   5  -1  253.57   15.10
  -1   5   1  242.48   14.70
  -1  -5   1  240.68   13.50
   1  -5  -1  238.58   14.20
  -1  -5   1  229.48   13.80
  -1  -5   1  267.97   16.80
   1  -5  -1  225.88   16.10
   1  -5  -1  242.38   14.00
   1   5   0   32.10    3.90
   1   5   0   32.40    6.00
   1   5   0   29.90    4.90
  -1   5   0   16.40    5.00
   1   5   0   28.40    4.20
  -1   5   0   26.50    4.40
  -1   5   0   29.30    5.70
  -1   5   0   27.20    4.10
   1  -5   0   28.00    5.60
  -1  -5   0   23.20    2.70
  -1  -5   0   26.80    5.50
   1  -5   0   24.30    3.90
   1  -5   0   24.80    3.60
  -1  -5   0   20.70    2.80
   1   5   1    0.80    1.80
  -1   5  -1    0.00    3.30
   1   5   1    2.90    3.60
  -1   5  -1    4.20    2.90
  -1   5  -1    3.40    2.60
  -1   5  -1    1.60    2.60
   1   5   1    1.90    4.40
   1   5   1   -2.70    1.80
  -1  -5  -1    0.90    1.00
   1  -5   1   -0.50    1.70
  -1  -5  -1    0.60    3.20
   1  -5   1   -0.50    2.20
  -1  -5  -1   -0.30    0.90
   1  -5   1   -0.10    2.90
   1   5   2    1.70    3.00
   1   5   2    2.00    2.50
   1   5   2    9.10    4.40
  -1   5  -2    1.80    2.70
  -1   5  -2    2.30    2.80
  -1   5  -2    3.80    2.70
   1   5   2    2.10    1.90
   1   5   2    4.00    2.20
  -1   5  -2    6.40    4.40
   1  -5   2    5.90    2.50
   1  -5   2    1.60    2.90
   1  -5   2   -0.20    2.20
  -1  -5  -2    2.60    3.30
   1  -5   2    4.30    3.50
   1   5   3  108.99    9.00
   1   5   3   89.49    6.60
   1   5   3   88.59    9.10
  -1   5  -3   90.89    8.00
  -1   5  -3   89.39    8.00
  -1   5  -3   96.79    7.60
  -1   5  -3   86.29   10.40
  -1  -5  -3   96.09    8.70
   1  -5   3   95.99    7.20
   1  -5   3   83.39    9.00
   1  -5   3   89.99    7.90
   1  -5   3   92.89    8.20
   1   5   4   94.29    8.90
   1   5   4   97.49    6.90
   1   5   4   94.79    9.20
  -1   5  -4   93.39    7.60
  -1   5  -4   93.49    8.50
  -1   5  -4   97.09    8.50
   1   5   4   90.69    6.70
  -1   5  -4   89.39    9.00
   1  -5   4   92.69    8.20
   1  -5   4   92.49    7.50
  -1  -5  -4   90.39    8.60
   1  -5   4   90.59    8.10
   1  -5   4   89.09    8.90
  -1   5  -5   99.19    9.20
   1   5   5  123.39   10.30
  -1   5  -5  101.79    8.30
  -1   5  -5   95.29    9.80
   1   5   5  105.39   10.10
  -1   5  -5   85.09    9.10
   1   5   5  111.09    7.80
   1   5   5  113.49    7.80
  -1   5  -5  105.99    9.20
   1  -5   5  101.39    9.00
   1  -5   5  107.39    8.70
   1  -5   5  124.49    8.70
  -1  -5  -5  113.99    9.50
   1   5   6   39.80    4.80
   1   5   6   63.79    5.40
  -1   5  -6   53.49    7.80
   1   5   6   69.69    7.90
  -1   5  -6   56.49    7.60
  -1   5  -6   31.30    6.40
  -1   5  -6   50.49    7.40
   1   5   6   75.29    7.90
   1  -5   6   43.50    6.20
  -1  -5  -6   37.10    6.40
   1  -5   6   48.30    6.20
   1  -5   6   45.00    6.70
   1   5   7  127.09   11.20
   1   5   7  152.88   11.80
  -1   5  -7  148.39   10.60
  -1   5  -7  128.49   11.90
  -1   5  -7  113.39   11.10
  -1   5  -7  131.69   11.20
   1   5   7  169.78   12.90
   1   5   7  141.19    9.70
  -1   5  -7  123.99   12.00
  -1  -5  -7  131.19   11.10
   1  -5   7  124.59   10.80
  -1  -5  -7  135.59   11.20
   1  -5   7  146.09   10.60
   1  -5   7  142.69   10.50
  -1   5  -8    7.40    4.50
  -1   5  -8    9.60    4.20
  -1   5  -8    9.20    4.40
   1   5   8   11.00    2.80
  -1   5  -8    8.40    3.70
   1   5   8    7.20    3.10
   1   5   8    6.00    4.00
   1   5   8    1.40    3.10
  -1   5  -8    3.80    3.20
   1  -5   8    4.70    3.50
  -1  -5  -8   10.70    3.60
   1  -5   8   13.60    4.60
  -1  -5  -8    2.50    3.40
   1  -5   8    8.40    4.10
  -1   5  -9  146.19   13.30
  -1   5  -9  171.58   13.70
   1   5   9  159.38   12.90
  -1   5  -9  185.08   12.80
  -1   5  -9  165.68   13.40
  -1   5  -9  169.48   14.30
   1   5   9  160.78   14.40
   1   5   9  194.38   12.50
   1   5   9  169.68   12.00
   1  -5   9  173.48   12.90
  -1  -5  -9  180.38   14.00
   1  -5   9  165.68   12.30
  -1  -5  -9  176.28   12.90
   1  -5   9  166.88   13.60
  -1  -5  -9  162.98    9.40
  -1  -5  -9  176.88    9.30
  -1   5 -10    1.00    4.20
   1   5  10    1.80    4.10
  -1   5 -10    5.40    3.30
   1   5  10    2.40    3.10
  -1   5 -10    9.70    5.80
  -1   5 -10    0.00    3.80
  -1   5 -10   -0.80    2.30
   1   5  10    2.50    4.00
   1   5  10    3.00    3.10
  -1  -5 -10    2.40    1.60
   1  -5  10    1.80    3.40
   1  -5  10    1.40    4.30
   1  -5  10    0.90    3.50
  -1  -5 -10    1.50    1.70
  -1  -5 -10   12.30    4.30
  -1  -5 -10   10.80    4.20
   1   5  11   25.80    5.40
   1   5  11   25.50    6.90
   1   5  11   42.80    6.40
  -1   5 -11   38.20    7.10
  -1   5 -11   36.40    7.10
  -1   5 -11   26.30    5.90
   1   5  11   29.70    5.60
  -1   5 -11   29.30    7.70
  -1   5 -11   22.90    6.50
   1  -5  11   35.10    6.10
   1  -5  11   41.80    8.00
  -1  -5 -11   26.20    5.80
  -1  -5 -11   28.40    3.40
   1  -5  11   17.40    5.80
  -1  -5 -11   32.70    3.70
  -1  -5 -11   33.60    7.10
  -1   5 -12  184.98   16.20
   1   5  12  181.18   16.70
  -1   5 -12  248.08   19.50
  -1   5 -12  224.58   16.50
   1   5  12  221.08   15.00
   1   5  12  190.38   14.80
   1   5  12  224.68   15.20
  -1   5 -12  198.58   15.20
   1  -5  12  195.88   14.40
  -1  -5 -12  204.38   15.00
   1  -5  12  188.28   15.40
   1  -5  12  187.68   16.30
  -1  -5 -12  183.98   16.30
  -1  -5 -12  215.28   12.20
  -1   5 -13   47.10    8.20
   1   5  13   43.60    7.10
  -1   5 -13   45.00    8.60
   1   5  13   34.50   12.60
   1   5  13   45.60    9.60
  -1   5 -13   48.20    7.90
   1   5  13   35.80    6.80
   1   5  13   37.50    7.00
   1  -5  13   43.50    8.10
   1  -5  13   37.00    6.80
  -1  -5 -13   40.90    7.10
  -1  -5 -13   40.60    4.50
   1   5  14   60.79    8.70
   1   5  14   77.49   12.70
   1   5  14   61.29   11.30
   1   5  14   80.89   10.30
  -1   5 -14   73.19    9.50
  -1   5 -14   55.89    9.20
  -1   5 -14   56.09    9.80
   1   5  14   72.59    8.30
  -1  -5 -14   67.99    5.90
  -1  -5 -14   53.79    5.50
   1  -5  14   83.69    9.30
   1  -5  14   67.99   11.20
   1  -5  14   67.49   10.10
  -1  -5 -14   77.99    8.80
  -1   5 -15   32.90    7.30
   1   5  15   29.70    7.20
   1   5  15   21.80    7.50
  -1   5 -15   28.30    7.30
  -1   5 -15   29.80    7.40
   1   5  15   29.70    7.80
   1   5  15   38.60    6.50
   1   5  15   17.90    4.90
  -1  -5 -15   30.50    4.10
   1  -5  15   28.70    8.30
   1  -5  15   26.80    6.40
   1  -5  15   31.40    8.30
  -1  -5 -15   26.90    6.00
  -1  -5 -15   21.80    4.50
   1   5  16    5.70    6.20
  -1   5 -16    2.50    4.50
  -1   5 -16    5.70    5.20
   1   5  16    6.70    4.40
  -1   5 -16   -0.30    4.30
   1   5  16    3.50    6.00
   1   5  16    4.00    4.20
   1  -5  16   -0.60    4.20
   1  -5  16    7.20    5.80
   1  -5  16    9.40    6.30
  -1  -5 -16    1.10    4.20
  -1  -5 -16    4.30    2.80
   1   5  17    6.10    4.00
  -1   5 -17    4.50    5.50
   1   5  17    4.10    4.40
   1   5  17   11.40    6.90
  -1   5 -17   14.00    5.00
   1   5  17    8.70    6.00
  -1   5 -17    8.40    5.70
   1  -5  17    0.60    5.00
  -1  -5 -17    8.50    3.30
   1  -5  17   11.30    6.70
  -1  -5 -17    6.20    4.80
  -1  -5 -17   -2.30    2.70
   1  -5  17   10.30    6.60
  -1   5 -18   -3.40    4.70
   1   5  18   17.40    6.80
  -1   5 -18   -2.90    4.30
   1   5  18   -0.30    5.40
   1   5  18    7.80    6.80
   1  -5  18   -5.80    6.30
   1  -5  18    6.60    6.30
  -1  -5 -18   -5.10    2.70
  -1  -5 -18    6.40    5.20
  -1   5 -19    9.30    6.10
   1   5  19   -3.50    6.80
   1   5  19    8.00    6.70
  -1   5 -19   -9.60    4.80
   1   5  19    5.00    4.30
  -1  -5 -19    1.70    5.30
   1  -5  19    0.70    6.30
   1  -5  19    0.80    5.50
  -1  -5 -19   -4.40    3.30
  -1   5 -20   40.40    9.20
   1   5  20   30.10   10.00
   1   5  20   38.30    8.00
  -1   5 -20   42.20    9.80
   1   5  20   45.80   11.60
   1  -5  20   36.20    9.80
   1  -5  20   35.70    8.40
   1  -5  20   48.50   10.60
  -1  -5 -20   33.50    5.90
   1   6 -19   37.50    8.90
   1   6 -19   57.29   10.60
  -1   6  19   24.80    6.80
  -1   6  19   41.90    7.70
  -1   6  19   26.20    9.60
  -1   6  19   29.10    9.80
  -1  -6  19   39.70    7.60
  -1  -6  19   33.10    9.10
   1   6 -18    7.50    6.60
  -1   6  18   -2.50    3.50
  -1   6  18   -3.60    5.80
  -1   6  18    6.90    5.10
  -1   6  18   -2.30    5.10
   1   6 -18    8.70    5.90
   1  -6 -18    5.00    3.80
   1  -6 -18   12.10    7.10
  -1  -6  18   10.20    6.90
  -1  -6  18   -4.70    3.60
  -1   6  17   91.29   14.60
  -1   6  17  126.69   12.90
  -1   6  17  111.89   12.00
  -1   6  17   93.39   15.00
   1   6 -17   90.19   12.10
   1   6 -17  116.79   13.50
   1   6 -17  122.69   13.60
   1  -6 -17  119.49    8.70
  -1  -6  17  106.59   12.30
   1  -6 -17  103.29   12.70
  -1  -6  17  107.09   11.10
   1   6 -16   48.00    8.60
   1   6 -16   84.89   11.90
  -1   6  16   60.29   11.30
  -1   6  16   72.79   10.90
   1   6 -16   82.09   12.30
  -1   6  16   63.49   12.30
  -1   6  16   63.49    9.80
  -1  -6  16   65.99   10.70
   1  -6 -16   71.29    6.40
   1  -6 -16   46.70    8.20
  -1  -6  16   70.19    9.30
  -1   6  15   11.60    7.00
  -1   6  15    9.30    5.20
   1   6 -15    4.90    5.10
   1   6 -15   10.10    4.40
   1   6 -15   11.90    6.10
  -1   6  15    7.80    4.60
   1  -6 -15    9.20    2.90
   1  -6 -15   11.60    5.20
  -1  -6  15    8.60    4.80
  -1  -6  15    6.00    5.90
  -1   6  14    5.90    4.20
  -1   6  14    5.10    6.20
   1   6 -14    7.90    5.50
  -1   6  14   24.20    6.00
  -1   6  14    8.60    4.20
   1   6 -14    1.70    3.40
   1   6 -14   15.20    6.40
   1  -6 -14   10.70    2.90
   1  -6 -14    9.80    2.70
  -1  -6  14    7.80    4.30
   1  -6 -14    8.20    5.30
  -1  -6  14   -1.20    4.70
  -1   6  13   76.59   10.20
   1   6 -13   86.29    8.80
  -1   6  13   56.19   10.90
  -1   6  13   61.29    9.50
  -1   6  13   78.09    8.40
   1   6 -13   84.29   11.40
   1   6 -13   80.89   11.60
  -1  -6  13   83.19    8.40
   1  -6 -13   75.99    6.30
   1  -6 -13   65.99   10.30
   1  -6 -13   72.89    5.90
  -1  -6  13   57.99    9.40
  -1   6  12   72.39    9.90
   1   6 -12   52.19    9.20
  -1   6  12   69.79   10.10
  -1   6  12   55.89    8.40
   1   6 -12   54.09    9.50
   1   6 -12   55.09    7.80
  -1   6  12   48.50    9.80
  -1  -6  12   67.49    7.90
   1  -6 -12   62.39    9.00
  -1  -6  12   82.49   10.20
   1  -6 -12   64.59    5.50
  -1  -6  12   81.39   10.90
   1  -6 -12   55.59    5.60
   1   6 -11  277.97   20.80
  -1   6  11  290.27   22.00
  -1   6  11  290.77   19.50
   1   6 -11  309.67   19.00
   1   6 -11  262.17   20.30
  -1   6  11  320.77   19.30
   1   6 -11  297.77   20.80
  -1   6  11  239.78   19.40
   1  -6 -11  300.17   16.20
  -1  -6  11  279.37   20.40
  -1  -6  11  294.37   19.50
   1  -6 -11  292.27   20.10
  -1  -6  11  271.47   18.10
   1  -6 -11  285.07   16.50
  -1   6  10   84.59    8.10
   1   6 -10   92.09   10.40
   1   6 -10   98.99   11.80
   1   6 -10   66.29    7.80
  -1   6  10   89.69   11.10
   1   6 -10  103.79   11.20
   1   6 -10   98.19   12.70
  -1   6  10   86.29    8.80
  -1   6  10   95.79   10.40
  -1  -6  10   96.09    9.50
   1  -6 -10   86.39    6.60
   1  -6 -10   85.89   10.10
  -1  -6  10   86.89   10.00
   1  -6 -10   86.39    6.30
   1  -6 -10   96.49   10.00
  -1  -6  10   86.29    8.30
  -1   6   9   67.59    7.10
   1   6  -9   66.39    9.60
   1   6  -9   61.89   10.20
  -1   6   9   87.89   11.00
   1   6  -9   79.29   10.20
   1   6  -9   56.29    9.30
   1   6  -9   66.69    7.10
  -1   6   9   75.19   11.10
  -1   6   9   62.49    7.40
  -1  -6   9   72.59    8.30
   1  -6  -9   72.39    9.20
   1  -6  -9   68.39    5.30
   1  -6  -9   69.99    5.60
  -1  -6   9   71.69    8.60
  -1   6   8   14.10    4.20
  -1   6   8    4.70    5.50
   1   6  -8   15.70    6.40
   1   6  -8    3.10    3.80
  -1   6   8    6.60    2.50
   1   6  -8    6.70    5.20
  -1   6   8    6.10    4.70
   1   6  -8   19.80    5.10
   1   6  -8    9.20    3.40
   1  -6  -8    8.80    2.20
  -1  -6   8   10.70    4.00
  -1  -6   8    8.60    4.10
   1  -6  -8   11.50    4.60
  -1  -6   8   11.10    4.00
   1  -6  -8   13.40    2.60
   1   6  -7    0.80    3.50
   1   6  -7   -1.20    3.00
   1   6  -7    6.30    4.30
  -1   6   7    1.00    2.30
  -1   6   7    1.10    3.40
  -1   6   7   -1.80    3.70
  -1   6   7   -2.40    2.10
   1   6  -7   -5.80    3.50
   1   6  -7    0.10    2.50
   1  -6  -7    0.90    1.60
  -1  -6   7   -0.20    2.60
   1  -6  -7    1.40    3.70
  -1  -6   7   -1.10    2.80
  -1  -6   7   -2.40    2.40
   1  -6  -7   -0.60    1.60
  -1   6   6    1.50    4.60
  -1   6   6   -1.60    1.80
   1   6  -6    2.90    4.20
  -1   6   6    3.90    2.60
  -1   6   6    0.30    2.90
   1   6  -6    0.40    3.10
   1   6  -6   -0.50    3.70
   1   6  -6    0.40    3.30
   1  -6  -6   -0.40    1.40
  -1  -6   6    1.30    2.60
   1  -6  -6    2.00    3.40
  -1  -6   6    3.60    2.80
  -1  -6   6   -0.40    2.10
   1  -6  -6    1.50    1.70
   1   6  -5   67.79    9.60
   1   6  -5   66.29    8.10
  -1   6   5   59.39    6.20
  -1   6   5   56.79    6.00
  -1   6   5   79.19   10.20
   1   6  -5   60.09    7.80
  -1   6   5   69.69    8.40
  -1   6   5   68.79    9.60
   1   6  -5   66.59    7.30
   1   6  -5   68.09    7.40
   1  -6  -5   72.79    9.10
  -1  -6   5   71.79    7.00
   1  -6  -5   65.09    4.90
  -1  -6   5   72.19    7.00
  -1  -6   5   65.89    6.10
   1  -6  -5   70.99    5.30
   1   6  -4   27.50    6.40
  -1   6   4   27.90    4.60
  -1   6   4   25.00    5.40
  -1   6   4   29.60    6.70
  -1   6   4   20.40    5.00
  -1   6   4   28.20    4.40
   1   6  -4   22.70    6.30
   1   6  -4   24.50    5.00
   1   6  -4   32.80    5.60
  -1  -6   4   24.40    4.40
   1  -6  -4   25.30    3.30
   1  -6  -4   30.50    6.30
   1  -6  -4   29.00    3.30
  -1  -6   4   25.50    5.00
  -1  -6   4   35.70    4.60
  -1   6   3   -2.40    1.70
   1   6  -3    5.40    4.00
   1   6  -3    2.10    3.10
  -1   6   3    2.90    3.20
  -1   6   3    5.70    3.80
   1   6  -3    0.90    2.50
  -1   6   3    0.20    3.20
  -1   6   3    2.30    4.20
   1  -6  -3    1.40    1.90
   1  -6  -3   15.30    5.00
   1  -6  -3    3.80    1.90
  -1  -6   3    3.60    1.70
  -1  -6   3    5.70    3.90
  -1  -6   3    5.70    2.50
  -1   6   2  232.78   15.90
   1   6  -2  219.98   16.50
  -1   6   2  218.58   15.40
  -1   6   2  225.58   13.70
  -1   6   2  222.08   14.90
   1   6  -2  205.58   13.90
   1   6  -2  248.38   14.70
  -1   6   2  245.88   17.00
   1   6  -2  244.38   14.40
   1  -6  -2  206.38   12.90
  -1  -6   2  212.18   16.20
   1  -6  -2  214.18   13.00
  -1  -6   2  214.98   13.40
   1  -6  -2  210.68   16.00
  -1  -6   2  229.68   12.90
   1   6  -1   -2.60    3.10
  -1   6   1    3.80    2.60
   1   6  -1    1.90    2.50
   1   6  -1   -2.80    2.20
  -1   6   1    0.10    1.90
  -1   6   1    1.00    3.80
  -1   6   1   22.00    5.00
   1   6  -1   -2.30    2.60
   1  -6  -1    1.80    1.60
  -1  -6   1    0.50    1.50
   1  -6  -1   -2.80    1.80
   1  -6  -1    0.60    3.30
  -1  -6   1   -2.90    3.30
  -1  -6   1   -1.70    1.40
  -1   6   0   12.40    3.50
   1   6   0    4.40    4.20
   1   6   0   10.40    3.20
  -1   6   0    5.30    4.60
   1   6   0    8.80    3.70
   1   6   0    4.00    3.30
  -1   6   0    7.80    4.00
  -1   6   0    8.40    3.20
  -1  -6   0   10.30    2.00
   1  -6   0    7.90    2.60
  -1  -6   0   11.30    4.40
   1  -6   0   14.40    4.60
  -1  -6   0    9.00    2.00
   1  -6   0   10.20    2.60
   1   6   1   27.90    5.40
  -1   6  -1   44.00    7.90
  -1   6  -1   46.10    6.40
   1   6   1   38.40    5.00
  -1   6  -1   32.10    5.30
   1   6   1   24.40    6.30
  -1   6  -1   28.20    4.70
   1   6   1   31.90    4.40
   1  -6   1   35.10    4.60
  -1  -6  -1   36.20    6.60
   1  -6   1   33.00    6.70
   1  -6   1   30.00    4.20
   1   6   2   34.70    6.10
   1   6   2   36.80    4.20
   1   6   2   42.90    4.70
  -1   6  -2   46.90    6.30
  -1   6  -2   37.60    5.90
  -1   6  -2   42.50    5.70
  -1   6  -2   42.20    7.10
   1   6   2   34.60    6.30
   1   6   2   39.70    6.50
   1  -6   2   50.39    4.70
   1  -6   2   31.50    6.20
   1  -6   2   37.20    5.20
  -1  -6  -2   37.30    6.30
  -1   6  -3   60.29    6.90
   1   6   3   77.29    9.80
   1   6   3   65.79    8.00
  -1   6  -3   44.10    6.40
   1   6   3   57.09    8.00
  -1   6  -3   49.40    8.20
   1   6   3   52.19    5.10
  -1   6  -3   54.09    7.10
   1  -6   3   45.40    5.20
  -1  -6  -3   59.09    7.90
   1  -6   3   53.79    7.40
   1  -6   3   52.79    8.30
   1  -6   3   58.99    6.40
  -1   6  -4   83.29    8.30
  -1   6  -4   66.89    7.20
  -1   6  -4   69.59    8.00
   1   6   4   79.29    9.30
   1   6   4   85.99    6.80
   1   6   4   82.59    6.50
   1   6   4   85.39    8.80
  -1   6  -4   80.29    9.50
   1  -6   4   78.59    8.20
   1  -6   4   79.99    7.60
  -1  -6  -4   85.49    8.90
   1  -6   4   90.59   10.90
   1  -6   4   70.59   10.20
  -1   6  -5    2.50    3.40
   1   6   5    0.30    2.60
  -1   6  -5    0.90    3.00
  -1   6  -5    4.70    3.90
  -1   6  -5    1.00    3.60
   1   6   5    3.90    4.10
  -1   6  -5    2.40    3.70
   1   6   5    2.30    2.10
   1  -6   5    5.50    2.90
   1  -6   5    0.80    2.90
   1  -6   5    1.90    3.00
  -1  -6  -5    0.30    2.80
  -1   6  -6   19.50    4.40
   1   6   6   28.40    4.30
   1   6   6   17.30    5.00
  -1   6  -6   20.30    5.10
   1   6   6   23.20    5.90
  -1   6  -6   16.80    5.60
  -1   6  -6   20.10    5.10
  -1   6  -6   24.60    5.80
   1  -6   6   27.50    4.70
  -1  -6  -6   18.20    5.00
   1  -6   6   16.50    4.30
   1  -6   6   21.40    4.90
  -1   6  -7    4.00    3.30
   1   6   7    3.70    4.50
  -1   6  -7    2.80    3.90
   1   6   7    1.90    2.20
  -1   6  -7    1.90    4.00
  -1   6  -7    4.70    3.90
   1   6   7    2.30    3.50
   1   6   7    1.30    2.10
   1  -6   7    4.00    3.30
   1  -6   7    3.40    3.40
  -1  -6  -7    8.40    4.00
   1  -6   7   -1.30    2.90
  -1   6  -8   -1.20    4.00
   1   6   8    3.00    2.70
   1   6   8    0.20    2.00
   1   6   8    7.30    4.40
  -1   6  -8   -1.30    4.00
  -1   6  -8    1.20    3.00
  -1   6  -8    2.10    6.70
   1   6   8   -0.20    3.80
  -1   6  -8    2.50    3.70
   1  -6   8    5.60    3.00
  -1  -6  -8    2.90    4.00
   1  -6   8   -7.10    2.50
   1  -6   8   -0.70    3.40
   1   6   9   63.49    9.30
   1   6   9   62.19   10.00
  -1   6  -9   70.69    7.90
   1   6   9   66.09    7.00
   1   6   9   77.39    7.30
  -1   6  -9   67.39   10.00
  -1   6  -9   72.19   10.80
  -1   6  -9   71.29    9.70
  -1   6  -9   63.59   10.10
   1  -6   9   64.89    9.10
  -1  -6  -9   62.49    9.10
   1  -6   9   60.09    8.10
   1  -6   9   73.69    8.70
  -1   6 -10   13.00    5.40
  -1   6 -10    4.80    5.70
   1   6  10   17.00    5.50
   1   6  10   26.60    5.20
  -1   6 -10    9.90    5.60
   1   6  10   16.50    6.10
  -1   6 -10   16.10    6.20
   1   6  10   15.90    4.30
  -1   6 -10   13.90    4.20
  -1  -6 -10   22.10    6.10
   1  -6  10   13.00    5.20
  -1  -6 -10   13.40    5.10
   1  -6  10   15.90    5.00
   1  -6  10   18.10    4.90
  -1   6 -11   84.79   11.00
  -1   6 -11   64.79    8.00
   1   6  11   82.79    9.10
  -1   6 -11   80.19   11.20
   1   6  11   58.89    7.00
   1   6  11   62.79    8.40
   1   6  11   76.49   11.70
   1  -6  11   79.59    8.30
   1  -6  11   55.79    8.70
  -1  -6 -11   79.89   10.00
   1  -6  11   65.09    9.70
   1   6  12   14.70    4.70
   1   6  12    7.40    3.60
   1   6  12   10.00    3.80
  -1   6 -12   13.40    6.00
  -1   6 -12    4.20    3.50
  -1   6 -12    5.20    4.90
   1   6  12   18.20    6.70
   1  -6  12    5.00    5.10
  -1  -6 -12    7.70    4.40
   1  -6  12    1.00    3.70
   1   6  13    4.90    4.90
   1   6  13    5.60    3.40
  -1   6 -13    3.70    4.80
   1   6  13    1.50    3.50
  -1   6 -13    6.60    5.00
  -1   6 -13    2.70    3.30
   1   6  13    3.30    4.00
   1  -6  13    8.00    4.60
  -1  -6 -13   -0.40    4.10
   1  -6  13   -0.40    5.50
  -1   6 -14   68.39   11.10
  -1   6 -14   79.69   13.30
  -1   6 -14   68.59    9.50
   1   6  14   84.49    9.60
   1   6  14   68.19    9.50
   1   6  14   77.09   12.90
   1   6  14   85.19   10.60
   1   6  14   76.49   12.50
  -1  -6 -14   66.49    9.10
   1  -6  14   81.29   10.70
   1  -6  14   64.59    9.00
  -1   6 -15   24.70    7.70
   1   6  15   30.60   10.00
   1   6  15   27.90    6.50
  -1   6 -15   28.40    7.10
   1   6  15   28.20    8.00
   1   6  15   29.80    8.70
  -1   6 -15   34.10    8.40
   1  -6  15   33.20    7.70
  -1  -6 -15   31.20    6.70
   1  -6  15   29.20    7.00
   1   6  16   10.70    4.60
   1   6  16   20.40    7.90
  -1   6 -16   -1.30    4.50
   1   6  16    0.90    4.70
   1   6  16    8.70    6.70
  -1   6 -16    5.00    5.00
  -1   6 -16   25.60    7.50
   1  -6  16   13.50    5.60
   1  -6  16   14.80    7.20
   1   6  17    1.90    5.10
   1   6  17    8.70    6.50
   1   6  17   10.10    5.20
  -1   6 -17    6.30    5.70
  -1   6 -17    3.60    5.10
   1   6  17   -0.30    6.00
  -1   6 -17    6.20    5.70
  -1  -6 -17   -0.10    5.50
   1  -6  17    4.70    4.90
   1  -6  17    6.50    6.10
   1   6  18   55.69   13.90
  -1   6 -18   55.19   10.20
   1   6  18   69.39    9.60
   1   6  18   59.69    9.60
   1  -6  18   54.89   10.20
   1  -6  18   57.09    9.00
  -1  -6 -18   48.80    9.10
  -1   6 -19   74.79   12.40
  -1   6 -19   93.99   12.80
  -1  -6 -19   55.19   12.00
   1  -6  19   59.29   16.20
   1   7 -18  262.87   21.40
   1   7 -18  242.78   21.80
  -1  -7  18  259.57   20.50
   1   7 -17   -2.50    4.80
   1   7 -17   -1.90    8.70
  -1   7  17    6.00    4.70
   1   7 -17   -1.00    4.50
  -1   7  17   10.40    5.00
  -1   7  17    3.90   11.50
  -1  -7  17   11.30    5.30
  -1  -7  17   -0.30    5.80
  -1   7  16   11.80    7.20
  -1   7  16   11.90    5.70
   1   7 -16   11.10    6.60
  -1   7  16    6.20    7.10
   1   7 -16    9.00    5.80
  -1  -7  16   12.30    4.90
  -1  -7  16    8.40    6.00
  -1   7  15   30.80    9.30
  -1   7  15   28.50    7.50
  -1   7  15   36.80    8.10
   1   7 -15   21.20    7.70
   1   7 -15   26.50    6.20
   1   7 -15   30.50    8.50
  -1  -7  15   40.10    8.00
  -1  -7  15   19.10    5.40
  -1   7  14   53.19    9.90
   1   7 -14   72.59   11.60
   1   7 -14   69.99    8.90
  -1   7  14   57.69    9.30
  -1   7  14   62.59    9.60
   1   7 -14   61.99   11.00
   1  -7 -14   67.19   12.40
  -1  -7  14   70.99   10.50
  -1  -7  14   52.69    7.70
  -1   7  13    2.90    3.30
   1   7 -13   -2.70    5.10
  -1   7  13   -4.70    4.20
   1   7 -13    8.30    5.30
  -1   7  13    1.60    3.80
  -1   7  13   -3.50    2.90
   1   7 -13    4.20    3.50
   1  -7 -13    4.60    5.40
  -1  -7  13   -1.80    3.00
   1   7 -12   87.09    8.90
   1   7 -12   85.59   11.90
  -1   7  12   98.09   10.90
  -1   7  12   89.79    8.90
  -1   7  12   91.79    9.70
   1   7 -12   71.99   11.30
  -1   7  12   78.39   12.60
   1  -7 -12   99.09   11.40
  -1  -7  12   87.29   10.80
  -1  -7  12   84.69    9.10
  -1  -7  12   79.59   12.00
  -1   7  11    4.30    5.00
  -1   7  11    4.10    5.10
  -1   7  11    4.40    3.30
   1   7 -11    4.40    4.80
   1   7 -11   -2.00    4.90
   1   7 -11    2.00    3.20
  -1  -7  11   11.10    3.90
  -1  -7  11    3.40    4.50
   1  -7 -11    9.80    5.50
  -1  -7  11    9.50    4.80
  -1   7  10  401.56   27.70
   1   7 -10  394.36   23.70
   1   7 -10  426.16   33.30
  -1   7  10  439.26   24.90
  -1   7  10  360.46   23.70
  -1   7  10  376.66   26.00
  -1  -7  10  389.46   23.80
   1  -7 -10  405.96   26.20
  -1  -7  10  376.46   23.90
  -1   7   9   16.70    6.10
  -1   7   9   21.80    4.30
   1   7  -9   17.90    5.80
   1   7  -9   21.30    4.70
   1   7  -9   14.60    5.70
  -1   7   9   24.60    5.40
   1   7  -9    9.70    5.90
  -1  -7   9   20.70    5.20
  -1  -7   9   23.50    5.10
   1  -7  -9    9.20    5.70
  -1  -7   9   19.30    5.40
   1   7  -8    3.10    5.30
   1   7  -8    7.10    4.60
   1   7  -8   11.50    5.60
  -1   7   8   11.00    5.20
  -1   7   8    7.40    6.00
  -1   7   8    8.30    3.20
  -1   7   8    7.80    3.40
   1   7  -8    6.70    3.60
  -1  -7   8   10.40    4.40
  -1  -7   8   11.60    4.10
   1  -7  -8   -3.60    4.10
  -1  -7   8   12.10    4.10
  -1   7   7  108.39    8.70
   1   7  -7   86.59   12.30
   1   7  -7  104.09   10.00
   1   7  -7   65.89    7.50
  -1   7   7   83.59    7.70
  -1   7   7   88.39   10.60
  -1   7   7   84.59   10.30
  -1   7   7   94.69   12.10
   1   7  -7   66.49   10.30
  -1  -7   7   86.19    8.60
  -1  -7   7   89.39    9.00
  -1  -7   7   86.79    7.90
  -1   7   6    3.00    3.10
  -1   7   6    7.70    2.90
  -1   7   6    6.40    4.70
  -1   7   6    0.40    5.60
   1   7  -6    0.00    4.00
   1   7  -6    4.00    3.20
   1   7  -6    0.90    4.80
   1   7  -6   -2.90    3.40
  -1   7   6    4.90    4.00
   1   7  -6    4.90    5.40
  -1  -7   6    0.40    2.90
  -1  -7   6    1.30    3.10
  -1  -7   6   -4.50    2.80
   1  -7  -6    2.40    5.50
   1   7  -5  129.99   13.80
   1   7  -5  162.48   11.60
  -1   7   5  174.78   15.10
   1   7  -5  162.58   13.60
  -1   7   5  162.78   13.70
  -1   7   5  197.58   14.90
   1   7  -5  150.28   12.40
  -1   7   5  156.48   11.60
  -1   7   5  141.49   10.70
   1   7  -5  165.08   12.70
  -1  -7   5  179.68   14.20
   1  -7  -5  154.78   14.00
  -1  -7   5  155.28   11.80
   1   7  -4   35.80    5.50
   1   7  -4   29.70    5.90
   1   7  -4   40.80    6.60
  -1   7   4   33.20    6.40
  -1   7   4   26.20    5.20
  -1   7   4   31.00    4.90
  -1   7   4   34.60    6.80
  -1   7   4   32.40    8.10
   1   7  -4   16.40    6.80
   1  -7  -4   28.40    3.10
   1  -7  -4   33.70    3.20
  -1  -7   4   30.40    4.40
   1  -7  -4   41.50    7.40
  -1   7   3   94.29    8.30
   1   7  -3  119.09    8.90
  -1   7   3  104.49   11.80
   1   7  -3  103.89    9.30
   1   7  -3   85.69    8.80
  -1   7   3   94.79   10.40
  -1   7   3   88.19    7.90
   1   7  -3  110.19   11.80
  -1   7   3   92.29    9.40
  -1  -7   3   94.79    7.10
   1  -7  -3  105.79    6.70
  -1  -7   3   94.39   10.50
   1  -7  -3   90.49   10.00
   1  -7  -3   97.99    6.60
  -1  -7   3   93.59    7.70
  -1   7   2  209.58   13.30
  -1   7   2  220.18   15.80
   1   7  -2  179.28   15.60
   1   7  -2  177.98   13.60
   1   7  -2  214.98   13.90
  -1   7   2  189.38   14.70
  -1   7   2  199.48   16.50
   1   7  -2  203.08   13.60
   1  -7  -2  207.48   11.90
   1  -7  -2  209.98   16.20
  -1  -7   2  209.68   11.90
  -1  -7   2  186.58   12.20
   1  -7  -2  201.88   12.00
   1   7  -1   38.30    5.90
  -1   7   1   41.40    6.00
   1   7  -1   36.90    6.10
   1   7  -1   27.70    4.90
  -1   7   1   33.30    6.00
  -1   7   1   30.50    5.10
  -1   7   1   28.80    7.30
   1   7  -1   31.30    7.10
  -1  -7   1   32.60    3.80
  -1  -7   1   31.20    7.10
  -1  -7   1   31.40    3.30
   1  -7  -1   35.20    4.60
   1  -7  -1   40.50    4.00
   1  -7  -1   34.00    6.80
   1   7   0  166.18   12.40
  -1   7   0  164.38   14.50
   1   7   0  168.08   14.70
  -1   7   0  161.08   12.50
  -1   7   0  160.78   11.60
   1   7   0  158.68   11.20
  -1   7   0  167.58   12.20
   1   7   0  176.68   12.00
   1  -7   0  167.98   10.60
   1  -7   0  170.18   14.10
   1  -7   0  164.28   10.90
  -1  -7   0  164.08   14.10
   1   7   1   49.00    5.30
   1   7   1   50.09    7.20
  -1   7  -1   61.09    7.00
  -1   7  -1   45.80    6.90
  -1   7  -1   44.90    8.40
   1   7   1   51.59    5.90
   1   7   1   46.20    8.50
  -1   7  -1   53.49    6.50
  -1  -7  -1   46.60    7.90
   1  -7   1   53.49    5.50
   1  -7   1   54.69    5.40
   1  -7   1   53.59   12.10
   1   7   2   76.29    9.10
  -1   7  -2   86.49   11.40
   1   7   2   98.19   10.80
   1   7   2   92.49    7.30
  -1   7  -2   74.09    8.00
  -1   7  -2   83.09    8.60
   1   7   2   90.19    9.00
   1   7   2   89.09    7.80
  -1   7  -2   78.69    8.30
   1  -7   2  113.19   18.10
   1  -7   2  101.09   10.50
  -1  -7  -2   85.99    9.90
   1  -7   2  100.79    7.50
   1   7   3   23.50    5.50
  -1   7  -3   19.20    6.20
  -1   7  -3   18.40    5.00
   1   7   3   22.30    3.90
  -1   7  -3   22.20    4.90
   1   7   3   23.80    5.90
  -1   7  -3   21.00    5.00
   1   7   3   15.10    5.80
   1  -7   3   20.70    4.30
   1  -7   3   15.40    4.00
  -1  -7  -3   25.70    6.40
   1  -7   3   31.80    7.60
   1   7   4  141.29   10.10
  -1   7  -4  149.99   11.70
   1   7   4  141.59   12.70
  -1   7  -4  140.09   13.00
   1   7   4  128.59   11.90
   1   7   4  158.18   13.70
  -1   7  -4  114.09   10.20
  -1   7  -4  130.29   11.30
   1   7   4  120.19    9.40
   1  -7   4  138.89   10.70
   1  -7   4  143.79   11.70
  -1  -7  -4  128.49   12.30
   1  -7   4  151.18   10.20
   1  -7   4  132.89   12.70
   1   7   5   26.60    4.40
   1   7   5   37.60    5.50
   1   7   5   27.30    5.80
   1   7   5   32.70    7.60
  -1   7  -5   13.30    4.80
  -1   7  -5   31.00    5.30
  -1   7  -5   25.20    5.90
  -1   7  -5   28.70    7.20
  -1   7  -5   24.50    6.40
   1   7   5   36.70    7.00
  -1  -7  -5   31.30    6.90
   1  -7   5   29.20    6.00
   1  -7   5   34.10    5.20
   1  -7   5   24.10    5.80
   1   7   6  178.88   14.70
  -1   7  -6  157.68   11.90
  -1   7  -6  172.28   14.30
   1   7   6  167.48   14.70
   1   7   6  168.38   11.20
   1   7   6  166.38   11.50
  -1   7  -6  136.89   12.70
  -1   7  -6  147.69   14.60
  -1   7  -6  145.49   17.10
  -1  -7  -6  155.18   13.70
   1  -7   6  144.19   12.60
   1  -7   6  159.88   11.80
   1  -7   6  150.88   12.60
   1   7   7   17.30    5.90
   1   7   7    8.50    2.80
  -1   7  -7    3.20    4.30
   1   7   7    8.90    3.40
  -1   7  -7    5.80    5.00
  -1   7  -7   12.50    5.30
  -1   7  -7    9.10    4.00
  -1   7  -7   18.60    6.50
   1   7   7   20.10    6.90
   1  -7   7   14.70    4.10
   1  -7   7   11.30    4.00
  -1  -7  -7   21.00    5.20
   1  -7   7   23.50    5.50
   1   7   8   37.00    8.60
   1   7   8   41.30    6.10
  -1   7  -8   58.69    8.80
  -1   7  -8   49.99    7.20
  -1   7  -8   54.39    8.40
   1   7   8   50.39    6.50
  -1   7  -8   49.80    9.10
   1   7   8   33.00    7.30
   1  -7   8   53.89    8.10
   1  -7   8   57.39    7.40
   1  -7   8   57.99    7.80
  -1  -7  -8   57.29    8.70
   1   7   9   12.10    3.60
   1   7   9   -0.20    4.60
   1   7   9    7.00    3.50
  -1   7  -9    8.40    4.90
  -1   7  -9    7.30    5.60
  -1   7  -9    2.90    3.60
   1  -7   9    4.00    4.50
   1  -7   9    3.90    4.30
   1  -7   9    4.00    3.80
  -1  -7  -9    6.40    5.90
  -1   7 -10  105.19   10.00
   1   7  10   98.99   11.80
  -1   7 -10  108.49   12.40
   1   7  10  103.59    9.60
   1   7  10  104.49    9.10
  -1   7 -10  104.39   11.90
   1   7  10   97.79   12.10
   1  -7  10   98.29   10.20
   1  -7  10   97.29   10.60
   1  -7  10  109.09   10.40
   1   7  11  120.09   12.20
   1   7  11  115.29   10.70
  -1   7 -11  144.29   11.80
   1   7  11  127.19   14.40
   1   7  11  147.79   11.70
  -1   7 -11  111.79   13.40
  -1   7 -11  139.99   13.60
  -1  -7 -11  129.19   12.40
   1  -7  11  134.19   11.80
   1  -7  11  142.39   12.20
   1  -7  11  123.09   12.10
   1   7  12   23.60    7.30
  -1   7 -12   12.10    5.30
  -1   7 -12   20.30    6.60
   1   7  12   27.30    5.30
   1   7  12   28.50    7.10
  -1   7 -12   22.50    7.40
   1   7  12   23.50    5.50
  -1  -7 -12   26.00    6.60
   1  -7  12   20.30    7.20
   1  -7  12   19.20    5.50
   1   7  13   35.20    8.70
   1   7  13   37.50    7.10
   1   7  13   32.30    7.10
  -1   7 -13   39.50    8.70
  -1   7 -13   49.80    7.80
   1   7  13   34.90    7.30
  -1   7 -13   46.80    8.80
   1  -7  13   45.70    9.00
  -1  -7 -13   38.70    7.50
   1  -7  13   56.49    8.20
   1   7  14   30.70    9.20
   1   7  14   27.00    7.10
   1   7  14   48.50    9.90
  -1   7 -14   47.30    9.10
  -1   7 -14   45.60    9.50
  -1  -7 -14   45.40    7.70
   1  -7  14   43.80    8.80
   1  -7  14   41.60    7.10
   1   7  15    3.30    4.00
   1   7  15   -1.50    4.60
   1   7  15    0.30    4.20
   1   7  15    2.10    4.10
  -1   7 -15    2.60    4.30
  -1   7 -15    6.80    6.00
  -1   7 -15    8.50    5.60
  -1  -7 -15    3.20    5.80
   1  -7  15    2.50    4.10
   1  -7  15    8.70    6.30
  -1   7 -16   86.79   13.50
   1   7  16   74.69   11.60
   1   7  16   76.89   13.20
   1   7  16   67.19   10.30
   1   7  16   99.99   15.80
  -1   7 -16   88.39   13.20
   1  -7  16   98.09   10.40
   1  -7  16   64.49   10.70
  -1  -7 -16   60.29   10.60
   1   7  17   27.30    9.20
   1   7  17   29.20    7.40
   1   7  17   23.40    6.20
  -1   7 -17   33.80    8.60
  -1   7 -17   19.70    7.00
   1   7  17   22.30    9.50
   1  -7  17   39.50    9.00
   1  -7  17   32.60    6.70
   1   8 -16   -1.20    5.80
  -1   8  16    2.80    6.80
  -1   8  16    2.90    5.70
  -1   8  16    8.10    4.80
   1   8 -16    0.40    4.70
  -1   8  16   -3.90    4.70
  -1  -8  16   -6.70    4.50
  -1  -8  16   11.10    5.50
  -1   8  15   17.30    7.20
   1   8 -15   17.70    7.50
   1   8 -15   20.70    7.40
  -1   8  15   13.50    7.60
  -1   8  15    7.10    5.80
  -1  -8  15   12.50    5.60
  -1  -8  15   19.20    6.70
   1   8 -14   27.30    7.40
  -1   8  14   12.40    7.30
  -1   8  14   21.60    5.70
   1   8 -14   16.50    6.10
  -1   8  14   23.70    6.90
   1   8 -14   27.90    8.60
  -1  -8  14   33.80    7.10
  -1  -8  14   29.60    6.00
  -1   8  13   17.60    8.00
  -1   8  13   16.90    5.80
  -1   8  13   32.00    7.90
   1   8 -13   15.20    6.20
   1   8 -13   29.70    7.70
  -1  -8  13   27.20    5.40
  -1  -8  13   21.40    6.20
  -1   8  12  117.39   18.30
   1   8 -12   76.49    9.30
   1   8 -12  106.19   14.80
   1   8 -12   97.39   13.30
  -1   8  12  115.39   12.50
  -1   8  12   85.99   13.60
  -1  -8  12  101.39   10.60
  -1  -8  12  103.49    9.60
   1   8 -11   -0.20    5.20
  -1   8  11    1.60    5.90
  -1   8  11    1.90    3.40
  -1   8  11   -0.10    3.20
  -1   8  11    8.70    7.10
   1   8 -11    0.90    3.50
   1   8 -11    3.10    5.30
  -1  -8  11   18.40    5.60
  -1  -8  11    5.60    4.10
  -1  -8  11    0.80    4.30
   1   8 -10   16.90    6.50
  -1   8  10    8.50    3.40
  -1   8  10   11.30    4.80
  -1   8  10    7.30    5.90
   1   8 -10   10.90    4.60
   1   8 -10    9.70    5.10
  -1   8  10    8.10    7.30
  -1  -8  10    7.20    4.70
  -1  -8  10   13.70    4.40
  -1  -8  10   17.50    5.30
  -1   8   9    7.30    3.90
   1   8  -9   -9.70    4.80
   1   8  -9    1.20    3.40
   1   8  -9   10.00    5.20
  -1   8   9   -0.80    3.90
  -1   8   9   -2.40    4.80
  -1  -8   9    4.70    3.70
  -1  -8   9    6.40    4.50
  -1  -8   9   10.00    4.30
   1   8  -8   -1.50    5.20
  -1   8   8   10.00    5.90
  -1   8   8    5.10    3.60
  -1   8   8    4.80    4.80
  -1   8   8   -2.30    2.20
   1   8  -8    4.80    5.00
   1   8  -8    3.10    3.60
  -1  -8   8    1.00    3.70
  -1  -8   8    3.90    3.70
  -1  -8   8    3.20    3.50
  -1   8   7   90.09    9.20
   1   8  -7  108.59    9.30
   1   8  -7  116.69   13.00
   1   8  -7  101.39   11.00
  -1   8   7   97.19   11.60
  -1   8   7   92.99   12.80
   1   8  -7  107.19   11.10
  -1   8   7   95.69    8.80
   1  -8  -7  120.09   19.40
  -1  -8   7  101.69    8.90
  -1  -8   7  104.19    9.70
   1   8  -6    1.60    3.10
  -1   8   6    4.40    6.30
  -1   8   6    8.00    3.80
   1   8  -6    1.80    4.40
  -1   8   6    3.80    4.10
   1   8  -6    9.70    4.90
  -1   8   6    4.60    2.90
  -1   8   6    9.40    5.10
   1   8  -6   13.00    5.30
   1  -8  -6    3.90    4.50
  -1  -8   6    6.40    2.80
  -1  -8   6   -1.10    3.00
   1   8  -5   20.50    7.00
  -1   8   5   16.70    5.50
  -1   8   5   16.40    6.70
   1   8  -5   16.00    5.30
  -1   8   5   17.50    3.80
   1   8  -5   17.90    4.80
  -1   8   5   23.00    4.60
  -1  -8   5   13.80    4.00
  -1  -8   5   21.40    5.70
   1  -8  -5   18.40    6.10
  -1   8   4   -2.30    2.70
  -1   8   4   -0.50    5.00
  -1   8   4    0.90    4.50
  -1   8   4    3.90    2.60
   1   8  -4    0.00    3.70
   1   8  -4    2.50    2.90
  -1   8   4    4.10    3.40
   1   8  -4   -0.20    3.90
   1   8  -4    8.80    6.10
  -1  -8   4   -3.00    1.90
   1  -8  -4    6.70    5.00
  -1   8   3   72.89    7.60
   1   8  -3   72.09    8.00
  -1   8   3   83.29    9.60
   1   8  -3   71.89    9.10
  -1   8   3   69.99   11.20
  -1   8   3   45.70    7.00
   1   8  -3   76.39   11.90
  -1   8   3   72.39   10.20
   1   8  -3   69.99    7.30
  -1  -8   3   72.19    5.80
   1  -8  -3   67.49   10.10
  -1  -8   3   61.69    6.10
  -1   8   2    3.10    3.20
   1   8  -2    3.40    3.70
   1   8  -2   -0.40    3.30
  -1   8   2    4.30    3.20
  -1   8   2    3.50    5.80
   1   8  -2    2.90    5.50
   1   8  -2    1.80    3.00
  -1   8   2   -1.10    3.40
  -1  -8   2   -6.70    4.80
  -1  -8   2    2.10    1.70
   1  -8  -2   -7.60    4.00
  -1  -8   2    3.50    1.90
   1  -8  -2    1.30    1.50
   1  -8  -2    1.30    1.50
  -1   8   1  305.47   19.40
  -1   8   1  300.77   22.60
  -1   8   1  292.17   18.60
  -1   8   1  284.97   20.00
   1   8  -1  317.57   19.00
   1   8  -1  285.07   19.30
   1   8  -1  326.57   22.80
   1   8  -1  310.87   19.30
   1  -8  -1  291.37   21.60
   1  -8  -1  305.97   16.70
   1  -8  -1  284.17   16.80
  -1  -8   1  312.37   21.90
   1   8   0   83.79    8.70
   1   8   0   92.29    8.20
   1   8   0   89.39    9.00
   1   8   0   94.79   12.60
  -1   8   0   89.69    8.30
  -1   8   0  102.09   13.50
  -1   8   0   92.79    9.10
  -1   8   0  113.39    9.80
   1  -8   0   83.89   10.00
   1  -8   0   86.59    7.00
  -1  -8   0   72.49   11.20
   1  -8   0   79.59    6.70
   1   8   1   20.40    4.80
   1   8   1   27.50    8.10
   1   8   1   25.20    5.00
  -1   8  -1   22.40    5.20
  -1   8  -1   28.50    5.70
  -1   8  -1   22.70    5.50
  -1   8  -1   23.90    7.10
   1   8   1   19.40    4.40
   1  -8   1   23.30    7.10
  -1  -8  -1   18.50    6.60
   1  -8   1   22.20    3.80
   1  -8   1   22.10    4.20
  -1   8  -2  578.64   36.10
  -1   8  -2  637.94   36.70
  -1   8  -2  688.53   36.60
   1   8   2  641.44   39.20
  -1   8  -2  673.63   39.90
   1   8   2  634.14   35.70
   1   8   2  663.03   37.60
   1   8   2  679.53   39.00
   1   8   2  623.84   35.00
   1  -8   2  627.54   46.00
   1  -8   2  660.03   34.70
  -1  -8  -2  638.14   38.80
   1  -8   2  662.53   36.00
  -1   8  -3   73.39    9.50
   1   8   3   62.19    9.70
   1   8   3   67.59   11.20
  -1   8  -3   63.89   10.70
  -1   8  -3   73.79    8.10
   1   8   3   63.09    6.50
  -1   8  -3   64.99    8.70
   1   8   3   69.79    7.20
   1   8   3   71.69   10.60
   1  -8   3   67.99    7.20
  -1  -8  -3   75.19   10.80
  -1   8  -4   23.10    6.10
   1   8   4   28.20    4.80
  -1   8  -4   16.40    6.90
  -1   8  -4   27.70    6.50
   1   8   4   38.40    7.40
   1   8   4   33.90    5.60
   1   8   4   26.50    7.10
  -1   8  -4   27.20    5.50
   1   8   4   17.60    7.20
   1  -8   4   29.30    5.30
   1  -8   4   36.80    5.20
  -1  -8  -4   31.40    7.30
   1   8   5  131.59   10.50
   1   8   5  176.48   11.60
  -1   8  -5  139.79   11.60
  -1   8  -5  140.79   13.00
  -1   8  -5  137.99   12.50
   1   8   5  148.09   13.20
   1   8   5  142.09   14.80
  -1  -8  -5  158.88   14.30
   1  -8   5  151.58   12.00
   1  -8   5  159.18   11.00
   1   8   6   32.90    7.70
   1   8   6   49.90    6.80
  -1   8  -6   28.90    7.80
  -1   8  -6   48.50    8.60
   1   8   6   46.50    9.70
   1   8   6   46.00    6.20
  -1   8  -6   45.70    8.20
   1   8   6   53.19    8.70
  -1   8  -6   44.40    6.90
   1  -8   6   52.29    7.70
   1  -8   6   51.79    6.60
   1  -8   6   61.19    8.10
  -1  -8  -6   43.40    8.50
   1   8   7    1.00    3.50
   1   8   7   -0.20    2.40
  -1   8  -7    2.90    5.20
  -1   8  -7   -1.60    3.50
   1   8   7    0.10    2.70
  -1   8  -7    0.20    4.50
   1   8   7   -2.20    5.10
   1  -8   7    2.10    3.10
  -1  -8  -7   -3.10    4.50
   1  -8   7    1.30    3.40
   1  -8   7   -1.80    3.30
  -1   8  -8    2.70    5.70
  -1   8  -8    5.60    4.60
   1   8   8    1.20    2.50
   1   8   8    3.80    2.70
   1   8   8   -4.20    5.00
   1   8   8   -1.40    4.30
  -1   8  -8   -4.50    3.40
   1  -8   8   -0.50    4.30
  -1  -8  -8    3.20    5.20
   1  -8   8    0.60    3.80
   1  -8   8   -3.40    3.20
   1   8   9    5.40    2.90
   1   8   9    9.90    6.40
  -1   8  -9    6.90    4.00
   1   8   9   12.30    5.60
   1   8   9    2.50    3.10
  -1   8  -9    3.60    4.20
  -1   8  -9    2.00    4.80
   1  -8   9    3.60    4.20
   1  -8   9    7.20    4.70
   1  -8   9    6.00    3.80
  -1  -8  -9    4.00    4.80
   1   8  10   51.79    9.90
   1   8  10   63.69    8.80
   1   8  10   73.99    9.60
  -1   8 -10   85.89   12.80
   1   8  10   83.99   11.20
  -1   8 -10   69.19    8.40
  -1   8 -10   70.99   11.00
   1  -8  10   74.29   10.40
   1  -8  10   60.29    8.60
   1  -8  10   61.59    9.10
  -1   8 -11   23.90    6.60
  -1   8 -11   23.70    7.70
   1   8  11   16.20    4.60
  -1   8 -11   18.70    5.60
   1   8  11   27.40    6.10
   1   8  11   15.50    6.70
   1   8  11   20.40    6.50
   1  -8  11   20.30    6.20
   1  -8  11   18.40    5.50
   1   8  12    2.70    4.90
   1   8  12   -0.90    3.00
   1   8  12    2.60    4.10
  -1   8 -12    1.80    4.00
  -1   8 -12   -2.10    4.40
   1   8  12    6.60    5.50
  -1   8 -12    0.40    4.80
   1  -8  12   -0.30    4.70
   1  -8  12    6.40    4.80
  -1   8 -13   21.20    5.50
  -1   8 -13   40.00    8.90
  -1   8 -13   34.20    8.00
   1   8  13   27.60    7.80
   1   8  13   31.30    8.00
   1  -8  13   33.00    7.40
   1  -8  13   39.00    7.10
   1   8  14   43.90    9.50
  -1   8 -14   45.20   10.00
  -1   8 -14   39.10    8.90
   1   8  14   41.70    8.50
  -1   8 -14   64.09   12.60
   1   8  14   45.30    8.20
   1  -8  14   45.20    9.00
   1  -8  14   51.89    8.20
   1   8  15   -2.80    4.30
   1   8  15   10.10   10.40
   1   8  15    6.50    4.80
  -1   8 -15   -2.00    5.40
   1  -8  15   -8.20    4.70
   1  -8  15    3.80    4.80
   1   8  16   37.90   10.40
   1   8  16   68.19   11.00
   1   8  16   68.19   13.20
  -1   8 -16   84.99   12.60
   1   8  16   66.79   10.70
  -1   8 -16   58.49   11.50
   1  -8  16   73.39   10.90
   1  -8  16   71.19   10.20
  -1   9  14   -2.00    4.10
   1   9 -14    0.10    4.70
  -1   9  14    1.30    5.70
   1   9 -14    2.20    5.50
  -1   9  14    5.90    5.90
  -1  -9  14    6.70    4.60
  -1  -9  14    5.20    5.10
   1   9 -13   13.00    6.30
  -1   9  13   17.20    7.30
  -1   9  13    8.20    5.10
   1   9 -13    6.20    6.30
  -1  -9  13   13.80    5.70
  -1  -9  13   10.10    4.80
  -1   9  12    1.00    5.10
   1   9 -12    7.60    5.40
  -1   9  12   -4.20    3.80
  -1   9  12    2.90    4.10
   1   9 -12   -5.20    4.30
  -1  -9  12    5.00    5.00
  -1  -9  12   -0.70    5.10
   1   9 -11   11.50    7.00
   1   9 -11    3.80    4.30
  -1   9  11   13.50    6.30
  -1   9  11   24.00    7.70
   1   9 -11   11.40    5.90
  -1   9  11   10.80    5.10
  -1  -9  11   13.00    4.70
  -1  -9  11   16.10    4.40
  -1  -9  11   24.90    6.40
   1   9 -10    7.60    6.20
   1   9 -10   25.70    7.10
  -1   9  10   22.80    7.70
  -1   9  10   12.60    6.80
  -1  -9  10   23.60    5.70
  -1  -9  10   12.20    4.70
  -1  -9  10   21.60    6.00
  -1   9   9    8.70    4.10
   1   9  -9   -0.20    3.80
  -1   9   9   21.10    5.10
   1   9  -9    8.10    5.40
   1   9  -9   19.00    7.30
  -1   9   9    4.60    6.10
  -1   9   9    6.60    4.70
  -1  -9   9   11.10    4.90
  -1  -9   9   13.80    4.60
  -1   9   8    5.80    5.40
   1   9  -8    2.30    4.10
  -1   9   8    4.00    6.40
  -1   9   8    4.30    3.50
   1   9  -8   -2.80    3.60
  -1   9   8    5.50    3.80
   1   9  -8   -1.80    5.40
  -1  -9   8    8.20    3.90
  -1  -9   8    4.10    3.70
  -1   9   7    4.30    3.70
  -1   9   7   -3.00    5.10
   1   9  -7    9.50    6.70
   1   9  -7   10.60    4.60
  -1   9   7    7.30    3.90
   1   9  -7   -0.30    4.60
  -1   9   7    2.20    6.20
  -1  -9   7    8.40    3.10
  -1  -9   7   10.60    3.50
   1   9  -6   11.20    6.20
   1   9  -6   22.90    8.30
  -1   9   6   15.70    7.10
  -1   9   6   14.30    7.30
   1   9  -6   16.00    4.90
  -1   9   6   14.70    4.50
  -1   9   6   17.80    5.00
  -1  -9   6   26.20    4.50
  -1  -9   6   28.00    4.70
   1   9  -5   -6.80    4.70
   1   9  -5   -2.10    3.50
  -1   9   5   -6.70    3.30
  -1   9   5   -1.40    6.50
   1   9  -5    1.00    4.40
  -1   9   5   -1.40    5.20
   1   9  -5    0.10    3.80
  -1   9   5   -2.70    3.00
  -1  -9   5    2.70    3.10
  -1  -9   5    3.70    2.20
   1   9  -4   49.50    7.90
  -1   9   4   39.80    8.30
  -1   9   4   31.70    6.20
   1   9  -4   30.30    6.70
  -1   9   4   18.70    7.90
   1   9  -4   28.40    8.80
   1   9  -4   31.60    5.60
  -1  -9   4   38.30    4.60
  -1  -9   4   29.50    4.30
  -1   9   3  107.79   12.30
  -1   9   3  116.59   15.20
   1   9  -3  112.09   10.10
  -1   9   3  117.99   10.40
   1   9  -3  111.79   11.00
   1   9  -3  136.89   14.80
   1   9  -3   89.19    9.90
  -1  -9   3  106.59    7.10
  -1  -9   3  115.59    7.30
   1   9  -2   88.69    8.90
  -1   9   2   71.09    9.00
   1   9  -2   51.79    9.10
   1   9  -2   79.99    8.50
  -1   9   2   56.59   11.10
   1   9  -2   79.59   12.70
  -1   9   2   59.39   10.40
  -1   9   2   89.99    9.60
   1   9  -1  149.99   12.10
  -1   9   1  137.69   15.50
   1   9  -1  148.79   11.90
  -1   9   1  145.59   12.40
  -1   9   1  113.19   12.20
   1   9  -1  135.99   11.70
   1   9  -1  112.59   15.40
  -1   9   1  157.58   14.60
   1   9   0   38.30    6.20
   1   9   0   25.90    8.50
  -1   9   0   31.20    6.50
  -1   9   0   43.90    7.10
  -1   9   0   29.20    8.90
  -1   9   0   30.60    5.80
   1   9   0   42.30    6.80
   1  -9   0   36.50    3.60
   1  -9   0   31.00    3.50
   1   9   1   21.10    4.80
  -1   9  -1    5.70    4.70
   1   9   1   23.70    5.20
   1   9   1   14.40    4.50
  -1   9  -1    9.40    4.50
  -1   9  -1   21.20    5.30
   1   9   1   16.00    5.60
   1   9   1   12.90    7.30
  -1   9  -1   19.80    8.50
   1  -9   1   16.70    3.00
   1  -9   1   21.20    3.50
  -1   9  -2  165.08   17.20
   1   9   2  182.48   13.10
   1   9   2  181.38   16.00
   1   9   2  196.68   17.60
  -1   9  -2  157.28   13.70
  -1   9  -2  170.18   14.30
   1   9   2  195.28   14.80
   1  -9   2  186.38   11.70
   1   9   3   14.40    3.80
  -1   9  -3   15.40    5.60
  -1   9  -3   21.00    6.50
  -1   9  -3   19.20    5.60
   1   9   3    9.00    5.30
   1   9   3   20.40    4.90
  -1   9  -3    9.40    7.40
   1   9   3   14.30    7.40
   1   9   3   16.60    4.70
   1  -9   3   13.90    3.40
   1  -9   3   13.30    3.90
   1   9   4   58.79    9.70
  -1   9  -4   52.59    8.80
   1   9   4   71.69    7.40
   1   9   4   71.69    7.70
   1   9   4   69.49   12.00
  -1   9  -4   72.69    8.70
  -1   9  -4   69.89   11.50
   1  -9   4   74.89    7.30
   1  -9   4   84.19    7.10
   1   9   5   -7.20    5.40
  -1   9  -5    2.20    4.10
   1   9   5    0.00    2.40
   1   9   5   -4.00    3.00
   1   9   5    2.50    2.90
  -1   9  -5    5.90    5.70
  -1   9  -5    2.70    4.00
   1  -9   5    1.90    3.10
   1  -9   5   -0.60    2.90
   1   9   6   39.40    9.60
   1   9   6   39.30    6.30
  -1   9  -6   39.70    7.10
  -1   9  -6   46.10   10.40
   1   9   6   31.10    7.80
   1   9   6   28.70    5.20
  -1   9  -6   31.90    7.60
   1  -9   6   33.20    5.60
   1  -9   6   32.20    6.00
   1   9   7    8.30    4.10
   1   9   7    3.20    6.90
  -1   9  -7    3.10    4.30
  -1   9  -7    5.00    4.50
   1   9   7    5.70    3.60
   1   9   7    5.50    5.80
  -1   9  -7    8.40    5.80
   1  -9   7    5.60    4.20
   1  -9   7    6.00    3.70
   1   9   8   15.20    5.50
  -1   9  -8    5.50    6.30
   1   9   8    9.10    4.00
   1   9   8    5.20    6.70
  -1   9  -8   15.50    6.00
   1   9   8    7.00    3.90
  -1   9  -8   -0.50    3.90
   1  -9   8    9.00    5.20
   1  -9   8    4.10    4.40
   1  -9   8   10.90    4.60
   1   9   9    0.50    5.00
   1   9   9    3.80    3.30
  -1   9  -9    6.80    5.50
  -1   9  -9    8.00    5.70
   1   9   9   10.50    4.60
  -1   9  -9    3.10    4.70
   1   9   9    4.80    5.40
   1  -9   9    9.20    4.80
   1  -9   9    6.70    4.60
   1  -9   9    9.50    5.20
  -1   9 -10   -7.10    4.30
   1   9  10    3.90    5.00
   1   9  10    4.10    3.20
  -1   9 -10    4.80    5.60
  -1   9 -10    9.50    5.00
   1   9  10   -0.60    5.20
   1   9  10   -0.10    3.60
   1  -9  10   -4.40    3.80
   1  -9  10    7.30    4.60
  -1   9 -11    3.50    4.40
  -1   9 -11   12.30    7.40
  -1   9 -11    1.30    5.00
   1   9  11    3.90    5.10
   1   9  11   15.50    7.00
   1  -9  11   14.10    6.40
   1  -9  11   11.40    5.10
  -1   9 -12   -4.80    5.40
  -1   9 -12    3.60    4.90
   1   9  12   11.10    6.70
  -1   9 -12    2.70    7.00
   1   9  12    1.50    5.70
   1   9  12    5.80    4.00
   1  -9  12   -2.80    4.70
   1  -9  12   12.50    5.00
   1   9  13    3.50    4.00
   1   9  13    4.90    5.80
  -1   9 -13   -0.70    5.80
  -1   9 -13   13.40    7.20
   1  -9  13   13.90    5.90
   1  -9  13   -5.80    4.40
   1   9  14   47.40    8.70
  -1   9 -14   39.60   10.20
   1   9  14   53.39    9.90
   1   9  14   47.50   10.10
  -1   9 -14   67.29   11.90
   1  -9  14   34.40    8.00
   1  -9  14   60.59    9.00
  -1  10  11   -2.80    5.10
   1  10 -11   -1.20    5.10
   1  10 -11    5.90    7.00
  -1  10  11    1.10    4.40
  -1  10  11   -2.90    4.50
  -1 -10  11   -3.00    3.80
   1  10 -10   42.40    8.80
  -1  10  10   16.70    7.70
   1  10 -10   43.70    8.20
  -1  10  10   26.10    6.90
  -1 -10  10   31.60    6.70
  -1 -10  10   32.30    6.20
   1  10  -9    7.20    5.20
  -1  10   9   11.30    5.00
  -1  10   9   15.40    7.50
  -1  10   9    3.70    5.50
   1  10  -9    2.50    6.10
  -1 -10   9   10.50    4.00
  -1 -10   9   12.40    5.20
  -1  10   8   -4.10    5.80
   1  10  -8   12.00    5.60
  -1  10   8    7.00    4.10
   1  10  -8    4.30    6.40
  -1  10   8    0.10    3.80
  -1 -10   8    1.30    3.20
  -1 -10   8    9.50    4.40
   1  10  -7    5.20    5.20
   1  10  -7    1.90    6.50
  -1  10   7   11.00    5.70
  -1  10   7   10.60    4.80
  -1  10   7   18.60    7.10
   1  10  -7    6.10    5.60
  -1 -10   7   11.10    3.40
  -1 -10   7   12.60    4.30
   1  10  -6    6.70    4.60
  -1  10   6   -3.90    4.80
  -1  10   6    3.30    6.80
   1  10  -6    4.90    6.70
  -1 -10   6    1.20    2.50
  -1 -10   6   -2.30    2.80
   1  10  -5   50.89   10.50
  -1  10   5   51.99   10.40
   1  10  -5   56.79    8.90
   1  10  -5   61.69    9.50
  -1  10   5   74.19   11.10
  -1  10   5   54.19   11.50
  -1 -10   5   56.59    5.20
  -1 -10   5   54.49    5.40
  -1  10   4   35.70   10.10
  -1  10   4   26.00    6.30
  -1  10   4   29.40    7.60
   1  10  -4   34.10    6.30
  -1  10   4   29.70    8.60
   1  10  -4   29.10    9.10
   1  10  -4   25.20    6.40
  -1  10   3   18.80    5.90
   1  10  -3   14.50    4.40
   1  10  -3    4.40    6.70
   1  10  -3   10.40    5.20
  -1  10   3    4.90    6.50
  -1  10   3   10.60    5.40
  -1  10   3   20.90    6.80
   1  10  -2   22.10    5.20
  -1  10   2   27.60    6.20
   1  10  -2    6.90    6.60
  -1  10   2   26.50    7.70
  -1  10   2   21.90    8.40
   1  10  -1    8.60    3.90
   1  10  -1   -5.50    6.00
  -1  10   1    1.70    6.60
  -1  10   1   -5.30    5.40
   1  10  -1    6.60    3.70
   1  10  -1   -8.50    3.70
  -1  10   1    3.20    5.20
  -1  10   0   44.50    9.80
  -1  10   0   38.80   11.20
   1  10   0   52.99    8.10
   1  10   0   59.39   10.20
   1  10   0   46.60    7.60
   1  10   0   49.20   10.90
   1  10   0   49.20    7.80
  -1  10  -1   40.20    9.90
   1  10   1   37.00    8.20
  -1  10  -1   33.10    7.30
   1  10   1   27.10    5.60
   1  10   1   35.90    9.70
  -1  10  -2   41.10    7.50
   1  10   2   25.80    5.40
  -1  10  -2   30.60    9.10
  -1  10  -2   57.19    8.40
   1  10   2   39.30    9.10
   1  10   2   42.60    7.30
   1  10   2   37.50   10.00
   1 -10   2   39.90    4.10
   1 -10   2   38.70    4.50
  -1  10  -3    7.40    4.40
   1  10   3    9.00    5.30
   1  10   3   -3.90    3.40
  -1  10  -3    6.90    6.50
   1  10   3   -2.40    3.40
  -1  10  -3   -5.00    3.90
   1  10   3    7.70    7.10
   1 -10   3    8.50    2.70
  -1  10  -4    9.20    7.40
  -1  10  -4    9.70    5.40
   1  10   4    8.40    4.60
   1  10   4   -0.80    4.30
  -1  10  -4    9.10    4.40
   1  10   4    5.40    3.70
   1  10   4    2.90    6.10
   1 -10   4   11.80    3.80
   1  10   5   -3.80    6.50
   1  10   5   14.00    4.60
  -1  10  -5   23.70    7.70
  -1  10  -5   10.50    5.80
   1  10   5   14.70    6.10
   1  10   5   17.90    5.30
  -1  10  -5   19.40    5.80
   1 -10   5   19.70    4.20
   1 -10   5   21.80    4.80
   1  10   6   28.20    9.60
  -1  10  -6   18.40    7.70
   1  10   6    8.50    5.50
  -1  10  -6    6.80    4.90
   1  10   6    4.50    3.50
  -1  10  -6   10.60    5.50
   1  10   6   16.70    5.60
   1 -10   6   25.00    5.30
   1 -10   6    7.30    3.40
  -1  10  -7   66.79   12.20
   1  10   7   60.19   11.20
   1  10   7   44.50   10.30
   1  10   7   58.49    8.20
   1  10   7   55.49    7.50
  -1  10  -7   36.10    7.40
  -1  10  -7   43.50    8.60
   1 -10   7   51.89    8.00
   1 -10   7   51.79    6.80
   1  10   8    0.50    5.60
   1  10   8    4.00    3.80
   1  10   8    3.20    6.50
  -1  10  -8   13.10    7.60
  -1  10  -8    8.80    5.20
   1 -10   8    4.00    4.40
   1 -10   8    6.90    3.90
   1  10   9   21.40    8.00
   1  10   9   12.70    6.50
  -1  10  -9   21.20    8.50
  -1  10  -9   29.60    7.50
   1  10   9   29.00    5.90
   1 -10   9   33.00    6.10
   1 -10   9   29.00    7.10
  -1  10 -10   -2.00    5.10
   1  10  10    0.60    5.10
  -1  10 -10  -12.60    5.10
  -1  10 -10   -4.20    5.80
   1  10  10    9.70    5.10
   1 -10  10    2.70    3.60
   1  10  11   23.40    8.60
   1  10  11   15.20    5.20
  -1  10 -11    5.90   10.80
   1  10  11    6.40    5.80
   1 -10  11   19.00    5.70
   1 -10  11   21.20    7.00
   1  11  -7   -0.60    5.60
  -1  11   7   11.80    5.90
  -1  11   7    6.10    5.80
   1  11  -7   22.90    6.40
  -1  11   7   13.40    7.30
  -1 -11   7    7.50    2.70
  -1  11   6    0.20    4.20
  -1  11   6   18.30    6.80
   1  11  -6   -8.60    5.50
  -1  11   6   -6.50    6.30
   1  11  -6   -0.10    4.30
  -1  11   5    0.60    6.40
  -1  11   5    2.00    4.40
   1  11  -5   13.00    9.80
   1  11  -5    0.70    4.10
  -1  11   4   -3.60    3.90
  -1  11   4   -6.80    6.20
   1  11  -4   -2.30    3.60
   1  11  -4   -6.20    8.10
  -1  11   4    0.80    5.60
  -1  11   3   -3.10    4.30
   1  11  -3   -5.50    6.70
  -1  11   3    0.60    4.50
   1  11  -3   -9.60    4.30
  -1  11   3   15.60    8.30
  -1  11   2    2.30    4.80
   1  11  -2    7.50    5.10
  -1  11   2   -1.90    5.20
  -1  11   2    2.20    7.00
   1  11  -2    9.20    7.60
   1  11  -1  147.79   15.60
  -1  11   1  127.09   14.80
   1  11  -1  133.99   12.80
   1  11  -1  121.59   17.50
  -1  11   1  146.79   18.70
  -1  11   1  132.29   13.20
  -1  11   0   32.30   10.10
   1  11   0   40.50   11.30
  -1  11   0   43.40    8.50
  -1  11   0   28.10    8.80
   1  11   0   36.00    8.70
   1  11   1   31.80   10.20
   1  11   1   21.70    7.50
  -1  11  -1   18.40    6.30
  -1  11  -1   24.20    9.10
   1  11   1   28.30    6.90
   1  11   2   -5.80    6.30
   1  11   2    2.00    5.10
  -1  11  -2    2.60    7.00
   1  11   2    1.50    4.30
  -1  11  -2    3.40    4.90
   1  11   3   -3.70    5.00
  -1  11  -3   -7.60    6.60
   1  11   3    1.70    6.10
   1  11   3    4.80    4.60
  -1  11  -3   -1.80    4.10
   1  11   4    0.00    6.40
  -1  11  -4    0.80    4.60
   1  11   4    5.10    6.10
   1  11   4   -3.60    3.80
   1 -11   4    1.60    2.30
   1 -11   4    3.00    2.70
   1  11   5   72.59   13.20
   1  11   5   85.79   10.10
  -1  11  -5   70.99   10.50
  -1  11  -5   89.89   16.20
   1 -11   5  104.39    7.60
   1  11   6   10.50    4.40
   1  11   6  -16.60    5.50
  -1  11  -6    5.80    5.50
   1  11   6    9.30    5.30
  -1  11  -6    6.40    7.40
   1 -11   6    2.70    3.40
   1  11   7   -1.30    4.30
  -1  11  -7    4.80    5.10
   1  11   7   -3.40    4.10
  -1  11  -7   -8.40    5.90
   1  11   7   16.30    7.70
   1 -11   7    2.40    3.30
   2   0 -22   99.99   12.50
  -2   0  22  140.29   15.40
   2   0 -22  108.69   15.00
  -2   0  22   76.09   15.10
  -2   0  22  111.59   15.60
  -2   0  21   -1.00    7.00
   2   0 -21    6.30    5.10
  -2   0  21    1.60    5.40
   2   0 -21    6.80    4.90
  -2   0  21   -3.50    5.30
   2   0 -20    6.00    5.00
  -2   0  20   13.90    6.90
  -2   0  20    5.00    7.40
  -2   0  20    7.20    6.10
   2   0 -20   13.00    6.10
  -2   0  19   -3.10    5.10
  -2   0  19   -4.10    5.50
   2   0 -19    2.30    4.40
   2   0 -19   -5.30    3.50
  -2   0  19   -0.70    4.80
  -2   0  18    3.50    4.40
  -2   0  18   -0.90    6.00
   2   0 -18   13.50    5.70
  -2   0  18    2.00    5.00
   2   0 -18    6.20    3.90
  -2   0  17    4.90    5.10
   2   0 -17    4.50    4.50
  -2   0  17   -2.60    4.70
  -2   0  17    0.90    4.90
   2   0 -17    2.60    3.60
   2   0 -16    9.30    4.30
  -2   0  16    3.40    4.90
  -2   0  16    3.80    5.80
  -2   0  16    7.90    5.10
   2   0 -16    3.60    4.20
   2   0 -16    8.30    4.40
  -2   0  15   -1.70    4.50
   2   0 -15   -3.00    3.80
  -2   0  15   -0.50    3.90
   2   0 -15    6.00    3.10
  -2   0  15    5.30    3.60
   2   0 -15   -1.90    2.90
  -2   0  15   -1.10    4.80
   2   0 -15    2.70    4.60
   2   0 -14   11.40    4.20
  -2   0  14    9.40    4.30
  -2   0  14    6.60    4.10
  -2   0  14    8.10    4.90
   2   0 -14    4.60    3.70
  -2   0  14    1.50    4.80
   2   0 -14    8.10    3.80
   2   0 -14   16.20    5.60
   2   0 -13    6.50    3.50
  -2   0  13    2.40    2.90
   2   0 -13    3.00    2.90
   2   0 -13    0.80    3.20
  -2   0  13    3.00    3.60
  -2   0  13    5.30    3.10
  -2   0  13   -0.50    4.00
   2   0 -13    5.40    3.30
   2   0 -12   66.49    8.70
   2   0 -12   72.29    7.50
  -2   0  12   53.49    8.00
  -2   0  12   98.39   10.00
  -2   0  12   59.49    7.50
  -2   0  12   69.59    9.00
   2   0 -12   69.49    9.10
  -2   0  11    1.10    3.50
   2   0 -11    3.50    2.70
  -2   0  11   -0.60    2.80
   2   0 -11   -0.50    2.70
  -2   0  11    2.10    2.50
   2   0 -11   -1.50    2.60
  -2   0  11    2.20    2.60
   2   0 -10  244.18   16.70
   2   0 -10  220.78   15.90
   2   0 -10  249.58   15.10
  -2   0  10  241.78   16.10
  -2   0  10  261.97   16.80
  -2   0  10  213.68   16.30
   2   0 -10  226.98   15.60
  -2   0  10  233.18   15.90
   2   0  -9    2.10    2.80
  -2   0   9   -2.40    3.10
  -2   0   9   -0.40    3.00
  -2   0   9   -2.10    2.90
   2   0  -9    2.90    3.40
  -2   0   9    0.30    3.70
   2   0  -9   -2.40    3.00
   2   0  -8 1558.34   77.89
  -2   0   8 1585.44   77.79
   2   0  -8 1525.05   76.89
  -2   0   8 1554.44   78.29
   2   0  -8 1440.16   77.49
  -2   0   8 1420.66   77.59
  -2   0   7    0.90    2.00
  -2   0   7   -0.20    2.40
   2   0  -7   -3.30    1.90
   2   0  -7    2.90    2.50
   2   0  -7   -1.10    2.00
   2   0  -7   -0.20    2.30
  -2   0   7    0.40    2.20
  -2   0   7   -0.90    2.30
   2   0  -6  180.68   11.80
  -2   0   6  194.78   12.30
   2   0  -6  195.88   12.20
   2   0  -6  190.88   11.50
  -2   0   6  194.28   12.00
   2   0  -6  172.58   11.50
  -2   0   6  179.88   11.80
  -2   0   6  189.28   11.90
   2   0  -5    3.00    1.90
  -2   0   5    0.40    1.80
  -2   0   5    0.70    1.70
   2   0  -5    1.50    1.90
   2   0  -5    1.80    1.70
   2   0  -5   -0.90    1.70
  -2   0   5    0.90    2.00
  -2   0   4 8739.13  444.06
   2   0  -4 8802.32  443.36
   2   0  -3   -0.40    1.40
   2   0  -3    1.70    1.40
  -2   0   3    1.10    1.50
   2   0  -3    1.00    1.40
  -2   0   3    1.30    1.30
   2   0  -3   -0.50    1.10
  -2   0   3    1.90    1.60
   2   0  -2  542.65   28.20
  -2   0   2  563.74   28.20
  -2   0   2  578.74   28.30
  -2   0   2  545.15   28.20
  -2   0   1   -0.30    0.50
  -2   0   1    0.20    0.70
  -2   0  -1    0.10    0.50
   2   0   1   -0.50    0.50
   2   0   1    0.10    0.70
   2   0   1   -0.20    0.60
   2   0   2 1013.70   52.99
  -2   0  -2 1093.99   53.89
   2   0   2 1088.29   53.09
  -2   0  -2 1191.28   53.19
   2   0   2 1003.00   52.79
  -2   0  -2 1048.20   52.69
   2   0   2 1070.29   53.29
  -2   0  -2 1000.30   52.79
  -2   0  -3    0.30    1.60
  -2   0  -3    0.60    1.40
  -2   0  -3    0.50    1.60
   2   0   3   -2.20    1.30
   2   0   3    0.70    1.70
   2   0   3   -1.00    1.70
  -2   0  -3   -0.20    1.40
   2   0   3    2.50    1.70
  -2   0  -4  193.48   11.80
   2   0   4  218.78   11.90
   2   0   4  186.28   11.30
  -2   0  -4  203.58   11.70
   2   0   4  170.48   11.00
  -2   0  -4  193.08   11.10
   2   0   4  178.98   11.50
  -2   0  -4  187.58   11.10
  -2   0  -5    2.10    1.90
   2   0   5    1.00    1.90
   2   0   5    3.90    2.50
  -2   0  -5    4.80    2.30
  -2   0  -5    1.50    1.50
   2   0   5    7.50    2.70
  -2   0  -5    5.40    2.50
  -2   0  -6   -2.30    1.70
   2   0   6    1.40    2.10
  -2   0  -6   -1.20    2.20
   2   0   6    2.20    2.00
  -2   0  -6   -0.20    1.50
  -2   0  -6    3.10    2.40
  -2   0  -6    0.80    1.90
   2   0   6    2.30    2.40
   2   0   6   -0.60    2.10
  -2   0  -7    0.20    2.30
   2   0   7    1.20    3.00
  -2   0  -7   -0.30    2.30
  -2   0  -7   -1.40    1.60
   2   0   7    0.50    3.10
  -2   0  -7   -3.30    2.30
   2   0   7    0.90    2.60
  -2   0  -7    1.80    2.40
   2   0   7    0.00    2.90
  -2   0  -8  257.27   15.50
   2   0   8  293.27   21.70
  -2   0  -8  281.27   17.00
   2   0   8  249.58   17.60
   2   0   8  283.27   17.40
  -2   0  -8  306.47   18.70
  -2   0  -8  300.17   17.10
   2   0   8  299.17   18.00
  -2   0  -8  248.08   17.50
   2   0   9   -2.00    3.10
   2   0   9   -3.20    2.60
   2   0   9   -2.90    2.80
  -2   0  -9    0.60    2.80
  -2   0  -9    2.70    3.00
  -2   0  -9    2.50    2.00
  -2   0  -9    0.20    3.20
  -2   0  -9   -1.80    2.60
   2   0   9   -1.30    2.90
   2   0  10  367.76   22.40
  -2   0 -10  330.07   21.60
   2   0  10  401.36   23.30
  -2   0 -10  413.16   22.40
   2   0  10  378.96   22.80
   2   0  10  354.06   23.00
  -2   0 -10  362.06   23.00
  -2   0 -10  336.47   20.20
   2   0  11   -2.00    3.10
  -2   0 -11   -0.90    2.80
  -2   0 -11    1.10    2.60
   2   0  11   -2.00    3.00
   2   0  11    2.00    3.60
  -2   0 -11   -1.40    2.40
  -2   0 -11   -0.60    2.20
   2   0  11   -0.80    2.40
  -2   0 -12   49.70    5.90
  -2   0 -12   61.19    8.20
  -2   0 -12   54.99    7.30
   2   0  12   39.60    6.90
  -2   0 -12   56.19    8.80
   2   0  12   50.09    8.50
   2   0  12   59.09    8.50
   2   0  12   45.20    7.50
  -2   0 -13    0.10    2.70
   2   0  13    2.40    3.80
   2   0  13    1.10    2.90
   2   0  13    1.10    3.30
  -2   0 -13    4.90    3.80
   2   0  13   -3.00    4.30
  -2   0 -13    9.00    4.20
  -2   0 -13    5.40    3.30
  -2   0 -14   27.40    6.10
  -2   0 -14   26.90    6.00
   2   0  14   10.60    5.40
   2   0  14   43.80    7.90
   2   0  14   27.80    6.80
  -2   0 -14   27.40    7.20
  -2   0 -14   24.90    4.70
   2   0  14   23.70    6.30
  -2   0 -15    3.90    4.50
   2   0  15    7.70    4.20
   2   0  15    1.80    3.30
  -2   0 -15    2.90    2.90
   2   0  15   -0.40    5.10
   2   0  15   -3.90    4.20
  -2   0 -15    1.10    4.20
   2   0  16   69.39   10.90
   2   0  16   93.59   13.50
  -2   0 -16   82.29    9.30
  -2   0 -16   88.49    8.20
  -2   0 -16   84.99   11.10
  -2   0 -17    5.20    3.50
   2   0  17    0.00    5.00
  -2   0 -17    4.40    3.70
   2   0  17    5.50    6.30
   2   0  17    6.00    5.60
  -2   0 -17    5.00    4.20
  -2   0 -18    5.70    5.70
  -2   0 -18    8.80    3.90
   2   0  18   11.90    7.40
   2   0  18    8.00    5.80
   2   0  18   12.90    5.80
  -2   0 -19    5.20    3.80
  -2   0 -19   -1.60    4.50
   2   0  19    3.30    5.00
   2   0  19    4.00    5.00
   2   0  19   -2.60    5.70
   2   0  20   36.90    9.40
  -2   0 -20   47.60    9.40
   2   0  20   32.80   10.00
  -2   0 -20   57.59    7.20
   2   0  20   44.70    9.90
   2   0  21    1.70    6.90
  -2   0 -21    4.70    4.60
  -2   0 -21    5.60    5.40
   2   0  21    8.90    6.40
   2   0  21    1.00    7.70
  -2   0 -22   46.30    7.30
  -2   0 -22   41.60    8.90
  -2   1  22    6.70    7.50
   2   1 -22   23.60    7.30
  -2   1  22    7.70    6.70
  -2   1  22    0.20    6.20
  -2  -1  22    4.80    5.80
  -2  -1  22    7.30    7.10
   2  -1 -22   11.50    6.00
  -2  -1  22    7.20    6.10
   2   1 -21   16.00    6.20
  -2   1  21    8.90    6.60
  -2   1  21   -1.50    5.60
   2   1 -21   13.00    6.60
  -2   1  21    3.10    7.50
  -2  -1  21    8.70    6.50
  -2  -1  21   12.80    8.00
   2  -1 -21    8.80    6.20
   2  -1 -21   17.30    5.70
  -2  -1  21   12.90    6.50
  -2   1  20   14.20    7.70
  -2   1  20   11.30    6.50
   2   1 -20   17.10    5.60
   2   1 -20   23.10    6.70
  -2   1  20    4.20    5.40
   2  -1 -20    8.30    5.30
  -2  -1  20   10.30    6.40
  -2  -1  20   11.80    6.90
  -2  -1  20   15.00    7.20
  -2   1  19   30.60    9.90
  -2   1  19   29.30    8.70
   2   1 -19   38.70    8.80
  -2   1  19   35.20    8.10
  -2  -1  19   36.50    9.50
  -2  -1  19   34.80    9.00
  -2  -1  19   56.19   10.90
   2  -1 -19   36.40    8.30
   2  -1 -19   58.29    8.00
  -2   1  18   67.79   11.20
  -2   1  18   44.40   11.40
   2   1 -18   55.59    8.20
   2   1 -18   70.39   11.20
  -2   1  18   72.19   11.30
   2  -1 -18   60.69    9.90
  -2  -1  18   62.49   11.00
   2  -1 -18   63.89    8.50
  -2  -1  18   59.19    9.90
  -2  -1  18   54.79   10.50
  -2   1  17    8.40    6.50
   2   1 -17   13.80    5.30
  -2   1  17   18.40    6.70
  -2   1  17    6.00    4.90
  -2  -1  17    8.50    5.60
   2  -1 -17    5.90    4.20
  -2  -1  17    6.60    6.60
   2  -1 -17   10.50    4.40
  -2  -1  17    4.30    5.40
   2  -1 -17    3.40    4.50
   2   1 -16    6.80    4.40
   2   1 -16    1.60    4.20
  -2   1  16    2.90    4.70
  -2   1  16    6.20    6.10
  -2   1  16    5.90    5.60
   2   1 -16    5.00    4.10
  -2  -1  16   -6.30    4.40
   2  -1 -16    9.90    4.30
  -2  -1  16   11.10    5.00
  -2  -1  16   -4.30    6.20
   2  -1 -16    0.90    4.70
   2  -1 -16    3.20    3.30
   2   1 -15   71.39   10.80
   2   1 -15   77.79   10.30
   2   1 -15   77.49    8.60
  -2   1  15   90.99   11.50
  -2   1  15   86.79   11.70
   2   1 -15   58.39   10.10
  -2   1  15   81.99   11.90
  -2   1  15   84.09   12.10
  -2  -1  15   81.99   10.70
   2  -1 -15   76.49   11.50
   2  -1 -15   79.39   10.10
   2  -1 -15   81.69    8.90
   2  -1 -15   88.49   11.70
  -2  -1  15   59.39   10.00
  -2  -1  15   85.39   11.60
  -2  -1  15   83.69   11.30
   2   1 -14   40.20    8.20
  -2   1  14   30.00    7.60
  -2   1  14   23.20    6.50
   2   1 -14   44.80    8.20
   2   1 -14   26.20    5.50
  -2   1  14   34.10    7.30
   2  -1 -14   30.40    6.00
  -2  -1  14   26.30    7.20
  -2  -1  14   32.60    6.80
  -2  -1  14   22.90    6.30
   2  -1 -14   29.60    7.20
   2  -1 -14   34.70    6.80
   2  -1 -14   38.80    6.90
  -2  -1  14   31.20    6.30
   2   1 -13  247.88   17.90
  -2   1  13  248.38   18.20
   2   1 -13  285.57   19.00
  -2   1  13  257.07   19.20
   2   1 -13  294.57   19.90
  -2   1  13  234.38   19.00
   2   1 -13  287.37   17.60
  -2   1  13  250.97   18.30
  -2  -1  13  254.77   18.50
   2  -1 -13  285.67   18.60
   2  -1 -13  293.87   17.80
   2  -1 -13  195.58   17.80
  -2  -1  13  303.97   18.70
  -2  -1  13  262.07   19.50
   2  -1 -13  220.18   16.40
  -2  -1  13  278.97   18.90
   2   1 -12   94.39    9.20
  -2   1  12   86.79   10.00
  -2   1  12   99.79    9.70
   2   1 -12   92.29    9.60
  -2   1  12  103.69    9.30
  -2   1  12  109.29   11.40
   2   1 -12   74.79    9.50
   2   1 -12   95.09    8.90
   2  -1 -12   92.39    8.70
  -2  -1  12  101.89    9.30
  -2  -1  12   80.09    9.50
  -2  -1  12   89.09    9.50
   2  -1 -12  111.49   11.10
  -2  -1  12  107.79   11.30
   2  -1 -12   77.29    8.80
   2  -1 -12  103.59    8.90
   2   1 -11   23.80    5.40
   2   1 -11   20.20    4.70
  -2   1  11   33.10    6.60
  -2   1  11   19.40    4.80
  -2   1  11   20.50    5.20
   2   1 -11   33.10    5.30
   2   1 -11   27.20    5.50
  -2   1  11   25.30    5.70
   2  -1 -11   18.50    4.90
  -2  -1  11   33.60    6.30
  -2  -1  11   43.70    7.30
   2  -1 -11   21.50    5.00
  -2  -1  11   36.10    6.70
   2  -1 -11   25.30    4.80
  -2  -1  11   24.70    5.40
  -2   1  10    9.10    3.90
   2   1 -10   10.50    4.00
  -2   1  10    7.50    3.90
  -2   1  10   10.50    4.20
   2   1 -10   10.00    4.10
  -2   1  10    8.40    3.70
   2   1 -10    6.50    3.60
  -2  -1  10    7.70    3.70
  -2  -1  10    8.30    3.40
  -2  -1  10   12.00    5.10
   2  -1 -10    4.70    2.70
  -2  -1  10    9.40    4.40
   2  -1 -10    4.10    3.50
   2  -1 -10    4.50    3.00
   2  -1 -10    4.50    2.60
   2   1  -9   63.89    7.70
  -2   1   9   53.99    7.20
  -2   1   9   53.39    7.30
  -2   1   9   52.19    7.10
   2   1  -9   47.10    7.10
  -2   1   9   47.40    6.20
   2   1  -9   49.50    7.00
  -2   1   9   59.89    8.10
  -2  -1   9   44.50    6.80
   2  -1  -9   50.89    5.90
   2  -1  -9   58.49    7.40
  -2  -1   9   51.09    6.50
   2  -1  -9   50.29    7.20
   2  -1  -9   58.79    7.00
  -2  -1   9   47.20    6.90
  -2  -1   9   59.59    8.00
  -2   1   8  118.39   10.40
   2   1  -8  123.49    9.90
   2   1  -8  147.29   10.90
  -2   1   8  141.09    9.60
  -2   1   8  103.79    9.50
  -2   1   8  109.69   10.70
   2   1  -8  131.59   10.40
   2  -1  -8  112.89    9.10
  -2  -1   8  161.18   10.10
   2  -1  -8  134.09    9.50
  -2  -1   8  136.69   10.40
   2  -1  -8  108.09    9.90
  -2  -1   8  115.09   10.10
  -2  -1   8  144.29   10.70
   2  -1  -8  120.89   10.00
  -2   1   7  160.08   11.50
  -2   1   7  196.58   12.00
   2   1  -7  186.88   12.00
   2   1  -7  163.68   11.90
  -2   1   7  178.18   11.50
  -2   1   7  169.08   12.50
  -2  -1   7  172.88   11.90
  -2  -1   7  173.98   12.00
   2  -1  -7  177.38   11.70
   2  -1  -7  161.98   11.20
   2  -1  -7  161.18   12.00
  -2  -1   7  178.18   11.30
  -2   1   6   11.30    3.00
   2   1  -6   12.00    3.20
  -2   1   6   13.70    3.00
   2   1  -6   10.70    3.00
  -2   1   6   10.90    2.80
   2   1  -6    8.70    2.70
  -2   1   6   11.80    2.80
  -2  -1   6   16.20    3.50
   2  -1  -6   12.80    2.80
  -2  -1   6   15.20    3.40
   2  -1  -6   17.50    3.50
   2  -1  -6   13.50    3.10
  -2  -1   6   11.00    2.50
   2  -1  -6    6.70    2.40
  -2  -1   6   13.00    3.20
  -2   1   5   66.49    5.40
   2   1  -5   68.59    5.60
   2   1  -5   56.69    4.80
  -2   1   5   68.19    5.80
   2   1  -5   65.09    5.90
  -2   1   5   68.19    5.40
   2   1  -5   56.19    5.60
  -2   1   5   48.70    5.00
  -2  -1   5   64.49    4.90
   2  -1  -5   57.59    5.30
  -2  -1   5   84.39    6.50
   2  -1  -5   58.79    5.00
  -2  -1   5   65.89    5.60
  -2  -1   5   63.89    5.60
   2  -1  -5   60.99    5.30
   2   1  -4 1350.26   69.59
  -2   1   4 1497.85   69.39
   2   1  -4 1466.45   69.49
   2   1  -4 1376.66   69.59
  -2   1   4 1241.28   69.09
  -2   1   4 1227.28   69.49
  -2   1   4 1509.95   69.59
   2  -1  -4 1261.57   69.19
  -2  -1   4 1434.96   68.69
   2  -1  -4 1424.56   69.49
   2  -1  -4 1367.66   69.09
  -2  -1   4 1426.06   69.29
  -2  -1   4 1391.26   69.49
   2  -1  -4 1404.26   69.69
  -2  -1   4 1350.76   69.49
   2   1  -3  502.95   27.60
   2   1  -3  546.95   28.30
   2   1  -3  543.55   28.50
  -2   1   3  558.74   28.40
  -2   1   3  524.35   28.40
  -2   1   3  570.54   28.50
  -2   1   3  615.84   28.90
   2   1  -3  541.55   28.50
  -2  -1   3  559.04   28.50
  -2  -1   3  567.44   27.60
   2  -1  -3  555.04   28.50
  -2  -1   3  569.24   28.50
  -2  -1   3  548.75   28.30
   2  -1  -3  544.15   28.60
   2  -1  -3  517.95   28.10
   2   1  -2  180.48   10.70
  -2   1   2  184.78   10.70
  -2   1   2  202.98   11.00
  -2   1   2  212.88   11.10
   2   1  -2  188.98   10.70
   2   1  -2  193.68    9.90
   2   1  -2  189.48   10.60
  -2   1   2  229.68   10.90
  -2  -1   2  194.68   10.50
   2  -1  -2  202.18   10.90
   2  -1  -2  209.08   11.10
  -2  -1   2  196.98   10.80
  -2  -1   2  189.78    9.80
  -2  -1   2  175.38   10.60
   2  -1  -2  205.78   10.90
   2  -1  -2  201.08   10.70
  -2   1   1  688.53   34.10
   2   1  -1  656.13   33.40
  -2   1   1  648.94   33.80
   2   1  -1  668.63   33.30
  -2   1   1  701.13   33.70
   2  -1  -1  646.74   33.70
   2  -1  -1  700.13   34.10
  -2  -1   1  669.03   33.10
  -2   1   0 2877.91  139.19
  -2   1   0 2786.62  139.39
   2   1   1  981.30   47.50
  -2   1  -1  979.00   48.00
   2   1   1  905.51   47.30
  -2   1  -1  902.71   47.50
  -2   1  -1  954.90   47.60
  -2  -1  -1  959.70   47.40
   2  -1   1  989.70   47.50
   2  -1   1  931.31   48.00
   2  -1   1  931.61   47.60
   2  -1   1 1027.10   47.70
  -2  -1  -1  915.01   47.30
  -2   1  -2  571.54   26.40
   2   1   2  506.25   25.30
  -2   1  -2  516.25   26.00
  -2   1  -2  511.05   26.30
   2   1   2  506.05   25.40
  -2   1  -2  513.75   26.30
   2   1   2  486.85   25.60
   2   1   2  559.24   26.40
   2   1   2  455.95   26.60
  -2   1  -2  546.95   26.30
   2  -1   2  472.95   26.10
  -2  -1  -2  499.65   25.60
   2  -1   2  475.85   26.10
   2  -1   2  507.25   26.30
   2  -1   2  528.05   26.10
  -2  -1  -2  484.05   26.20
   2  -1   2  531.35   26.30
   2   1   3  716.43   36.50
  -2   1  -3  696.83   36.70
  -2   1  -3  713.23   37.30
  -2   1  -3  744.23   37.30
  -2   1  -3  718.03   37.20
   2   1   3  661.13   36.40
   2   1   3  748.93   36.30
   2   1   3  695.53   37.80
  -2  -1  -3  701.23   36.20
   2  -1   3  712.03   37.10
  -2  -1  -3  697.63   37.20
  -2  -1  -3  731.93   36.20
   2  -1   3  754.02   37.40
  -2  -1  -3  758.02   36.20
   2  -1   3  808.72   37.40
   2  -1   3  763.62   37.20
   2   1   4 1201.08   55.99
  -2   1  -4 1079.39   55.49
   2   1   4 1111.59   54.99
  -2   1  -4 1028.60   54.69
   2   1   4 1111.79   54.29
  -2   1  -4 1087.49   55.79
  -2   1  -4  922.51   55.19
  -2   1  -4 1148.29   55.49
  -2  -1  -4 1109.59   54.29
  -2  -1  -4 1039.30   54.49
  -2  -1  -4 1108.09   54.49
   2  -1   4  962.40   55.39
   2  -1   4 1041.60   55.49
  -2  -1  -4 1242.48   55.99
   2  -1   4 1208.98   55.59
  -2   1  -5  864.61   44.20
   2   1   5  952.00   43.90
  -2   1  -5  863.51   44.70
  -2   1  -5  836.42   44.30
   2   1   5  846.12   43.80
  -2   1  -5  900.51   44.40
   2   1   5  888.81   42.90
   2   1   5  777.42   44.90
  -2  -1  -5  839.32   43.30
  -2  -1  -5  843.42   42.90
  -2  -1  -5  783.92   43.30
  -2  -1  -5  911.21   44.80
   2  -1   5  821.62   44.10
   2  -1   5  872.11   44.50
   2  -1   5  825.12   44.40
   2   1   6    1.30    2.00
   2   1   6    0.90    2.30
  -2   1  -6   -1.70    2.00
   2   1   6    1.00    1.40
   2   1   6    1.20    1.90
  -2   1  -6    3.50    2.50
   2   1   6    0.80    2.50
  -2   1  -6   -2.30    2.10
  -2   1  -6   -0.40    2.00
   2  -1   6    0.20    2.10
  -2  -1  -6   -0.80    1.80
  -2  -1  -6    0.60    1.70
   2  -1   6   -0.50    2.00
   2  -1   6   -2.00    2.30
   2  -1   6    0.10    2.30
  -2  -1  -6    2.20    2.10
  -2  -1  -6   -1.30    1.30
   2   1   7  251.37   15.50
   2   1   7  233.98   16.40
  -2   1  -7  245.98   15.70
   2   1   7  266.57   14.10
   2   1   7  223.28   16.40
  -2   1  -7  237.68   16.00
  -2   1  -7  255.27   15.80
  -2   1  -7  264.87   16.50
   2   1   7  231.98   15.30
   2  -1   7  264.47   16.20
  -2  -1  -7  283.57   16.50
   2  -1   7  267.57   16.00
  -2  -1  -7  237.88   14.80
  -2  -1  -7  255.07   14.10
  -2  -1  -7  257.67   14.90
   2  -1   7  265.37   16.00
  -2   1  -8   82.19    8.10
  -2   1  -8   77.09    8.10
  -2   1  -8  126.29    9.50
   2   1   8   86.99    8.70
   2   1   8   97.99    8.20
   2   1   8   82.79    7.90
  -2   1  -8   88.39    8.30
  -2  -1  -8   93.99    7.60
  -2  -1  -8   94.79    8.40
  -2  -1  -8   85.89    7.50
  -2  -1  -8   93.49    6.70
   2  -1   8   84.49    8.50
   2  -1   8   95.59    8.60
  -2   1  -9   79.49    8.70
   2   1   9   86.69    8.20
  -2   1  -9   87.29    8.40
  -2   1  -9   97.09    9.20
  -2   1  -9   88.19    8.30
   2   1   9   93.59    9.40
   2   1   9   76.69    8.60
  -2  -1  -9   93.39    7.70
  -2  -1  -9   99.19    6.90
   2  -1   9   93.49    9.10
  -2  -1  -9   82.29    7.60
   2  -1   9   88.79    8.40
   2  -1   9  100.99    8.90
  -2  -1  -9   90.89    8.80
   2   1  10  958.40   47.90
  -2   1 -10  809.52   47.10
   2   1  10  804.42   47.10
   2   1  10  882.91   46.20
  -2   1 -10  815.72   46.10
  -2   1 -10  868.61   46.30
   2   1  10  835.52   46.20
  -2   1 -10  882.91   47.30
   2  -1  10  791.72   46.50
  -2  -1 -10  948.01   47.60
   2  -1  10  798.62   46.80
  -2  -1 -10  898.71   45.70
   2  -1  10  771.02   46.00
  -2  -1 -10  850.61   44.10
  -2  -1 -10  837.62   45.30
   2  -1  10  927.11   46.70
  -2   1 -11  270.77   19.50
   2   1  11  268.97   18.50
   2   1  11  287.37   18.70
   2   1  11  349.87   20.70
  -2   1 -11  300.67   18.90
   2   1  11  277.27   19.50
  -2   1 -11  300.57   19.70
  -2   1 -11  257.17   18.20
  -2  -1 -11  272.17   17.80
  -2  -1 -11  283.27   16.60
  -2  -1 -11  276.87   19.20
   2  -1  11  260.37   18.50
   2  -1  11  256.57   18.80
  -2  -1 -11  297.87   17.90
   2  -1  11  288.67   19.60
   2  -1  11  311.57   19.20
   2   1  12   12.30    4.90
   2   1  12   14.50    4.50
  -2   1 -12   12.90    4.90
  -2   1 -12   12.90    4.90
  -2   1 -12   12.40    4.40
   2   1  12   14.10    5.20
  -2   1 -12   17.40    4.80
   2   1  12   23.80    5.50
  -2   1 -12   20.10    4.00
  -2  -1 -12   21.10    3.90
   2  -1  12   16.80    5.90
   2  -1  12   11.40    5.00
   2  -1  12   27.00    5.90
  -2  -1 -12   19.60    4.70
  -2  -1 -12   19.70    4.90
  -2  -1 -12   15.10    5.00
   2  -1  12   19.90    4.80
   2   1  13  107.69   11.50
   2   1  13   95.59   10.00
  -2   1 -13   93.19   10.50
   2   1  13  101.29   11.20
   2   1  13   84.29    9.50
  -2   1 -13  108.79    9.90
  -2   1 -13   99.79    9.90
   2  -1  13   89.69   10.00
  -2  -1 -13   98.09    7.80
  -2  -1 -13   81.39    8.50
  -2  -1 -13   81.79    8.90
   2  -1  13  104.89   10.60
   2  -1  13   94.29   11.50
   2  -1  13   88.39   10.30
  -2  -1 -13   98.79   10.60
   2   1  14   13.80    6.30
  -2   1 -14   16.70    5.70
   2   1  14    9.30    5.70
  -2   1 -14   18.90    6.10
  -2   1 -14   19.60    4.60
   2   1  14    7.00    5.00
  -2  -1 -14   10.30    3.70
  -2  -1 -14   14.90    4.40
  -2  -1 -14   25.30    5.80
   2  -1  14   21.80    5.90
   2  -1  14   21.10    7.30
   2  -1  14   19.10    6.20
  -2  -1 -14   12.10    5.50
   2  -1  14   16.10    6.20
  -2   1 -15   13.70    6.10
   2   1  15   19.80    7.00
   2   1  15   15.60    6.40
   2   1  15   24.40    7.30
  -2   1 -15   21.90    6.20
  -2   1 -15   26.80    5.90
   2   1  15   30.50    6.40
  -2   1 -15   21.50    4.90
   2  -1  15   13.40    6.00
  -2  -1 -15   24.50    6.80
  -2  -1 -15   18.10    5.20
   2  -1  15   28.00    7.50
   2  -1  15   22.70    6.40
   2  -1  15   28.10    6.90
  -2  -1 -15   17.10    4.80
   2   1  16  115.99   12.70
  -2   1 -16   91.99    9.40
   2   1  16  108.69   12.20
   2   1  16  113.79   13.50
  -2   1 -16  105.99   11.00
  -2   1 -16  127.29   12.20
   2  -1  16  112.69   12.80
   2  -1  16  112.19   14.50
  -2  -1 -16  111.59    9.40
  -2  -1 -16  109.79   11.20
   2  -1  16  137.69   13.20
  -2   1 -17    3.20    3.30
  -2   1 -17   -1.10    4.90
   2   1  17    1.20    5.90
   2   1  17   11.70    6.60
   2   1  17   10.50    5.60
   2  -1  17    1.00    5.60
  -2  -1 -17   14.90    5.30
  -2  -1 -17    5.50    3.70
   2  -1  17    5.30    5.90
   2  -1  17    7.00    5.70
  -2  -1 -17    6.40    3.20
   2   1  18   -1.80    6.10
   2   1  18    1.40    4.90
  -2   1 -18    6.20    4.30
  -2   1 -18    8.90    3.80
   2   1  18   13.60    6.90
  -2  -1 -18    7.30    4.00
   2  -1  18   10.50    6.30
   2  -1  18    7.70    7.30
   2  -1  18    4.50    5.70
  -2  -1 -18    6.00    4.60
  -2  -1 -18    3.20    3.50
   2   1  19   35.80    9.00
  -2   1 -19   40.10    8.70
  -2   1 -19   34.70    6.30
   2   1  19   40.60    9.60
   2   1  19   28.20    8.70
   2  -1  19   34.20    8.80
   2  -1  19   41.10    8.70
  -2  -1 -19   41.20    6.60
  -2  -1 -19   35.60    7.70
   2  -1  19   19.60    8.90
  -2   1 -20    3.00    3.60
   2   1  20   13.40    6.80
  -2   1 -20   10.50    6.30
  -2   1 -20   11.60    4.30
   2   1  20    4.70    8.20
   2   1  20   13.00    6.10
   2  -1  20    3.50    6.80
   2  -1  20   -2.40    6.10
  -2  -1 -20   12.10    5.50
  -2  -1 -20    8.10    4.70
   2  -1  20    9.20    6.80
   2   1  21  107.29   16.90
   2   1  21   74.89   12.70
   2   1  21   92.39   13.40
  -2   1 -21   95.79   10.40
  -2   1 -21   82.39    9.40
  -2   1 -21   95.09   13.50
  -2  -1 -21   88.29    9.90
  -2  -1 -21   92.29   11.80
   2  -1  21   75.09   12.80
   2  -1  21   86.99   21.20
   2  -1  21   54.29   14.20
  -2   2  22   53.29   13.20
  -2   2  22   68.89   10.70
  -2   2  22   44.00   10.50
   2   2 -22   52.09   10.30
   2  -2 -22   38.10    9.10
  -2  -2  22   29.20    8.80
  -2  -2  22   56.09   13.00
  -2  -2  22   49.30   10.20
   2  -2 -22   69.99   10.70
  -2   2  21    4.10    6.00
   2   2 -21    3.80    5.20
  -2   2  21    7.80    7.80
  -2   2  21    7.30    6.20
  -2  -2  21   12.90    7.50
  -2  -2  21   -3.40    5.50
   2  -2 -21    0.40    5.50
   2  -2 -21   16.60    6.00
  -2  -2  21    6.40    6.00
   2   2 -20   36.20    7.80
  -2   2  20   35.00   10.20
   2   2 -20   17.60    6.80
  -2   2  20   35.00    8.70
  -2   2  20   43.50    9.40
  -2  -2  20   14.50    9.00
   2  -2 -20   17.40    6.60
  -2  -2  20   27.20    8.00
  -2  -2  20   27.90    8.30
  -2   2  19   63.89   11.40
  -2   2  19   57.09   11.10
   2   2 -19   62.69    9.10
   2   2 -19   55.59   10.10
  -2   2  19   51.09   10.60
  -2  -2  19   53.09   10.70
  -2  -2  19   48.30   11.00
   2  -2 -19   73.49    9.10
  -2  -2  19   71.99   11.30
   2   2 -18   92.59   12.70
  -2   2  18  103.59   15.30
  -2   2  18  110.19   15.00
   2   2 -18  107.39   11.50
  -2   2  18   78.39   12.00
   2  -2 -18   88.49   12.90
   2  -2 -18  113.99   11.70
  -2  -2  18   84.09   13.10
  -2  -2  18  102.99   12.10
   2  -2 -18   95.19   10.10
  -2  -2  18   94.39   13.10
  -2   2  17   57.59   11.60
   2   2 -17   85.09   10.30
   2   2 -17   65.19   10.50
  -2   2  17   73.99   11.70
  -2   2  17   68.69   11.60
   2  -2 -17   61.29    9.10
  -2  -2  17   57.59   10.60
  -2  -2  17   74.09   10.70
  -2  -2  17   63.59   11.20
   2  -2 -17   58.09    9.90
   2  -2 -17   70.29    9.00
   2   2 -16    5.40    4.40
   2   2 -16    8.80    6.90
  -2   2  16    2.50    5.40
  -2   2  16    9.60    6.00
  -2   2  16    9.50    5.20
  -2  -2  16    4.20    4.60
  -2  -2  16    8.40    6.20
  -2  -2  16   -1.10    5.10
   2  -2 -16    8.00    4.10
   2  -2 -16   12.80    4.40
   2  -2 -16    1.30    4.10
  -2   2  15  185.38   16.00
  -2   2  15  242.38   18.60
   2   2 -15  217.88   15.80
   2   2 -15  201.38   17.30
   2   2 -15  231.58   17.70
   2   2 -15  217.58   16.60
  -2   2  15  218.38   18.70
  -2   2  15  208.18   16.80
  -2  -2  15  248.48   18.90
   2  -2 -15  164.58   16.70
   2  -2 -15  204.28   15.30
   2  -2 -15  182.68   14.80
   2  -2 -15  222.18   16.30
  -2  -2  15  224.38   17.30
  -2  -2  15  210.48   15.70
  -2  -2  15  191.48   16.50
  -2   2  14    4.90    5.40
   2   2 -14    1.30    3.40
   2   2 -14    6.10    4.50
   2   2 -14    4.90    3.80
  -2   2  14   -3.60    5.50
  -2   2  14    1.00    4.10
  -2   2  14    7.20    5.20
   2  -2 -14   -1.00    3.50
  -2  -2  14   -1.50    4.10
  -2  -2  14    4.20    4.50
  -2  -2  14    5.80    4.80
   2  -2 -14    4.10    3.40
   2  -2 -14    5.80    3.30
  -2  -2  14    2.90    3.80
   2  -2 -14    2.50    3.00
   2   2 -13   81.79    9.20
  -2   2  13  107.19   11.10
   2   2 -13   80.79   10.90
  -2   2  13   74.49    8.50
  -2   2  13   71.59   10.80
   2   2 -13   99.09   11.90
  -2   2  13   90.19    9.70
  -2  -2  13   76.89    8.40
   2  -2 -13   78.89    8.00
  -2  -2  13   78.49   10.40
   2  -2 -13   87.29    9.00
  -2  -2  13   85.49   10.40
   2  -2 -13   80.99   12.10
   2  -2 -13   87.19    8.40
  -2  -2  13   95.49   11.30
   2   2 -12  260.57   18.60
   2   2 -12  260.87   19.00
  -2   2  12  252.57   18.40
  -2   2  12  289.67   20.40
   2   2 -12  282.27   19.80
  -2   2  12  253.87   18.20
  -2   2  12  271.97   17.70
  -2   2  12  262.27   20.00
   2  -2 -12  310.47   18.10
   2  -2 -12  266.27   17.50
  -2  -2  12  317.27   18.20
  -2  -2  12  266.27   19.00
  -2  -2  12  299.97   19.80
  -2  -2  12  257.47   18.60
   2  -2 -12  291.27   18.60
   2  -2 -12  282.07   19.50
   2   2 -11   30.20    6.90
  -2   2  11   28.80    5.60
  -2   2  11   27.20    5.80
   2   2 -11   30.90    6.00
   2   2 -11   28.80    5.90
   2  -2 -11   38.30    6.20
  -2  -2  11   22.60    6.00
   2  -2 -11   41.50    5.80
   2  -2 -11   48.70    6.40
  -2  -2  11   17.40    5.60
   2  -2 -11   28.50    5.90
  -2  -2  11   28.50    5.50
  -2  -2  11   40.60    6.00
  -2   2  10   77.69    7.50
   2   2 -10   69.39    7.00
  -2   2  10   54.89    6.60
  -2   2  10   54.89    8.10
   2   2 -10   62.19    8.50
   2   2 -10   72.29    7.70
   2   2 -10   70.29    9.00
  -2   2  10   71.29    7.30
  -2  -2  10   77.59    9.30
  -2  -2  10   55.69    7.60
  -2  -2  10   65.39    7.40
   2  -2 -10   85.79    7.60
   2  -2 -10   68.19    7.70
  -2  -2  10   62.49    6.40
   2  -2 -10   56.49    6.10
  -2   2   9   88.79    8.50
   2   2  -9   93.79    8.20
  -2   2   9  100.99    8.90
  -2   2   9  127.29   10.50
   2   2  -9  107.99    9.40
  -2   2   9   91.09    8.30
   2   2  -9  103.09    9.60
   2   2  -9   95.09    9.70
  -2  -2   9   86.99    8.80
  -2  -2   9  115.49    9.50
   2  -2  -9   88.79    7.90
   2  -2  -9  102.89    8.70
   2  -2  -9  104.99    9.30
   2  -2  -9  103.59    8.70
  -2  -2   9  106.29    8.10
  -2  -2   9  101.09    9.90
  -2   2   8  294.37   20.00
   2   2  -8  343.27   19.90
  -2   2   8  316.57   19.00
  -2   2   8  335.67   19.50
   2   2  -8  337.67   20.30
   2   2  -8  361.76   20.70
   2   2  -8  287.97   18.60
  -2  -2   8  310.27   19.80
   2  -2  -8  306.67   18.90
  -2  -2   8  375.26   18.80
   2  -2  -8  285.67   19.00
  -2  -2   8  318.67   20.80
   2  -2  -8  316.57   20.00
  -2  -2   8  324.47   21.00
  -2   2   7   85.79    8.50
  -2   2   7   78.89    7.40
   2   2  -7   66.69    6.20
   2   2  -7   60.69    7.00
  -2   2   7   69.49    7.50
  -2   2   7   62.09    6.50
  -2  -2   7   83.99    8.00
   2  -2  -7   73.29    9.30
  -2  -2   7   59.79    7.10
   2  -2  -7   53.39    6.30
  -2  -2   7   59.79    5.80
   2  -2  -7   74.99    7.20
  -2  -2   7   59.39    6.90
  -2   2   6  254.27   14.10
  -2   2   6  232.08   13.90
   2   2  -6  211.18   14.30
  -2   2   6  226.48   14.70
   2   2  -6  208.08   14.00
   2   2  -6  216.08   14.30
  -2   2   6  249.78   14.30
   2   2  -6  233.08   13.20
  -2  -2   6  212.08   14.20
   2  -2  -6  274.07   15.00
  -2  -2   6  187.98   13.60
  -2  -2   6  213.78   12.80
   2  -2  -6  195.38   13.60
   2  -2  -6  273.37   14.50
   2  -2  -6  235.78   13.40
  -2  -2   6  214.88   14.20
  -2   2   5  246.88   14.20
   2   2  -5  255.17   14.50
   2   2  -5  264.47   13.50
  -2   2   5  225.38   14.70
  -2   2   5  216.88   13.90
   2   2  -5  282.87   15.20
   2   2  -5  248.38   14.70
  -2   2   5  235.18   14.40
   2  -2  -5  219.78   13.60
  -2  -2   5  252.37   14.60
   2  -2  -5  243.08   14.20
  -2  -2   5  233.98   13.10
   2  -2  -5  237.28   14.80
  -2  -2   5  239.38   14.10
   2  -2  -5  235.98   14.50
  -2  -2   5  248.98   14.60
   2   2  -4  393.16   22.60
  -2   2   4  395.26   22.20
   2   2  -4  415.06   22.40
  -2   2   4  445.66   23.00
  -2   2   4  418.06   23.10
   2   2  -4  413.86   21.50
  -2   2   4  408.36   22.30
   2   2  -4  430.56   22.90
   2  -2  -4  421.16   22.90
   2  -2  -4  397.26   22.30
  -2  -2   4  405.56   22.20
  -2  -2   4  420.16   22.60
  -2  -2   4  389.96   21.30
   2  -2  -4  432.76   22.90
   2  -2  -4  411.96   22.00
  -2  -2   4  474.75   23.00
  -2   2   3 1358.46   60.99
   2   2  -3 1193.78   59.19
   2   2  -3 1162.48   59.89
   2   2  -3 1185.08   60.39
   2   2  -3 1190.08   60.29
  -2   2   3 1169.08   60.59
  -2   2   3 1147.99   59.99
  -2   2   3 1224.68   59.99
   2  -2  -3 1211.58   60.69
  -2  -2   3 1162.68   60.09
  -2  -2   3 1148.19   59.19
   2  -2  -3 1352.26   60.79
   2  -2  -3 1156.48   59.69
  -2  -2   3 1128.29   59.69
   2  -2  -3 1162.28   60.09
  -2   2   2   21.30    3.30
  -2   2   2   28.70    3.20
   2   2  -2   25.60    2.80
  -2   2   2   19.90    2.60
  -2   2   2   27.20    2.90
   2   2  -2   25.90    3.70
   2   2  -2   15.30    2.50
  -2   2   2   25.20    3.70
   2   2  -2   22.10    2.20
  -2  -2   2   17.70    2.20
   2  -2  -2   24.10    3.70
  -2  -2   2   17.20    2.40
  -2  -2   2   27.20    2.60
   2   2  -1  303.67   15.20
  -2   2   1  269.97   15.60
   2   2  -1  284.57   16.40
   2   2  -1  280.87   15.40
  -2   2   1  302.57   16.70
  -2   2   1  308.97   16.50
   2   2  -1  293.07   15.50
  -2  -2   1  292.77   14.90
   2  -2  -1  296.87   16.60
   2  -2  -1  293.07   16.50
   2  -2  -1  322.87   15.90
   2  -2  -1  310.47   15.80
  -2   2   0  292.17   16.20
  -2   2   0  301.77   15.70
   2   2   0  295.67   14.70
  -2   2   0  306.17   15.50
   2   2   0  276.47   14.50
   2   2   0  304.77   16.10
  -2   2   0  285.47   15.80
  -2  -2   0  279.37   15.90
   2  -2   0  288.37   15.40
   2  -2   0  305.07   15.70
   2  -2   0  274.17   16.10
   2  -2   0  268.37   16.00
  -2   2  -1 1236.68   62.49
   2   2   1 1275.07   62.59
  -2   2  -1 1375.96   62.39
   2   2   1 1234.38   62.49
  -2   2  -1 1141.79   62.69
  -2   2  -1 1146.69   62.39
   2  -2   1 1237.38   62.79
   2  -2   1 1364.16   62.29
  -2  -2  -1 1229.48   62.49
   2  -2   1 1221.98   62.49
   2   2   2   67.99    5.10
  -2   2  -2   73.29    5.20
   2   2   2   58.99    4.80
  -2  -2  -2   52.89    4.60
   2   2   3  321.17   18.60
   2   2   3  337.67   18.10
  -2   2  -3  322.37   18.60
  -2   2  -3  327.47   18.50
   2   2   3  336.17   17.40
   2   2   3  333.67   17.10
  -2   2  -3  333.87   18.60
  -2   2  -3  342.77   18.50
  -2   2  -3  332.47   18.20
   2  -2   3  349.17   18.30
   2  -2   3  322.57   18.60
   2  -2   3  332.07   18.50
   2  -2   3  333.97   18.30
  -2  -2  -3  356.36   18.70
  -2  -2  -3  344.77   18.10
  -2   2  -4   11.50    2.60
   2   2   4   11.30    2.30
  -2   2  -4   12.40    2.70
  -2   2  -4   10.90    2.90
   2   2   4   11.20    1.80
  -2   2  -4   14.50    3.00
   2   2   4   15.90    3.40
  -2   2  -4   13.90    3.20
   2   2   4   10.60    2.00
   2  -2   4   12.80    2.70
   2  -2   4   13.30    2.90
   2  -2   4   13.90    3.20
   2  -2   4    8.30    2.50
  -2  -2  -4    9.50    2.50
  -2  -2  -4    9.70    1.40
  -2  -2  -4   13.30    2.40
  -2  -2  -4   11.00    1.60
   2   2   5    0.90    1.40
  -2   2  -5    0.90    1.90
  -2   2  -5   -0.70    2.30
   2   2   5    0.00    1.60
  -2   2  -5    0.20    2.30
   2   2   5    0.00    2.10
  -2   2  -5    0.50    1.80
  -2   2  -5    0.90    1.90
   2   2   5    0.10    1.70
   2  -2   5    1.10    2.10
  -2  -2  -5    1.00    1.20
   2  -2   5   -0.20    2.10
   2  -2   5    2.40    2.40
  -2  -2  -5    1.60    1.00
  -2  -2  -5   -0.20    1.60
  -2  -2  -5   -1.60    1.60
   2  -2   5   -0.70    2.40
   2   2   6  245.18   16.10
   2   2   6  243.68   15.60
  -2   2  -6  236.38   15.50
   2   2   6  263.47   14.50
  -2   2  -6  215.98   14.90
  -2   2  -6  212.38   14.30
   2   2   6  229.88   13.80
   2   2   6  220.98   14.00
  -2   2  -6  232.78   15.10
  -2   2  -6  204.48   14.50
  -2  -2  -6  287.17   13.60
   2  -2   6  284.17   15.00
   2  -2   6  258.47   15.40
  -2  -2  -6  260.97   14.00
   2  -2   6  238.98   15.00
  -2  -2  -6  220.88   15.10
   2  -2   6  255.17   15.50
  -2  -2  -6  247.68   13.60
   2   2   7  376.66   19.40
   2   2   7  344.07   20.10
   2   2   7  293.37   19.60
  -2   2  -7  368.56   21.10
  -2   2  -7  337.77   21.20
   2   2   7  356.96   21.60
  -2   2  -7  353.16   20.80
   2   2   7  348.07   22.20
  -2   2  -7  396.36   20.30
  -2   2  -7  367.76   20.80
   2  -2   7  359.46   21.30
  -2  -2  -7  349.67   19.30
   2  -2   7  358.16   21.20
   2  -2   7  354.56   20.30
  -2  -2  -7  324.87   18.90
  -2  -2  -7  362.36   19.30
  -2  -2  -7  319.17   20.80
   2   2   8  124.99    8.30
   2   2   8  119.79   10.80
  -2   2  -8  120.69   10.00
  -2   2  -8  140.99   10.20
  -2   2  -8   99.49    9.80
   2   2   8  115.09    9.20
  -2   2  -8  107.89    9.40
   2   2   8  142.09   11.00
   2   2   8  112.69    9.10
  -2   2  -8  115.89    9.00
   2  -2   8  118.79   10.50
  -2  -2  -8  114.99    8.40
   2  -2   8  121.69    9.40
   2  -2   8  117.59   10.00
  -2  -2  -8  128.89    8.70
  -2  -2  -8  104.99    8.00
  -2  -2  -8  141.19   10.70
   2  -2   8  122.49   10.30
   2   2   9    3.50    2.90
   2   2   9    6.80    4.20
  -2   2  -9   11.90    4.10
  -2   2  -9    7.00    3.50
   2   2   9    6.40    3.80
   2   2   9    7.50    2.60
  -2   2  -9    5.30    3.60
  -2   2  -9    6.60    3.70
   2   2   9    7.60    3.30
  -2   2  -9    8.80    3.20
   2  -2   9    4.20    3.60
  -2  -2  -9    5.20    2.80
  -2  -2  -9    9.40    2.50
  -2  -2  -9    7.10    3.40
  -2  -2  -9    5.70    2.70
   2  -2   9   10.10    4.50
   2  -2   9    5.90    4.60
  -2   2 -10   85.79    8.60
   2   2  10   81.99    9.40
   2   2  10  100.19   10.00
   2   2  10   88.69    8.40
  -2   2 -10   87.09    9.50
  -2   2 -10   89.89    7.80
   2   2  10   84.69    7.00
  -2   2 -10   84.29    8.70
   2   2  10   85.19    8.20
  -2   2 -10   83.69    8.80
   2  -2  10   94.29    9.30
   2  -2  10   93.49    9.90
  -2  -2 -10   85.59    7.20
  -2  -2 -10  104.29    7.60
  -2  -2 -10  101.49    7.80
  -2  -2 -10   86.39    8.80
   2  -2  10   84.39    8.90
   2  -2  10   93.89    8.70
  -2   2 -11   45.00    6.30
   2   2  11   35.70    7.50
  -2   2 -11   46.90    7.60
  -2   2 -11   55.39    7.70
  -2   2 -11   40.80    7.20
  -2   2 -11   45.90    7.80
   2   2  11   36.30    6.20
   2   2  11   48.70    8.00
   2   2  11   48.60    7.10
  -2  -2 -11   30.30    6.80
   2  -2  11   43.60    7.50
   2  -2  11   38.80    7.10
   2  -2  11   41.40    7.80
  -2  -2 -11   50.19    5.90
   2  -2  11   42.20    6.70
  -2  -2 -11   38.30    5.70
  -2  -2 -11   46.80    6.00
  -2   2 -12   39.40    7.20
  -2   2 -12   44.60    8.20
  -2   2 -12   37.90    7.30
  -2   2 -12   39.80    6.20
   2   2  12   48.00    7.50
   2   2  12   36.50    7.70
   2   2  12   55.79    7.80
   2   2  12   49.80    8.40
  -2   2 -12   37.90    7.00
   2  -2  12   42.10    6.80
   2  -2  12   36.60    7.20
   2  -2  12   51.89    8.50
  -2  -2 -12   58.99    7.10
  -2  -2 -12   44.70    6.00
   2  -2  12   50.19    8.70
  -2  -2 -12   51.99    5.90
  -2  -2 -12   51.99    8.10
  -2   2 -13   10.30    5.60
   2   2  13   30.20    6.40
  -2   2 -13   34.70    6.70
  -2   2 -13   31.70    5.60
  -2   2 -13   25.20    6.10
   2   2  13   41.60    8.60
   2   2  13   12.60    5.40
   2   2  13   29.50    7.40
  -2  -2 -13   29.90    5.20
  -2  -2 -13   13.10    6.20
   2  -2  13   41.00    8.00
  -2  -2 -13   30.60    5.50
   2  -2  13   31.30    7.60
   2  -2  13   38.50    7.30
   2  -2  13   26.00    7.20
  -2  -2 -13   36.00    5.70
  -2   2 -14  205.98   17.50
  -2   2 -14  259.17   18.20
   2   2  14  236.88   19.40
  -2   2 -14  191.98   18.60
  -2   2 -14  259.47   19.00
   2   2  14  262.67   18.30
  -2   2 -14  241.58   16.30
   2   2  14  190.78   19.90
   2   2  14  278.27   20.30
  -2  -2 -14  228.38   15.90
  -2  -2 -14  262.87   17.10
   2  -2  14  232.18   18.80
   2  -2  14  240.28   18.70
  -2  -2 -14  268.47   15.90
   2  -2  14  275.07   18.50
   2  -2  14  241.28   18.70
  -2  -2 -14  286.57   19.80
  -2   2 -15  180.18   15.20
   2   2  15  159.58   15.00
  -2   2 -15  182.08   13.60
   2   2  15  200.78   17.10
   2   2  15  165.88   14.80
  -2   2 -15  170.88   15.50
  -2   2 -15  188.78   13.60
   2   2  15  168.98   16.50
   2  -2  15  200.18   17.50
   2  -2  15  201.88   15.30
   2  -2  15  196.28   16.60
  -2  -2 -15  221.68   14.60
  -2  -2 -15  171.68   14.90
  -2  -2 -15  171.28   13.30
  -2   2 -16    6.10    4.40
  -2   2 -16    8.60    8.30
   2   2  16    4.70    5.00
   2   2  16    9.20    6.30
  -2   2 -16   13.00    4.00
   2   2  16   10.80    5.10
  -2  -2 -16    7.30    4.20
   2  -2  16   10.60    5.80
   2  -2  16    8.90    6.50
   2  -2  16   18.80    7.50
  -2  -2 -16   11.40    4.10
  -2  -2 -16   11.00    4.70
   2   2  17   24.40    7.90
  -2   2 -17   33.50    6.20
  -2   2 -17   23.50    5.50
   2   2  17   38.20    8.80
  -2   2 -17   31.00    8.00
   2   2  17   17.50    6.70
   2  -2  17   25.20    8.20
  -2  -2 -17   32.00    6.80
   2  -2  17   26.90    8.50
  -2  -2 -17   40.00    9.90
   2  -2  17   38.30    8.60
  -2  -2 -17   30.00    5.80
   2   2  18   17.70    7.00
  -2   2 -18   18.50    6.40
  -2   2 -18   15.10    4.90
   2   2  18   37.00    9.90
   2   2  18   28.00    7.30
  -2   2 -18   18.50    5.20
  -2  -2 -18   23.00    6.40
   2  -2  18   18.10    7.10
  -2  -2 -18   14.10    4.80
   2  -2  18    6.70    6.80
  -2  -2 -18   27.50    5.60
   2  -2  18   18.10    7.60
  -2   2 -19    5.00    5.40
   2   2  19    8.90    6.20
  -2   2 -19    9.20    3.90
   2   2  19    6.40    5.60
  -2   2 -19    7.80    4.60
   2   2  19    2.60    4.40
   2  -2  19    6.70    6.40
   2  -2  19    9.90    7.10
  -2  -2 -19    2.10    4.50
  -2  -2 -19    2.80    3.60
   2  -2  19   -1.00    5.40
  -2  -2 -19    7.50    5.20
  -2   2 -20    3.50    4.70
   2   2  20    4.00    5.90
   2   2  20   18.50    6.40
  -2   2 -20    0.60    4.90
  -2   2 -20   18.70    5.20
  -2  -2 -20   -3.80    4.30
  -2  -2 -20   12.80    5.20
   2  -2  20   14.50    7.30
   2  -2  20    4.00    7.50
   2  -2  20   19.90    7.90
  -2   2 -21    3.60    5.20
   2   2  21   15.50    6.20
  -2   2 -21    0.30    4.60
   2   2  21    8.70    6.40
  -2  -2 -21    3.70    4.50
   2  -2  21    0.20    6.80
  -2  -2 -21    0.30    5.50
   2  -2  21    3.50    7.70
   2  -2  21   -2.50    5.50
   2   3 -21   13.90    6.40
  -2   3  21   27.90    7.80
   2   3 -21   20.70    6.60
  -2   3  21   33.10    9.10
  -2   3  21   14.10   14.20
   2  -3 -21   31.20    7.30
   2  -3 -21    8.50    7.00
  -2  -3  21   28.70    8.50
  -2   3  20    8.30    6.70
  -2   3  20    9.40    6.70
   2   3 -20   13.30    5.60
  -2   3  20   16.00    6.20
  -2  -3  20    6.50    7.10
   2  -3 -20    0.60    6.60
  -2  -3  20   12.30    6.00
  -2  -3  20   10.70    5.90
  -2   3  19   -0.30    5.10
  -2   3  19    1.60    6.80
  -2   3  19    4.80    5.00
   2   3 -19   -6.20    4.10
  -2  -3  19   -0.30    5.60
  -2  -3  19    0.20    4.90
   2  -3 -19    8.20    5.00
   2  -3 -19   -2.70    5.40
  -2  -3  19   -8.30    4.40
  -2   3  18   18.90    7.50
   2   3 -18   29.10    7.10
  -2   3  18   23.20    7.70
  -2   3  18   10.00    5.90
   2   3 -18   24.60    7.10
  -2  -3  18   23.90    9.10
   2  -3 -18   23.00    5.80
  -2  -3  18   21.90    6.70
   2  -3 -18   24.90    6.60
   2  -3 -18   34.40    6.50
  -2  -3  18   17.60    7.70
  -2   3  17    0.80    6.30
  -2   3  17    3.90    4.60
  -2   3  17   -6.20    4.40
   2   3 -17   -4.90    4.40
   2   3 -17    4.80    4.40
   2  -3 -17    8.80    4.80
  -2  -3  17   -3.40    4.90
   2  -3 -17    3.70    4.70
   2  -3 -17   -2.10    3.30
  -2  -3  17    3.60    4.90
  -2  -3  17   -2.60    5.50
  -2   3  16   15.20    6.60
   2   3 -16    8.20    4.90
  -2   3  16    6.70    5.80
  -2  -3  16   12.50    5.00
  -2  -3  16    9.80    6.40
  -2  -3  16   10.40    6.20
   2  -3 -16    7.90    4.80
   2  -3 -16   16.90    5.40
   2  -3 -16    9.90    4.00
   2   3 -15  142.49   14.40
  -2   3  15  151.28   12.70
  -2   3  15  180.38   14.80
  -2   3  15  161.58   13.80
  -2   3  15  183.68   19.10
  -2   3  15  164.58   15.80
   2  -3 -15  160.28   12.50
  -2  -3  15  147.49   14.50
  -2  -3  15  161.28   13.00
  -2  -3  15  153.48   15.00
   2  -3 -15  158.78   13.50
   2  -3 -15  160.98   13.30
  -2   3  14  666.13   37.40
   2   3 -14  596.04   37.40
   2   3 -14  524.65   36.40
  -2   3  14  622.74   35.50
  -2   3  14  597.34   38.90
   2   3 -14  587.84   38.00
  -2   3  14  632.84   39.10
  -2   3  14  654.33   37.10
   2  -3 -14  609.44   35.90
  -2  -3  14  746.13   36.00
  -2  -3  14  626.74   37.60
   2  -3 -14  675.13   36.00
  -2  -3  14  633.64   37.00
   2  -3 -14  594.54   34.80
   2  -3 -14  585.64   37.50
  -2  -3  14  605.54   37.50
   2   3 -13  498.85   31.20
  -2   3  13  545.75   33.50
  -2   3  13  450.45   30.50
  -2   3  13  571.34   30.30
  -2   3  13  477.35   32.20
   2   3 -13  528.45   31.90
   2   3 -13  442.96   31.40
  -2   3  13  515.45   30.90
  -2  -3  13  516.65   31.70
   2  -3 -13  552.14   30.30
   2  -3 -13  538.45   32.10
   2  -3 -13  572.84   29.60
  -2  -3  13  498.15   31.70
  -2  -3  13  467.15   29.00
  -2  -3  13  489.05   30.80
   2  -3 -13  529.15   30.30
   2   3 -12   44.60    7.40
  -2   3  12   44.60    7.10
  -2   3  12   47.50    7.60
   2   3 -12   49.20    8.20
  -2   3  12   43.70    8.20
  -2   3  12   42.20    6.90
   2   3 -12   35.90    6.00
   2   3 -12   46.00    8.20
  -2  -3  12   37.90    7.70
   2  -3 -12   40.30    6.70
  -2  -3  12   42.50    7.90
  -2  -3  12   65.89    8.70
  -2  -3  12   48.30    6.50
   2  -3 -12   34.40    7.10
   2  -3 -12   50.29    7.10
   2  -3 -12   41.50    5.70
  -2   3  11  118.99    9.60
  -2   3  11  106.69   10.60
  -2   3  11   86.69    9.00
   2   3 -11   95.89   10.20
   2   3 -11   91.29   10.00
  -2   3  11   99.09    9.10
   2   3 -11   99.69    8.90
   2   3 -11   90.39    9.10
  -2  -3  11   90.49    9.80
   2  -3 -11   87.19    8.50
  -2  -3  11  100.59    9.70
   2  -3 -11  100.69    9.30
   2  -3 -11  101.09   10.00
  -2  -3  11   99.69    8.20
   2  -3 -11   90.59    7.90
  -2  -3  11  115.19   10.20
   2   3 -10   98.39   10.70
  -2   3  10  116.19   11.00
   2   3 -10  109.89   10.10
  -2   3  10  130.69   10.20
   2   3 -10  111.39    9.30
   2   3 -10  111.79   10.60
  -2   3  10  114.09    9.60
   2  -3 -10  120.99    8.80
   2  -3 -10  127.49   10.30
  -2  -3  10  100.59    9.80
  -2  -3  10  121.39   10.50
   2  -3 -10  110.19   10.30
  -2  -3  10  122.59   11.30
   2  -3 -10  113.59    9.40
  -2  -3  10  113.99    8.80
   2   3  -9   37.40    6.40
  -2   3   9   43.80    6.30
   2   3  -9   37.50    5.30
  -2   3   9   49.99    6.60
  -2   3   9   42.20    6.10
   2   3  -9   41.50    6.90
   2   3  -9   49.30    7.30
  -2   3   9   50.69    7.70
  -2  -3   9   37.50    6.40
  -2  -3   9   39.20    6.50
   2  -3  -9   43.10    6.50
   2  -3  -9   50.79    7.00
  -2  -3   9   48.50    5.10
   2  -3  -9   41.00    6.00
  -2  -3   9   37.70    6.40
   2   3  -8   80.49    6.60
   2   3  -8   80.39    8.10
   2   3  -8   74.39    7.70
  -2   3   8   72.89    7.10
   2   3  -8   88.39    8.30
  -2   3   8   66.69    6.90
  -2   3   8   76.89    7.50
  -2   3   8   81.89    8.20
   2  -3  -8   70.29    6.80
   2  -3  -8   60.79    7.40
   2  -3  -8   70.39    6.30
  -2  -3   8   70.99    6.10
  -2  -3   8   66.79    7.60
  -2  -3   8   80.29    8.50
  -2  -3   8   74.09    7.60
   2  -3  -8   70.49    9.00
   2   3  -7  548.05   30.80
  -2   3   7  477.35   28.10
   2   3  -7  516.15   29.20
  -2   3   7  469.45   27.80
   2   3  -7  526.45   28.60
   2   3  -7  479.65   27.00
  -2   3   7  498.45   29.30
   2  -3  -7  518.95   28.90
   2  -3  -7  519.85   28.40
   2  -3  -7  471.75   27.70
  -2  -3   7  513.15   26.80
  -2  -3   7  507.05   27.90
  -2  -3   7  530.85   28.80
  -2  -3   7  485.45   28.60
   2  -3  -7  524.35   27.10
   2   3  -6  595.84   32.60
  -2   3   6  689.33   33.90
   2   3  -6  610.74   31.20
   2   3  -6  590.34   33.00
   2   3  -6  576.34   32.80
  -2   3   6  517.95   32.10
  -2   3   6  560.74   32.00
  -2   3   6  641.54   32.20
   2  -3  -6  590.64   32.70
   2  -3  -6  613.54   31.30
   2  -3  -6  565.94   32.70
  -2  -3   6  586.64   31.90
  -2  -3   6  597.24   30.90
   2  -3  -6  627.04   32.10
  -2  -3   6  608.94   32.80
  -2  -3   6  576.64   32.60
  -2   3   5  118.29    9.20
   2   3  -5  109.39    9.00
   2   3  -5  105.19    7.00
   2   3  -5  114.69    8.90
  -2   3   5  100.99    8.80
   2   3  -5  118.49    8.80
  -2   3   5  111.99    7.80
   2   3  -5  107.69    8.50
  -2   3   5  110.79    7.80
   2  -3  -5  101.39    8.80
  -2  -3   5   98.09    8.20
   2  -3  -5  102.69    7.20
   2  -3  -5  102.19    8.40
  -2  -3   5   96.69    7.00
   2  -3  -5  119.89    8.10
  -2  -3   5  115.89    8.20
   2   3  -4   24.10    4.50
   2   3  -4   24.80    3.90
  -2   3   4   27.00    3.50
   2   3  -4   22.40    2.80
   2   3  -4   21.30    3.80
   2   3  -4   17.10    4.10
  -2   3   4   21.80    3.50
  -2  -3   4   22.20    3.50
   2  -3  -4   17.60    3.10
   2  -3  -4   19.10    4.20
   2  -3  -4   22.50    3.10
  -2  -3   4   17.00    3.40
  -2  -3   4   22.10    3.00
   2   3  -3   19.20    3.30
  -2   3   3   20.60    3.80
   2   3  -3   23.40    4.10
   2   3  -3   19.90    2.60
  -2   3   3   25.50    3.20
   2   3  -3   16.60    3.10
  -2   3   3   25.80    4.60
  -2   3   3   20.10    3.00
  -2  -3   3   17.60    2.70
   2  -3  -3   20.80    2.80
   2  -3  -3   17.80    3.50
   2  -3  -3   13.70    2.70
  -2  -3   3   20.20    2.70
  -2  -3   3   21.20    3.20
  -2   3   2  395.96   23.40
   2   3  -2  448.96   22.10
  -2   3   2  422.46   22.40
  -2   3   2  374.86   23.00
   2   3  -2  427.06   22.50
  -2   3   2  435.96   23.70
   2   3  -2  427.86   22.10
  -2   3   2  442.96   22.50
   2   3  -2  418.06   23.50
   2  -3  -2  436.66   23.60
   2  -3  -2  430.16   22.30
   2  -3  -2  441.06   22.40
  -2  -3   2  380.06   21.60
  -2  -3   2  430.46   22.20
  -2   3   1  132.59    8.00
   2   3  -1  117.49    7.10
  -2   3   1  135.79    7.80
   2   3  -1  134.79    9.00
   2   3  -1  114.09    7.60
  -2   3   1  118.09    9.00
  -2   3   1  122.79    8.50
   2   3  -1  116.99    7.50
  -2  -3   1  114.99    6.90
   2  -3  -1  120.39    7.70
  -2  -3   1  128.79    8.80
  -2  -3   1  126.29    6.70
   2  -3  -1  125.79    8.90
   2  -3  -1  123.59    7.60
  -2   3   0  136.29    9.30
   2   3   0  121.89    8.90
  -2   3   0  112.59    8.30
  -2   3   0  134.39    8.30
  -2   3   0  138.09    8.10
   2   3   0  126.49    7.50
   2   3   0  126.39    7.20
  -2  -3   0  129.19    8.80
   2  -3   0  125.29    7.90
   2  -3   0  128.79    9.10
   2  -3   0  138.39    9.00
   2  -3   0  125.59    8.10
  -2   3  -1 1312.17   67.69
  -2   3  -1 1401.16   67.79
   2   3   1 1348.97   66.39
  -2   3  -1 1314.97   68.39
   2   3   1 1358.76   68.19
   2   3   1 1340.17   66.39
  -2   3  -1 1247.88   67.19
   2  -3   1 1343.87   67.69
   2  -3   1 1298.77   67.19
  -2  -3  -1 1407.86   68.19
   2  -3   1 1341.57   67.99
   2  -3   1 1394.36   68.49
   2   3   2  749.42   37.50
   2   3   2  705.83   39.20
   2   3   2  772.12   39.30
  -2   3  -2  743.33   39.60
  -2   3  -2  707.03   38.70
   2   3   2  790.72   37.70
  -2   3  -2  789.72   38.90
  -2   3  -2  778.82   39.10
   2  -3   2  738.53   39.00
   2  -3   2  704.43   38.50
  -2  -3  -2  765.32   39.20
   2  -3   2  688.43   38.90
   2  -3   2  830.42   39.80
  -2   3  -3  193.38   12.20
  -2   3  -3  183.88   11.80
   2   3   3  198.58   12.00
   2   3   3  179.18   10.20
   2   3   3  171.08    9.90
  -2   3  -3  186.88   11.60
   2   3   3  185.18   11.60
  -2   3  -3  186.38   11.30
  -2   3  -3  185.08   11.70
  -2  -3  -3  178.98   11.50
   2  -3   3  189.18   11.50
   2  -3   3  189.38   11.70
   2  -3   3  179.58   11.90
   2  -3   3  179.08   11.10
   2   3   4  133.39    9.30
  -2   3  -4  127.29    9.40
  -2   3  -4  129.69    8.80
   2   3   4  136.29    9.70
   2   3   4  122.49    7.90
   2   3   4  138.49    7.70
  -2   3  -4  144.09    9.80
  -2   3  -4  138.89    9.90
  -2   3  -4  119.89    9.20
  -2  -3  -4  124.69    9.00
   2  -3   4  107.79    8.70
   2  -3   4  118.19    9.40
   2  -3   4  145.49    9.20
   2  -3   4  118.39    9.30
  -2  -3  -4  115.69    9.20
  -2   3  -5   57.09    6.10
   2   3   5   61.09    5.40
   2   3   5   60.29    5.20
   2   3   5   69.19    7.50
  -2   3  -5   77.49    7.50
  -2   3  -5   60.49    6.40
   2   3   5   84.39    7.10
  -2   3  -5   60.19    8.50
  -2  -3  -5   66.19    7.00
  -2  -3  -5   76.99    6.80
   2  -3   5   70.99    6.50
   2  -3   5   65.59    6.80
   2  -3   5   64.99    6.60
  -2   3  -6  305.17   19.80
  -2   3  -6  282.77   18.50
   2   3   6  324.57   17.20
   2   3   6  306.57   17.40
  -2   3  -6  292.67   17.60
   2   3   6  282.67   16.60
   2   3   6  267.47   18.30
  -2   3  -6  324.47   18.20
  -2   3  -6  309.07   18.30
   2  -3   6  285.17   17.90
   2  -3   6  278.07   18.20
  -2  -3  -6  269.47   15.40
  -2  -3  -6  313.57   18.30
  -2  -3  -6  297.57   17.20
   2  -3   6  303.87   17.40
   2   3   7   51.09    7.20
  -2   3  -7   52.69    6.40
   2   3   7   51.19    5.70
  -2   3  -7   45.20    7.00
  -2   3  -7   35.70    5.80
  -2   3  -7   33.50    5.40
  -2   3  -7   50.39    7.50
   2   3   7   42.10    5.40
   2   3   7   45.00    5.40
  -2  -3  -7   37.10    3.40
   2  -3   7   35.20    6.20
  -2  -3  -7   51.49    6.10
   2  -3   7   46.10    6.80
  -2  -3  -7   45.70    5.50
   2  -3   7   41.70    5.50
   2  -3   7   52.49    6.90
  -2  -3  -7   38.00    3.90
  -2   3  -8    0.10    3.30
   2   3   8    0.80    3.00
  -2   3  -8    2.40    2.70
  -2   3  -8    0.10    3.10
   2   3   8   -0.30    2.10
   2   3   8   -1.60    2.00
  -2   3  -8    1.10    2.40
  -2   3  -8   -2.10    2.50
   2   3   8    1.00    2.30
  -2  -3  -8    3.20    2.60
   2  -3   8   -5.00    3.10
  -2  -3  -8    3.20    2.00
  -2  -3  -8    0.20    1.30
   2  -3   8    3.60    3.30
  -2  -3  -8    0.20    2.20
   2  -3   8    0.30    2.60
   2  -3   8    4.20    3.80
   2   3   9  663.33   36.00
   2   3   9  604.04   35.20
  -2   3  -9  616.04   35.80
  -2   3  -9  603.24   36.10
   2   3   9  579.14   34.20
  -2   3  -9  672.03   37.50
  -2   3  -9  742.63   36.30
  -2   3  -9  657.93   36.50
   2   3   9  658.43   38.10
   2   3   9  721.93   37.90
   2  -3   9  679.73   36.70
   2  -3   9  621.94   35.80
  -2  -3  -9  655.63   33.60
  -2  -3  -9  601.24   36.40
   2  -3   9  616.34   35.30
  -2  -3  -9  643.44   34.60
  -2  -3  -9  657.53   34.00
   2  -3   9  677.33   37.10
   2   3  10    6.20    4.40
  -2   3 -10    8.70    4.40
  -2   3 -10    3.20    3.10
   2   3  10    3.20    2.80
  -2   3 -10    7.30    3.70
  -2   3 -10    4.80    3.50
   2   3  10    9.80    3.40
  -2   3 -10   14.50    4.30
   2   3  10    3.30    4.40
   2   3  10    2.30    3.20
  -2  -3 -10    2.90    2.30
  -2  -3 -10    8.30    2.80
   2  -3  10    7.30    4.30
   2  -3  10    8.20    3.90
   2  -3  10    4.30    3.10
   2  -3  10   26.00    6.50
  -2  -3 -10   10.00    3.50
  -2  -3 -10    9.70    4.30
  -2   3 -11   19.40    6.10
   2   3  11   25.50    5.90
   2   3  11   26.50    5.40
   2   3  11   35.00    5.10
  -2   3 -11   24.00    5.40
  -2   3 -11   27.80    5.00
   2   3  11   22.20    4.80
  -2   3 -11   27.40    6.10
  -2   3 -11   17.30    5.20
   2   3  11   37.70    7.40
  -2  -3 -11   23.70    5.60
   2  -3  11   39.20    7.20
   2  -3  11   31.30    5.60
  -2  -3 -11   30.40    5.00
   2  -3  11   27.70    6.70
   2  -3  11   32.30    6.80
  -2  -3 -11   26.70    4.00
  -2  -3 -11   22.90    4.00
   2   3  12    3.90    4.70
  -2   3 -12    9.10    4.50
   2   3  12    8.30    4.90
   2   3  12    6.70    3.60
  -2   3 -12   12.30    5.30
  -2   3 -12    5.60    3.80
   2   3  12    9.60    4.00
   2   3  12   10.10    3.10
   2  -3  12    4.60    3.90
   2  -3  12    2.60    5.10
  -2  -3 -12    8.70    2.70
  -2  -3 -12   10.80    4.70
  -2  -3 -12    9.40    3.60
   2  -3  12    5.70    5.50
   2  -3  12   22.30    8.70
  -2  -3 -12    8.40    3.50
  -2   3 -13   49.60    7.80
  -2   3 -13   39.90    8.10
   2   3  13   70.19   11.70
   2   3  13   50.39    6.40
  -2   3 -13   38.80    7.80
   2   3  13   48.80    8.00
   2   3  13   49.50    7.80
   2   3  13   57.69   10.30
  -2   3 -13   50.49    8.90
  -2   3 -13   44.00    7.90
  -2  -3 -13   47.10    6.10
   2  -3  13   58.59    8.50
  -2  -3 -13   57.29    9.50
   2  -3  13   43.00    8.40
   2  -3  13   59.49    9.70
   2  -3  13   58.29    9.40
   2   3  14   67.19   11.50
  -2   3 -14   79.09   11.00
  -2   3 -14   70.19   10.70
  -2   3 -14   77.99   10.70
  -2   3 -14   56.29   11.30
   2   3  14   81.49   12.20
   2   3  14   73.39   12.60
   2   3  14   69.69   10.10
  -2   3 -14   78.79    8.80
   2  -3  14   66.69    9.20
  -2  -3 -14   69.79    7.70
  -2  -3 -14   68.99    7.60
  -2  -3 -14   74.09   10.90
   2  -3  14   67.89   11.00
   2  -3  14   94.29   17.90
  -2  -3 -14   72.19    7.00
   2  -3  14   83.79   11.50
   2   3  15  169.08   14.50
  -2   3 -15  173.38   13.40
  -2   3 -15  145.89   15.80
   2   3  15  197.78   15.00
   2   3  15  170.58   16.50
   2   3  15  167.38   18.50
   2  -3  15  153.68   15.40
   2  -3  15  156.18   15.00
  -2  -3 -15  169.58   12.40
  -2  -3 -15  174.98   12.80
  -2  -3 -15  174.48   12.20
   2  -3  15  155.88   14.10
  -2   3 -16   45.20    8.00
   2   3  16   50.89   10.40
   2   3  16   60.39   10.00
  -2   3 -16   44.90    9.00
   2   3  16   48.90   10.10
  -2   3 -16   73.09   10.80
  -2  -3 -16   56.09    7.20
   2  -3  16   64.59   10.40
   2  -3  16   63.09   11.10
  -2  -3 -16   59.89    7.80
   2  -3  16   38.70    8.50
  -2  -3 -16   56.19    7.20
  -2   3 -17    3.00    4.10
   2   3  17   -5.20    3.90
   2   3  17   -7.70    4.80
  -2   3 -17   -1.00    3.90
   2   3  17    4.40    5.20
   2  -3  17    6.50    6.50
  -2  -3 -17   -0.90    3.00
   2  -3  17    2.40    5.30
  -2  -3 -17   -6.30    3.30
  -2  -3 -17    2.20    3.30
   2  -3  17    9.60    6.90
   2   3  18   15.00    7.20
  -2   3 -18   -0.30    4.10
  -2   3 -18    3.10    5.00
   2   3  18    1.20    6.10
  -2   3 -18    9.50    4.20
   2   3  18    9.40    5.80
  -2  -3 -18    7.10    3.40
   2  -3  18    8.80    5.60
  -2  -3 -18   -5.10    3.90
   2  -3  18  -11.20    5.80
  -2  -3 -18    0.60    3.40
   2  -3  18    6.10    6.80
  -2   3 -19    1.80    4.20
  -2   3 -19    0.40    4.20
   2   3  19    3.40    4.40
   2   3  19    5.30    6.80
  -2   3 -19    0.10    3.80
   2   3  19    6.40    6.70
   2  -3  19   -2.50    5.00
  -2  -3 -19    5.40    4.00
   2  -3  19   -9.10    5.70
   2  -3  19    5.40    7.20
  -2  -3 -19   -2.90    3.30
   2   3  20   13.40    5.90
  -2   3 -20    4.50    5.10
  -2   3 -20    1.40    4.40
   2   3  20   10.40    5.90
   2   3  20    6.40    7.40
  -2   3 -20    4.50    4.50
   2  -3  20    0.90    5.70
   2  -3  20    7.20    6.90
   2  -3  20   -1.50    6.90
  -2  -3 -20    3.40    4.40
  -2  -3 -20    8.20    4.70
  -2  -3 -20   15.00    4.70
  -2   3 -21    3.30    5.50
   2   3  21   14.60    6.60
   2   3  21    5.80    8.00
  -2   3 -21    1.30    5.00
   2   3  21   -3.20    5.20
  -2   3 -21   14.50    6.00
  -2  -3 -21  -10.50    4.60
  -2  -3 -21    6.30    5.00
   2  -3  21   -9.70    5.90
   2  -3  21   -3.00    7.00
   2  -3  21    9.60    7.30
  -2   4  21   -1.90    6.50
   2   4 -21    9.00    5.90
  -2   4  21    8.30    9.20
  -2   4  21   24.00    9.40
   2   4 -21   29.30    8.20
   2  -4 -21    2.10    6.60
  -2  -4  21   18.00    8.20
   2  -4 -21   13.50    5.80
  -2  -4  21   13.90    7.60
  -2  -4  21    7.60    5.40
   2   4 -20   -2.00    5.00
  -2   4  20    1.00    5.70
   2   4 -20    4.50    5.40
  -2   4  20   15.50    7.30
  -2   4  20    6.20    5.10
  -2  -4  20   -5.50    5.80
   2  -4 -20   -7.20    6.00
  -2  -4  20   -0.30    6.90
  -2  -4  20    2.10    5.70
   2  -4 -20    6.30    4.40
  -2   4  19   -7.50    5.00
   2   4 -19   -0.50    4.80
   2   4 -19   10.90    5.60
  -2   4  19    8.20    7.30
  -2   4  19    3.10    4.60
  -2  -4  19   -3.90    4.80
   2  -4 -19    3.20    3.90
  -2  -4  19    7.70    6.50
   2  -4 -19   -0.70    5.70
  -2  -4  19    2.30    5.20
   2  -4 -19    6.70    4.40
   2   4 -18   12.00   10.20
  -2   4  18   16.10    7.20
  -2   4  18   -1.30    5.60
  -2   4  18    8.50    5.80
   2   4 -18   10.10    5.30
  -2  -4  18    8.50    6.10
   2  -4 -18   10.90    3.90
  -2  -4  18    7.20    5.30
   2  -4 -18   12.70    4.90
  -2  -4  18    8.60    6.40
  -2   4  17   13.80    5.10
   2   4 -17    7.10    6.10
   2   4 -17   -4.90    4.00
  -2   4  17    6.30    4.50
  -2   4  17   -2.00    4.80
  -2   4  17   -4.70    4.50
   2  -4 -17   -3.00    4.70
  -2  -4  17   -4.20    5.10
   2  -4 -17    3.30    4.00
   2  -4 -17    9.60    3.80
  -2  -4  17    6.50    7.30
  -2  -4  17    3.50    4.50
  -2   4  16   53.19   11.30
   2   4 -16   58.29    9.40
  -2   4  16   52.99   10.70
  -2   4  16   58.09   10.00
  -2   4  16   60.99    8.70
   2   4 -16   67.59   11.30
  -2  -4  16   56.09    8.10
   2  -4 -16   48.40    8.50
   2  -4 -16   56.39    8.30
   2  -4 -16   62.79    7.10
  -2  -4  16   77.89   11.10
  -2  -4  16   43.10    9.60
  -2   4  15   11.40    7.50
   2   4 -15   26.20    7.70
  -2   4  15   15.50    6.60
  -2   4  15   22.00    5.40
   2   4 -15   27.70    6.80
  -2   4  15   29.60    6.50
  -2   4  15   23.80    6.50
  -2  -4  15   21.00    7.60
   2  -4 -15   28.40    5.10
   2  -4 -15   36.70    6.30
   2  -4 -15   18.80    6.30
  -2  -4  15   24.90    5.60
   2   4 -14   66.19    9.30
  -2   4  14   70.09    9.20
  -2   4  14   63.59   11.40
   2   4 -14   71.19   10.00
   2   4 -14  113.89   13.40
  -2   4  14   81.09   10.50
  -2   4  14   70.79   10.70
  -2  -4  14   68.79   11.00
  -2  -4  14   81.59   11.40
   2  -4 -14   67.89    7.50
   2  -4 -14   80.99    8.40
  -2  -4  14   71.29    8.00
  -2  -4  14   62.09    9.80
   2  -4 -14   74.49    9.70
   2   4 -13  369.56   25.50
  -2   4  13  343.27   26.00
  -2   4  13  341.27   23.90
   2   4 -13  384.66   25.40
   2   4 -13  392.96   24.10
  -2   4  13  359.26   23.80
  -2   4  13  424.66   25.50
   2   4 -13  439.46   25.60
   2   4 -13  377.16   26.60
  -2  -4  13  363.86   25.60
  -2  -4  13  383.56   22.90
   2  -4 -13  411.66   23.90
  -2  -4  13  418.76   25.00
   2  -4 -13  378.16   22.50
   2  -4 -13  380.76   25.60
   2  -4 -13  392.66   24.30
  -2  -4  13  382.56   25.40
   2   4 -12  143.39   13.60
   2   4 -12  163.08   15.20
  -2   4  12  175.08   15.80
   2   4 -12  214.48   15.00
  -2   4  12  187.08   14.00
  -2   4  12  153.98   13.50
   2   4 -12  167.08   14.50
   2   4 -12  193.18   13.50
  -2   4  12  187.58   13.90
   2  -4 -12  177.98   12.10
   2  -4 -12  168.18   13.90
  -2  -4  12  171.98   14.70
   2  -4 -12  203.08   15.40
  -2  -4  12  173.18   15.20
   2  -4 -12  183.48   13.10
  -2  -4  12  185.28   12.50
  -2  -4  12  159.78   13.80
   2   4 -11   27.90    5.00
   2   4 -11   23.30    6.40
   2   4 -11   30.80    5.80
  -2   4  11   27.40    5.50
  -2   4  11   24.50    5.30
  -2   4  11   18.70    5.30
   2   4 -11   24.40    5.80
   2   4 -11   17.00    5.50
  -2   4  11   20.40    6.10
  -2  -4  11   26.90    6.40
  -2  -4  11   29.30    4.90
   2  -4 -11   29.10    5.80
  -2  -4  11   15.20    5.60
   2  -4 -11   23.50    5.70
  -2  -4  11   18.30    5.80
   2  -4 -11   27.00    4.30
   2   4 -10    0.60    3.70
   2   4 -10   10.00    4.40
  -2   4  10    4.70    3.20
  -2   4  10    8.10    4.60
   2   4 -10    7.20    4.10
   2   4 -10    2.70    2.40
  -2   4  10    7.30    3.30
  -2   4  10    5.90    3.50
   2   4 -10    3.50    4.60
   2  -4 -10   10.20    3.30
   2  -4 -10    5.50    3.40
  -2  -4  10    5.50    4.00
  -2  -4  10    6.50    2.80
   2  -4 -10    2.90    3.80
   2  -4 -10    7.90    2.70
  -2  -4  10    4.80    4.80
  -2  -4  10    8.30    3.60
   2   4  -9  128.59   11.90
   2   4  -9  160.08   12.20
   2   4  -9  146.39   10.20
  -2   4   9  161.78   11.80
  -2   4   9  147.89   12.70
   2   4  -9  152.48   11.80
   2   4  -9  142.39   11.90
  -2   4   9  136.99   10.80
  -2   4   9  139.19   10.70
   2  -4  -9  141.99    9.60
   2  -4  -9  127.59   10.00
  -2  -4   9  150.28   11.30
  -2  -4   9  130.29   11.70
  -2  -4   9  150.78    9.90
  -2  -4   9  148.09   11.50
   2  -4  -9  128.69   11.30
   2  -4  -9  124.39   11.00
  -2   4   8  394.16   22.90
   2   4  -8  397.66   23.00
  -2   4   8  356.96   23.60
  -2   4   8  346.37   21.90
  -2   4   8  366.06   22.00
   2   4  -8  397.36   23.40
   2   4  -8  381.86   23.30
   2   4  -8  372.16   21.20
   2   4  -8  348.77   23.40
  -2  -4   8  402.86   22.20
   2  -4  -8  403.36   23.30
   2  -4  -8  342.47   20.70
  -2  -4   8  392.56   21.00
  -2  -4   8  383.76   22.90
   2  -4  -8  371.16   21.60
   2  -4  -8  373.86   22.80
   2   4  -7   16.50    4.90
  -2   4   7   11.30    3.40
   2   4  -7   14.30    4.20
  -2   4   7    7.00    3.60
   2   4  -7   13.10    3.20
   2   4  -7    8.40    3.70
   2   4  -7    8.90    3.80
  -2   4   7   15.20    3.40
  -2   4   7   10.20    4.20
  -2  -4   7   22.00    4.70
  -2  -4   7   11.40    2.80
   2  -4  -7    8.70    3.60
   2  -4  -7   15.50    4.40
   2  -4  -7   13.40    3.20
   2  -4  -7   14.10    3.00
   2   4  -6  103.29    9.80
   2   4  -6  109.59    9.90
   2   4  -6  119.19    9.70
  -2   4   6  127.99    9.90
   2   4  -6  101.29    7.50
  -2   4   6  101.49    8.20
   2   4  -6  109.29    9.20
  -2   4   6   99.29    8.10
  -2   4   6  106.09   11.10
   2  -4  -6  119.99    9.40
   2  -4  -6  124.19    8.40
  -2  -4   6  111.29   12.50
   2  -4  -6  111.09    9.50
  -2  -4   6  105.79    7.70
  -2  -4   6  106.69    8.40
   2   4  -5  583.74   32.30
   2   4  -5  569.64   31.60
   2   4  -5  596.34   29.90
   2   4  -5  566.34   31.80
  -2   4   5  548.65   32.10
  -2   4   5  496.35   31.60
  -2   4   5  616.04   30.70
   2   4  -5  575.74   33.70
  -2   4   5  595.74   30.70
  -2  -4   5  549.74   30.20
   2  -4  -5  538.25   31.60
   2  -4  -5  552.34   29.80
  -2  -4   5  578.74   31.20
   2  -4  -5  599.74   30.60
  -2  -4   5  574.94   30.10
   2   4  -4  135.69    8.50
  -2   4   4  124.39    8.90
  -2   4   4  137.49   11.70
   2   4  -4  130.59    9.80
   2   4  -4  140.39   10.60
  -2   4   4  136.99   11.00
   2   4  -4  130.79    9.50
  -2   4   4  145.49    9.30
   2   4  -4  130.69   12.10
  -2  -4   4  121.69    8.70
  -2  -4   4  114.49    8.60
   2  -4  -4  128.99   10.60
  -2  -4   4  123.89    9.20
   2  -4  -4  140.89    9.10
   2  -4  -4  140.99    8.70
   2   4  -3  404.26   22.20
   2   4  -3  414.06   21.60
  -2   4   3  387.86   23.60
  -2   4   3  427.36   22.10
  -2   4   3  375.36   21.90
  -2   4   3  399.76   28.50
   2   4  -3  382.46   23.60
  -2   4   3  453.15   23.80
   2   4  -3  397.96   22.50
   2  -4  -3  393.36   21.90
  -2  -4   3  391.06   22.00
   2  -4  -3  415.46   21.70
  -2  -4   3  374.86   21.30
   2  -4  -3  420.36   23.90
  -2  -4   3  405.96   22.00
  -2   4   2 1090.09   53.69
   2   4  -2 1047.00   52.29
  -2   4   2 1041.30   53.89
   2   4  -2 1030.40   51.79
  -2   4   2  941.21   51.89
   2   4  -2 1053.99   51.99
   2   4  -2 1046.20   53.79
  -2   4   2 1025.30   52.09
  -2   4   2 1026.50   53.39
  -2  -4   2 1033.90   51.59
  -2  -4   2  949.31   50.99
   2  -4  -2 1019.10   51.89
   2  -4  -2 1051.49   51.89
  -2  -4   2  943.51   53.39
  -2   4   1   73.79    8.60
  -2   4   1   82.59    6.40
   2   4  -1   64.19    8.00
   2   4  -1   71.89    6.50
   2   4  -1   73.69    5.90
   2   4  -1   67.39    5.40
  -2   4   1   64.89    5.80
  -2   4   1   68.59    6.90
   2  -4  -1   76.99    5.80
  -2  -4   1   71.99    5.00
   2  -4  -1   74.69    6.10
  -2  -4   1   69.19    4.60
  -2  -4   1   69.99    9.60
   2   4   0  270.27   13.90
  -2   4   0  259.27   16.70
   2   4   0  268.67   14.30
   2   4   0  279.87   16.80
   2   4   0  240.58   15.20
  -2   4   0  229.98   15.40
  -2   4   0  246.98   14.60
  -2   4   0  265.17   15.10
   2  -4   0  250.17   14.80
  -2  -4   0  255.47   16.40
   2  -4   0  232.18   14.30
   2  -4   0  239.18   16.00
  -2   4  -1  144.99   10.20
  -2   4  -1  154.08    9.70
   2   4   1  138.99    8.60
   2   4   1  147.79   11.30
   2   4   1  141.19    8.40
  -2   4  -1  128.19    9.70
  -2   4  -1  149.39   11.70
   2  -4   1  130.79    9.60
   2  -4   1  142.09   12.30
  -2  -4  -1  150.58   11.10
   2  -4   1  155.78   11.00
   2  -4   1  142.69    9.30
  -2   4  -2  110.29    8.90
   2   4   2  119.89    7.70
   2   4   2  133.89   10.10
   2   4   2  134.69    7.70
  -2   4  -2  135.19   10.60
  -2   4  -2  120.69    9.00
   2   4   2  125.29    9.50
  -2   4  -2  119.89    9.20
   2  -4   2  127.79    9.30
  -2  -4  -2  121.39    9.80
   2  -4   2  124.49    8.70
   2  -4   2  126.69    9.90
   2  -4   2  136.69    9.80
   2   4   3   90.09    8.40
   2   4   3  100.19    6.60
   2   4   3  104.39    8.80
  -2   4  -3   88.59    8.10
  -2   4  -3  103.19    7.90
  -2   4  -3   99.69    9.40
  -2   4  -3  110.19    9.20
   2  -4   3  118.19    8.70
  -2  -4  -3   99.49    8.50
   2  -4   3   85.29    8.00
   2  -4   3  102.19    7.70
   2  -4   3   85.99    8.70
  -2   4  -4 2293.87  113.89
  -2   4  -4 2098.79  114.69
  -2   4  -4 2304.07  112.79
  -2   4  -4 2367.86  114.49
   2   4   4 2180.78  111.39
   2   4   4 2235.28  111.79
   2   4   4 2224.58  113.49
  -2   4  -4 2360.96  113.29
   2  -4   4 2229.18  112.59
   2  -4   4 2282.37  113.99
  -2  -4  -4 2178.98  113.19
   2  -4   4 2256.57  113.09
  -2   4  -5   20.70    4.80
  -2   4  -5   11.40    3.90
  -2   4  -5   14.30    4.20
  -2   4  -5   13.40    3.50
   2   4   5    7.80    2.60
  -2   4  -5   16.70    5.50
   2   4   5   13.80    4.20
   2   4   5    9.40    2.40
   2   4   5   10.80    3.90
   2  -4   5   13.10    4.30
  -2  -4  -5   10.50    3.70
  -2  -4  -5   16.80    4.00
   2  -4   5   10.50    3.80
   2  -4   5   17.70    4.50
   2  -4   5    9.30    3.30
  -2   4  -6  117.29   10.10
  -2   4  -6  122.59    9.80
   2   4   6  100.69    9.20
   2   4   6  118.49   10.00
  -2   4  -6  119.19    8.90
   2   4   6  119.29    7.80
   2   4   6  102.09    7.90
  -2   4  -6  114.59    9.60
  -2   4  -6  120.29   10.00
   2  -4   6  104.39    8.60
   2  -4   6  121.39    9.80
  -2  -4  -6   98.59    9.00
  -2  -4  -6  105.39    8.90
   2  -4   6  115.59    9.10
   2   4   7   27.10    5.80
  -2   4  -7   23.90    5.00
  -2   4  -7   35.70    6.00
   2   4   7   28.50    4.20
  -2   4  -7   32.30    6.50
   2   4   7   25.50    4.90
   2   4   7   33.00    4.70
  -2   4  -7   35.20    5.20
  -2   4  -7   26.30    5.70
   2  -4   7   25.20    4.70
  -2  -4  -7   27.70    4.90
   2  -4   7   33.30    5.60
   2  -4   7   27.90    5.40
  -2  -4  -7   28.70    5.00
  -2   4  -8  129.79   10.50
   2   4   8  110.49    9.00
  -2   4  -8  132.99   10.60
  -2   4  -8  124.19    9.80
   2   4   8  139.39   11.70
   2   4   8  125.69    9.20
  -2   4  -8  111.39   11.40
  -2   4  -8  116.59   10.50
   2   4   8  115.99    9.80
   2  -4   8  125.19   10.60
   2  -4   8  123.19   10.20
  -2  -4  -8  121.89    6.90
  -2  -4  -8  119.19    9.70
  -2  -4  -8  124.29    7.10
  -2  -4  -8  137.59   10.80
  -2   4  -9    8.50    4.70
   2   4   9   11.40    3.40
  -2   4  -9   16.10    4.90
  -2   4  -9   14.50    4.70
  -2   4  -9    8.70    4.20
   2   4   9   12.10    4.20
   2   4   9   11.00    3.70
   2   4   9    8.90    3.60
  -2   4  -9   14.60    4.40
  -2  -4  -9   14.40    2.40
   2  -4   9   15.30    5.00
   2  -4   9    8.20    4.60
   2  -4   9   13.60    4.50
  -2  -4  -9   13.50    4.50
   2  -4   9   15.00    4.30
  -2   4 -10   -0.50    3.30
   2   4  10    3.90    4.20
   2   4  10    3.00    2.30
   2   4  10    1.30    3.00
   2   4  10   -2.10    2.70
   2   4  10   -0.20    2.30
  -2   4 -10   -0.20    3.10
  -2   4 -10    5.30    4.90
  -2   4 -10    0.60    2.60
  -2   4 -10    3.30    3.60
  -2  -4 -10    3.20    1.60
   2  -4  10   -1.80    2.70
   2  -4  10    2.80    3.50
   2  -4  10   -1.70    3.50
  -2  -4 -10    1.50    1.80
  -2  -4 -10    2.10    2.80
  -2  -4 -10    1.80    3.20
   2  -4  10   -3.70    3.60
  -2   4 -11   94.29   10.20
   2   4  11   87.59   10.80
   2   4  11   98.09   11.30
  -2   4 -11  107.59   14.70
   2   4  11   83.99    8.60
   2   4  11   92.09    8.60
  -2   4 -11   83.69   10.70
  -2   4 -11   91.99    9.20
   2   4  11  107.99    8.70
  -2   4 -11   86.49    9.00
  -2  -4 -11   91.89    6.40
   2  -4  11  102.09   14.00
   2  -4  11   80.09   10.90
  -2  -4 -11   81.79    8.10
   2  -4  11   75.39    9.90
   2  -4  11   91.99    9.10
  -2  -4 -11   90.49    6.70
  -2  -4 -11   71.39   11.20
   2   4  12   18.10    4.80
  -2   4 -12   14.30    5.10
  -2   4 -12   22.30    6.40
   2   4  12   19.00    4.90
   2   4  12   17.00    7.20
   2   4  12   18.40    7.60
   2   4  12   11.00    5.20
  -2   4 -12   17.40    6.00
  -2   4 -12   10.90    4.80
  -2   4 -12   21.30    5.80
  -2  -4 -12   20.00    4.60
  -2  -4 -12   19.70    6.10
   2  -4  12   18.50    5.90
   2  -4  12   23.90    6.60
  -2  -4 -12   17.90    3.10
   2  -4  12   22.20    5.80
  -2  -4 -12   19.40    3.50
   2  -4  12   13.40    5.80
   2   4  13    2.20    3.10
  -2   4 -13   -3.00    4.10
   2   4  13    2.60    4.00
  -2   4 -13    6.90    4.90
   2   4  13    8.00    5.90
  -2   4 -13    4.10    3.60
  -2   4 -13    0.90    4.50
  -2   4 -13   10.80    4.50
   2   4  13   -0.70    4.00
   2   4  13   -1.60    3.00
   2  -4  13    7.60    5.80
  -2  -4 -13    7.40    4.40
   2  -4  13    4.70    4.20
   2  -4  13    3.90    5.20
  -2  -4 -13    8.90    2.80
   2  -4  13    3.50    4.40
  -2  -4 -13   12.50    3.90
  -2  -4 -13    8.70    3.00
  -2   4 -14   21.40    5.90
   2   4  14   24.60    5.20
   2   4  14   19.10    7.90
  -2   4 -14   27.10    7.10
   2   4  14   20.30    6.30
  -2   4 -14   31.10    7.00
   2  -4  14   31.40    8.00
  -2  -4 -14   34.50    4.80
   2  -4  14   30.10    6.40
  -2  -4 -14   26.30    5.10
  -2  -4 -14   28.10    5.50
   2   4  15   -0.10    2.80
  -2   4 -15    2.90    4.20
  -2   4 -15    4.30    4.50
   2   4  15    3.00    4.90
   2   4  15    2.20    3.40
  -2   4 -15   -0.60    4.40
   2   4  15    5.20    4.40
   2   4  15   -5.10    4.30
  -2  -4 -15    8.10    4.00
   2  -4  15    1.80    4.60
  -2  -4 -15    4.10    3.30
  -2  -4 -15    8.40    2.80
   2  -4  15    2.50    6.20
   2  -4  15   -4.00    5.80
   2   4  16   10.40    6.60
   2   4  16    9.30    5.80
  -2   4 -16   10.00    5.10
  -2   4 -16   10.80    4.80
  -2   4 -16    7.00    4.30
  -2  -4 -16    6.60    4.20
  -2  -4 -16    7.80    3.60
   2  -4  16    4.20    6.40
   2  -4  16    7.40    5.00
   2  -4  16    3.20    5.50
  -2  -4 -16    9.30    3.20
   2   4  17    2.00    6.10
   2   4  17   10.00    6.40
  -2   4 -17   15.40    6.00
   2   4  17   10.70    5.40
  -2   4 -17    8.60    6.20
  -2  -4 -17    7.00    4.20
   2  -4  17   13.30    7.70
   2  -4  17    9.60    6.50
  -2  -4 -17    5.70    3.20
   2  -4  17   11.00    6.00
  -2  -4 -17   11.40    3.60
   2   4  18   46.50   10.70
  -2   4 -18   57.69    9.10
  -2   4 -18   51.89    9.90
   2   4  18   58.49   12.60
   2   4  18   81.19   12.10
  -2  -4 -18   67.69    6.80
  -2  -4 -18   55.09    8.10
   2  -4  18   55.89    9.60
  -2  -4 -18   54.09    6.70
   2  -4  18   59.59   11.30
   2  -4  18   45.40   11.60
   2   4  19   23.00    7.30
   2   4  19   10.40    6.60
   2   4  19   -3.00    5.60
  -2   4 -19   14.40    5.50
  -2   4 -19    3.80    5.60
   2  -4  19   22.00    7.40
  -2  -4 -19   10.70    4.00
   2  -4  19   18.00    7.10
  -2  -4 -19    1.60    4.70
   2  -4  19   15.50    8.50
  -2  -4 -19   15.80    4.20
  -2   4 -20   22.90    7.80
   2   4  20   27.40   15.80
  -2   4 -20   31.00    8.30
   2   4  20   31.90    7.40
   2   4  20    7.30   12.50
   2  -4  20   13.60    8.00
   2  -4  20   14.70   11.60
   2  -4  20   24.80    7.90
  -2  -4 -20   27.20    5.20
  -2  -4 -20   34.30    6.80
  -2   5  20   24.30    7.40
   2   5 -20   21.60    7.70
  -2   5  20   26.00    9.10
   2   5 -20   23.00    8.20
  -2   5  20   21.50    9.70
   2  -5 -20   25.30    6.80
  -2  -5  20   32.00    9.00
   2  -5 -20   12.10    5.00
  -2  -5  20   28.20    8.30
  -2   5  19   -3.40    4.40
   2   5 -19    3.50    4.60
  -2   5  19   -3.50    5.00
  -2   5  19    4.60    5.90
   2   5 -19    3.00    5.90
  -2  -5  19   -1.80    4.40
   2  -5 -19   -0.80    5.60
   2  -5 -19    9.80    4.90
  -2  -5  19   -4.70    5.70
  -2  -5  19    1.30    6.60
  -2   5  18   10.10    5.60
   2   5 -18   -3.20    4.30
  -2   5  18   -0.10    5.40
  -2   5  18   -1.10    5.50
  -2   5  18    3.10    4.00
   2   5 -18    3.50    5.20
  -2  -5  18   -0.30    6.60
   2  -5 -18   -8.60    5.00
   2  -5 -18   -6.30    3.40
   2  -5 -18    5.90    4.10
  -2  -5  18   -2.20    4.30
  -2  -5  18   -2.10    5.20
  -2   5  17    3.70    5.40
  -2   5  17    1.10    4.90
  -2   5  17   11.10    6.50
  -2   5  17    6.60    4.50
   2   5 -17    4.20    5.00
   2   5 -17   -0.10    4.40
   2  -5 -17    0.90    5.00
   2  -5 -17    2.80    3.10
  -2  -5  17   -2.60    5.20
  -2  -5  17   -4.00    4.00
  -2  -5  17    9.80    6.30
   2  -5 -17    9.00    3.70
  -2   5  16   23.80    6.50
   2   5 -16   29.90    8.30
  -2   5  16   23.40    7.70
  -2   5  16   14.80    7.90
  -2   5  16   20.70    6.40
  -2  -5  16   25.60    5.90
   2  -5 -16   20.30    4.20
   2  -5 -16   17.70    6.90
  -2  -5  16   20.30    8.10
   2  -5 -16   18.30    4.80
  -2  -5  16   19.90    7.10
   2   5 -15  106.59   12.40
  -2   5  15  109.79   15.10
  -2   5  15  110.89   16.70
   2   5 -15  110.19   12.70
  -2   5  15  121.89   11.70
   2   5 -15   99.49   10.60
   2  -5 -15  108.89   10.00
  -2  -5  15  139.99   11.10
  -2  -5  15  122.49   13.40
   2  -5 -15  114.19   11.70
   2  -5 -15  107.69    9.30
  -2  -5  15  135.39   12.90
  -2   5  14    5.50    4.50
   2   5 -14   -3.00    4.30
  -2   5  14    4.90    3.60
   2   5 -14    5.60    3.60
  -2   5  14    2.40    3.20
   2   5 -14    0.60    4.30
  -2   5  14    4.80    4.80
  -2  -5  14    2.70    5.40
  -2  -5  14    3.20    5.90
   2  -5 -14    0.80    2.70
   2  -5 -14   -1.30    3.60
  -2  -5  14    4.20    4.00
   2  -5 -14    0.80    3.30
  -2   5  13   79.59   10.10
  -2   5  13   64.99    9.10
   2   5 -13   66.59    8.00
   2   5 -13   63.39   11.70
   2   5 -13   77.49   10.70
  -2   5  13   69.09    9.60
   2  -5 -13   63.29    7.10
  -2  -5  13   63.29    7.40
   2  -5 -13   59.69    6.40
  -2  -5  13   70.79    9.80
   2  -5 -13   56.19    9.00
  -2  -5  13   74.99   10.30
   2   5 -12   -1.00    4.20
   2   5 -12    6.30    4.00
  -2   5  12   -2.00    2.80
  -2   5  12    2.40    3.00
   2   5 -12    0.20    2.60
  -2   5  12    2.90    4.00
   2   5 -12    5.40    4.70
  -2   5  12    2.50    4.20
   2   5 -12   -4.60    3.40
  -2  -5  12   -0.90    2.90
  -2  -5  12    6.00    4.70
  -2  -5  12    0.70    3.70
   2  -5 -12   -0.30    2.60
   2  -5 -12   -1.90    3.10
   2  -5 -12   -4.40    3.60
  -2   5  11  178.58   14.40
   2   5 -11  227.78   16.90
   2   5 -11  209.68   17.10
   2   5 -11  216.08   14.40
  -2   5  11  203.28   15.10
  -2   5  11  230.58   16.10
   2   5 -11  191.08   15.90
  -2   5  11  201.68   17.20
   2   5 -11  206.68   16.10
   2  -5 -11  204.98   13.90
   2  -5 -11  195.48   13.10
  -2  -5  11  212.68   16.00
   2  -5 -11  225.18   16.00
  -2  -5  11  233.58   15.60
  -2  -5  11  206.48   13.80
   2  -5 -11  219.38   16.80
   2   5 -10   73.19   11.90
  -2   5  10   94.69    8.70
   2   5 -10   95.49   10.00
  -2   5  10   89.59    8.60
   2   5 -10  101.59   10.50
   2   5 -10   79.29    8.80
  -2   5  10   77.09    9.10
   2   5 -10   80.39    9.30
  -2   5  10  109.89   11.10
  -2  -5  10   90.89    7.90
   2  -5 -10   94.79    7.90
   2  -5 -10   95.29    9.80
  -2  -5  10   90.09    8.80
  -2  -5  10   83.99    9.20
   2  -5 -10   81.19    9.20
   2  -5 -10   79.99    9.30
   2   5  -9    8.30    4.20
   2   5  -9    8.60    3.90
   2   5  -9    8.90    4.10
  -2   5   9    6.10    3.80
  -2   5   9    6.70    3.00
  -2   5   9    9.60    3.00
  -2   5   9    6.10    4.00
   2   5  -9   12.50    4.90
   2   5  -9   11.30    2.90
  -2  -5   9    6.20    4.00
   2  -5  -9    7.40    3.00
   2  -5  -9    7.40    3.70
   2  -5  -9    2.00    3.60
  -2  -5   9    3.70    2.80
  -2  -5   9    5.80    3.60
   2   5  -8    9.40    4.30
   2   5  -8    9.60    3.00
  -2   5   8    9.50    4.80
  -2   5   8   10.40    4.00
  -2   5   8    5.30    2.70
   2   5  -8   11.90    4.50
   2   5  -8   11.00    4.80
   2   5  -8   14.70    4.70
  -2   5   8    9.60    3.10
   2  -5  -8    5.80    3.40
   2  -5  -8   12.50    3.00
  -2  -5   8   10.70    3.80
  -2  -5   8   13.10    3.90
   2  -5  -8   15.00    4.70
   2  -5  -8    6.90    2.60
  -2  -5   8    6.00    3.00
   2   5  -7   16.20    4.70
   2   5  -7   10.00    4.10
  -2   5   7    9.90    3.40
   2   5  -7   17.00    4.80
   2   5  -7    8.60    3.90
  -2   5   7   18.00    3.50
   2   5  -7   14.80    3.30
  -2   5   7    9.40    4.10
  -2   5   7   15.20    5.50
  -2  -5   7   15.20    4.00
   2  -5  -7    9.50    2.60
   2  -5  -7   14.40    4.50
  -2  -5   7   11.90    3.30
   2  -5  -7   12.20    2.80
  -2  -5   7   11.60    3.80
   2   5  -6    1.10    2.10
   2   5  -6    3.60    3.50
   2   5  -6    0.50    3.00
  -2   5   6    2.20    3.70
   2   5  -6    1.30    3.60
   2   5  -6    1.60    2.90
  -2   5   6   -0.80    2.30
  -2   5   6    0.50    2.10
  -2   5   6   -0.40    1.90
   2  -5  -6    2.50    3.00
   2  -5  -6    0.30    1.90
  -2  -5   6   -0.10    2.60
   2  -5  -6    1.30    1.90
  -2  -5   6    1.80    2.10
  -2  -5   6    3.30    2.40
   2   5  -5    7.60    3.50
   2   5  -5    9.80    3.00
   2   5  -5    2.90    3.30
   2   5  -5   11.70    4.20
   2   5  -5   13.60    3.90
  -2   5   5    5.40    3.00
  -2   5   5    9.70    3.00
  -2   5   5   12.20    4.70
  -2   5   5    5.50    2.20
  -2  -5   5   11.20    3.20
   2  -5  -5    6.70    2.50
   2  -5  -5   13.60    4.50
  -2  -5   5   10.90    3.00
  -2  -5   5   15.90    3.50
   2  -5  -5    9.30    2.60
  -2   5   4  538.85   27.60
  -2   5   4  525.85   29.40
  -2   5   4  512.05   29.60
   2   5  -4  501.55   28.40
   2   5  -4  514.15   29.50
   2   5  -4  491.25   26.80
   2   5  -4  509.35   27.70
  -2   5   4  494.05   29.50
   2  -5  -4  490.45   26.70
  -2  -5   4  510.45   27.60
   2  -5  -4  470.25   26.90
  -2  -5   4  499.05   26.70
  -2  -5   4  470.25   27.40
   2  -5  -4  523.95   29.40
  -2   5   3  238.98   15.70
   2   5  -3  213.48   13.60
  -2   5   3  237.98   15.70
   2   5  -3  257.77   16.30
  -2   5   3  205.58   15.90
   2   5  -3  220.18   13.90
  -2   5   3  234.68   13.80
   2   5  -3  224.38   14.40
  -2   5   3  228.98   14.10
  -2  -5   3  231.98   13.70
   2  -5  -3  234.08   13.70
   2  -5  -3  226.98   15.80
  -2  -5   3  229.08   13.00
   2  -5  -3  229.18   13.40
   2   5  -2   42.20    5.30
  -2   5   2   38.20    6.10
   2   5  -2   29.30    4.30
   2   5  -2   27.50    5.40
  -2   5   2   33.50    4.40
   2   5  -2   29.20    4.50
  -2   5   2   38.90    6.60
   2  -5  -2   28.60    5.70
  -2  -5   2   36.00    3.80
   2  -5  -2   31.50    4.20
   2  -5  -2   30.90    4.20
  -2  -5   2   29.90    3.30
  -2  -5   2   31.80    5.80
  -2   5   1    2.10    3.60
  -2   5   1    9.20    3.20
  -2   5   1    6.40    3.20
   2   5  -1   12.00    4.60
   2   5  -1    9.30    3.00
   2   5  -1   11.00    2.70
   2   5  -1    8.80    3.10
  -2   5   1    5.20    2.70
  -2  -5   1    6.00    1.60
   2  -5  -1   -0.40    3.50
   2  -5  -1   10.80    3.00
  -2  -5   1    8.80    1.80
  -2  -5   1    7.00    3.70
   2  -5  -1    5.00    2.30
   2   5   0   40.70    5.50
   2   5   0   42.60    4.50
  -2   5   0   40.10    6.70
   2   5   0   46.70    6.80
  -2   5   0   42.50    5.50
  -2   5   0   56.09    6.80
   2   5   0   34.00    4.00
   2  -5   0   56.29    7.70
   2  -5   0   34.90    4.60
   2  -5   0   49.40    5.60
  -2  -5   0   40.70    6.30
   2   5   1    3.00    1.70
  -2   5  -1   -0.50    2.50
  -2   5  -1    7.00    3.90
   2   5   1    5.30    3.00
   2   5   1    3.80    3.60
  -2   5  -1    4.90    3.00
   2   5   1    0.80    1.90
  -2   5  -1    1.60    2.80
  -2  -5  -1    6.60    3.70
   2  -5   1    2.70    3.30
   2  -5   1   -0.80    2.70
   2  -5   1    1.70    2.00
   2  -5   1    3.90    2.70
  -2   5  -2  208.08   14.40
  -2   5  -2  200.98   12.40
   2   5   2  191.48   11.00
   2   5   2  172.58   12.90
   2   5   2  174.98   13.30
  -2   5  -2  161.08   13.20
   2   5   2  181.28   11.10
  -2   5  -2  170.08   12.50
   2  -5   2  203.78   11.90
  -2  -5  -2  190.08   13.50
   2  -5   2  191.78   13.10
   2  -5   2  178.78   12.30
   2  -5   2  198.98   13.90
  -2   5  -3  238.48   14.90
  -2   5  -3  262.27   16.10
   2   5   3  244.18   16.00
   2   5   3  213.58   15.40
  -2   5  -3  203.48   14.80
  -2   5  -3  243.28   16.50
   2   5   3  207.78   13.30
   2   5   3  221.28   13.30
  -2  -5  -3  245.18   15.70
   2  -5   3  230.08   16.10
   2  -5   3  245.48   14.30
   2  -5   3  240.88   15.10
   2  -5   3  262.67   15.80
  -2   5  -4  627.04   36.70
  -2   5  -4  729.43   38.20
  -2   5  -4  707.03   38.80
   2   5   4  721.73   38.30
   2   5   4  658.53   35.60
  -2   5  -4  693.53   37.70
  -2   5  -4  743.63   37.60
   2   5   4  784.22   38.90
   2   5   4  647.24   35.50
  -2  -5  -4  697.23   37.90
   2  -5   4  652.63   37.40
   2  -5   4  656.43   37.30
   2  -5   4  641.34   38.10
  -2   5  -5  301.47   19.50
  -2   5  -5  294.07   18.30
  -2   5  -5  294.77   18.90
  -2   5  -5  340.37   20.40
   2   5   5  309.87   19.50
  -2   5  -5  279.67   18.90
   2   5   5  296.77   17.30
   2   5   5  325.07   20.20
   2   5   5  310.07   17.20
   2  -5   5  322.87   18.30
   2  -5   5  298.67   19.10
   2  -5   5  287.07   18.50
   2  -5   5  325.97   19.90
  -2  -5  -5  301.27   19.20
   2   5   6  191.98   12.60
  -2   5  -6  201.58   14.70
  -2   5  -6  251.07   16.20
  -2   5  -6  213.28   15.50
   2   5   6  208.88   15.00
  -2   5  -6  244.18   15.40
   2   5   6  220.18   13.20
  -2   5  -6  209.98   14.10
   2   5   6  191.58   15.30
  -2  -5  -6  211.78   14.60
   2  -5   6  221.08   15.10
   2  -5   6  224.48   14.10
   2  -5   6  185.78   15.10
   2   5   7  329.27   21.40
   2   5   7  345.87   20.50
  -2   5  -7  321.57   19.70
  -2   5  -7  309.67   21.20
   2   5   7  319.77   18.60
  -2   5  -7  299.27   20.70
  -2   5  -7  309.07   20.40
   2   5   7  323.97   18.90
  -2   5  -7  312.37   20.50
  -2  -5  -7  355.86   21.20
   2  -5   7  339.37   19.80
   2  -5   7  303.47   20.60
   2  -5   7  318.27   19.60
  -2  -5  -7  316.77   20.00
  -2   5  -8  129.79    9.90
  -2   5  -8  113.89   10.80
   2   5   8  102.19    9.30
  -2   5  -8  119.99   11.40
   2   5   8  103.39   10.80
  -2   5  -8  117.39   10.80
   2   5   8  122.79    9.30
   2   5   8  116.39   10.30
  -2   5  -8  121.09   11.00
   2  -5   8  117.19   10.70
  -2  -5  -8  114.29   10.00
  -2  -5  -8  127.89   11.10
   2  -5   8  120.99    9.70
   2  -5   8  143.39   10.50
  -2   5  -9   78.89   12.20
   2   5   9   91.89    7.90
  -2   5  -9   75.59   10.10
  -2   5  -9  103.59    9.70
   2   5   9  105.09   10.50
  -2   5  -9   80.99    8.30
   2   5   9   87.69    7.70
  -2   5  -9   87.99    9.30
   2   5   9   79.79    8.70
   2  -5   9   76.59    8.40
   2  -5   9   82.39    8.90
  -2  -5  -9   83.49    9.10
  -2  -5  -9   83.89    8.70
   2  -5   9   88.29    9.40
  -2   5 -10   22.10    5.90
   2   5  10   23.90    4.70
   2   5  10   17.70    4.80
  -2   5 -10   16.90    5.80
  -2   5 -10   17.40    4.70
  -2   5 -10   16.40    5.40
   2   5  10   25.20    4.60
  -2   5 -10   21.30    6.00
   2   5  10   26.90    6.90
  -2  -5 -10   12.40    4.50
   2  -5  10   25.30    6.20
  -2  -5 -10   26.60    5.30
   2  -5  10   24.00    6.00
   2  -5  10   28.80    5.30
   2   5  11  261.47   17.40
   2   5  11  245.28   17.20
  -2   5 -11  269.97   18.10
   2   5  11  250.57   19.70
  -2   5 -11  282.57   19.30
  -2   5 -11  263.47   19.20
  -2   5 -11  254.17   19.80
  -2   5 -11  255.67   18.70
   2   5  11  232.38   17.10
  -2  -5 -11  332.07   20.30
  -2  -5 -11  243.38   17.30
   2  -5  11  264.07   19.20
   2  -5  11  268.17   18.30
   2  -5  11  255.07   17.50
  -2   5 -12   28.40    6.30
   2   5  12   25.30    5.30
   2   5  12   23.60    7.70
   2   5  12   21.60    4.90
   2   5  12   42.40    8.80
  -2   5 -12   41.80    8.20
   2   5  12   42.70    6.80
  -2   5 -12   31.10    7.20
  -2  -5 -12   26.10    5.70
   2  -5  12   28.00    7.30
   2  -5  12   29.10    5.90
   2  -5  12   39.40    8.20
  -2  -5 -12   27.00    6.80
   2   5  13   42.40    6.60
   2   5  13   41.70    9.80
  -2   5 -13   27.50    7.10
   2   5  13   40.70    7.00
  -2   5 -13   35.80    8.20
   2   5  13   30.90    7.80
  -2   5 -13   37.70    7.20
   2   5  13   47.40    7.70
  -2  -5 -13   38.80    6.90
  -2  -5 -13   40.80    3.60
   2  -5  13   37.00    7.90
   2  -5  13   37.30    7.00
  -2  -5 -13   43.40    3.60
   2   5  14   35.50    6.70
   2   5  14   33.90    9.30
  -2   5 -14   33.50    6.70
  -2   5 -14   30.90    7.50
   2   5  14   31.50    8.90
  -2   5 -14   36.10    8.30
   2   5  14   26.20    6.00
   2   5  14   30.70    7.30
   2  -5  14   41.40    8.80
   2  -5  14   36.90    7.00
   2  -5  14   25.10    7.60
  -2  -5 -14   43.70    7.00
  -2  -5 -14   33.80    3.50
   2   5  15   23.60    5.10
   2   5  15   21.00    7.70
   2   5  15   22.50    5.80
   2   5  15    8.70    4.80
  -2   5 -15   16.70    5.40
  -2   5 -15   16.90    6.50
  -2   5 -15    9.90    5.30
   2   5  15   27.70    8.40
  -2  -5 -15   18.20    4.90
   2  -5  15   13.50    7.10
   2  -5  15    8.10    5.80
   2  -5  15   12.70    5.60
  -2  -5 -15   12.90    2.60
  -2   5 -16    2.70    4.30
   2   5  16    5.10    4.00
   2   5  16   -1.60    5.60
   2   5  16    3.80    5.70
   2   5  16    8.80    3.60
  -2   5 -16    0.70    4.70
   2  -5  16    8.10    6.70
  -2  -5 -16    4.60    2.30
  -2  -5 -16    7.70    4.80
  -2  -5 -16   -0.40    2.00
   2  -5  16    0.50    4.80
   2  -5  16    3.40    5.50
   2   5  17   55.19   11.00
  -2   5 -17   22.80    6.90
  -2   5 -17   39.80    8.60
   2   5  17   47.70    8.30
   2   5  17   33.50    9.40
   2   5  17   36.00    6.00
   2  -5  17   24.30    7.50
  -2  -5 -17   38.20    6.80
   2  -5  17   42.50   10.20
   2  -5  17   47.50    8.80
  -2  -5 -17   39.40    4.60
  -2  -5 -17   35.10    4.20
   2   5  18   26.20    7.20
   2   5  18   21.50    8.60
   2   5  18   39.90   10.10
  -2   5 -18   39.60    8.80
  -2   5 -18   33.60    7.80
   2  -5  18   23.80    8.90
  -2  -5 -18   30.50    6.20
  -2  -5 -18   34.40    4.40
  -2  -5 -18   35.40    6.60
   2  -5  18   44.30    8.50
   2  -5  18   35.20    9.00
  -2   5 -19   14.30    6.50
  -2   5 -19   11.10    7.20
   2   5  19   18.40    6.50
   2   5  19   14.40   12.60
  -2  -5 -19   13.20    3.10
   2  -5  19   10.60    6.80
  -2  -5 -19    7.90    5.60
   2  -5  19    2.80    6.00
  -2   6  19    6.90    5.20
   2   6 -19    8.40    5.90
  -2   6  19   13.30    4.40
  -2   6  19    6.20    7.00
   2   6 -19    0.50    5.10
  -2   6  19   -5.00    5.00
  -2  -6  19    1.40    4.90
   2  -6 -19   -5.00    3.30
   2  -6 -19   -8.20    5.80
  -2  -6  19   -3.40    5.90
   2   6 -18    3.00    5.30
  -2   6  18    3.70    4.60
  -2   6  18    3.70    4.40
  -2   6  18    3.80    5.30
   2   6 -18    8.10    6.60
  -2   6  18    6.50    7.30
  -2  -6  18   15.10    7.30
  -2  -6  18   10.80    4.90
   2  -6 -18    9.70    3.70
  -2   6  17    4.00    5.30
  -2   6  17    3.20    7.00
   2   6 -17    1.70    5.30
   2   6 -17   -2.20    4.50
  -2   6  17    0.60    5.00
  -2   6  17    3.20    4.20
  -2  -6  17    0.10    4.90
   2  -6 -17    2.60    3.10
  -2  -6  17    2.00    3.80
   2  -6 -17   -6.00    6.10
   2   6 -16    9.50    4.00
   2   6 -16   15.20    6.50
   2   6 -16    0.70    6.00
  -2   6  16   15.50    6.20
  -2   6  16    6.70    5.20
  -2   6  16    5.80    5.50
  -2   6  16   11.20    6.80
  -2  -6  16   13.50    6.40
  -2  -6  16   14.20    4.20
   2  -6 -16   11.50    3.70
   2  -6 -16    5.50    5.20
  -2   6  15   59.59   11.80
   2   6 -15   78.89   12.10
   2   6 -15  102.39   13.90
   2   6 -15   87.39    9.60
  -2   6  15   76.99   10.60
  -2   6  15   89.29   10.00
  -2  -6  15   80.79   11.00
   2  -6 -15   88.39   11.60
  -2  -6  15   92.39    9.10
   2   6 -14   24.20    7.30
  -2   6  14   19.70    6.40
   2   6 -14   22.60    6.70
  -2   6  14   17.90    5.90
  -2   6  14   22.80    8.20
   2   6 -14   24.40    5.10
   2  -6 -14   24.70    6.90
  -2  -6  14   18.90    5.20
   2  -6 -14   19.30    4.10
  -2   6  13    1.90    3.30
  -2   6  13    2.10    5.90
   2   6 -13    0.00    4.50
  -2   6  13    4.30    4.30
  -2   6  13   -4.90    3.80
   2   6 -13   -5.30    3.70
   2   6 -13   -0.10    2.90
  -2  -6  13   -0.90    4.60
   2  -6 -13    2.10    4.90
  -2  -6  13   -1.20    4.50
  -2  -6  13   -1.00    3.30
   2  -6 -13    4.80    2.70
   2  -6 -13    0.70    2.60
   2   6 -12   61.09    7.20
   2   6 -12   43.10   10.50
   2   6 -12   56.99    9.80
  -2   6  12   48.90    8.20
  -2   6  12   54.29    8.90
  -2   6  12   54.89    8.60
  -2   6  12   44.90    9.20
  -2  -6  12   55.19    9.10
   2  -6 -12   45.10    9.20
   2  -6 -12   62.39    6.20
  -2  -6  12   64.49    7.00
  -2  -6  12   62.69    9.00
  -2   6  11    1.80    3.50
  -2   6  11    4.60    2.90
  -2   6  11    3.40    3.70
  -2   6  11    7.50    5.10
   2   6 -11   14.40    4.10
   2   6 -11    7.50    4.70
   2   6 -11    5.40    5.00
   2   6 -11    2.00    3.90
   2  -6 -11    8.90    5.10
  -2  -6  11    6.00    4.50
  -2  -6  11   -0.60    3.00
   2  -6 -11   10.20    2.90
   2  -6 -11    3.10    2.80
  -2   6  10    6.70    3.20
   2   6 -10    4.10    3.20
   2   6 -10    3.00    4.30
  -2   6  10    5.80    5.00
   2   6 -10    1.90    4.60
   2   6 -10   12.90    5.50
  -2   6  10   10.80    5.50
  -2   6  10   10.20    3.80
   2   6 -10    6.90    5.60
  -2  -6  10    3.60    3.30
   2  -6 -10    7.30    4.30
   2  -6 -10    5.90    2.80
  -2  -6  10    4.60    3.80
  -2  -6  10    5.30    4.40
   2  -6 -10    1.10    4.40
   2  -6 -10    1.90    2.50
  -2   6   9   39.70    8.50
  -2   6   9   35.60    6.00
   2   6  -9   32.10    7.80
   2   6  -9   36.80    7.00
  -2   6   9   31.60    5.50
   2   6  -9   33.60    8.10
  -2   6   9   56.69    9.00
   2   6  -9   28.90    6.80
   2  -6  -9   21.30    6.40
  -2  -6   9   29.40    5.00
   2  -6  -9   35.70    4.80
  -2  -6   9   50.29    6.90
   2  -6  -9   39.20    4.40
  -2  -6   9   49.30    7.40
  -2   6   8   25.60    7.10
   2   6  -8   33.10    6.60
  -2   6   8   26.40    5.20
   2   6  -8   27.90    4.60
  -2   6   8   31.10    5.20
   2   6  -8   27.40    6.20
   2   6  -8   17.50    6.00
   2   6  -8   34.40    7.90
  -2   6   8   26.10    7.00
   2  -6  -8   23.50    3.90
  -2  -6   8   36.10    6.10
  -2  -6   8   24.80    4.50
   2  -6  -8   28.40    6.70
  -2  -6   8   24.20    5.10
   2  -6  -8   29.80    3.80
   2   6  -7  419.96   26.20
  -2   6   7  367.66   23.10
   2   6  -7  425.36   25.70
  -2   6   7  379.56   25.70
  -2   6   7  405.76   23.60
  -2   6   7  424.76   26.00
   2   6  -7  411.86   22.80
   2   6  -7  385.66   24.30
   2   6  -7  435.36   25.20
  -2  -6   7  373.76   23.80
   2  -6  -7  407.06   21.80
   2  -6  -7  432.86   25.70
   2  -6  -7  399.16   22.20
  -2  -6   7  404.26   23.00
  -2  -6   7  361.66   22.80
   2   6  -6    3.60    2.40
  -2   6   6    1.20    4.00
  -2   6   6   -4.20    2.70
   2   6  -6    2.70    3.40
   2   6  -6    1.20    4.00
  -2   6   6    2.10    3.10
   2   6  -6   -3.70    2.70
  -2   6   6    0.40    2.20
   2   6  -6   -2.40    3.40
  -2   6   6    7.10    3.10
  -2  -6   6   -3.10    2.20
   2  -6  -6    4.20    2.20
  -2  -6   6   -0.10    2.70
   2  -6  -6   -2.30    3.50
   2  -6  -6    1.60    1.60
  -2  -6   6    1.60    2.50
  -2   6   5   17.80    4.70
  -2   6   5   18.10    5.10
   2   6  -5   25.10    6.40
   2   6  -5   28.20    5.50
  -2   6   5   20.60    4.20
   2   6  -5   31.90    5.40
   2   6  -5   16.50    4.70
  -2   6   5   21.40    5.80
  -2   6   5   19.90    4.10
   2   6  -5   24.40    4.20
  -2  -6   5   26.80    4.50
  -2  -6   5   30.00    7.00
   2  -6  -5   20.70    3.50
   2  -6  -5   19.80    5.50
   2  -6  -5   31.10    4.20
  -2  -6   5   26.70    3.90
   2   6  -4   54.09    6.50
   2   6  -4   61.99    5.90
  -2   6   4   56.49    8.00
  -2   6   4   71.79    9.30
  -2   6   4   63.79    6.40
  -2   6   4   73.19    9.70
   2   6  -4   63.19    8.50
  -2   6   4   61.09    5.90
   2   6  -4   58.29    6.70
   2  -6  -4   64.79    8.90
   2  -6  -4   56.89    5.40
   2  -6  -4   56.49    5.30
  -2  -6   4   62.49    6.00
  -2  -6   4   63.99    5.20
   2   6  -3   19.90    4.00
  -2   6   3   24.00    4.10
  -2   6   3   20.90    5.20
  -2   6   3   25.10    4.20
   2   6  -3   21.90    4.20
  -2   6   3   19.30    5.30
  -2   6   3   20.30    6.40
   2   6  -3   26.70    4.70
   2   6  -3   39.90    7.70
   2  -6  -3   25.20    3.90
   2  -6  -3   19.40    3.50
  -2  -6   3   21.20    3.70
  -2  -6   3   24.50    3.30
   2  -6  -3   18.00    5.50
  -2   6   2   62.59    7.40
   2   6  -2   73.49    7.60
  -2   6   2   64.99    8.30
   2   6  -2   76.59   10.70
  -2   6   2   59.19    6.00
   2   6  -2   70.59    9.60
  -2   6   2   68.89    9.50
   2   6  -2   59.09    6.10
  -2  -6   2   85.99   10.10
  -2  -6   2   64.49    4.90
   2  -6  -2   65.59    5.80
   2  -6  -2   59.99    5.50
   2  -6  -2   73.89    9.40
  -2  -6   2   71.09    5.30
  -2   6   1   10.70    3.80
  -2   6   1   14.10    5.30
   2   6  -1   17.00    3.40
  -2   6   1   18.30    4.00
  -2   6   1   12.50    3.30
   2   6  -1   18.30    3.90
   2   6  -1   12.20    3.20
   2   6  -1   17.60    5.40
  -2  -6   1   13.40    1.90
   2  -6  -1   14.80    3.10
   2  -6  -1    9.80    4.20
   2  -6  -1   16.70    3.20
  -2  -6   1   12.90    1.90
  -2  -6   1   27.60    5.50
  -2   6   0   53.69    6.00
   2   6   0   67.39    5.60
  -2   6   0   59.79    6.90
  -2   6   0   87.29   10.40
   2   6   0   63.69    6.90
  -2   6   0   58.29    6.40
   2   6   0   51.39    5.60
   2   6   0   67.39    9.40
  -2  -6   0   62.79    8.70
   2  -6   0   57.99    5.80
   2  -6   0   55.19    5.30
   2  -6   0   69.89    8.90
   2   6   1   16.90    3.20
  -2   6  -1   21.20    5.90
  -2   6  -1   25.60    4.70
  -2   6  -1   17.40    4.20
   2   6   1   13.70    3.20
   2   6   1   13.50    4.00
   2   6   1   22.80    5.60
  -2   6  -1   16.30    3.90
   2  -6   1   24.50    3.70
   2  -6   1    9.10    3.60
   2  -6   1   20.50    5.10
  -2  -6  -1    7.20    3.80
  -2   6  -2  280.67   17.50
   2   6   2  310.77   19.10
   2   6   2  252.97   15.70
   2   6   2  272.87   18.20
   2   6   2  269.87   16.10
  -2   6  -2  284.07   17.30
   2   6   2  290.07   19.30
  -2   6  -2  295.27   17.80
  -2   6  -2  248.28   18.80
   2  -6   2  286.37   19.20
   2  -6   2  259.37   17.10
   2  -6   2  269.07   18.40
  -2  -6  -2  279.87   18.70
   2  -6   2  305.77   16.70
   2   6   3    9.60    2.70
   2   6   3   11.30    2.90
   2   6   3   20.20    4.80
  -2   6  -3   13.30    5.10
  -2   6  -3   10.70    4.00
  -2   6  -3   10.60    4.40
  -2   6  -3    9.40    3.80
   2   6   3   21.40    6.00
  -2  -6  -3   16.40    5.00
   2  -6   3   17.80    5.40
   2  -6   3   16.80    4.00
   2  -6   3   12.00    4.10
  -2   6  -4   40.60    6.60
  -2   6  -4   43.20    7.70
   2   6   4   44.50    7.40
  -2   6  -4   40.80    6.60
   2   6   4   39.80    4.80
   2   6   4   29.90    5.90
  -2   6  -4   49.10    6.30
   2   6   4   41.90    4.30
   2  -6   4   41.60    6.10
  -2  -6  -4   27.80    6.10
   2  -6   4   30.10    5.90
   2  -6   4   51.69    7.70
   2  -6   4   43.70    5.70
  -2   6  -5   51.79    7.60
   2   6   5   70.59    9.30
  -2   6  -5   51.39    7.30
  -2   6  -5   44.20    7.70
  -2   6  -5   54.49    8.50
  -2   6  -5   56.39    6.70
   2   6   5   53.29    5.10
   2   6   5   50.49    5.20
   2   6   5   91.39    8.90
  -2  -6  -5   57.89    7.80
   2  -6   5   58.19    6.90
   2  -6   5   58.69    6.90
   2  -6   5   44.90    7.60
   2  -6   5   51.89    7.50
  -2   6  -6   43.30    7.50
  -2   6  -6   49.99    7.50
  -2   6  -6   62.69    9.10
   2   6   6   53.59    5.40
   2   6   6   39.70    7.20
   2   6   6   51.99    6.70
  -2   6  -6   68.69    8.70
   2   6   6   50.29    8.10
  -2   6  -6   53.49    7.00
   2  -6   6   63.99    7.40
   2  -6   6   53.99    7.30
  -2  -6  -6   47.30    7.40
   2  -6   6   43.50    7.10
  -2   6  -7   49.90    9.80
  -2   6  -7   44.70    6.80
   2   6   7   69.19   10.00
   2   6   7   52.59    5.50
  -2   6  -7   48.10    7.80
  -2   6  -7   52.99    8.70
   2   6   7   50.59    8.00
   2   6   7   41.50    7.80
  -2   6  -7   58.49    8.40
   2  -6   7   49.60    7.20
   2  -6   7   52.79    6.90
  -2  -6  -7   55.29    8.00
   2  -6   7   57.39    8.10
   2   6   8    9.00    3.00
   2   6   8    8.10    3.10
  -2   6  -8    4.90    4.90
  -2   6  -8    3.20    3.10
   2   6   8    5.10    4.10
  -2   6  -8    6.50    4.20
  -2   6  -8    8.10    4.70
  -2   6  -8    5.70    3.90
   2   6   8    3.80    4.70
  -2  -6  -8    4.20    4.30
   2  -6   8    2.60    4.10
   2  -6   8    9.40    4.70
   2  -6   8    0.80    3.20
   2   6   9   50.39    8.00
  -2   6  -9   57.79    7.90
  -2   6  -9   45.60    8.00
   2   6   9   57.79    7.20
  -2   6  -9   61.59    9.10
  -2   6  -9   64.09   10.10
  -2   6  -9   52.39    9.10
   2   6   9   36.10    7.80
   2   6   9   52.29    7.00
   2  -6   9   45.20    7.30
   2  -6   9   57.29    7.70
   2  -6   9   56.99    8.30
  -2  -6  -9   58.39    8.60
  -2   6 -10  108.39   10.30
   2   6  10  110.29    9.40
   2   6  10  113.29   12.60
  -2   6 -10   95.19   10.80
  -2   6 -10  101.59   10.70
   2   6  10  120.79   10.80
   2   6  10  106.59    9.40
  -2   6 -10   95.89   10.90
   2  -6  10  115.59   10.60
  -2  -6 -10  111.59   11.10
  -2  -6 -10  101.09   10.50
   2  -6  10  121.89   11.40
   2  -6  10  123.19   10.70
  -2   6 -11  103.69   11.10
   2   6  11   73.39    7.80
   2   6  11   75.79    8.90
   2   6  11   71.39   13.10
   2   6  11   76.69    7.90
  -2   6 -11   85.79    8.90
  -2  -6 -11   82.89    9.40
   2  -6  11   65.19    9.40
   2  -6  11   87.99    9.70
   2  -6  11   96.29    9.40
   2   6  12  289.87   19.80
   2   6  12  315.47   23.10
   2   6  12  285.27   19.70
  -2   6 -12  281.87   20.00
  -2   6 -12  341.97   22.20
   2   6  12  273.17   19.30
  -2   6 -12  283.77   21.50
  -2  -6 -12  297.17   20.00
   2  -6  12  291.37   19.70
   2  -6  12  321.77   20.90
  -2   6 -13   70.39   11.10
   2   6  13   65.09   11.40
   2   6  13   72.09    9.60
   2   6  13   64.89    8.90
   2   6  13   44.70   10.20
  -2   6 -13   76.09   11.20
  -2   6 -13   63.39    9.30
   2  -6  13   52.39    9.10
  -2  -6 -13   60.59    8.90
   2  -6  13   79.59    9.70
   2   6  14   -1.80    5.80
   2   6  14   -1.60    3.20
  -2   6 -14   -1.00    4.70
  -2   6 -14    0.10    3.90
   2   6  14   11.00    5.90
   2   6  14    4.70    4.10
   2   6  14   -1.60    3.70
  -2   6 -14   -2.30    4.50
   2  -6  14    4.00    4.80
   2  -6  14    7.20    5.10
  -2  -6 -14   -0.80    4.10
  -2   6 -15   43.20    8.10
  -2   6 -15   44.60    8.90
  -2   6 -15   48.30    9.20
   2   6  15   50.39   10.50
   2   6  15   50.39   11.20
   2   6  15   47.80    7.70
   2  -6  15   55.29    8.80
  -2  -6 -15   39.40    7.20
   2  -6  15   49.00    9.50
   2   6  16  121.59   12.00
   2   6  16  112.29   15.80
  -2   6 -16  117.69   13.20
  -2   6 -16  109.19   14.00
   2   6  16   98.89   15.80
   2   6  16  100.99   10.80
  -2   6 -16  102.59   11.90
   2  -6  16  111.09   11.70
  -2  -6 -16  100.99   10.90
   2  -6  16   91.49   12.80
   2   6  17   60.39   13.10
  -2   6 -17   78.99   11.70
  -2   6 -17   75.79   12.50
   2   6  17   63.99   11.90
   2   6  17   84.99    9.40
   2   6  17   55.79    9.60
   2  -6  17   72.39   11.50
  -2  -6 -17   80.59   10.10
   2   6  18   15.90    6.30
  -2   6 -18   28.20   12.40
   2   6  18   14.70    9.40
  -2   6 -18   19.50    7.60
   2   6  18   17.90    6.00
   2  -6  18   14.10    7.20
   2  -6  18   19.70    7.00
   2   7 -18    1.00    6.00
   2   7 -18    0.10    5.80
  -2   7  18   -2.80    4.00
  -2   7  18    6.30    5.80
  -2   7  18   -6.00    5.20
  -2   7  18   -2.60    5.60
  -2  -7  18    2.30    6.40
  -2  -7  18    5.30    4.70
   2   7 -17   26.60   11.50
  -2   7  17    2.50    5.70
  -2   7  17   10.10    5.10
   2   7 -17    4.00    5.50
   2  -7 -17   10.50    2.60
  -2  -7  17    3.50    6.60
  -2  -7  17   15.70    5.40
   2   7 -16   72.89   11.80
  -2   7  16   63.79   10.70
  -2   7  16   75.89   10.30
   2   7 -16   83.09   12.70
  -2   7  16   48.20   11.70
   2   7 -16   55.59    9.30
  -2  -7  16   58.29    8.00
   2  -7 -16   75.19    5.50
   2  -7 -16   73.19    5.50
  -2  -7  16   77.59   11.30
  -2   7  15  104.09   15.00
  -2   7  15  103.99   10.90
   2   7 -15   90.39   13.00
   2   7 -15   98.89   13.10
  -2  -7  15   98.59   11.80
   2  -7 -15   89.69    6.30
  -2  -7  15   81.89    8.80
   2  -7 -15   72.59    6.00
  -2   7  14    1.30    4.00
  -2   7  14   14.50    6.20
   2   7 -14    1.60    3.90
  -2   7  14    9.80    6.10
   2   7 -14    2.60    5.30
   2   7 -14    4.20    5.00
   2  -7 -14   10.60    2.50
   2  -7 -14    8.00    2.50
  -2  -7  14    9.90    4.10
  -2  -7  14    8.50    5.60
   2   7 -13   11.30    6.30
  -2   7  13    7.60    5.90
   2   7 -13    4.30    3.70
   2   7 -13    4.50    5.00
  -2   7  13    0.50    4.20
  -2   7  13    1.60    4.30
  -2  -7  13    4.20    4.80
   2  -7 -13    9.50    2.40
   2  -7 -13    5.70    2.10
  -2  -7  13   10.00    3.90
   2  -7 -13    4.80    5.30
  -2   7  12   15.20    7.10
   2   7 -12   13.90    4.40
   2   7 -12   18.80    6.60
  -2   7  12   22.80    6.70
  -2   7  12   14.10    5.30
   2   7 -12   22.20    6.70
  -2   7  12   10.20    4.20
  -2  -7  12    7.00    5.20
   2  -7 -12   13.40    2.60
  -2  -7  12   20.10    4.90
   2  -7 -12   16.30    6.40
   2  -7 -12   17.20    2.70
  -2  -7  12   17.20    5.90
  -2   7  11  182.88   17.00
   2   7 -11  171.58   13.20
   2   7 -11  188.68   16.80
  -2   7  11  174.18   13.70
   2   7 -11  177.98   15.80
  -2   7  11  157.08   15.50
  -2   7  11  188.28   14.80
   2  -7 -11  183.98   10.90
  -2  -7  11  202.38   13.70
   2  -7 -11  195.08   16.00
  -2  -7  11  201.88   15.70
  -2  -7  11  181.08   14.10
   2  -7 -11  188.68   10.80
  -2   7  10   -2.80    4.20
  -2   7  10    4.60    5.10
  -2   7  10    0.80    2.90
  -2   7  10    0.30    3.00
   2   7 -10   -1.20    4.50
   2   7 -10    8.60    3.40
   2  -7 -10    4.30    1.90
  -2  -7  10    5.00    4.20
   2  -7 -10    0.00    4.90
   2  -7 -10    6.00    2.10
  -2  -7  10   13.60    4.80
  -2  -7  10    6.10    3.30
   2   7  -9  103.39   13.50
  -2   7   9  102.99    9.40
   2   7  -9  131.39   12.20
   2   7  -9  118.49    9.70
  -2   7   9  130.69   12.90
  -2   7   9  105.59   10.20
   2   7  -9  116.49   11.70
  -2  -7   9  111.79   10.90
   2  -7  -9  111.89   12.00
   2  -7  -9  121.99    7.60
  -2  -7   9  122.79   10.10
   2  -7  -9  122.09    7.80
  -2  -7   9  119.09    9.90
  -2   7   8   16.50    6.60
  -2   7   8   17.90    6.30
   2   7  -8   14.20    4.10
  -2   7   8   13.90    4.10
  -2   7   8   23.70    5.30
   2   7  -8    8.80    5.20
   2   7  -8   12.00    5.90
  -2   7   8   10.20    5.00
   2   7  -8   15.30    5.50
   2   7  -8   11.60    5.70
  -2  -7   8   15.70    4.60
  -2  -7   8   19.00    5.00
   2  -7  -8   17.90    3.00
   2  -7  -8   19.50    6.00
   2  -7  -8   16.30    2.70
   2   7  -7   61.29   10.20
  -2   7   7   61.29    6.40
  -2   7   7   60.99    7.80
   2   7  -7   78.19    9.60
   2   7  -7   80.89    9.80
   2   7  -7   49.60    9.20
  -2   7   7   77.29   11.10
   2   7  -7   55.69    6.50
  -2   7   7   41.00    8.30
  -2   7   7   60.59    9.30
   2  -7  -7   54.69    5.00
  -2  -7   7   58.89    7.90
   2  -7  -7   55.49    9.20
   2  -7  -7   60.79    5.00
  -2  -7   7   55.19    6.70
  -2   7   6   21.10    6.40
   2   7  -6   43.60    5.90
  -2   7   6   29.60    5.00
  -2   7   6   38.90    6.10
  -2   7   6   31.40    8.00
  -2   7   6   38.20    7.80
   2   7  -6   37.20    8.50
   2   7  -6   36.90    7.10
   2   7  -6   40.70    7.10
   2   7  -6   29.80    6.50
   2  -7  -6   23.60    6.70
  -2  -7   6   41.10    6.00
   2  -7  -6   37.80    4.20
   2  -7  -6   39.40    4.00
   2   7  -5   52.19    8.30
   2   7  -5   56.19    9.10
  -2   7   5   55.09    9.20
  -2   7   5   63.69    6.90
  -2   7   5   64.59    9.70
  -2   7   5   65.49    6.60
  -2   7   5   61.49   10.30
   2   7  -5   69.19    8.50
   2   7  -5   62.39    8.40
   2   7  -5   60.69    6.50
   2  -7  -5   61.79    5.20
   2  -7  -5   52.89    5.20
  -2  -7   5   61.09    5.80
  -2   7   4  172.58   12.40
  -2   7   4  164.18   14.10
   2   7  -4  172.18   12.80
  -2   7   4  157.48   11.70
   2   7  -4  182.08   15.40
   2   7  -4  165.28   11.70
  -2   7   4  178.58   14.20
   2   7  -4  163.08   12.50
  -2   7   4  167.38   15.40
   2  -7  -4  173.88   10.70
  -2  -7   4  183.68   10.80
   2  -7  -4  179.78   20.80
   2  -7  -4  172.18   10.80
  -2  -7   4  159.38   11.20
   2   7  -3    8.40    3.50
   2   7  -3   19.20    4.40
  -2   7   3   17.40    6.50
  -2   7   3   19.00    5.20
   2   7  -3   16.30    6.10
  -2   7   3   14.30    3.60
  -2   7   3   21.40    5.90
  -2   7   3   17.20    4.60
   2   7  -3   18.50    4.50
  -2  -7   3   19.90    3.00
   2  -7  -3   14.60    3.20
   2  -7  -3   20.00    3.30
  -2  -7   3   13.80    3.10
   2  -7  -3   17.30    6.30
   2   7  -2  193.38   16.00
  -2   7   2  217.98   13.60
  -2   7   2  186.68   15.30
  -2   7   2  200.18   16.70
   2   7  -2  213.38   14.00
  -2   7   2  212.38   15.20
   2   7  -2  216.18   13.90
   2   7  -2  191.28   13.50
  -2  -7   2  214.28   11.40
   2  -7  -2  196.08   12.50
   2  -7  -2  204.38   12.70
  -2  -7   2  193.78   11.50
   2  -7  -2  212.08   16.40
  -2   7   1   -0.80    3.00
   2   7  -1    5.50    3.50
   2   7  -1   -1.20    2.40
  -2   7   1    3.50    4.30
   2   7  -1   -3.10    3.60
   2   7  -1    5.10    3.00
  -2   7   1    2.10    2.90
  -2   7   1   -0.20    2.30
   2  -7  -1    3.00    2.30
   2  -7  -1    3.70    2.70
   2  -7  -1    6.40    4.20
  -2  -7   1    4.30    4.00
   2   7   0   -1.20    2.00
   2   7   0    1.30    2.90
  -2   7   0   -1.30    2.70
  -2   7   0   -1.10    2.60
   2   7   0    2.40    2.60
  -2   7   0    0.70    4.60
   2   7   0    5.40    4.80
  -2   7   0    1.90    3.10
  -2  -7   0    6.80    4.50
   2  -7   0   -1.80    1.80
   2  -7   0   -2.10    7.10
   2  -7   0    3.60    2.70
   2   7   1  151.88   10.30
  -2   7  -1  162.68   12.00
  -2   7  -1  154.28   11.50
  -2   7  -1  160.78   14.50
   2   7   1  150.18   12.10
   2   7   1  145.09   13.60
   2   7   1  158.48   10.90
  -2   7  -1  137.39   11.50
   2  -7   1  157.38   10.60
   2  -7   1  167.58   11.30
  -2  -7  -1  130.49   12.90
  -2   7  -2   36.80    6.30
   2   7   2   35.50    6.10
   2   7   2   39.20    7.20
  -2   7  -2   36.70    8.20
   2   7   2   38.80    8.00
   2   7   2   37.50    5.00
  -2   7  -2   45.10    6.40
   2   7   2   42.00    5.50
  -2   7  -2   44.30    6.70
   2  -7   2   42.80    8.90
   2  -7   2   40.80    6.20
  -2  -7  -2   43.90    8.20
  -2   7  -3  328.77   21.30
   2   7   3  320.67   22.80
  -2   7  -3  350.36   21.10
  -2   7  -3  352.36   21.00
   2   7   3  349.87   22.80
   2   7   3  311.87   19.20
  -2   7  -3  332.97   23.60
   2   7   3  337.27   22.10
  -2  -7  -3  336.37   22.40
   2  -7   3  327.37   20.70
   2  -7   3  338.07   19.90
   2  -7   3  395.96   23.10
   2  -7   3  328.37   22.80
  -2   7  -4  158.58   12.30
   2   7   4  150.58   10.60
   2   7   4  175.88   11.30
  -2   7  -4  162.38   14.70
   2   7   4  166.18   14.60
  -2   7  -4  158.48   12.90
  -2   7  -4  142.99   12.30
   2   7   4  171.58   13.80
   2   7   4  159.88   13.60
  -2  -7  -4  164.48   13.80
   2  -7   4  167.28   13.30
   2  -7   4  155.08   13.80
   2  -7   4  164.18   12.30
   2  -7   4  161.98   11.50
   2   7   5    8.70    2.80
  -2   7  -5    8.30    4.70
  -2   7  -5    9.80    5.70
  -2   7  -5   12.40    4.60
   2   7   5    9.50    4.70
   2   7   5   -2.20    4.60
  -2   7  -5    8.80    4.00
  -2   7  -5    7.00    4.60
   2   7   5   11.00    3.00
   2  -7   5    9.00    4.60
  -2  -7  -5    0.90    4.70
   2  -7   5    7.10    3.30
   2  -7   5    9.00    4.40
   2  -7   5   10.70    4.20
  -2   7  -6    5.40    3.50
   2   7   6    7.60    2.80
  -2   7  -6   -1.10    3.80
  -2   7  -6    1.50    4.00
   2   7   6    5.90    4.40
   2   7   6    8.60    2.60
   2   7   6    4.50    5.70
  -2   7  -6    8.70    4.50
  -2   7  -6    0.90    5.30
   2  -7   6    7.10    3.60
   2  -7   6   10.30    4.70
  -2  -7  -6   12.40    4.80
   2  -7   6    5.80    3.80
  -2   7  -7    9.80    5.20
  -2   7  -7    0.10    4.50
  -2   7  -7   -6.50    3.40
  -2   7  -7    1.00    3.30
   2   7   7    0.30    2.10
   2   7   7    0.10    2.10
   2   7   7   -2.20    3.40
  -2   7  -7    0.50    4.50
   2   7   7   11.40    5.80
   2  -7   7   -0.20    3.60
   2  -7   7    2.90    3.10
   2  -7   7    1.30    3.50
  -2  -7  -7   -1.60    4.20
  -2   7  -8   18.50    5.60
   2   7   8   16.30    6.10
   2   7   8   19.30    3.90
  -2   7  -8   13.80    4.50
   2   7   8   15.30    4.10
   2   7   8   14.10    6.00
  -2   7  -8   21.90    7.10
  -2   7  -8    9.40    5.30
  -2  -7  -8   12.10    5.20
   2  -7   8   19.40    5.10
   2  -7   8   20.50    5.50
   2  -7   8   19.30    5.30
   2   7   9   15.40    4.00
   2   7   9   18.20    4.40
  -2   7  -9   17.70    4.80
  -2   7  -9    8.40    5.20
  -2   7  -9    7.90    6.20
   2   7   9   21.10    6.50
  -2  -7  -9   20.70    5.60
   2  -7   9   23.90    6.40
   2  -7   9   27.80    5.80
   2  -7   9   17.60    5.60
  -2   7 -10    3.60    4.60
  -2   7 -10    3.50    5.30
   2   7  10   10.00    4.10
   2   7  10    9.70    5.10
   2   7  10    7.10    3.20
   2   7  10    6.70    5.20
  -2   7 -10    9.60    4.40
   2  -7  10   11.50    4.80
   2  -7  10   13.70    5.30
   2  -7  10    4.00    4.10
  -2  -7 -10   13.90    5.00
  -2   7 -11   15.20    5.20
  -2   7 -11   16.80    7.10
   2   7  11   26.80    7.10
  -2   7 -11   28.40    7.40
   2   7  11   23.70    4.60
   2   7  11   24.40    6.20
   2   7  11   21.80    5.20
   2  -7  11   19.50    5.70
   2  -7  11   29.80    6.50
  -2   7 -12   -1.40    3.70
   2   7  12    8.00    6.20
   2   7  12    4.30    4.60
  -2   7 -12    9.30    5.10
   2   7  12    3.20    3.90
  -2   7 -12    4.80    5.40
   2  -7  12   14.00    5.70
  -2  -7 -12    8.30    5.10
   2  -7  12    2.50    4.40
  -2   7 -13    4.90    5.80
  -2   7 -13   -3.70    4.90
   2   7  13    1.90    3.90
   2   7  13    5.20    5.90
  -2   7 -13   -1.00    4.80
   2   7  13    0.30    4.50
   2   7  13   13.50    5.50
   2   7  13   -0.50    3.00
   2  -7  13    4.90    4.50
  -2  -7 -13   -3.80    4.50
   2  -7  13    5.90    5.10
  -2   7 -14    5.20    4.60
  -2   7 -14    5.90    5.60
   2   7  14   -0.80    5.10
   2   7  14    8.20    4.40
   2   7  14   -9.30    2.90
  -2   7 -14    2.50    5.30
   2   7  14    1.40    5.00
   2   7  14   -2.10    4.60
   2  -7  14    1.30    4.70
  -2  -7 -14   -0.50    5.00
   2  -7  14   -3.90    3.90
  -2   7 -15   -8.00    4.40
   2   7  15   -1.70    4.30
  -2   7 -15    4.30    5.40
  -2   7 -15    7.20    6.00
   2   7  15    2.00    6.00
   2   7  15    5.30    4.20
   2   7  15   -1.10    5.50
   2  -7  15    3.40    4.90
  -2  -7 -15   -2.40    5.30
   2  -7  15   10.40    4.70
  -2   7 -16  103.59   14.50
   2   7  16  133.39   13.00
   2   7  16   89.09   14.60
  -2   7 -16  123.09   16.10
   2   7  16  153.68   17.30
   2   7  16  103.29   11.70
  -2  -7 -16  107.29   13.10
   2  -7  16  123.39   12.10
   2  -7  16   90.49   12.80
   2   7  17   59.69    9.10
  -2   7 -17   57.29   11.20
   2   7  17   44.80   11.30
   2   7  17   39.90   11.80
  -2   7 -17   62.69   11.20
   2   7  17   54.39   10.40
   2  -7  17   42.10    7.90
  -2  -7 -17   50.09    9.00
   2  -7  17   47.70    9.90
  -2   8  16   14.30    8.00
   2   8 -16    6.80    5.70
  -2   8  16   10.80    5.60
  -2   8  16    7.90    7.00
   2   8 -16    7.50    6.10
  -2  -8  16   18.00    5.00
  -2  -8  16   -2.50    5.00
  -2   8  15    4.20    5.60
  -2   8  15    3.10    6.40
  -2   8  15   -1.50    3.70
   2   8 -15   -2.30    4.90
   2   8 -15    9.70    6.00
  -2  -8  15   -4.30    4.80
  -2  -8  15   10.10    3.90
   2   8 -14    8.60    6.00
  -2   8  14    4.80    5.50
  -2   8  14    2.80    4.00
  -2   8  14   -4.20    5.80
   2   8 -14   -3.00    4.40
  -2  -8  14    7.40    5.60
  -2  -8  14   10.60    4.10
  -2   8  13    1.10    4.70
   2   8 -13    2.70    3.70
  -2   8  13    3.20    4.70
   2   8 -13    1.00    5.70
  -2   8  13    7.90    3.90
   2   8 -13    2.40    5.50
  -2  -8  13    7.30    3.20
  -2   8  12   11.60    5.70
   2   8 -12    4.10    3.90
  -2   8  12   -1.00    3.70
   2   8 -12    2.80    5.50
   2   8 -12   10.60    5.50
  -2   8  12    1.70    5.40
  -2  -8  12   -3.80    3.90
  -2  -8  12   -0.70    7.40
  -2  -8  12    2.20    3.30
  -2   8  11   41.10    8.80
  -2   8  11   43.50    7.60
  -2   8  11   40.90    9.20
  -2   8  11   49.70    7.30
   2   8 -11   31.00    8.20
   2   8 -11   40.40    7.00
   2   8 -11   50.69    9.30
  -2  -8  11   60.29    6.90
  -2  -8  11   44.90    7.60
  -2  -8  11   56.59    8.90
  -2   8  10   86.29   14.00
   2   8 -10  101.09   11.40
  -2   8  10   88.69    9.00
   2   8 -10  113.49   14.80
   2   8 -10   92.79    8.90
  -2   8  10   61.39    9.40
  -2   8  10   81.59   12.90
  -2  -8  10  123.99   16.10
  -2  -8  10  103.99    9.60
  -2  -8  10  108.29    9.40
   2   8  -9   38.30    7.70
  -2   8   9   42.90    8.70
  -2   8   9   42.80    6.50
   2   8  -9   40.50    8.20
  -2   8   9   40.70   12.60
   2   8  -9   40.70    6.30
  -2   8   9   52.59    7.60
  -2  -8   9   41.80    6.40
  -2  -8   9   59.79    8.00
  -2  -8   9   46.70    7.50
   2   8  -8   75.39   15.30
  -2   8   8   61.19    8.50
  -2   8   8   46.90    9.30
  -2   8   8   59.79   11.30
   2   8  -8   55.09    7.20
   2   8  -8   73.19   10.60
   2   8  -8   61.59   10.80
  -2  -8   8   67.09    7.10
  -2  -8   8   73.69    8.90
  -2   8   7   20.40    4.70
  -2   8   7   16.50    6.20
   2   8  -7   32.90    7.00
   2   8  -7   21.60    6.20
  -2   8   7   17.00    4.80
   2   8  -7   17.00    7.00
  -2   8   7   25.70    7.60
   2   8  -7   21.30    5.00
  -2  -8   7   20.00    4.20
  -2  -8   7   25.00    5.20
   2   8  -6   68.99   11.10
   2   8  -6   78.89    8.00
  -2   8   6   85.69    8.50
  -2   8   6   83.99   11.70
   2   8  -6   84.49   10.70
  -2   8   6   71.49    7.40
   2   8  -6   84.59    9.30
  -2   8   6   71.09   11.10
  -2  -8   6   83.69    7.70
  -2   8   5   13.50    3.50
   2   8  -5    9.40    3.90
  -2   8   5   12.40    6.80
  -2   8   5   14.00    4.20
   2   8  -5   12.70    4.30
  -2   8   5   10.60    4.10
   2   8  -5    5.20    4.30
   2  -8  -5    5.90    5.20
   2  -8  -5    7.10    1.80
   2  -8  -5    6.40    1.80
  -2  -8   5   10.40    2.90
   2   8  -4  135.19   11.30
  -2   8   4  115.49   13.20
  -2   8   4  130.59   10.70
   2   8  -4  114.09    9.80
  -2   8   4  117.99   11.70
  -2   8   4  109.89   12.10
   2   8  -4  131.19   13.70
   2   8  -4  128.89   11.00
  -2   8   4  127.99   10.00
   2  -8  -4  122.49    7.90
   2  -8  -4  105.99   12.20
  -2  -8   4  132.19    8.40
   2  -8  -4  126.89    7.90
  -2  -8   4  115.79    8.50
   2   8  -3    6.90    4.10
  -2   8   3   -0.80    5.40
   2   8  -3    4.50    3.10
  -2   8   3    9.30    4.80
  -2   8   3    9.70    4.50
  -2   8   3    3.70    3.60
   2   8  -3   -2.10    3.80
  -2   8   3    4.70    2.90
   2   8  -3    6.20    5.10
   2  -8  -3    5.70    2.30
  -2  -8   3    2.20    1.60
  -2  -8   3    3.10    1.70
   2  -8  -3    2.60    4.80
   2  -8  -3    5.60    2.10
   2   8  -2    7.20    3.90
   2   8  -2    6.30    5.50
  -2   8   2   12.90    5.50
  -2   8   2    7.50    3.20
   2   8  -2   17.30    4.20
  -2   8   2    4.20    5.10
  -2   8   2   10.80    4.50
   2   8  -2    6.70    4.10
   2  -8  -2   17.50    3.10
   2  -8  -2   17.50    5.90
   2  -8  -2   11.10    3.10
   2   8  -1  182.68   13.00
  -2   8   1  160.78   16.00
  -2   8   1  157.88   13.00
   2   8  -1  162.98   15.80
  -2   8   1  157.08   12.30
  -2   8   1  155.68   13.30
   2   8  -1  170.68   12.40
   2   8  -1  186.58   12.80
  -2  -8   1  177.68   15.10
   2  -8  -1  175.28   11.60
   2  -8  -1  165.48   14.90
   2  -8  -1  187.18   11.40
  -2   8   0    6.10    4.50
   2   8   0    2.10    3.00
   2   8   0    7.40    3.90
  -2   8   0    3.50    4.00
  -2   8   0    5.30    3.70
   2   8   0    3.90    5.60
  -2   8   0    5.20    5.50
   2   8   0    3.70    2.90
   2  -8   0    2.80    4.80
   2  -8   0    5.20    2.70
  -2  -8   0    3.40    4.80
   2   8   1  468.35   26.30
  -2   8  -1  465.55   27.40
  -2   8  -1  465.05   27.90
   2   8   1  488.45   30.80
   2   8   1  459.45   26.70
  -2   8  -1  476.15   28.00
  -2   8  -1  416.16   30.20
   2   8   1  485.55   28.20
   2   8   1  473.25   29.80
  -2  -8  -1  441.26   29.40
   2  -8   1  471.05   32.80
   2  -8   1  472.15   26.10
   2  -8   1  468.55   26.60
   2   8   2   33.80    5.40
   2   8   2   42.80    8.80
   2   8   2   38.10    6.70
  -2   8  -2   34.30    6.80
  -2   8  -2   24.30    8.20
   2   8   2   27.80    4.70
  -2   8  -2   37.50    6.80
  -2   8  -2   47.10    6.70
   2   8   2   26.70    7.30
   2  -8   2   35.60    5.60
   2  -8   2   36.20    5.60
  -2  -8  -2   44.00    8.20
   2   8   3    7.20    5.90
   2   8   3    7.60    3.60
  -2   8  -3    3.40    3.50
   2   8   3    7.70    5.10
   2   8   3    2.50    3.20
  -2   8  -3    5.50    4.10
  -2   8  -3   11.10    5.00
  -2   8  -3   -1.90    5.10
   2   8   3    6.40    2.80
   2  -8   3    2.30    3.10
   2  -8   3    4.80    2.90
  -2  -8  -3    3.20    5.00
  -2   8  -4  133.89   11.20
   2   8   4  124.69   14.40
  -2   8  -4  152.38   12.40
   2   8   4  139.19   10.50
  -2   8  -4  129.79   12.10
   2   8   4  123.49   12.00
   2   8   4  124.19    9.70
  -2   8  -4  151.08   16.10
   2   8   4  143.19   13.20
  -2  -8  -4  108.39   12.20
   2  -8   4  158.88   11.70
   2  -8   4  132.09   10.10
   2   8   5  110.99   13.80
   2   8   5  112.19   19.50
   2   8   5   79.89    9.70
   2   8   5   72.29    7.40
   2   8   5   77.69    7.10
  -2   8  -5   87.69    9.80
  -2   8  -5   89.49   11.10
  -2   8  -5   66.79    8.10
   2  -8   5   77.19   10.50
   2  -8   5   84.59    9.10
  -2  -8  -5   80.69   11.10
   2  -8   5   92.09    8.20
  -2   8  -6  113.59   10.50
   2   8   6  110.59   11.20
  -2   8  -6  119.39   11.70
  -2   8  -6   78.59   11.00
   2   8   6  115.09    8.90
   2   8   6  120.99   12.60
   2   8   6  129.09   15.00
  -2   8  -6   93.99   13.00
   2  -8   6  124.09    9.70
  -2  -8  -6  104.19   11.80
   2  -8   6   99.29   10.60
   2  -8   6   94.09   10.70
   2   8   7  190.18   16.80
   2   8   7  187.18   12.90
  -2   8  -7  173.58   13.80
   2   8   7  225.18   17.80
  -2   8  -7  187.78   17.50
   2   8   7  196.48   13.30
   2  -8   7  193.08   15.50
   2  -8   7  183.38   13.80
   2  -8   7  199.68   15.10
  -2  -8  -7  161.68   15.40
  -2   8  -8   16.60    6.10
   2   8   8   10.20    3.50
   2   8   8    8.70    6.40
   2   8   8   12.00    3.50
   2   8   8    9.20    5.50
  -2   8  -8    4.70    5.70
  -2   8  -8    6.40    4.60
   2  -8   8    6.00    4.70
  -2  -8  -8   10.40    6.30
   2  -8   8    4.30    4.10
   2  -8   8    4.30    4.20
  -2   8  -9   -6.20    5.40
   2   8   9   -0.40    4.60
  -2   8  -9    1.70    3.60
   2   8   9   -1.50    2.40
   2   8   9    8.10    6.00
  -2   8  -9    3.70    3.70
   2   8   9    5.00    3.40
  -2  -8  -9    4.60    5.30
   2  -8   9    0.20    3.80
   2  -8   9   10.00    4.80
   2  -8   9    4.40    5.00
  -2   8 -10   67.89   11.70
   2   8  10   52.79   10.70
  -2   8 -10   61.19    8.90
   2   8  10   67.99    8.70
   2   8  10   63.49    7.90
  -2   8 -10   60.39   10.00
   2   8  10   56.79   10.10
   2  -8  10   63.69    9.20
  -2  -8 -10   45.50    9.10
   2  -8  10   66.09    8.90
   2   8  11    1.70    4.60
   2   8  11    6.80    4.10
   2   8  11   -0.20    3.60
  -2   8 -11    7.60    5.50
   2   8  11    1.60    4.90
  -2   8 -11    9.30    5.70
  -2  -8 -11    0.50    6.10
   2  -8  11    7.70    5.00
   2  -8  11    4.30    5.00
   2   8  12   -2.80    4.90
  -2   8 -12    5.20    4.60
   2   8  12   10.20    3.60
  -2   8 -12    2.30    5.60
   2   8  12    9.60    6.00
  -2   8 -12    6.80    5.20
   2   8  12   13.00    4.30
   2  -8  12   10.50    5.20
   2  -8  12    0.20    4.70
  -2   8 -13   10.30    5.90
  -2   8 -13    1.30    4.60
   2   8  13    6.50    6.10
  -2   8 -13    1.10    4.80
   2   8  13   10.10    5.20
   2   8  13    0.10    6.10
   2  -8  13    6.70    4.70
   2  -8  13    6.90    5.40
   2   8  14    2.50    5.50
  -2   8 -14    0.50    4.80
   2   8  14    3.40    3.70
  -2   8 -14   -0.30    4.70
   2   8  14    8.90    9.70
   2   8  14   -8.50    4.50
   2  -8  14    5.40    4.80
   2  -8  14    2.00    5.20
   2   8  15    7.80    5.80
   2   8  15    6.40    4.70
  -2   8 -15    8.10    6.80
  -2   8 -15    2.30    6.00
   2  -8  15   -0.60    5.20
   2  -8  15    3.50    4.40
  -2   9  14   37.10    8.00
   2   9 -14   25.80    8.50
  -2   9  14   55.99   10.00
   2   9 -14   43.30   14.00
  -2   9  14   28.10    9.20
  -2  -9  14   26.10    7.10
  -2  -9  14   35.90    6.20
  -2   9  13    0.80    4.50
  -2   9  13    5.20    5.70
   2   9 -13    2.40    5.80
   2   9 -13    2.90    5.40
  -2  -9  13    4.80    4.00
  -2  -9  13   -1.30    3.80
  -2   9  12   53.49   11.60
  -2   9  12   51.59    9.30
   2   9 -12   89.89   12.20
  -2   9  12   50.79   11.10
   2   9 -12   61.99   11.30
  -2  -9  12   75.29    8.70
  -2  -9  12   59.69    8.40
  -2   9  11   13.20    6.60
   2   9 -11   19.20    6.70
   2   9 -11    9.80    4.40
  -2   9  11   21.30    7.20
  -2   9  11   18.20    5.70
   2   9 -11   14.00    6.90
  -2  -9  11    9.90    5.10
  -2  -9  11   15.00    5.00
   2   9 -10   23.60    7.30
   2   9 -10   21.70    8.00
  -2   9  10   29.50    8.30
  -2   9  10   28.80    6.60
  -2   9  10   18.40    7.10
  -2  -9  10   23.40    5.30
   2   9  -9   19.20    7.10
   2   9  -9    8.00    4.10
  -2   9   9   14.10    7.00
   2   9  -9   17.40    6.60
  -2   9   9   13.90    7.70
  -2   9   9    8.00    4.50
  -2  -9   9    2.60    2.80
  -2  -9   9   19.10    4.80
   2   9  -8   12.80    7.10
  -2   9   8    1.30    5.50
   2   9  -8   -1.50    3.60
   2   9  -8    6.40    4.90
  -2   9   8    6.80    3.30
  -2   9   8   17.00    6.30
  -2   9   8    7.80    4.50
  -2  -9   8   13.00    3.40
  -2  -9   8   17.40    4.50
   2   9  -7   33.10    7.00
   2   9  -7   36.90    6.10
  -2   9   7   36.60    6.90
  -2   9   7   26.00    7.70
  -2   9   7   42.30    9.20
  -2   9   7   18.20    5.00
   2   9  -7   22.80    6.80
  -2  -9   7   29.40    4.60
  -2  -9   7   34.00    5.40
   2   9  -6    8.90    5.50
   2   9  -6    5.20    3.80
  -2   9   6    5.30    3.80
  -2   9   6   10.40    7.20
  -2   9   6    2.00    3.30
   2   9  -6    6.90    6.40
  -2   9   6    4.80    5.40
  -2  -9   6    6.90    2.60
  -2  -9   6    9.90    3.10
  -2   9   5   74.29   11.50
   2   9  -5   84.99   12.80
   2   9  -5   85.59    8.80
   2   9  -5   96.99   10.50
  -2   9   5  103.19   10.00
   2   9  -5  107.89   11.00
  -2   9   5  101.29   14.10
  -2   9   5   96.39    9.10
  -2  -9   5  101.89    7.50
  -2  -9   5  110.39    7.30
  -2   9   4   19.40    5.20
   2   9  -4   14.60    4.70
  -2   9   4   19.60    6.70
  -2   9   4   19.80    4.60
   2   9  -4   20.30    6.90
   2   9  -4    8.30    5.30
  -2   9   4   19.70    8.10
   2   9  -4   24.20    6.10
  -2  -9   4   20.90    2.70
  -2  -9   4   22.90    2.70
  -2   9   3   58.19   11.30
  -2   9   3   38.40    9.20
  -2   9   3   57.19    8.10
   2   9  -3   37.80    9.30
   2   9  -3   43.30    7.30
  -2   9   3   45.90    6.80
   2   9  -3   47.20    7.50
   2   9  -3   52.49    7.10
   2   9  -2   22.00    5.40
  -2   9   2   15.80    6.20
  -2   9   2   13.60    4.90
  -2   9   2   24.30    8.60
  -2   9   2    8.70    4.00
   2   9  -2   20.30    5.30
   2   9  -2   31.20    8.90
   2   9  -2   15.80    5.10
  -2   9   2   11.50    5.30
   2  -9  -2   17.10    2.60
   2  -9  -2   23.00    2.90
  -2   9   1  218.68   20.10
  -2   9   1  209.98   15.60
   2   9  -1  226.08   16.00
   2   9  -1  242.08   20.00
  -2   9   1  244.28   18.90
  -2   9   1  192.78   16.30
   2   9  -1  239.68   16.40
   2   9  -1  234.28   15.90
   2  -9  -1  249.88   13.60
   2  -9  -1  221.18   13.50
   2   9   0   90.29    8.80
   2   9   0   67.89    8.50
  -2   9   0   75.79   12.40
   2   9   0   88.99   13.20
  -2   9   0   80.19    8.90
  -2   9   0   69.69    9.20
  -2   9   0   82.29    9.20
   2   9   0   90.29    9.00
   2  -9   0   81.29    6.80
   2  -9   0   73.89    6.40
   2   9   1   61.39    8.80
   2   9   1   59.89   10.80
   2   9   1   47.20    6.90
  -2   9  -1   34.70    9.40
   2   9   1   40.10    9.00
  -2   9  -1   53.19    7.70
  -2   9  -1   57.69    8.30
   2   9   1   45.30    7.30
   2  -9   1   54.29    5.40
   2  -9   1   56.29    7.70
   2   9   2  197.78   13.60
   2   9   2  194.38   17.90
  -2   9  -2  228.68   15.60
  -2   9  -2  196.98   15.30
   2   9   2  189.38   15.00
   2   9   2  191.48   16.90
  -2   9  -2  189.28   17.70
  -2   9  -2  182.68   14.60
   2  -9   2  193.58   13.50
   2   9   3   43.30    6.40
  -2   9  -3   24.10   10.10
   2   9   3   37.80    6.70
  -2   9  -3   39.70    6.50
   2   9   3   34.60    9.70
  -2   9  -3   32.20    7.20
   2   9   3   35.90    7.60
  -2   9  -3   37.30    9.40
   2   9   3   28.90    5.30
   2  -9   3   48.50    6.20
   2  -9   3   39.80    6.10
   2   9   4   14.40    3.90
   2   9   4    7.40    4.80
  -2   9  -4   11.90    4.70
  -2   9  -4   17.00    8.10
   2   9   4   11.60    4.20
   2   9   4   15.40    7.70
  -2   9  -4   14.20    8.20
   2  -9   4   12.40    4.00
   2  -9   4   13.40    4.50
   2   9   5    8.80    3.40
  -2   9  -5    3.70    4.50
   2   9   5   10.50    5.20
  -2   9  -5    9.60    4.70
   2   9   5   15.50    8.20
   2   9   5    8.00    4.00
  -2   9  -5    8.10    6.70
   2  -9   5   10.90    3.90
   2  -9   5   11.70    4.20
   2   9   6  113.69    9.60
  -2   9  -6  130.69   14.70
  -2   9  -6  112.79   10.90
  -2   9  -6  128.29   12.50
   2   9   6  122.19   15.30
   2   9   6  134.69   13.80
   2   9   6  109.99   10.10
   2  -9   6  112.89   11.00
   2  -9   6  129.39   10.40
   2   9   7   -5.30    5.60
  -2   9  -7    6.10    4.60
  -2   9  -7    9.60    6.70
   2   9   7    5.30    3.70
   2   9   7   -0.40    2.70
   2   9   7   -1.60    4.80
  -2   9  -7    3.60    4.70
   2  -9   7    3.90    5.10
   2  -9   7    8.60    4.40
   2  -9   7   -0.60    4.90
   2   9   8   28.00    5.40
  -2   9  -8   37.50    9.60
   2   9   8   20.70    7.80
   2   9   8   19.50    7.40
   2   9   8   17.60    4.30
  -2   9  -8   20.10    5.60
  -2   9  -8   29.90    7.60
   2  -9   8   20.50    6.60
   2  -9   8   11.60    5.40
   2  -9   8   18.00    5.20
   2   9   9  135.19   11.10
   2   9   9  134.69   14.90
  -2   9  -9  140.69   15.40
  -2   9  -9  134.19   13.70
   2   9   9  132.09   14.60
   2   9   9  128.69   11.50
  -2   9  -9  138.89   12.50
   2  -9   9  139.39   12.30
   2  -9   9  138.69   14.40
   2  -9   9  125.99   13.20
   2   9  10    8.00    3.90
   2   9  10    5.50    3.50
   2   9  10    0.80    4.70
  -2   9 -10   -5.70    3.90
   2   9  10    9.80    6.40
  -2   9 -10    2.10    6.50
  -2   9 -10    1.00    4.20
   2  -9  10    1.60    5.20
   2  -9  10   10.80    5.60
  -2   9 -11   -2.70    4.60
  -2   9 -11   11.50    5.90
   2   9  11    1.40    3.90
   2   9  11   -4.80    2.90
   2   9  11   10.60    6.10
   2   9  11    4.90    6.00
   2  -9  11    8.40    4.90
   2  -9  11   -0.20    4.40
  -2   9 -12   19.10    7.30
   2   9  12   21.60    5.20
   2   9  12    2.60    5.70
  -2   9 -12   29.30    8.60
   2   9  12   16.60    7.90
   2  -9  12    6.60    4.90
   2  -9  12   18.20    6.00
  -2   9 -13  144.39   16.20
   2   9  13  134.59   12.90
   2   9  13  161.28   15.50
   2  -9  13  125.09   13.20
   2  -9  13  143.59   13.60
  -2  10  11   27.10    7.70
   2  10 -11   26.00    8.80
  -2  10  11    6.30    6.50
  -2  10  11    9.80    5.20
   2  10 -11   13.10    5.70
  -2 -10  11   22.40    6.10
  -2 -10  11   15.00    5.40
   2  10 -10    2.10    4.60
   2  10 -10   -5.10    4.80
  -2  10  10   -0.90    4.20
  -2  10  10    8.70    5.60
  -2 -10  10    7.00    3.60
  -2 -10  10    0.00    5.90
  -2  10   9   72.49   12.90
  -2  10   9   97.09   10.90
  -2  10   9   72.39   12.70
   2  10  -9  106.19   15.20
   2  10  -9   94.69   12.60
  -2 -10   9   86.89    8.20
  -2 -10   9   87.79    9.30
   2  10  -8   16.90    7.50
   2  10  -8   -5.70    4.00
   2  10  -8   -1.40    4.50
  -2  10   8    5.20    6.20
  -2  10   8    6.20    3.70
  -2  10   8    3.00    5.60
  -2 -10   8    3.00    2.90
  -2 -10   8    3.10    3.50
   2  10  -7   10.70    7.50
  -2  10   7    6.50    7.00
  -2  10   7   17.90    5.60
   2  10  -7   21.10    6.00
  -2  10   7    5.30    5.20
   2  10  -7    5.10    4.40
  -2 -10   7   14.20    3.30
   2  10  -6    2.30    3.60
  -2  10   6    1.60    4.80
   2  10  -6   -1.30    3.60
   2  10  -6    5.00    6.10
  -2  10   6    1.50    3.50
  -2  10   6    1.90    5.90
  -2 -10   6    4.90    2.40
  -2 -10   6    3.90    2.10
  -2  10   5   12.20    5.30
  -2  10   5   11.00    7.20
   2  10  -5    5.60    6.10
  -2  10   5    6.20    5.50
   2  10  -5    3.20    4.20
   2  10  -5    6.20    5.30
  -2  10   4  144.09   16.10
   2  10  -4  143.49   15.80
  -2  10   4  140.59   15.00
  -2  10   4  153.88   14.10
   2  10  -4  143.59   13.10
   2  10  -4  164.98   14.10
  -2  10   3    8.10    5.30
   2  10  -3   10.10    6.10
  -2  10   3    7.40    4.50
   2  10  -3    4.90    4.10
  -2  10   3   10.20    6.90
  -2  10   2   10.80    5.50
   2  10  -2    7.60    5.10
  -2  10   2   -2.00    4.10
  -2  10   2   -4.40    6.00
   2  10  -2   12.60    4.60
   2  10  -2    2.90    4.30
   2  10  -2    3.20    6.10
   2  10  -1   17.50    5.20
   2  10  -1   14.00    4.20
   2  10  -1   14.10    6.80
   2  10  -1    8.30    4.60
  -2  10   1    1.90    3.80
  -2  10   1    8.30    7.60
  -2  10   1    6.80    5.50
   2  10   0    1.20    3.70
   2  10   0    5.80    6.20
   2  10   0   10.50    4.20
   2  10   0   -1.00    4.00
  -2  10   0    6.30    6.70
   2  10   0   -8.70    3.30
   2 -10   0    1.20    1.90
   2 -10   0    1.50    1.80
  -2  10  -1   56.89   11.60
   2  10   1   45.30    8.30
   2  10   1   40.00    8.70
   2  10   1   37.00    6.50
   2  10   1   40.20    7.20
   2  10   1   34.60    9.30
  -2  10  -1   40.40    7.70
   2 -10   1   42.80    5.00
   2 -10   1   48.30    5.20
   2  10   2   62.89   12.50
   2  10   2   65.59    8.30
  -2  10  -2   68.19    9.90
   2  10   2   62.49    8.50
  -2  10  -2   68.59   12.20
   2  10   2   49.90   10.30
   2 -10   2   73.19    6.40
   2 -10   2   72.49    9.40
   2  10   3   25.70    6.10
  -2  10  -3   26.80    8.50
  -2  10  -3   23.00    6.50
   2  10   3   24.00    8.90
   2  10   3   11.00    4.30
   2  10   3   19.60    7.30
   2 -10   3   22.90    4.60
   2  10   4   18.50    5.50
   2  10   4   20.40    5.00
   2  10   4   16.90    6.20
  -2  10  -4   29.20    9.20
  -2  10  -4   28.80    7.30
  -2  10  -4   26.70    6.40
   2  10   4   21.80    9.10
   2 -10   4   26.70    4.70
   2 -10   4   22.20    5.00
  -2  10  -5   26.90    6.70
   2  10   5   22.60    5.20
  -2  10  -5   24.70    6.90
   2  10   5   14.00    7.80
  -2  10  -5   29.40    8.70
   2  10   5   30.50    7.90
   2  10   5   29.20    5.70
   2 -10   5   35.30    6.20
   2 -10   5   36.20    5.50
  -2  10  -6   10.50    7.70
   2  10   6   15.90    8.20
   2  10   6   14.40    4.30
   2  10   6   15.40    6.50
  -2  10  -6    5.10    5.50
  -2  10  -6   11.20    5.80
   2  10   6   13.40    4.60
   2 -10   6   21.30    5.70
   2 -10   6   15.60    4.50
  -2  10  -7    8.50    6.90
   2  10   7   15.60    4.40
   2  10   7   17.00    5.40
   2  10   7    9.00    5.90
   2  10   7    7.00    7.50
  -2  10  -7   15.10    5.80
  -2  10  -7   13.20    5.70
   2 -10   7   22.80    6.30
   2 -10   7   15.40    4.60
  -2  10  -8    0.40    6.30
   2  10   8    5.60    3.90
  -2  10  -8   -9.60    4.50
   2  10   8   -0.50    3.70
   2  10   8    1.20    3.70
  -2  10  -8   -0.20    4.00
   2  10   8    4.30    6.20
   2 -10   8   -1.40    3.50
   2 -10   8   -1.10    4.90
   2  10   9   30.30    8.70
  -2  10  -9   26.00    6.40
  -2  10  -9   24.50    8.60
   2  10   9    9.70    7.20
[truncated: 2,304,673 more chars]
