# Supplementary material for: Merging Pyrrole with Boron into Versatile Di(2‐pyrryl)borane Building Blocks: π‐Extension, Polymerization, and Coordination
Source: Angew Chem Int Ed Engl. 2025 Nov 17;65(2):e16982. doi: 10.1002/anie.202516982 (PMC12790361; doi:10.1002/anie.202516982)
Supplement: Supplementary file 2 — Supporting Information [file ANIE-65-e16982-s002.zip › data_6.cif]

data_6

_publ_contact_author_name         'Prof. Dr. Holger Helten'
_publ_contact_author_address
;
Institute of Inorganic Chemistry
University of Wuerzburg
Am Hubland
97074 Wuerzburg, Germany
;
_publ_contact_author_email        'H.Helten@uni-wuerzburg.de'
_publ_contact_author_phone        '+49-931-31-84086'
_publ_contact_author_id_orcid     0000-0003-1273-3685 

_publ_requested_journal           ''
_publ_section_title               ''
_publ_section_abstract            ''

loop_
_publ_author_name
_publ_author_address
      'Goebel, Daniel'
;     Institute of Inorganic Chemistry
      University of Wuerzburg
      Am Hubland
      97074 Wuerzburg, Germany
;
      'Helbig, Andreas'
;     Institut fuer Anorganische Chemie
      Universitaet Wuerzburg
      Am Hubland
      97074 Wuerzburg, Germany
;
      'Friedrich, Alexandra'
;     Institute of Inorganic Chemistry
      University of Wuerzburg
      Am Hubland
      97074 Wuerzburg, Germany
;
      'Bachmann, Jonas'
;     Institute of Inorganic Chemistry
      University of Wuerzburg
      Am Hubland
      97074 Wuerzburg, Germany
;
      'Buckel, Manuel'
;     Institute of Inorganic Chemistry
      University of Wuerzburg
      Am Hubland
      97074 Wuerzburg, Germany
;
      'Chorbacher, Johannes'
;     Institute of Inorganic Chemistry
      University of Wuerzburg
      Am Hubland
      97074 Wuerzburg, Germany
;
      'Helten, Holger'
;     Institute of Inorganic Chemistry
      University of Wuerzburg
      Am Hubland
      97074 Wuerzburg, Germany
; 


_publ_section_references
;
 G. M. Sheldrick, Acta Cryst. (2015) A71, 3-8, SHELXT - Integrated space-group 
 and crystal-structure determination;
 G. M. Sheldrick, Acta Cryst. (2015) C71, 3-8, Crystal structure refinement 
 with SHELXL;
 Huebschle, C.B., Sheldrick, G.M., Dittrich, B. (2011) J. Appl. Cryst. 44, 
 1281-1284.
;

_audit_creation_method            'CIF-fill 1.4t (K.Radacki, 2005-23)'
_audit_creation_date              2024-03-27
_audit_update_record
;
 27-Mar-2024    SHELXL-2019/1
;
_shelx_SHELXL_version_number      2019/1
_chemical_formula_moiety          'C25 H33 B Br2 N2'
_chemical_formula_sum             'C25 H33 B Br2 N2'
_chemical_formula_weight          532.16
loop_
 _atom_type_symbol
 _atom_type_description
 _atom_type_scat_dispersion_real
 _atom_type_scat_dispersion_imag
 _atom_type_scat_source
  C C 0.0033 0.0016 'International Tables Vol C Tables 4.2.6.8 and 6.1.1.4'
  H H 0.0000 0.0000 'International Tables Vol C Tables 4.2.6.8 and 6.1.1.4'
  B B 0.0013 0.0007 'International Tables Vol C Tables 4.2.6.8 and 6.1.1.4'
  N N 0.0061 0.0033 'International Tables Vol C Tables 4.2.6.8 and 6.1.1.4'
  Br Br -0.2901 2.4595 'International Tables Vol C Tables 4.2.6.8 and 6.1.1.4'

_space_group_crystal_system       monoclinic
_space_group_IT_number            14
_space_group_name_H-M_alt         'P 21/n'
_space_group_name_Hall            '-P 2yn'
_shelx_space_group_comment
;
 The symmetry employed for this shelxl refinement is uniquely defined by the 
 following loop, which should always be used as a source of symmetry 
 information in preference to the above space-group names. They are only 
 intended as comments.
;
loop_
 _space_group_symop_operation_xyz
  'x, y, z'
  '-x+1/2, y+1/2, -z+1/2'
  '-x, -y, -z'
  'x-1/2, -y-1/2, z-1/2'


_cell_length_a                    9.283(2)
_cell_length_b                    24.981(8)
_cell_length_c                    11.425(3)
_cell_angle_alpha                 90
_cell_angle_beta                  107.66(2)
_cell_angle_gamma                 90
_cell_volume                      2524.7(12)
_cell_formula_units_Z             4
_cell_measurement_temperature     100(2)
_cell_measurement_reflns_used     1483
_cell_measurement_theta_min       2.48
_cell_measurement_theta_max       19.01
_cell_special_details
;
 Uncertainties of the unit cell parameters were calculated as standard 
 deviations of 32 cells obtained from a subset of all reflections. These sets 
 of reflections were selected using the Monte Carlo method.
;

_exptl_crystal_description        block
_exptl_crystal_colour             orange
_exptl_crystal_density_diffrn     1.400
_exptl_crystal_F_000              1088
_exptl_crystal_size_max           0.448
_exptl_crystal_size_mid           0.297
_exptl_crystal_size_min           0.243
_exptl_absorpt_coefficient_mu     3.225
_exptl_absorpt_correction_type    multi-scan
_exptl_absorpt_correction_T_min   0.5928
_exptl_absorpt_correction_T_max   0.7453
_exptl_absorpt_process_details    'SADABS 2016/2 (Bruker AXS)'
_exptl_absorpt_special_details
;
 Incident beam scaling, empirical absorption correction using spherical 
 harmonics, and outlier rejection was employed as implemented in SADABS. 
 Additional spherical absorption correction with mu*r value set to 0.2 was 
 applied.
;
_exptl_crystal_preparation
;
 Crystals were grown at 25 \%C from saturated solution in n-hexane. For data 
 collection the crystal was immersed in a film of perfluoropolyether oil, 
 mounted on a polyimide loop and transferred to stream of cold nitrogen 
 (Oxford Cryostream 800).
;
_shelx_estimated_absorpt_T_min    0.326
_shelx_estimated_absorpt_T_max    0.508
_diffrn_ambient_temperature       100(2)
_diffrn_ambient_environment       N~2~
_diffrn_radiation_probe           x-ray
_diffrn_radiation_wavelength      0.71073
_diffrn_radiation_type            MoK\a
_diffrn_radiation_xray_symbol     K-L~2,3~
_diffrn_radiation_monochromator   'multi-layer mirror'
_diffrn_source                    'micro-focus sealed X-ray tube'
_diffrn_source_type               'Incoatec ImS 2.0'
_diffrn_measurement_device        'four-circle diffractometer'
_diffrn_measurement_device_type   'Bruker D8-Quest'
_diffrn_measurement_method        '\f and \w scans'
_diffrn_orient_matrix_type
;
 Sparks R.A., Computational Crystallography p1-18 (Clarendon Press, 1982)
;
_diffrn_orient_matrix_UB_11       0.0707087
_diffrn_orient_matrix_UB_12       0.0045049
_diffrn_orient_matrix_UB_13       0.0850063
_diffrn_orient_matrix_UB_21       0.0115400
_diffrn_orient_matrix_UB_22      -0.0397439
_diffrn_orient_matrix_UB_23       0.0082726
_diffrn_orient_matrix_UB_31       0.0874510
_diffrn_orient_matrix_UB_32       0.0016022
_diffrn_orient_matrix_UB_33      -0.0338008
_diffrn_detector                  CPA
_diffrn_detector_type             'Photon II'
_diffrn_detector_area_resol_mean  7.5
_diffrn_reflns_number             32070
_diffrn_reflns_av_unetI/netI      0.0389
_diffrn_reflns_av_R_equivalents   0.0596
_diffrn_reflns_limit_h_min       -11
_diffrn_reflns_limit_h_max        11
_diffrn_reflns_limit_k_min       -30
_diffrn_reflns_limit_k_max        26
_diffrn_reflns_limit_l_min       -13
_diffrn_reflns_limit_l_max        14
_diffrn_reflns_theta_min          2.041
_diffrn_reflns_theta_max          26.054
_diffrn_reflns_theta_full         26.000
_diffrn_measured_fraction_theta_max   0.997
_diffrn_measured_fraction_theta_full    0.999
_diffrn_reflns_Laue_measured_fraction_max     0.997
_diffrn_reflns_Laue_measured_fraction_full    0.999
_diffrn_reflns_point_group_measured_fraction_max    0.997
_diffrn_reflns_point_group_measured_fraction_full     0.999
_diffrn_standards_number          0
_reflns_number_total              4985
_reflns_number_gt                 3564
_reflns_threshold_expression      'I > 2\s(I)'
_reflns_Friedel_coverage          0.000
_reflns_Friedel_fraction_max      .
_reflns_Friedel_fraction_full     .
_reflns_special_details
;
 Reflections were merged by SHELXL according to the crystal class for the 
 calculation of statistics and refinement. _reflns_Friedel_fraction is 
 defined as the number of unique Friedel pairs measured divided by the number 
 that would be possible theoretically, ignoring centric projections and 
 systematic absences.
;

_computing_data_collection        'BIS 6.2.14 / APEX4 ver. 2021.10 (Bruker AXS)'
_computing_cell_refinement        'Saint+ ver. 8.40B (Bruker AXS)'
_computing_data_reduction         'Saint+ ver. 8.40B (Bruker AXS)'
_computing_structure_solution     'SHELXT 2018/2 (Sheldrick, 2018)''
_computing_structure_refinement   'SHELXL-2019/1 (Sheldrick, 2019)'
_computing_molecular_graphics     'ShelXLe (Huebschle et all, 2011)'
_computing_publication_material   'SHELXL-2019/1 (Sheldrick, 2019)'

_refine_special_details
;
 The Tip-substituent was twofold disordered. The ADPs were restrained with 
 SIMU (0.01 0.02 3). The geometry was restrained with SADIs and the 1--2 and 
 1--3 distances of the phenyl-unit were restrained to the same values with 
 SAME (0.01 0.02). One pyrrole-moiety was twofold disordered and the ADPs 
 were restrained with SIMU (0.005 0.01 3). The geometry was restrained with 
 SADIs and FLAT. The 1--2 and 1--3 distances of the pyrrole-unit were 
 restrained to the same values with SAME.
;
_refine_ls_structure_factor_coef  Fsqd
_refine_ls_matrix_type            full
_refine_ls_weighting_scheme       calc
_refine_ls_weighting_details
;
 w=1/[\s^2^(Fo^2^)+(0.0757P)^2^+6.1570P] where P=(Fo^2^+2Fc^2^)/3
;
_atom_sites_solution_primary      dual
_atom_sites_solution_secondary    difmap
_atom_sites_solution_hydrogens    geom
_refine_ls_hydrogen_treatment     constr
_refine_ls_extinction_method      none
_refine_ls_extinction_coef        .
_refine_ls_number_reflns          4985
_refine_ls_number_parameters      486
_refine_ls_number_restraints      729
_refine_ls_R_factor_all           0.0860
_refine_ls_R_factor_gt            0.0587
_refine_ls_wR_factor_ref          0.1722
_refine_ls_wR_factor_gt           0.1524
_refine_ls_goodness_of_fit_ref    1.030
_refine_ls_restrained_S_all       0.981
_refine_ls_shift/su_max           0.000
_refine_ls_shift/su_mean          0.000
_refine_diff_density_max          1.275
_refine_diff_density_min         -0.976
_refine_diff_density_rms          0.081
_geom_special_details
;
 All esds (except the esd in the dihedral angle between two l.s. planes)
 are estimated using the full covariance matrix.  The cell esds are taken
 into account individually in the estimation of esds in distances, angles
 and torsion angles; correlations between esds in cell parameters are only
 used when they are defined by crystal symmetry.  An approximate (isotropic)
 treatment of cell esds is used for estimating esds involving l.s. planes.
;


loop_
 _atom_site_label
 _atom_site_type_symbol
 _atom_site_fract_x
 _atom_site_fract_y
 _atom_site_fract_z
 _atom_site_U_iso_or_equiv
 _atom_site_adp_type
 _atom_site_occupancy
 _atom_site_site_symmetry_order
 _atom_site_calc_flag
 _atom_site_refinement_flags_posn
 _atom_site_refinement_flags_adp
 _atom_site_refinement_flags_occupancy
 _atom_site_disorder_assembly
 _atom_site_disorder_group
  B1_1 B 0.2126(6) 0.3571(2) 0.3099(6) 0.0513(14) Uani 1 1 d D . . . .
  Br1_1 Br -0.20735(8) 0.32314(3) -0.13554(7) 0.0836(3) Uani 1 1 d . . . . .
  N1_1 N 0.0267(5) 0.34475(18) 0.0855(5) 0.0596(11) Uani 1 1 d . . . . .
  C1_1 C 0.0777(6) 0.33235(19) 0.2110(5) 0.0533(12) Uani 1 1 d D . . . .
  C2_1 C -0.0180(6) 0.29105(19) 0.2253(6) 0.0557(13) Uani 1 1 d . . . . .
  H2_1 H -0.010975 0.273413 0.300493 0.067 Uiso 1 1 calc R U . . .
  C3_1 C -0.1246(6) 0.2797(2) 0.1130(6) 0.0619(15) Uani 1 1 d . . . . .
  H3_1 H -0.202083 0.253468 0.097199 0.074 Uiso 1 1 calc R U . . .
  C4_1 C -0.0950(6) 0.3142(2) 0.0297(6) 0.0602(15) Uani 1 1 d . . . . .
  C5_1 C 0.0859(7) 0.3867(3) 0.0223(6) 0.0769(18) Uani 1 1 d . . . . .
  H5A_1 H 0.069628 0.376248 -0.063383 0.115 Uiso 1 1 calc R U . . .
  H5B_1 H 0.194325 0.391372 0.063298 0.115 Uiso 1 1 calc R U . . .
  H5C_1 H 0.033116 0.420443 0.024997 0.115 Uiso 1 1 calc R U . . .
  C1_2 C 0.352(3) 0.3839(15) 0.276(2) 0.048(3) Uani 0.501(12) 1 d D U P A 1
  C2_2 C 0.463(2) 0.3591(6) 0.250(3) 0.048(3) Uani 0.501(12) 1 d D U P A 1
  C3_2 C 0.5793(19) 0.3862(5) 0.2212(19) 0.051(2) Uani 0.501(12) 1 d D U P A 1
  H3_2 H 0.656064 0.366215 0.201714 0.061 Uiso 0.501(12) 1 calc R U P A 1
  C4_2 C 0.5847(15) 0.4424(5) 0.2202(16) 0.052(3) Uani 0.501(12) 1 d D U P A 1
  C5_2 C 0.4765(17) 0.4698(6) 0.2563(14) 0.051(2) Uani 0.501(12) 1 d D U P A 1
  H5_2 H 0.483664 0.507665 0.262926 0.061 Uiso 0.501(12) 1 calc R U P A 1
  C6_2 C 0.357(2) 0.4444(8) 0.2835(18) 0.050(3) Uani 0.501(12) 1 d D U P A 1
  C7_2 C 0.463(2) 0.2978(9) 0.249(3) 0.049(3) Uani 0.501(12) 1 d . U P A 1
  H7_2 H 0.383798 0.285224 0.285290 0.059 Uiso 0.501(12) 1 calc R U P A 1
  C8_2 C 0.420(2) 0.2766(8) 0.115(2) 0.063(4) Uani 0.501(12) 1 d . U P A 1
  H8A_2 H 0.321371 0.290928 0.067818 0.094 Uiso 0.501(12) 1 calc R U P A 1
  H8B_2 H 0.415821 0.237419 0.115273 0.094 Uiso 0.501(12) 1 calc R U P A 1
  H8C_2 H 0.496649 0.288141 0.076852 0.094 Uiso 0.501(12) 1 calc R U P A 1
  C9_2 C 0.614(3) 0.2737(9) 0.325(3) 0.056(5) Uani 0.501(12) 1 d . U P A 1
  H9A_2 H 0.693514 0.284158 0.289117 0.084 Uiso 0.501(12) 1 calc R U P A 1
  H9B_2 H 0.606042 0.234634 0.325070 0.084 Uiso 0.501(12) 1 calc R U P A 1
  H9C_2 H 0.639793 0.287076 0.409474 0.084 Uiso 0.501(12) 1 calc R U P A 1
  C10_2 C 0.237(2) 0.4776(8) 0.3169(16) 0.049(3) Uani 0.501(12) 1 d . U P A 1
  H10_2 H 0.146926 0.454281 0.306614 0.058 Uiso 0.501(12) 1 calc R U P A 1
  C11_2 C 0.288(4) 0.4974(12) 0.4491(19) 0.064(5) Uani 0.501(12) 1 d . U P A 1
  H11A_2 H 0.321284 0.466967 0.504795 0.096 Uiso 0.501(12) 1 calc R U P A 1
  H11B_2 H 0.203897 0.515555 0.467284 0.096 Uiso 0.501(12) 1 calc R U P A 1
  H11C_2 H 0.372454 0.522590 0.460320 0.096 Uiso 0.501(12) 1 calc R U P A 1
  C12_2 C 0.186(3) 0.5270(8) 0.2304(17) 0.064(4) Uani 0.501(12) 1 d . U P A 1
  H12A_2 H 0.109289 0.547130 0.254754 0.095 Uiso 0.501(12) 1 calc R U P A 1
  H12B_2 H 0.143896 0.514766 0.145412 0.095 Uiso 0.501(12) 1 calc R U P A 1
  H12C_2 H 0.273528 0.550207 0.236877 0.095 Uiso 0.501(12) 1 calc R U P A 1
  C13_2 C 0.7107(14) 0.4730(5) 0.1889(11) 0.055(3) Uani 0.501(12) 1 d D U P A 1
  H13_2 H 0.668352 0.506072 0.141743 0.066 Uiso 0.501(12) 1 calc R U P A 1
  C14_2 C 0.834(2) 0.4886(8) 0.3111(15) 0.056(3) Uani 0.501(12) 1 d D U P A 1
  H14A_2 H 0.789128 0.511641 0.360134 0.085 Uiso 0.501(12) 1 calc R U P A 1
  H14B_2 H 0.916235 0.507891 0.292126 0.085 Uiso 0.501(12) 1 calc R U P A 1
  H14C_2 H 0.874319 0.456148 0.357734 0.085 Uiso 0.501(12) 1 calc R U P A 1
  C15_2 C 0.7882(14) 0.4385(5) 0.1137(12) 0.066(3) Uani 0.501(12) 1 d D U P A 1
  H15A_2 H 0.844637 0.409456 0.165260 0.099 Uiso 0.501(12) 1 calc R U P A 1
  H15B_2 H 0.857877 0.460782 0.085336 0.099 Uiso 0.501(12) 1 calc R U P A 1
  H15C_2 H 0.711424 0.423292 0.042607 0.099 Uiso 0.501(12) 1 calc R U P A 1
  C1_22 C 0.348(3) 0.3869(16) 0.279(2) 0.053(3) Uani 0.499(12) 1 d D U P A 2
  C2_22 C 0.460(3) 0.3494(7) 0.250(3) 0.053(3) Uani 0.499(12) 1 d D U P A 2
  C3_22 C 0.581(2) 0.3724(6) 0.220(2) 0.059(3) Uani 0.499(12) 1 d D U P A 2
  H3_22 H 0.653701 0.349643 0.202612 0.070 Uiso 0.499(12) 1 calc R U P A 2
  C4_22 C 0.5972(16) 0.4268(6) 0.2131(18) 0.059(3) Uani 0.499(12) 1 d D U P A 2
  C5_22 C 0.483(2) 0.4600(6) 0.2310(16) 0.056(3) Uani 0.499(12) 1 d D U P A 2
  H5_22 H 0.487587 0.497585 0.220015 0.067 Uiso 0.499(12) 1 calc R U P A 2
  C6_22 C 0.363(2) 0.4385(9) 0.264(2) 0.054(3) Uani 0.499(12) 1 d D U P A 2
  C7_22 C 0.442(3) 0.2899(10) 0.255(3) 0.055(3) Uani 0.499(12) 1 d . U P A 2
  H7_22 H 0.368879 0.282344 0.301067 0.066 Uiso 0.499(12) 1 calc R U P A 2
  C8_22 C 0.379(2) 0.2664(9) 0.129(2) 0.066(4) Uani 0.499(12) 1 d . U P A 2
  H8A_22 H 0.279819 0.282103 0.088527 0.099 Uiso 0.499(12) 1 calc R U P A 2
  H8B_22 H 0.368970 0.227531 0.135368 0.099 Uiso 0.499(12) 1 calc R U P A 2
  H8C_22 H 0.447554 0.274138 0.080352 0.099 Uiso 0.499(12) 1 calc R U P A 2
  C9_22 C 0.593(3) 0.2622(10) 0.324(3) 0.056(4) Uani 0.499(12) 1 d . U P A 2
  H9A_22 H 0.663096 0.264995 0.275402 0.085 Uiso 0.499(12) 1 calc R U P A 2
  H9B_22 H 0.573768 0.224407 0.336816 0.085 Uiso 0.499(12) 1 calc R U P A 2
  H9C_22 H 0.636600 0.279702 0.403646 0.085 Uiso 0.499(12) 1 calc R U P A 2
  C10_22 C 0.240(3) 0.4750(9) 0.2817(14) 0.051(3) Uani 0.499(12) 1 d . U P A 2
  H10_22 H 0.149298 0.452036 0.273380 0.061 Uiso 0.499(12) 1 calc R U P A 2
  C11_22 C 0.286(3) 0.4970(12) 0.4095(17) 0.057(4) Uani 0.499(12) 1 d . U P A 2
  H11A_22 H 0.376485 0.519184 0.422673 0.085 Uiso 0.499(12) 1 calc R U P A 2
  H11B_22 H 0.307427 0.467448 0.468619 0.085 Uiso 0.499(12) 1 calc R U P A 2
  H11C_22 H 0.203478 0.518906 0.420999 0.085 Uiso 0.499(12) 1 calc R U P A 2
  C12_22 C 0.191(3) 0.5183(8) 0.1892(15) 0.057(4) Uani 0.499(12) 1 d . U P A 2
  H12A_22 H 0.100281 0.535461 0.197774 0.085 Uiso 0.499(12) 1 calc R U P A 2
  H12B_22 H 0.169622 0.503070 0.106599 0.085 Uiso 0.499(12) 1 calc R U P A 2
  H12C_22 H 0.272356 0.544889 0.202155 0.085 Uiso 0.499(12) 1 calc R U P A 2
  C13_22 C 0.7301(17) 0.4504(6) 0.1788(13) 0.066(3) Uani 0.499(12) 1 d D U P A 2
  H13_22 H 0.798005 0.420657 0.169725 0.080 Uiso 0.499(12) 1 calc R U P A 2
  C14_22 C 0.6792(18) 0.4819(7) 0.0595(14) 0.095(4) Uani 0.499(12) 1 d D U P A 2
  H14A_22 H 0.641064 0.457206 -0.009544 0.143 Uiso 0.499(12) 1 calc R U P A 2
  H14B_22 H 0.765016 0.502079 0.049009 0.143 Uiso 0.499(12) 1 calc R U P A 2
  H14C_22 H 0.598751 0.506857 0.062253 0.143 Uiso 0.499(12) 1 calc R U P A 2
  C15_22 C 0.823(3) 0.4911(12) 0.273(2) 0.093(6) Uani 0.499(12) 1 d D U P A 2
  H15A_22 H 0.895561 0.509114 0.239630 0.139 Uiso 0.499(12) 1 calc R U P A 2
  H15B_22 H 0.877648 0.472383 0.349131 0.139 Uiso 0.499(12) 1 calc R U P A 2
  H15C_22 H 0.754959 0.517715 0.291091 0.139 Uiso 0.499(12) 1 calc R U P A 2
  C1_3 C 0.1998(7) 0.3551(4) 0.4409(6) 0.0523(11) Uani 0.9142(17) 1 d D U P A 1
  C2_3 C 0.0672(7) 0.3566(3) 0.4780(6) 0.0553(12) Uani 0.9142(17) 1 d D U P A 1
  H2_3 H -0.033005 0.354722 0.423586 0.066 Uiso 0.9142(17) 1 calc R U P A 1
  C3_3 C 0.1035(7) 0.3609(2) 0.6032(6) 0.0563(12) Uani 0.9142(17) 1 d D U P A 1
  H3_3 H 0.035426 0.362658 0.650552 0.068 Uiso 0.9142(17) 1 calc R U P A 1
  C4_3 C 0.2589(7) 0.3623(4) 0.6461(6) 0.0544(11) Uani 0.9142(17) 1 d D U P A 1
  N1_3 N 0.3182(5) 0.3600(4) 0.5520(5) 0.0510(10) Uani 0.9142(17) 1 d D U P A 1
  Br1_3 Br 0.37851(7) 0.36639(2) 0.80986(6) 0.0617(2) Uani 0.9142(17) 1 d D U P A 1
  C5_3 C 0.4809(6) 0.3563(2) 0.5667(5) 0.0481(12) Uani 0.9142(17) 1 d D U P A 1
  H5A_3 H 0.537220 0.378705 0.635924 0.072 Uiso 0.9142(17) 1 calc R U P A 1
  H5B_3 H 0.500075 0.368806 0.491404 0.072 Uiso 0.9142(17) 1 calc R U P A 1
  H5C_3 H 0.513912 0.319053 0.582398 0.072 Uiso 0.9142(17) 1 calc R U P A 1
  C1_33 C 0.222(4) 0.354(3) 0.443(2) 0.043(4) Uani 0.0858(17) 1 d D U P A 2
  C2_33 C 0.334(4) 0.358(4) 0.556(3) 0.043(4) Uani 0.0858(17) 1 d D U P A 2
  H2_33 H 0.439823 0.356084 0.569906 0.051 Uiso 0.0858(17) 1 calc R U P A 2
  C3_33 C 0.264(3) 0.365(3) 0.643(3) 0.042(4) Uani 0.0858(17) 1 d D U P A 2
  H3_33 H 0.313065 0.367127 0.728948 0.051 Uiso 0.0858(17) 1 calc R U P A 2
  C4_33 C 0.110(3) 0.369(2) 0.586(2) 0.043(4) Uani 0.0858(17) 1 d D U P A 2
  N1_33 N 0.082(4) 0.357(2) 0.465(2) 0.043(4) Uani 0.0858(17) 1 d D U P A 2
  Br1_33 Br -0.0390(6) 0.37261(17) 0.6627(4) 0.0354(16) Uani 0.0858(17) 1 d D U P A 2
  C5_33 C -0.068(4) 0.359(2) 0.374(3) 0.047(5) Uani 0.0858(17) 1 d D U P A 2
  H5A_33 H -0.145380 0.361882 0.416541 0.071 Uiso 0.0858(17) 1 calc R U P A 2
  H5B_33 H -0.084871 0.326821 0.323994 0.071 Uiso 0.0858(17) 1 calc R U P A 2
  H5C_33 H -0.074702 0.390742 0.321520 0.071 Uiso 0.0858(17) 1 calc R U P A 2

loop_
 _atom_site_aniso_label
 _atom_site_aniso_U_11
 _atom_site_aniso_U_22
 _atom_site_aniso_U_33
 _atom_site_aniso_U_23
 _atom_site_aniso_U_13
 _atom_site_aniso_U_12
  B1_1 0.041(3) 0.039(3) 0.071(4) 0.014(3) 0.013(3) 0.000(2)
  Br1_1 0.0725(4) 0.0584(4) 0.0940(5) -0.0116(3) -0.0136(3) 0.0111(3)
  N1_1 0.047(2) 0.049(2) 0.075(3) 0.012(2) 0.006(2) 0.0016(19)
  C1_1 0.043(3) 0.040(3) 0.074(4) 0.008(2) 0.013(2) 0.001(2)
  C2_1 0.043(3) 0.036(2) 0.090(4) 0.000(2) 0.022(3) 0.003(2)
  C3_1 0.040(3) 0.037(3) 0.106(5) -0.011(3) 0.017(3) 0.003(2)
  C4_1 0.044(3) 0.039(3) 0.087(4) -0.010(3) 0.003(3) 0.008(2)
  C5_1 0.068(4) 0.073(4) 0.073(4) 0.020(3) -0.003(3) -0.012(3)
  C1_2 0.038(4) 0.041(4) 0.062(4) 0.022(4) 0.008(4) -0.003(4)
  C2_2 0.041(4) 0.041(4) 0.059(4) 0.021(4) 0.010(4) -0.007(4)
  C3_2 0.044(4) 0.045(5) 0.064(4) 0.021(4) 0.018(3) -0.004(4)
  C4_2 0.045(4) 0.043(4) 0.068(4) 0.017(4) 0.017(4) -0.004(4)
  C5_2 0.042(4) 0.044(4) 0.067(5) 0.018(4) 0.018(4) -0.006(3)
  C6_2 0.039(4) 0.041(4) 0.066(5) 0.022(4) 0.012(4) -0.006(4)
  C7_2 0.042(5) 0.046(6) 0.060(5) 0.020(4) 0.016(5) -0.004(4)
  C8_2 0.054(8) 0.049(7) 0.073(8) 0.016(6) 0.001(7) 0.002(6)
  C9_2 0.051(9) 0.050(8) 0.062(7) 0.019(7) 0.010(7) -0.001(6)
  C10_2 0.037(4) 0.041(5) 0.069(6) 0.020(5) 0.017(5) -0.002(4)
  C11_2 0.065(8) 0.051(7) 0.078(10) 0.012(9) 0.023(9) 0.005(6)
  C12_2 0.053(6) 0.049(7) 0.085(9) 0.021(7) 0.016(7) 0.007(5)
  C13_2 0.049(5) 0.044(5) 0.078(5) 0.013(4) 0.026(4) -0.004(4)
  C14_2 0.046(6) 0.056(6) 0.078(8) 0.000(6) 0.035(6) -0.013(5)
  C15_2 0.064(6) 0.066(6) 0.081(7) 0.007(5) 0.041(5) -0.002(5)
  C1_22 0.043(4) 0.054(5) 0.064(5) 0.012(4) 0.018(4) 0.000(4)
  C2_22 0.044(4) 0.056(5) 0.061(5) 0.010(5) 0.019(4) -0.001(4)
  C3_22 0.053(4) 0.056(5) 0.070(4) 0.007(4) 0.024(4) -0.001(4)
  C4_22 0.051(4) 0.059(5) 0.074(5) 0.007(4) 0.031(4) 0.000(4)
  C5_22 0.051(4) 0.054(5) 0.070(5) 0.010(4) 0.029(4) -0.005(4)
  C6_22 0.046(4) 0.054(5) 0.064(5) 0.008(4) 0.021(4) -0.002(4)
  C7_22 0.046(6) 0.053(6) 0.064(5) 0.008(5) 0.016(5) 0.000(5)
  C8_22 0.057(8) 0.072(9) 0.062(7) 0.001(7) 0.009(7) 0.000(7)
  C9_22 0.044(8) 0.065(10) 0.061(7) 0.006(8) 0.016(6) -0.001(7)
  C10_22 0.045(5) 0.053(5) 0.058(6) 0.012(5) 0.022(5) -0.005(4)
  C11_22 0.059(7) 0.053(7) 0.061(9) 0.016(8) 0.021(8) 0.008(6)
  C12_22 0.060(7) 0.050(7) 0.060(7) 0.011(6) 0.018(6) -0.003(6)
  C13_22 0.062(5) 0.062(6) 0.088(5) 0.007(5) 0.042(5) -0.004(5)
  C14_22 0.093(8) 0.102(9) 0.105(9) 0.026(7) 0.051(7) -0.008(7)
  C15_22 0.088(9) 0.098(10) 0.102(10) 0.021(9) 0.045(9) 0.001(8)
  C1_3 0.045(2) 0.036(2) 0.077(2) 0.0087(19) 0.0203(19) -0.0076(19)
  C2_3 0.049(2) 0.039(2) 0.080(3) 0.008(2) 0.022(2) -0.007(2)
  C3_3 0.053(2) 0.040(2) 0.080(2) 0.006(2) 0.027(2) -0.0063(19)
  C4_3 0.054(2) 0.036(2) 0.075(2) 0.0050(19) 0.023(2) -0.0048(19)
  N1_3 0.0470(19) 0.0346(18) 0.073(2) 0.0100(17) 0.0204(18) -0.0057(17)
  Br1_3 0.0700(4) 0.0529(4) 0.0649(4) -0.0026(3) 0.0244(3) 0.0013(3)
  C5_3 0.040(2) 0.041(2) 0.062(3) 0.008(2) 0.014(2) -0.006(2)
  C1_33 0.057(7) 0.024(6) 0.052(7) 0.000(6) 0.023(6) 0.002(6)
  C2_33 0.057(7) 0.024(6) 0.052(7) 0.000(6) 0.023(6) 0.002(6)
  C3_33 0.057(7) 0.024(6) 0.051(7) 0.000(6) 0.024(6) 0.002(6)
  C4_33 0.057(7) 0.024(6) 0.052(7) 0.000(6) 0.024(6) 0.002(6)
  N1_33 0.057(7) 0.024(6) 0.052(7) 0.000(6) 0.024(6) 0.002(6)
  Br1_33 0.051(3) 0.021(2) 0.044(3) -0.0026(18) 0.029(2) 0.0024(18)
  C5_33 0.061(9) 0.030(8) 0.055(9) 0.000(8) 0.021(8) 0.002(8)

loop_
 _geom_bond_atom_site_label_1
 _geom_bond_atom_site_label_2
 _geom_bond_distance
 _geom_bond_site_symmetry_2
 _geom_bond_publ_flag
  B1_1 C1_33 1.50(2) . ?
  B1_1 C1_3 1.538(9) . ?
  B1_1 C1_1 1.540(8) . ?
  B1_1 C1_22 1.588(11) . ?
  B1_1 C1_2 1.604(11) . ?
  Br1_1 C4_1 1.873(6) . ?
  N1_1 C4_1 1.352(7) . ?
  N1_1 C1_1 1.402(7) . ?
  N1_1 C5_1 1.470(7) . ?
  C1_1 C2_1 1.402(7) . ?
  C2_1 C3_1 1.391(8) . ?
  C2_1 H2_1 0.9500 . ?
  C3_1 C4_1 1.372(8) . ?
  C3_1 H3_1 0.9500 . ?
  C5_1 H5A_1 0.9800 . ?
  C5_1 H5B_1 0.9800 . ?
  C5_1 H5C_1 0.9800 . ?
  C1_2 C2_2 1.31(4) . ?
  C1_2 C6_2 1.51(4) . ?
  C2_2 C3_2 1.40(2) . ?
  C2_2 C7_2 1.53(2) . ?
  C3_2 C4_2 1.405(14) . ?
  C3_2 H3_2 0.9500 . ?
  C4_2 C5_2 1.378(15) . ?
  C4_2 C13_2 1.528(15) . ?
  C5_2 C6_2 1.39(2) . ?
  C5_2 H5_2 0.9500 . ?
  C6_2 C10_2 1.53(2) . ?
  C7_2 C9_2 1.53(4) . ?
  C7_2 C8_2 1.55(4) . ?
  C7_2 H7_2 1.0000 . ?
  C8_2 H8A_2 0.9800 . ?
  C8_2 H8B_2 0.9800 . ?
  C8_2 H8C_2 0.9800 . ?
  C9_2 H9A_2 0.9800 . ?
  C9_2 H9B_2 0.9800 . ?
  C9_2 H9C_2 0.9800 . ?
  C10_2 C11_2 1.52(3) . ?
  C10_2 C12_2 1.56(3) . ?
  C10_2 H10_2 1.0000 . ?
  C11_2 H11A_2 0.9800 . ?
  C11_2 H11B_2 0.9800 . ?
  C11_2 H11C_2 0.9800 . ?
  C12_2 H12A_2 0.9800 . ?
  C12_2 H12B_2 0.9800 . ?
  C12_2 H12C_2 0.9800 . ?
  C13_2 C15_2 1.540(13) . ?
  C13_2 C14_2 1.564(13) . ?
  C13_2 H13_2 1.0000 . ?
  C14_2 H14A_2 0.9800 . ?
  C14_2 H14B_2 0.9800 . ?
  C14_2 H14C_2 0.9800 . ?
  C15_2 H15A_2 0.9800 . ?
  C15_2 H15B_2 0.9800 . ?
  C15_2 H15C_2 0.9800 . ?
  C1_22 C6_22 1.31(4) . ?
  C1_22 C2_22 1.51(4) . ?
  C2_22 C3_22 1.40(2) . ?
  C2_22 C7_22 1.50(3) . ?
  C3_22 C4_22 1.373(14) . ?
  C3_22 H3_22 0.9500 . ?
  C4_22 C5_22 1.411(15) . ?
  C4_22 C13_22 1.521(17) . ?
  C5_22 C6_22 1.39(2) . ?
  C5_22 H5_22 0.9500 . ?
  C6_22 C10_22 1.52(3) . ?
  C7_22 C8_22 1.50(4) . ?
  C7_22 C9_22 1.54(4) . ?
  C7_22 H7_22 1.0000 . ?
  C8_22 H8A_22 0.9800 . ?
  C8_22 H8B_22 0.9800 . ?
  C8_22 H8C_22 0.9800 . ?
  C9_22 H9A_22 0.9800 . ?
  C9_22 H9B_22 0.9800 . ?
  C9_22 H9C_22 0.9800 . ?
  C10_22 C12_22 1.48(3) . ?
  C10_22 C11_22 1.50(2) . ?
  C10_22 H10_22 1.0000 . ?
  C11_22 H11A_22 0.9800 . ?
  C11_22 H11B_22 0.9800 . ?
  C11_22 H11C_22 0.9800 . ?
  C12_22 H12A_22 0.9800 . ?
  C12_22 H12B_22 0.9800 . ?
  C12_22 H12C_22 0.9800 . ?
  C13_22 C14_22 1.520(14) . ?
  C13_22 C15_22 1.543(15) . ?
  C13_22 H13_22 1.0000 . ?
  C14_22 H14A_22 0.9800 . ?
  C14_22 H14B_22 0.9800 . ?
  C14_22 H14C_22 0.9800 . ?
  C15_22 H15A_22 0.9800 . ?
  C15_22 H15B_22 0.9800 . ?
  C15_22 H15C_22 0.9800 . ?
  C1_3 N1_3 1.410(7) . ?
  C1_3 C2_3 1.418(7) . ?
  C2_3 C3_3 1.370(8) . ?
  C2_3 H2_3 0.9500 . ?
  C3_3 C4_3 1.376(8) . ?
  C3_3 H3_3 0.9500 . ?
  C4_3 N1_3 1.349(7) . ?
  C4_3 Br1_3 1.866(7) . ?
  N1_3 C5_3 1.472(7) . ?
  C5_3 H5A_3 0.9800 . ?
  C5_3 H5B_3 0.9800 . ?
  C5_3 H5C_3 0.9800 . ?
  C1_33 C2_33 1.397(19) . ?
  C1_33 N1_33 1.403(18) . ?
  C2_33 C3_33 1.349(19) . ?
  C2_33 H2_33 0.9500 . ?
  C3_33 C4_33 1.383(19) . ?
  C3_33 H3_33 0.9500 . ?
  C4_33 N1_33 1.364(17) . ?
  C4_33 Br1_33 1.848(17) . ?
  N1_33 C5_33 1.462(18) . ?
  C5_33 H5A_33 0.9800 . ?
  C5_33 H5B_33 0.9800 . ?
  C5_33 H5C_33 0.9800 . ?

loop_
 _geom_angle_atom_site_label_1
 _geom_angle_atom_site_label_2
 _geom_angle_atom_site_label_3
 _geom_angle
 _geom_angle_site_symmetry_1
 _geom_angle_site_symmetry_3
 _geom_angle_publ_flag
  C1_33 B1_1 C1_1 120(2) . . ?
  C1_3 B1_1 C1_1 114.5(5) . . ?
  C1_33 B1_1 C1_22 116(2) . . ?
  C1_1 B1_1 C1_22 123.1(10) . . ?
  C1_3 B1_1 C1_2 123.9(10) . . ?
  C1_1 B1_1 C1_2 121.6(10) . . ?
  C4_1 N1_1 C1_1 109.4(5) . . ?
  C4_1 N1_1 C5_1 123.7(5) . . ?
  C1_1 N1_1 C5_1 126.8(5) . . ?
  C2_1 C1_1 N1_1 104.6(5) . . ?
  C2_1 C1_1 B1_1 127.9(5) . . ?
  N1_1 C1_1 B1_1 127.5(5) . . ?
  C3_1 C2_1 C1_1 109.9(5) . . ?
  C3_1 C2_1 H2_1 125.0 . . ?
  C1_1 C2_1 H2_1 125.0 . . ?
  C4_1 C3_1 C2_1 106.1(5) . . ?
  C4_1 C3_1 H3_1 127.0 . . ?
  C2_1 C3_1 H3_1 127.0 . . ?
  N1_1 C4_1 C3_1 110.0(5) . . ?
  N1_1 C4_1 Br1_1 122.6(5) . . ?
  C3_1 C4_1 Br1_1 127.4(4) . . ?
  N1_1 C5_1 H5A_1 109.5 . . ?
  N1_1 C5_1 H5B_1 109.5 . . ?
  H5A_1 C5_1 H5B_1 109.5 . . ?
  N1_1 C5_1 H5C_1 109.5 . . ?
  H5A_1 C5_1 H5C_1 109.5 . . ?
  H5B_1 C5_1 H5C_1 109.5 . . ?
  C2_2 C1_2 C6_2 118.1(8) . . ?
  C2_2 C1_2 B1_1 127(3) . . ?
  C6_2 C1_2 B1_1 115(2) . . ?
  C1_2 C2_2 C3_2 122.9(16) . . ?
  C1_2 C2_2 C7_2 118.7(19) . . ?
  C3_2 C2_2 C7_2 118.4(16) . . ?
  C2_2 C3_2 C4_2 121.1(12) . . ?
  C2_2 C3_2 H3_2 119.5 . . ?
  C4_2 C3_2 H3_2 119.5 . . ?
  C5_2 C4_2 C3_2 117.6(8) . . ?
  C5_2 C4_2 C13_2 120.1(10) . . ?
  C3_2 C4_2 C13_2 122.2(10) . . ?
  C4_2 C5_2 C6_2 122.8(11) . . ?
  C4_2 C5_2 H5_2 118.6 . . ?
  C6_2 C5_2 H5_2 118.6 . . ?
  C5_2 C6_2 C1_2 117.2(14) . . ?
  C5_2 C6_2 C10_2 119.8(14) . . ?
  C1_2 C6_2 C10_2 123.0(16) . . ?
  C9_2 C7_2 C2_2 112.9(17) . . ?
  C9_2 C7_2 C8_2 110(2) . . ?
  C2_2 C7_2 C8_2 110.6(18) . . ?
  C9_2 C7_2 H7_2 107.7 . . ?
  C2_2 C7_2 H7_2 107.7 . . ?
  C8_2 C7_2 H7_2 107.7 . . ?
  C7_2 C8_2 H8A_2 109.5 . . ?
  C7_2 C8_2 H8B_2 109.5 . . ?
  H8A_2 C8_2 H8B_2 109.5 . . ?
  C7_2 C8_2 H8C_2 109.5 . . ?
  H8A_2 C8_2 H8C_2 109.5 . . ?
  H8B_2 C8_2 H8C_2 109.5 . . ?
  C7_2 C9_2 H9A_2 109.5 . . ?
  C7_2 C9_2 H9B_2 109.5 . . ?
  H9A_2 C9_2 H9B_2 109.5 . . ?
  C7_2 C9_2 H9C_2 109.5 . . ?
  H9A_2 C9_2 H9C_2 109.5 . . ?
  H9B_2 C9_2 H9C_2 109.5 . . ?
  C11_2 C10_2 C6_2 113.3(18) . . ?
  C11_2 C10_2 C12_2 108.3(17) . . ?
  C6_2 C10_2 C12_2 112.1(14) . . ?
  C11_2 C10_2 H10_2 107.6 . . ?
  C6_2 C10_2 H10_2 107.6 . . ?
  C12_2 C10_2 H10_2 107.6 . . ?
  C10_2 C11_2 H11A_2 109.5 . . ?
  C10_2 C11_2 H11B_2 109.5 . . ?
  H11A_2 C11_2 H11B_2 109.5 . . ?
  C10_2 C11_2 H11C_2 109.5 . . ?
  H11A_2 C11_2 H11C_2 109.5 . . ?
  H11B_2 C11_2 H11C_2 109.5 . . ?
  C10_2 C12_2 H12A_2 109.5 . . ?
  C10_2 C12_2 H12B_2 109.5 . . ?
  H12A_2 C12_2 H12B_2 109.5 . . ?
  C10_2 C12_2 H12C_2 109.5 . . ?
  H12A_2 C12_2 H12C_2 109.5 . . ?
  H12B_2 C12_2 H12C_2 109.5 . . ?
  C4_2 C13_2 C15_2 111.8(10) . . ?
  C4_2 C13_2 C14_2 108.7(12) . . ?
  C15_2 C13_2 C14_2 107.4(13) . . ?
  C4_2 C13_2 H13_2 109.6 . . ?
  C15_2 C13_2 H13_2 109.6 . . ?
  C14_2 C13_2 H13_2 109.6 . . ?
  C13_2 C14_2 H14A_2 109.5 . . ?
  C13_2 C14_2 H14B_2 109.5 . . ?
  H14A_2 C14_2 H14B_2 109.5 . . ?
  C13_2 C14_2 H14C_2 109.5 . . ?
  H14A_2 C14_2 H14C_2 109.5 . . ?
  H14B_2 C14_2 H14C_2 109.5 . . ?
  C13_2 C15_2 H15A_2 109.5 . . ?
  C13_2 C15_2 H15B_2 109.5 . . ?
  H15A_2 C15_2 H15B_2 109.5 . . ?
  C13_2 C15_2 H15C_2 109.5 . . ?
  H15A_2 C15_2 H15C_2 109.5 . . ?
  H15B_2 C15_2 H15C_2 109.5 . . ?
  C6_22 C1_22 C2_22 118.5(9) . . ?
  C6_22 C1_22 B1_1 127(3) . . ?
  C2_22 C1_22 B1_1 114(2) . . ?
  C3_22 C2_22 C7_22 121.4(16) . . ?
  C3_22 C2_22 C1_22 117.2(14) . . ?
  C7_22 C2_22 C1_22 121.4(19) . . ?
  C4_22 C3_22 C2_22 122.3(12) . . ?
  C4_22 C3_22 H3_22 118.9 . . ?
  C2_22 C3_22 H3_22 118.9 . . ?
  C3_22 C4_22 C5_22 118.2(8) . . ?
  C3_22 C4_22 C13_22 120.7(12) . . ?
  C5_22 C4_22 C13_22 121.0(11) . . ?
  C6_22 C5_22 C4_22 121.0(13) . . ?
  C6_22 C5_22 H5_22 119.5 . . ?
  C4_22 C5_22 H5_22 119.5 . . ?
  C1_22 C6_22 C5_22 122.5(17) . . ?
  C1_22 C6_22 C10_22 118(2) . . ?
  C5_22 C6_22 C10_22 119.9(16) . . ?
  C2_22 C7_22 C8_22 112(2) . . ?
  C2_22 C7_22 C9_22 111.8(18) . . ?
  C8_22 C7_22 C9_22 110(2) . . ?
  C2_22 C7_22 H7_22 107.6 . . ?
  C8_22 C7_22 H7_22 107.6 . . ?
  C9_22 C7_22 H7_22 107.6 . . ?
  C7_22 C8_22 H8A_22 109.5 . . ?
  C7_22 C8_22 H8B_22 109.5 . . ?
  H8A_22 C8_22 H8B_22 109.5 . . ?
  C7_22 C8_22 H8C_22 109.5 . . ?
  H8A_22 C8_22 H8C_22 109.5 . . ?
  H8B_22 C8_22 H8C_22 109.5 . . ?
  C7_22 C9_22 H9A_22 109.5 . . ?
  C7_22 C9_22 H9B_22 109.5 . . ?
  H9A_22 C9_22 H9B_22 109.5 . . ?
  C7_22 C9_22 H9C_22 109.5 . . ?
  H9A_22 C9_22 H9C_22 109.5 . . ?
  H9B_22 C9_22 H9C_22 109.5 . . ?
  C12_22 C10_22 C11_22 111.3(18) . . ?
  C12_22 C10_22 C6_22 115.1(15) . . ?
  C11_22 C10_22 C6_22 110.2(18) . . ?
  C12_22 C10_22 H10_22 106.6 . . ?
  C11_22 C10_22 H10_22 106.6 . . ?
  C6_22 C10_22 H10_22 106.6 . . ?
  C10_22 C11_22 H11A_22 109.5 . . ?
  C10_22 C11_22 H11B_22 109.5 . . ?
  H11A_22 C11_22 H11B_22 109.5 . . ?
  C10_22 C11_22 H11C_22 109.5 . . ?
  H11A_22 C11_22 H11C_22 109.5 . . ?
  H11B_22 C11_22 H11C_22 109.5 . . ?
  C10_22 C12_22 H12A_22 109.5 . . ?
  C10_22 C12_22 H12B_22 109.5 . . ?
  H12A_22 C12_22 H12B_22 109.5 . . ?
  C10_22 C12_22 H12C_22 109.5 . . ?
  H12A_22 C12_22 H12C_22 109.5 . . ?
  H12B_22 C12_22 H12C_22 109.5 . . ?
  C14_22 C13_22 C4_22 112.1(12) . . ?
  C14_22 C13_22 C15_22 103.9(15) . . ?
  C4_22 C13_22 C15_22 113.6(16) . . ?
  C14_22 C13_22 H13_22 109.0 . . ?
  C4_22 C13_22 H13_22 109.0 . . ?
  C15_22 C13_22 H13_22 109.0 . . ?
  C13_22 C14_22 H14A_22 109.5 . . ?
  C13_22 C14_22 H14B_22 109.5 . . ?
  H14A_22 C14_22 H14B_22 109.5 . . ?
  C13_22 C14_22 H14C_22 109.5 . . ?
  H14A_22 C14_22 H14C_22 109.5 . . ?
  H14B_22 C14_22 H14C_22 109.5 . . ?
  C13_22 C15_22 H15A_22 109.5 . . ?
  C13_22 C15_22 H15B_22 109.5 . . ?
  H15A_22 C15_22 H15B_22 109.5 . . ?
  C13_22 C15_22 H15C_22 109.5 . . ?
  H15A_22 C15_22 H15C_22 109.5 . . ?
  H15B_22 C15_22 H15C_22 109.5 . . ?
  N1_3 C1_3 C2_3 103.8(5) . . ?
  N1_3 C1_3 B1_1 127.1(5) . . ?
  C2_3 C1_3 B1_1 128.4(5) . . ?
  C3_3 C2_3 C1_3 110.6(5) . . ?
  C3_3 C2_3 H2_3 124.7 . . ?
  C1_3 C2_3 H2_3 124.7 . . ?
  C2_3 C3_3 C4_3 105.9(5) . . ?
  C2_3 C3_3 H3_3 127.1 . . ?
  C4_3 C3_3 H3_3 127.1 . . ?
  N1_3 C4_3 C3_3 110.6(5) . . ?
  N1_3 C4_3 Br1_3 122.6(4) . . ?
  C3_3 C4_3 Br1_3 126.8(5) . . ?
  C4_3 N1_3 C1_3 109.0(5) . . ?
  C4_3 N1_3 C5_3 124.4(5) . . ?
  C1_3 N1_3 C5_3 126.2(5) . . ?
  N1_3 C5_3 H5A_3 109.5 . . ?
  N1_3 C5_3 H5B_3 109.5 . . ?
  H5A_3 C5_3 H5B_3 109.5 . . ?
  N1_3 C5_3 H5C_3 109.5 . . ?
  H5A_3 C5_3 H5C_3 109.5 . . ?
  H5B_3 C5_3 H5C_3 109.5 . . ?
  C2_33 C1_33 N1_33 107.3(17) . . ?
  C2_33 C1_33 B1_1 137(3) . . ?
  N1_33 C1_33 B1_1 114(2) . . ?
  C3_33 C2_33 C1_33 107.7(19) . . ?
  C3_33 C2_33 H2_33 126.2 . . ?
  C1_33 C2_33 H2_33 126.2 . . ?
  C2_33 C3_33 C4_33 108.9(19) . . ?
  C2_33 C3_33 H3_33 125.5 . . ?
  C4_33 C3_33 H3_33 125.5 . . ?
  N1_33 C4_33 C3_33 108.3(16) . . ?
  N1_33 C4_33 Br1_33 123.1(16) . . ?
  C3_33 C4_33 Br1_33 126.8(17) . . ?
  C4_33 N1_33 C1_33 106.9(15) . . ?
  C4_33 N1_33 C5_33 124.3(18) . . ?
  C1_33 N1_33 C5_33 127.5(17) . . ?
  N1_33 C5_33 H5A_33 109.5 . . ?
  N1_33 C5_33 H5B_33 109.5 . . ?
  H5A_33 C5_33 H5B_33 109.5 . . ?
  N1_33 C5_33 H5C_33 109.5 . . ?
  H5A_33 C5_33 H5C_33 109.5 . . ?
  H5B_33 C5_33 H5C_33 109.5 . . ?

loop_
 _geom_torsion_atom_site_label_1
 _geom_torsion_atom_site_label_2
 _geom_torsion_atom_site_label_3
 _geom_torsion_atom_site_label_4
 _geom_torsion
 _geom_torsion_site_symmetry_1
 _geom_torsion_site_symmetry_2
 _geom_torsion_site_symmetry_3
 _geom_torsion_site_symmetry_4
 _geom_torsion_publ_flag
  C4_1 N1_1 C1_1 C2_1 2.2(6) . . . . ?
  C5_1 N1_1 C1_1 C2_1 178.1(5) . . . . ?
  C4_1 N1_1 C1_1 B1_1 -179.9(5) . . . . ?
  C5_1 N1_1 C1_1 B1_1 -4.1(9) . . . . ?
  C1_33 B1_1 C1_1 C2_1 -24(3) . . . . ?
  C1_3 B1_1 C1_1 C2_1 -28.7(8) . . . . ?
  C1_22 B1_1 C1_1 C2_1 156(2) . . . . ?
  C1_2 B1_1 C1_1 C2_1 152.8(18) . . . . ?
  C1_33 B1_1 C1_1 N1_1 159(3) . . . . ?
  C1_3 B1_1 C1_1 N1_1 154.0(6) . . . . ?
  C1_22 B1_1 C1_1 N1_1 -21(2) . . . . ?
  C1_2 B1_1 C1_1 N1_1 -24.5(19) . . . . ?
  N1_1 C1_1 C2_1 C3_1 -1.2(6) . . . . ?
  B1_1 C1_1 C2_1 C3_1 -179.0(5) . . . . ?
  C1_1 C2_1 C3_1 C4_1 -0.3(6) . . . . ?
  C1_1 N1_1 C4_1 C3_1 -2.5(6) . . . . ?
  C5_1 N1_1 C4_1 C3_1 -178.5(5) . . . . ?
  C1_1 N1_1 C4_1 Br1_1 174.2(4) . . . . ?
  C5_1 N1_1 C4_1 Br1_1 -1.7(8) . . . . ?
  C2_1 C3_1 C4_1 N1_1 1.7(6) . . . . ?
  C2_1 C3_1 C4_1 Br1_1 -174.9(4) . . . . ?
  C1_3 B1_1 C1_2 C2_2 104(3) . . . . ?
  C1_1 B1_1 C1_2 C2_2 -78(3) . . . . ?
  C1_3 B1_1 C1_2 C6_2 -71(2) . . . . ?
  C1_1 B1_1 C1_2 C6_2 107.5(17) . . . . ?
  C6_2 C1_2 C2_2 C3_2 -5(4) . . . . ?
  B1_1 C1_2 C2_2 C3_2 179.9(19) . . . . ?
  C6_2 C1_2 C2_2 C7_2 177(2) . . . . ?
  B1_1 C1_2 C2_2 C7_2 2(4) . . . . ?
  C1_2 C2_2 C3_2 C4_2 2(4) . . . . ?
  C7_2 C2_2 C3_2 C4_2 179.5(19) . . . . ?
  C2_2 C3_2 C4_2 C5_2 4(3) . . . . ?
  C2_2 C3_2 C4_2 C13_2 179.9(17) . . . . ?
  C3_2 C4_2 C5_2 C6_2 -5(2) . . . . ?
  C13_2 C4_2 C5_2 C6_2 178.6(15) . . . . ?
  C4_2 C5_2 C6_2 C1_2 2(3) . . . . ?
  C4_2 C5_2 C6_2 C10_2 -177.1(16) . . . . ?
  C2_2 C1_2 C6_2 C5_2 4(3) . . . . ?
  B1_1 C1_2 C6_2 C5_2 179.2(15) . . . . ?
  C2_2 C1_2 C6_2 C10_2 -178(2) . . . . ?
  B1_1 C1_2 C6_2 C10_2 -2(3) . . . . ?
  C1_2 C2_2 C7_2 C9_2 -130(3) . . . . ?
  C3_2 C2_2 C7_2 C9_2 52(3) . . . . ?
  C1_2 C2_2 C7_2 C8_2 106(3) . . . . ?
  C3_2 C2_2 C7_2 C8_2 -72(2) . . . . ?
  C5_2 C6_2 C10_2 C11_2 -79(2) . . . . ?
  C1_2 C6_2 C10_2 C11_2 102(2) . . . . ?
  C5_2 C6_2 C10_2 C12_2 44(2) . . . . ?
  C1_2 C6_2 C10_2 C12_2 -135(2) . . . . ?
  C5_2 C4_2 C13_2 C15_2 -162.1(14) . . . . ?
  C3_2 C4_2 C13_2 C15_2 22(2) . . . . ?
  C5_2 C4_2 C13_2 C14_2 79.5(18) . . . . ?
  C3_2 C4_2 C13_2 C14_2 -96.4(19) . . . . ?
  C1_33 B1_1 C1_22 C6_22 -85(4) . . . . ?
  C1_1 B1_1 C1_22 C6_22 95(3) . . . . ?
  C1_33 B1_1 C1_22 C2_22 103(3) . . . . ?
  C1_1 B1_1 C1_22 C2_22 -77(3) . . . . ?
  C6_22 C1_22 C2_22 C3_22 5(4) . . . . ?
  B1_1 C1_22 C2_22 C3_22 178.7(19) . . . . ?
  C6_22 C1_22 C2_22 C7_22 -175(2) . . . . ?
  B1_1 C1_22 C2_22 C7_22 -1(3) . . . . ?
  C7_22 C2_22 C3_22 C4_22 179(2) . . . . ?
  C1_22 C2_22 C3_22 C4_22 -1(4) . . . . ?
  C2_22 C3_22 C4_22 C5_22 -4(3) . . . . ?
  C2_22 C3_22 C4_22 C13_22 -179.8(19) . . . . ?
  C3_22 C4_22 C5_22 C6_22 5(3) . . . . ?
  C13_22 C4_22 C5_22 C6_22 -178.9(16) . . . . ?
  C2_22 C1_22 C6_22 C5_22 -4(4) . . . . ?
  B1_1 C1_22 C6_22 C5_22 -176.6(18) . . . . ?
  C2_22 C1_22 C6_22 C10_22 174(2) . . . . ?
  B1_1 C1_22 C6_22 C10_22 2(4) . . . . ?
  C4_22 C5_22 C6_22 C1_22 -1(3) . . . . ?
  C4_22 C5_22 C6_22 C10_22 -179.3(16) . . . . ?
  C3_22 C2_22 C7_22 C8_22 -78(3) . . . . ?
  C1_22 C2_22 C7_22 C8_22 102(3) . . . . ?
  C3_22 C2_22 C7_22 C9_22 46(4) . . . . ?
  C1_22 C2_22 C7_22 C9_22 -134(3) . . . . ?
  C1_22 C6_22 C10_22 C12_22 -137(2) . . . . ?
  C5_22 C6_22 C10_22 C12_22 41(3) . . . . ?
  C1_22 C6_22 C10_22 C11_22 96(3) . . . . ?
  C5_22 C6_22 C10_22 C11_22 -86(2) . . . . ?
  C3_22 C4_22 C13_22 C14_22 116.9(19) . . . . ?
  C5_22 C4_22 C13_22 C14_22 -59(2) . . . . ?
  C3_22 C4_22 C13_22 C15_22 -126(2) . . . . ?
  C5_22 C4_22 C13_22 C15_22 59(2) . . . . ?
  C1_1 B1_1 C1_3 N1_3 160.5(5) . . . . ?
  C1_2 B1_1 C1_3 N1_3 -21(2) . . . . ?
  C1_1 B1_1 C1_3 C2_3 -30.5(9) . . . . ?
  C1_2 B1_1 C1_3 C2_3 147.9(19) . . . . ?
  N1_3 C1_3 C2_3 C3_3 -1.2(6) . . . . ?
  B1_1 C1_3 C2_3 C3_3 -172.1(8) . . . . ?
  C1_3 C2_3 C3_3 C4_3 0.0(6) . . . . ?
  C2_3 C3_3 C4_3 N1_3 1.2(7) . . . . ?
  C2_3 C3_3 C4_3 Br1_3 -178.4(6) . . . . ?
  C3_3 C4_3 N1_3 C1_3 -2.0(6) . . . . ?
  Br1_3 C4_3 N1_3 C1_3 177.7(6) . . . . ?
  C3_3 C4_3 N1_3 C5_3 -174.8(8) . . . . ?
  Br1_3 C4_3 N1_3 C5_3 4.8(7) . . . . ?
  C2_3 C1_3 N1_3 C4_3 1.9(5) . . . . ?
  B1_1 C1_3 N1_3 C4_3 173.0(7) . . . . ?
  C2_3 C1_3 N1_3 C5_3 174.6(7) . . . . ?
  B1_1 C1_3 N1_3 C5_3 -14.3(9) . . . . ?
  C1_1 B1_1 C1_33 C2_33 159(3) . . . . ?
  C1_22 B1_1 C1_33 C2_33 -21(5) . . . . ?
  C1_1 B1_1 C1_33 N1_33 -35(5) . . . . ?
  C1_22 B1_1 C1_33 N1_33 145(3) . . . . ?
  N1_33 C1_33 C2_33 C3_33 -2(2) . . . . ?
  B1_1 C1_33 C2_33 C3_33 165(6) . . . . ?
  C1_33 C2_33 C3_33 C4_33 -4(2) . . . . ?
  C2_33 C3_33 C4_33 N1_33 8(4) . . . . ?
  C2_33 C3_33 C4_33 Br1_33 173(3) . . . . ?
  C3_33 C4_33 N1_33 C1_33 -9(4) . . . . ?
  Br1_33 C4_33 N1_33 C1_33 -175(3) . . . . ?
  C3_33 C4_33 N1_33 C5_33 -177(4) . . . . ?
  Br1_33 C4_33 N1_33 C5_33 17(7) . . . . ?
  C2_33 C1_33 N1_33 C4_33 7(4) . . . . ?
  B1_1 C1_33 N1_33 C4_33 -163(5) . . . . ?
  C2_33 C1_33 N1_33 C5_33 175(4) . . . . ?
  B1_1 C1_33 N1_33 C5_33 5(6) . . . . ?


_shelx_res_file
;
TITL MaBu033_AnHe_0m_a.res in P2(1)/n
    MaBu033_AnHe_0m_a.res
    created by SHELXL-2019/1 at 14:17:36 on 27-Mar-2024
REM Old TITL MaBu033_AnHe_0m in P2(1)/n
REM SHELXT solution in P2(1)/n: R1 0.218, Rweak 0.022, Alpha 0.035
REM <I/s>   0.792 for  133 systematic absences,  Orientation as input
REM Formula found by SHELXT:  C27 B N2 Br2
CELL  0.71073   9.2830  24.9810  11.4254   90.000  107.660   90.000
ZERR    4.000   0.0023   0.0078   0.0030    0.000    0.020    0.000
LATT  1
SYMM 1/2-X, 1/2+Y, 1/2-Z
SFAC  C  H  B  N  BR
UNIT 100 132 4 8 8
TEMP -173.150
SIZE 0.243 0.297 0.448
L.S. 10
BOND $H
CONF
SIZE 0.243 0.297 0.448
LIST 4
ACTA 52
FMAP 2
PLAN 20

WGHT    0.075700    6.157000
FVAR       0.47792   0.50132   0.91415
RESI 1 MAIN
B1    3    0.212646    0.357134    0.309901    11.00000    0.04067    0.03882 =
         0.07139    0.01418    0.01256    0.00013
BR1   5   -0.207346    0.323137   -0.135537    11.00000    0.07245    0.05845 =
         0.09401   -0.01163   -0.01361    0.01111
N1    4    0.026691    0.344749    0.085460    11.00000    0.04662    0.04861 =
         0.07509    0.01152    0.00590    0.00161
C1    1    0.077680    0.332346    0.211047    11.00000    0.04315    0.04003 =
         0.07370    0.00849    0.01313    0.00140
C2    1   -0.017957    0.291049    0.225304    11.00000    0.04262    0.03605 =
         0.08961    0.00049    0.02197    0.00252
AFIX  43
H2    2   -0.010975    0.273413    0.300493    11.00000   -1.20000
AFIX   0
C3    1   -0.124563    0.279744    0.112998    11.00000    0.03975    0.03705 =
         0.10564   -0.01140    0.01705    0.00258
AFIX  43
H3    2   -0.202083    0.253468    0.097199    11.00000   -1.20000
AFIX   0
C4    1   -0.095044    0.314234    0.029701    11.00000    0.04359    0.03880 =
         0.08688   -0.01031    0.00272    0.00759
C5    1    0.085871    0.386698    0.022333    11.00000    0.06843    0.07350 =
         0.07270    0.02006   -0.00276   -0.01197
AFIX 137
H5A   2    0.069628    0.376248   -0.063383    11.00000   -1.50000
H5B   2    0.194325    0.391372    0.063298    11.00000   -1.50000
H5C   2    0.033116    0.420443    0.024997    11.00000   -1.50000
AFIX   0
RESI 0
REM ### TIP-restraints
SIMU_TIP 0.01 0.02 3
SADI B1_1 C1_2 B1_1 C1_22
SADI c1_2 C1_1 C1_22 C1_1
SADI C13_2 C14_2 C13_2 C15_2 C13_22 c14_22 c13_22 c15_22
SAME 0.01 0.02 C1_2 > C6_2
SAME 0.01 0.02 C1_22 C6_22 < C2_22
REM ###
PART 1 21.0
RESI 2 TIP
C1    1    0.351593    0.383929    0.275581    21.00000    0.03778    0.04096 =
         0.06177    0.02249    0.00813   -0.00331
C2    1    0.462906    0.359138    0.250463    21.00000    0.04134    0.04141 =
         0.05897    0.02067    0.00962   -0.00696
C3    1    0.579304    0.386174    0.221233    21.00000    0.04450    0.04539 =
         0.06423    0.02085    0.01806   -0.00420
AFIX  43
H3    2    0.656064    0.366215    0.201714    21.00000   -1.20000
AFIX   0
C4    1    0.584660    0.442390    0.220242    21.00000    0.04478    0.04334 =
         0.06841    0.01660    0.01749   -0.00441
C5    1    0.476464    0.469786    0.256331    21.00000    0.04197    0.04440 =
         0.06684    0.01758    0.01823   -0.00579
AFIX  43
H5    2    0.483664    0.507665    0.262926    21.00000   -1.20000
AFIX   0
C6    1    0.357154    0.444384    0.283526    21.00000    0.03949    0.04078 =
         0.06625    0.02219    0.01224   -0.00602
C7    1    0.463108    0.297750    0.248800    21.00000    0.04243    0.04564 =
         0.06040    0.01995    0.01563   -0.00440
AFIX  13
H7    2    0.383798    0.285224    0.285290    21.00000   -1.20000
AFIX   0
C8    1    0.420289    0.276611    0.114834    21.00000    0.05369    0.04904 =
         0.07319    0.01563    0.00108    0.00196
AFIX 137
H8A   2    0.321371    0.290928    0.067818    21.00000   -1.50000
H8B   2    0.415821    0.237419    0.115273    21.00000   -1.50000
H8C   2    0.496649    0.288141    0.076852    21.00000   -1.50000
AFIX   0
C9    1    0.614209    0.273745    0.324968    21.00000    0.05124    0.04961 =
         0.06224    0.01850    0.00988   -0.00129
AFIX 137
H9A   2    0.693514    0.284158    0.289117    21.00000   -1.50000
H9B   2    0.606042    0.234634    0.325070    21.00000   -1.50000
H9C   2    0.639793    0.287076    0.409474    21.00000   -1.50000
AFIX   0
C10   1    0.237440    0.477626    0.316902    21.00000    0.03683    0.04073 =
         0.06861    0.02029    0.01672   -0.00243
AFIX  13
H10   2    0.146926    0.454281    0.306614    21.00000   -1.20000
AFIX   0
C11   1    0.288297    0.497450    0.449095    21.00000    0.06493    0.05068 =
         0.07792    0.01233    0.02274    0.00484
AFIX 137
H11A  2    0.321284    0.466967    0.504795    21.00000   -1.50000
H11B  2    0.203897    0.515555    0.467284    21.00000   -1.50000
H11C  2    0.372454    0.522590    0.460320    21.00000   -1.50000
AFIX   0
C12   1    0.186271    0.527036    0.230429    21.00000    0.05345    0.04925 =
         0.08486    0.02066    0.01584    0.00691
AFIX 137
H12A  2    0.109289    0.547130    0.254754    21.00000   -1.50000
H12B  2    0.143896    0.514766    0.145412    21.00000   -1.50000
H12C  2    0.273528    0.550207    0.236877    21.00000   -1.50000
AFIX   0
C13   1    0.710690    0.472966    0.188874    21.00000    0.04889    0.04433 =
         0.07760    0.01278    0.02624   -0.00409
AFIX  13
H13   2    0.668352    0.506072    0.141743    21.00000   -1.20000
AFIX   0
C14   1    0.834113    0.488623    0.311128    21.00000    0.04598    0.05553 =
         0.07841   -0.00014    0.03457   -0.01278
AFIX 137
H14A  2    0.789128    0.511641    0.360134    21.00000   -1.50000
H14B  2    0.916235    0.507891    0.292126    21.00000   -1.50000
H14C  2    0.874319    0.456148    0.357734    21.00000   -1.50000
AFIX   0
C15   1    0.788207    0.438488    0.113680    21.00000    0.06385    0.06591 =
         0.08139    0.00661    0.04126   -0.00243
AFIX 137
H15A  2    0.844637    0.409456    0.165260    21.00000   -1.50000
H15B  2    0.857877    0.460782    0.085336    21.00000   -1.50000
H15C  2    0.711424    0.423292    0.042607    21.00000   -1.50000
AFIX   0
RESI 0
PART 2 -21.0
RESI 22 TIP
C1    1    0.347808    0.386882    0.278902   -21.00000    0.04298    0.05424 =
         0.06375    0.01176    0.01754   -0.00001
C2    1    0.459892    0.349370    0.250389   -21.00000    0.04437    0.05579 =
         0.06136    0.00979    0.01878   -0.00065
C3    1    0.580545    0.372409    0.219622   -21.00000    0.05307    0.05625 =
         0.06975    0.00721    0.02356   -0.00057
AFIX  43
H3    2    0.653701    0.349643    0.202612   -21.00000   -1.20000
AFIX   0
C4    1    0.597155    0.426841    0.213091   -21.00000    0.05069    0.05938 =
         0.07391    0.00750    0.03059    0.00038
C5    1    0.482658    0.460007    0.230972   -21.00000    0.05082    0.05443 =
         0.06998    0.00989    0.02857   -0.00541
AFIX  43
H5    2    0.487587    0.497585    0.220015   -21.00000   -1.20000
AFIX   0
C6    1    0.362643    0.438484    0.264415   -21.00000    0.04598    0.05409 =
         0.06422    0.00826    0.02056   -0.00241
C7    1    0.442496    0.289854    0.254849   -21.00000    0.04594    0.05313 =
         0.06425    0.00788    0.01603   -0.00002
AFIX  13
H7    2    0.368879    0.282344    0.301067   -21.00000   -1.20000
AFIX   0
C8    1    0.379231    0.266373    0.128865   -21.00000    0.05703    0.07184 =
         0.06216    0.00143    0.00880    0.00010
AFIX 137
H8A   2    0.279819    0.282103    0.088527   -21.00000   -1.50000
H8B   2    0.368970    0.227531    0.135368   -21.00000   -1.50000
H8C   2    0.447554    0.274138    0.080352   -21.00000   -1.50000
AFIX   0
C9    1    0.592660    0.262224    0.323971   -21.00000    0.04404    0.06456 =
         0.06075    0.00601    0.01635   -0.00057
AFIX 137
H9A   2    0.663096    0.264995    0.275402   -21.00000   -1.50000
H9B   2    0.573768    0.224407    0.336816   -21.00000   -1.50000
H9C   2    0.636600    0.279702    0.403646   -21.00000   -1.50000
AFIX   0
C10   1    0.240046    0.475028    0.281704   -21.00000    0.04473    0.05342 =
         0.05809    0.01173    0.02242   -0.00518
AFIX  13
H10   2    0.149298    0.452036    0.273380   -21.00000   -1.20000
AFIX   0
C11   1    0.285807    0.497040    0.409527   -21.00000    0.05918    0.05251 =
         0.06080    0.01629    0.02143    0.00842
AFIX 137
H11A  2    0.376485    0.519184    0.422673   -21.00000   -1.50000
H11B  2    0.307427    0.467448    0.468619   -21.00000   -1.50000
H11C  2    0.203478    0.518906    0.420999   -21.00000   -1.50000
AFIX   0
C12   1    0.191459    0.518277    0.189220   -21.00000    0.05999    0.04964 =
         0.06019    0.01072    0.01849   -0.00281
AFIX 137
H12A  2    0.100281    0.535461    0.197774   -21.00000   -1.50000
H12B  2    0.169622    0.503070    0.106599   -21.00000   -1.50000
H12C  2    0.272356    0.544889    0.202155   -21.00000   -1.50000
AFIX   0
C13   1    0.730062    0.450387    0.178827   -21.00000    0.06153    0.06192 =
         0.08849    0.00742    0.04174   -0.00369
AFIX  13
H13   2    0.798005    0.420657    0.169725   -21.00000   -1.20000
AFIX   0
C14   1    0.679205    0.481935    0.059539   -21.00000    0.09251    0.10204 =
         0.10527    0.02622    0.05072   -0.00839
AFIX 137
H14A  2    0.641064    0.457206   -0.009544   -21.00000   -1.50000
H14B  2    0.765016    0.502079    0.049009   -21.00000   -1.50000
H14C  2    0.598751    0.506857    0.062253   -21.00000   -1.50000
AFIX   0
C15   1    0.823034    0.491113    0.273281   -21.00000    0.08840    0.09811 =
         0.10223    0.02065    0.04512    0.00085
AFIX 137
H15A  2    0.895561    0.509114    0.239630   -21.00000   -1.50000
H15B  2    0.877648    0.472383    0.349131   -21.00000   -1.50000
H15C  2    0.754959    0.517715    0.291091   -21.00000   -1.50000
AFIX   0
RESI 0
PART 0
REM ### Pyrrol-restraints
SADI B1_1 C1_3 B1_1 C1_33
SIMU_PYR 0.005 0.01 3
SAME C1_3 > N1_3
SAME C1_33 N1_33 < C2_33
REM ###
FLAT_PYR C1 C2 C3 C4 N1 C5 BR1
SADI_PYR N1 C5
SADI_PYR C5 C1
SADI_PYR C5 C4
SADI_PYR Br1 C4
SADI_PYR Br1 C3
SADI_PYR Br1 N1

PART 1 31.0
RESI 3 Pyr
C1    1    0.199755    0.355121    0.440921    31.00000    0.04453    0.03602 =
         0.07744    0.00868    0.02031   -0.00757
C2    1    0.067164    0.356552    0.477999    31.00000    0.04861    0.03867 =
         0.08010    0.00795    0.02174   -0.00670
AFIX  43
H2    2   -0.033005    0.354722    0.423586    31.00000   -1.20000
AFIX   0
C3    1    0.103527    0.360940    0.603153    31.00000    0.05302    0.03966 =
         0.08045    0.00624    0.02661   -0.00634
AFIX  43
H3    2    0.035426    0.362658    0.650552    31.00000   -1.20000
AFIX   0
C4    1    0.258934    0.362347    0.646087    31.00000    0.05426    0.03633 =
         0.07514    0.00497    0.02347   -0.00484
N1    4    0.318208    0.360048    0.552018    31.00000    0.04703    0.03461 =
         0.07295    0.00996    0.02040   -0.00573
BR1   5    0.378506    0.366387    0.809864    31.00000    0.07004    0.05290 =
         0.06489   -0.00255    0.02435    0.00125
C5    1    0.480943    0.356344    0.566659    31.00000    0.04035    0.04080 =
         0.06244    0.00798    0.01431   -0.00604
AFIX 137
H5A   2    0.537220    0.378705    0.635924    31.00000   -1.50000
H5B   2    0.500075    0.368806    0.491404    31.00000   -1.50000
H5C   2    0.513912    0.319053    0.582398    31.00000   -1.50000
AFIX   0
RESI 0
PART 0
PART 2 -31.0
RESI 33 Pyr
C1    1    0.221925    0.354084    0.442846   -31.00000    0.05653    0.02420 =
         0.05248    0.00040    0.02306    0.00160
C2    1    0.333795    0.358063    0.556284   -31.00000    0.05670    0.02394 =
         0.05190    0.00041    0.02314    0.00162
AFIX  43
H2    2    0.439823    0.356084    0.569906   -31.00000   -1.20000
AFIX   0
C3    1    0.264205    0.365217    0.642977   -31.00000    0.05672    0.02370 =
         0.05147   -0.00007    0.02407    0.00182
AFIX  43
H3    2    0.313065    0.367127    0.728948   -31.00000   -1.20000
AFIX   0
C4    1    0.110187    0.369321    0.586408   -31.00000    0.05678    0.02443 =
         0.05209    0.00034    0.02387    0.00165
N1    4    0.081595    0.357234    0.465056   -31.00000    0.05653    0.02449 =
         0.05174    0.00018    0.02350    0.00177
BR1   5   -0.038983    0.372613    0.662707   -31.00000    0.05077    0.02147 =
         0.04382   -0.00261    0.02906    0.00244
C5    1   -0.068177    0.359343    0.374302   -31.00000    0.06065    0.02962 =
         0.05456    0.00006    0.02139    0.00158
AFIX 137
H5A   2   -0.145380    0.361882    0.416541   -31.00000   -1.50000
H5B   2   -0.084871    0.326821    0.323994   -31.00000   -1.50000
H5C   2   -0.074702    0.390742    0.321520   -31.00000   -1.50000
RESI 0
PART 0

AFIX   0
HKLF 4


REM  MaBu033_AnHe_0m_a.res in P2(1)/n
REM wR2 = 0.1722, GooF = S = 1.030, Restrained GooF = 0.981 for all data
REM R1 = 0.0587 for 3564 Fo > 4sig(Fo) and 0.0860 for all 4985 data
REM 486 parameters refined using 729 restraints

END

WGHT      0.0757      6.1576

REM Highest difference peak  1.275,  deepest hole -0.976,  1-sigma level  0.081
Q1    1  -0.2669  0.2580  0.0256  11.00000  0.05    1.28
Q2    1   0.4166  0.3426  0.8559  11.00000  0.05    1.08
Q3    1  -0.2071  0.2921 -0.1002  11.00000  0.05    0.64
Q4    1   0.0463  0.3725  0.7045  11.00000  0.05    0.53
Q5    1   0.3893  0.3663  0.7758  11.00000  0.05    0.51
Q6    1   0.4028  0.3854  0.8427  11.00000  0.05    0.50
Q7    1  -0.1334  0.3656 -0.1542  11.00000  0.05    0.46
Q8    1   0.8532  0.4371  0.2364  11.00000  0.05    0.45
Q9    1   0.3225  0.3726  0.8177  11.00000  0.05    0.43
Q10   1   0.1805  0.3605  0.6461  11.00000  0.05    0.37
Q11   1  -0.2442  0.3386 -0.0752  11.00000  0.05    0.34
Q12   1   0.6857  0.5130  0.1231  11.00000  0.05    0.34
Q13   1   0.6629  0.4492  0.1185  11.00000  0.05    0.28
Q14   1   0.2257  0.3495  0.3881  11.00000  0.05    0.24
Q15   1   0.7763  0.4624  0.2416  11.00000  0.05    0.24
Q16   1   0.5229  0.3277  0.4445  11.00000  0.05    0.23
Q17   1   0.3721  0.3557  0.6759  11.00000  0.05    0.23
Q18   1   0.5193  0.4535  0.2835  11.00000  0.05    0.23
Q19   1   0.3269  0.3602  0.6819  11.00000  0.05    0.22
Q20   1   0.5371  0.3514  0.6885  11.00000  0.05    0.22
;
_shelx_res_checksum               773

_shelx_hkl_file
;
   1   0   0    1.60    0.50
  -1   0   0    0.40    0.50
  -2   0   0  770.12   49.10
  -2   0   0  848.42   49.20
   2   0   0  801.12   49.10
   3   0   0   -3.00    1.50
  -3   0   0   -0.80    1.50
  -3   0   0    0.70    2.20
  -4   0   0  181.08   13.10
  -4   0   0  182.28   12.70
   4   0   0  213.28   12.80
   5   0   0   -1.20    2.80
  -5   0   0   -0.90    3.80
  -5   0   0    2.50    3.10
  -6   0   0   53.19    6.90
   6   0   0   60.79    6.10
  -6   0   0   67.99    6.30
   7   0   0    4.90    4.40
  -7   0   0   -8.50    4.40
  -7   0   0    4.30    5.70
  -8   0   0   11.20    5.80
   8   0   0   13.80    5.50
  -8   0   0   18.80    7.20
  -9   0   0  -12.60    6.00
  -9   0   0   -4.40    9.20
  -9   0   0    5.30    8.20
   9   0   0    9.60    6.20
 -10   0   0   48.90    8.60
 -10   0   0   51.49   11.80
  10   0   0   73.69    9.20
   1  -1   0  686.73   42.30
   1  -1   0  694.23   42.40
  -1  -1   0  716.33   42.50
  -1  -1   0  655.33   42.30
   1   1   0  693.23   42.40
  -1   1   0  673.43   42.30
  -1   1   0  764.92   42.40
  -2  -1   0 4911.41  284.17
   2  -1   0 4615.64  284.17
  -2   1   0 4514.85  284.17
   2   1   0 4367.16  284.17
  -2   1   0 5073.69  284.27
  -3  -1   0    1.90    1.70
   3  -1   0    5.60    1.70
  -3  -1   0    3.70    2.20
   3   1   0    0.40    1.70
  -3   1   0    4.00    2.20
  -3   1   0    7.80    1.90
  -4  -1   0  958.80   59.79
   4  -1   0  900.11   59.49
  -4  -1   0 1012.90   59.59
   4   1   0  976.10   59.49
  -4   1   0  954.00   59.69
  -4   1   0 1033.40   59.59
  -5  -1   0  483.75   30.80
  -5  -1   0  504.25   31.40
   5  -1   0  510.75   30.90
  -5   1   0  463.95   31.80
  -5   1   0  476.95   30.80
   5   1   0  508.35   30.90
  -6  -1   0   18.20    5.50
   6  -1   0   14.70    4.00
  -6  -1   0   13.00    4.10
   6   1   0   18.80    4.00
  -6   1   0   14.20    4.90
  -6   1   0   19.80    4.30
  -7  -1   0  353.66   23.50
  -7  -1   0  348.47   24.50
   7  -1   0  318.97   23.30
  -7  -1   0  345.97   25.20
  -7   1   0  396.56   24.40
   7   1   0  356.86   23.50
  -7   1   0  351.56   23.60
   8  -1   0   -1.60    5.00
  -8  -1   0    6.90    5.50
  -8  -1   0   18.70   12.10
  -8   1   0    1.40    5.50
  -8   1   0    1.30    6.70
   8   1   0    7.60    5.30
   9  -1   0   -0.70    6.00
  -9  -1   0    6.70    6.40
  -9  -1   0    1.30    7.80
  -9  -1   0   -2.50    8.40
  -9   1   0   13.70    9.20
  -9   1   0    2.00    8.10
  -9   1   0  -17.80    6.10
   9   1   0    1.80    6.20
 -10  -1   0   78.99   10.10
  10  -1   0  103.59   10.50
 -10  -1   0  113.69   14.40
 -10   1   0   88.09   14.10
  10   1   0   98.99   10.60
 -10   1   0   72.99   10.00
   1  -2   0 1825.02  112.29
  -1  -2   0 1845.42  112.49
  -1  -2   0 1863.81  112.39
   1   2   0 1823.02  112.39
   1   2   0 1910.91  112.49
  -1   2   0 1866.91  112.39
  -2  -2   0 1020.70   64.09
   2  -2   0  989.90   63.89
   2  -2   0  991.10   63.89
  -2  -2   0 1086.49   63.89
   2   2   0 1057.59   63.89
  -2   2   0 1172.18   63.99
  -2   2   0 1039.30   63.89
   3  -2   0 4100.89  246.78
  -3  -2   0 4244.88  246.78
  -3  -2   0 4104.19  247.08
  -3   2   0 4135.69  246.78
   3   2   0 4004.00  246.68
  -3   2   0 3851.01  246.68
  -4  -2   0    9.90    3.80
  -4  -2   0   16.70    3.60
  -4  -2   0   16.10    2.70
   4  -2   0    5.60    2.60
  -4   2   0   12.10    3.20
   4   2   0   11.30    2.70
  -4   2   0    9.00    2.80
   5  -2   0  194.78   12.90
  -5  -2   0  185.38   14.30
  -5  -2   0  195.88   13.90
  -5  -2   0  180.88   12.90
   5   2   0  172.88   12.90
  -5   2   0  188.08   13.00
  -5   2   0  189.88   13.30
  -6  -2   0   43.60    5.40
  -6  -2   0   48.50    6.70
   6  -2   0   50.09    5.70
  -6  -2   0   45.80    7.30
  -6   2   0   47.30    5.70
  -6   2   0   53.39    6.40
   6   2   0   47.00    5.40
  -7  -2   0  109.59   10.10
   7  -2   0   85.39    8.30
  -7  -2   0   71.89   10.10
  -7  -2   0   90.99    8.50
  -7   2   0   94.69    9.30
  -7   2   0   87.79    8.50
   7   2   0   98.09    8.50
   8  -2   0    1.60    4.90
  -8  -2   0   -1.60    5.10
  -8  -2   0  -18.40    6.70
  -8  -2   0    3.40   14.20
  -8   2   0   -2.60    5.50
  -8   2   0   -0.60    6.50
   8   2   0   -2.80    5.20
  -9  -2   0  122.09   11.20
   9  -2   0  142.49   12.70
  -9  -2   0  117.39   13.90
   9   2   0  104.99   11.00
  -9   2   0  100.39   11.00
  -9   2   0  135.89   12.80
 -10  -2   0    6.70    6.90
 -10  -2   0    9.20   10.40
  10  -2   0   15.60    7.10
  10   2   0   29.60    7.60
 -10   2   0   23.20   10.90
 -10   2   0   15.40    7.50
   0  -3   0    0.20    0.80
   0  -3   0    1.10    0.80
   0   3   0    2.20    0.80
   0   3   0    0.80    0.80
   1  -3   0  138.59    8.90
  -1  -3   0  147.99    9.00
  -1  -3   0  133.49    8.90
   1  -3   0  142.09    8.90
   1  -3   0  132.69    8.60
  -1   3   0  144.49    8.90
  -1   3   0  135.29    8.60
   1   3   0  144.09    9.00
   1   3   0  137.99    8.90
  -1   3   0  149.99    9.00
   2  -3   0   47.80    3.80
   2  -3   0   48.60    3.50
  -2  -3   0   37.70    4.00
  -2  -3   0   42.30    3.60
   2   3   0   41.40    4.00
  -2   3   0   42.90    3.40
   2   3   0   44.00    3.60
  -2   3   0   37.30    3.80
  -3  -3   0    6.60    2.00
   3  -3   0   13.00    2.30
   3  -3   0    8.70    2.30
  -3  -3   0    4.80    2.80
  -3   3   0   12.60    2.30
   3   3   0   10.80    2.20
  -3   3   0   11.10    2.30
   4  -3   0  165.28   11.30
  -4  -3   0  140.69   12.00
  -4  -3   0  162.38   11.20
  -4   3   0  181.18   11.40
   4   3   0  155.68   11.20
  -4   3   0  176.68   11.30
  -5  -3   0 1361.06   83.09
   5  -3   0 1289.47   83.09
  -5  -3   0 1425.86   83.99
  -5  -3   0 1361.66   83.59
  -5   3   0 1337.67   83.09
   5   3   0 1412.36   83.09
  -5   3   0 1327.57   83.09
  -6  -3   0  295.47   20.10
  -6  -3   0  247.88   19.50
   6  -3   0  262.77   18.50
  -6  -3   0  311.67   18.70
  -6   3   0  279.77   18.90
  -6   3   0  260.77   18.70
   6   3   0  280.77   18.70
  -7  -3   0  772.22   49.60
  -7  -3   0  811.52   51.09
   7  -3   0  769.02   49.60
  -7  -3   0  841.32   50.59
  -7   3   0  794.92   49.70
   7   3   0  778.82   49.60
  -7   3   0  790.42   49.80
  -8  -3   0   95.79   12.40
  -8  -3   0   93.89   11.10
   8  -3   0  109.99   10.40
  -8  -3   0   82.29    9.10
  -8   3   0   82.39    9.30
   8   3   0   92.89    9.20
  -8   3   0   97.29   10.00
   9  -3   0   40.70    7.10
  -9  -3   0   28.50    7.00
  -9  -3   0   35.10   10.40
   9   3   0   28.90    7.20
  -9   3   0   36.60    9.50
  -9   3   0   38.60    7.80
 -10  -3   0  -18.50    9.40
  10  -3   0    2.20    6.70
 -10  -3   0    1.30    7.00
  10   3   0   -8.00    6.70
 -10   3   0   -0.40    7.40
  -1  -4   0  295.67   17.40
   1  -4   0  268.77   17.40
   1  -4   0  291.27   17.50
  -1  -4   0  304.17   17.50
   1  -4   0  263.37   17.10
  -1   4   0  265.77   17.10
  -1   4   0  299.57   17.50
  -1   4   0  278.17   17.40
   1   4   0  272.97   17.40
   1   4   0  266.47   17.40
   2  -4   0  711.33   46.70
  -2  -4   0  847.32   47.20
  -2  -4   0  802.22   47.00
   2   4   0  720.73   46.90
  -2   4   0  704.13   46.70
  -2   4   0  753.22   47.00
  -2   4   0  770.62   47.00
   2   4   0  846.82   47.20
  -3  -4   0 1274.47   73.89
   3  -4   0 1132.69   73.29
  -3  -4   0 1311.77   73.49
   3  -4   0 1164.08   73.49
   3   4   0 1193.38   73.49
  -3   4   0 1156.48   73.59
  -3   4   0 1207.98   73.29
   4  -4   0  642.44   36.70
  -4  -4   0  536.15   36.50
   4   4   0  576.74   36.60
  -4   4   0  588.44   36.40
  -4   4   0  607.64   36.60
  -5  -4   0    9.90    4.40
  -5  -4   0   15.90    3.50
  -5  -4   0   15.40    5.10
   5  -4   0   13.30    3.60
  -5   4   0   18.80    4.00
  -5   4   0   14.80    3.90
   5   4   0   14.10    3.60
  -6  -4   0   29.00    6.30
  -6  -4   0   21.30    6.30
  -6  -4   0   22.90    4.40
   6  -4   0   19.80    4.40
   6   4   0   23.20    4.60
  -6   4   0   22.60    4.80
  -6   4   0   23.40    5.10
   7  -4   0   -0.30    4.50
  -7  -4   0    3.80    4.30
  -7  -4   0   -4.30    6.50
  -7  -4   0   -0.70    6.20
   7   4   0   -3.10    4.50
  -7   4   0    7.00    5.40
  -7   4   0   -7.00    4.90
  -8  -4   0    3.80    7.60
  -8  -4   0    2.90    7.70
   8  -4   0    9.10    5.40
  -8  -4   0   12.10    5.80
  -8   4   0    7.50    6.40
  -8   4   0    5.80    6.10
   8   4   0    9.30    5.50
   9  -4   0   13.20    6.00
  -9  -4   0   -9.10    8.40
  -9  -4   0   -2.10    6.10
  -9   4   0   -8.40    6.70
  -9   4   0    0.80    7.50
   9   4   0    7.20    6.40
 -10  -4   0    0.50   10.50
 -10  -4   0   -1.60    7.10
  10  -4   0   -5.50    6.60
  10   4   0   -4.20    7.00
 -10   4   0   14.40    8.40
 -10   4   0    6.70    8.10
   0  -5   0    3.80    1.60
   0  -5   0    2.10    1.40
   0   5   0    2.40    1.40
   0   5   0    2.90    1.50
   1  -5   0 1335.97   79.49
   1  -5   0 1171.18   79.19
  -1  -5   0 1284.77   79.49
   1  -5   0 1288.67   79.39
   1   5   0 1229.68   79.39
   1   5   0 1438.06   79.59
  -1   5   0 1303.97   79.49
  -1   5   0 1381.06   79.19
  -1   5   0 1327.67   79.39
  -2  -5   0  954.80   58.99
   2  -5   0  967.20   58.89
   2  -5   0  945.51   58.49
  -2  -5   0  919.01   58.79
   2   5   0  975.40   58.99
   2   5   0  964.40   58.89
  -2   5   0  989.50   58.89
  -2   5   0  954.30   58.89
  -2   5   0 1000.80   58.49
  -3  -5   0 2109.19  123.09
  -3  -5   0 2079.09  122.69
   3  -5   0 1848.32  122.49
   3  -5   0 1932.31  122.79
   3   5   0 2035.40  123.09
   3   5   0 2102.79  122.79
  -3   5   0 1989.60  122.39
  -3   5   0 2060.09  122.79
  -4  -5   0  443.46   28.60
   4  -5   0  424.66   28.70
  -4  -5   0  469.85   29.30
  -4   5   0  516.55   28.90
  -4   5   0  447.46   28.30
   4   5   0  439.86   28.60
  -5  -5   0   49.00    6.70
   5  -5   0   41.50    5.30
  -5  -5   0   59.09    5.50
   5   5   0   55.59    5.60
  -5   5   0   55.99    5.90
  -5   5   0   47.40    5.20
  -6  -5   0    7.10    5.70
  -6  -5   0   16.10    4.20
   6  -5   0   10.30    4.20
  -6  -5   0    8.40    5.60
  -6   5   0   10.00    5.00
   6   5   0    5.70    4.10
  -6   5   0   12.10    4.50
  -7  -5   0   -0.90    6.60
   7  -5   0   -3.80    4.50
  -7  -5   0    1.30    7.00
  -7  -5   0    0.00    4.50
  -7   5   0   -0.50    5.40
  -7   5   0    4.50    5.20
   7   5   0    0.90    4.80
  -8  -5   0   25.90    8.70
  -8  -5   0   24.20    6.40
   8  -5   0   25.40    6.10
  -8  -5   0   29.80    8.30
   8   5   0   30.10    6.30
  -8   5   0   36.10    7.30
  -8   5   0   24.70    6.60
  -9  -5   0   51.29    8.20
   9  -5   0   54.49    8.00
  -9  -5   0   51.89   11.20
  -9   5   0   49.00    8.60
  -9   5   0   65.99    9.00
   9   5   0   58.19    8.20
 -10  -5   0   44.40   12.00
 -10  -5   0   26.20    7.70
  10  -5   0   32.10    7.50
 -10   5   0   36.20    8.60
  10   5   0   27.30    7.40
 -10   5   0   40.50    8.80
   2  -6   0 1534.15   95.69
   2  -6   0 1563.24   95.79
  -2  -6   0 1592.34   95.69
   2  -6   0 1505.35   95.29
  -2   6   0 1692.03   95.69
   2   6   0 1493.75   95.59
   2   6   0 1552.74   95.79
  -2   6   0 1532.05   95.29
  -2   6   0 1685.83   95.79
   3  -6   0  349.77   20.70
   3  -6   0  303.47   20.10
  -3  -6   0  325.87   20.90
  -3  -6   0  337.87   20.50
  -3   6   0  343.17   20.70
  -3   6   0  295.07   20.00
   3   6   0  307.87   20.50
   3   6   0  330.47   20.80
  -3   6   0  324.87   20.60
   4  -6   0  769.32   45.00
  -4  -6   0  759.62   45.40
   4  -6   0  708.33   44.60
  -4  -6   0  710.73   44.80
   4   6   0  684.83   44.80
  -4   6   0  728.53   44.40
  -4   6   0  715.33   45.00
  -5  -6   0  224.48   14.40
  -5  -6   0  203.88   15.30
   5  -6   0  217.08   14.60
  -5   6   0  184.38   14.70
  -5   6   0  214.28   14.00
   5   6   0  194.08   14.50
  -6  -6   0    9.00    4.20
  -6  -6   0   10.50    5.80
   6  -6   0   12.60    4.50
  -6  -6   0   13.50    6.20
  -6   6   0   18.40    4.70
  -6   6   0   15.10    5.00
   6   6   0   16.40    4.70
   7  -6   0  113.79   10.20
  -7  -6   0   82.79    9.00
  -7  -6   0   98.19   11.10
  -7  -6   0  107.79   11.20
   7   6   0   92.19    9.20
  -7   6   0  103.19    9.70
  -7   6   0  108.69    9.20
  -8  -6   0   61.79    7.70
  -8  -6   0   67.39   11.90
   8  -6   0   54.89    7.70
  -8  -6   0   73.29   10.70
  -8   6   0   66.39    7.90
   8   6   0   57.39    7.80
  -8   6   0   36.20    7.70
  -9  -6   0    6.80    9.30
   9  -6   0   -2.80    6.50
  -9  -6   0    7.30    6.30
   9   6   0    9.10    6.60
  -9   6   0    8.00    6.90
  -9   6   0    0.20    7.10
 -10  -6   0   23.80    7.80
  10  -6   0   23.40    7.30
 -10  -6   0   18.90   11.10
 -10   6   0   32.70    8.50
  10   6   0   31.20    7.50
 -10   6   0   42.20    8.60
   0  -7   0    8.90    2.10
   0  -7   0    8.80    2.30
   0  -7   0    9.40    2.20
   0   7   0    8.70    2.30
   0   7   0    7.70    2.30
   1  -7   0  103.19    7.50
   1  -7   0   96.09    7.00
   1  -7   0  109.69    7.70
  -1  -7   0  128.89    7.80
  -1   7   0  107.79    7.70
  -1   7   0   96.69    7.40
   2  -7   0  283.27   18.40
  -2  -7   0  305.87   18.50
   2  -7   0  298.87   18.50
   2  -7   0  274.57   17.80
  -2   7   0  271.07   18.20
  -2   7   0  304.97   18.50
   2   7   0  276.47   18.30
  -2   7   0  282.37   17.80
   2   7   0  295.57   18.50
  -3  -7   0  146.69   10.10
  -3  -7   0  136.49    9.50
   3  -7   0  116.69    8.70
   3  -7   0  133.39    9.60
   3   7   0  147.69   10.50
  -3   7   0  121.79    8.50
  -3   7   0  132.09    9.70
  -3   7   0  126.89    9.60
   3   7   0  124.09    9.40
  -4  -7   0  421.66   28.20
   4  -7   0  452.75   28.00
   4  -7   0  418.66   27.30
  -4  -7   0  451.85   27.70
   4   7   0  465.15   28.30
   4   7   0  465.45   27.80
  -4   7   0  410.96   27.80
  -4   7   0  428.56   27.80
  -4   7   0  428.76   27.10
  -5  -7   0   66.79    7.70
   5  -7   0   72.79    7.00
  -5  -7   0   63.79    6.40
  -5   7   0   62.19    6.50
   5   7   0   57.89    6.30
  -5   7   0   71.49    7.30
  -5   7   0   76.49    7.20
  -6  -7   0  613.44   38.70
  -6  -7   0  622.04   39.80
   6  -7   0  620.84   38.90
   6   7   0  589.24   38.80
  -6   7   0  622.04   39.00
  -6   7   0  613.64   38.30
  -7  -7   0  235.88   20.10
  -7  -7   0  258.97   20.60
  -7  -7   0  248.68   18.40
   7  -7   0  272.97   18.60
  -7   7   0  263.77   19.10
   7   7   0  261.17   18.50
  -7   7   0  257.27   18.00
   8  -7   0   85.59    9.20
  -8  -7   0   89.99    9.30
  -8  -7   0   84.19   11.70
  -8   7   0   94.99    9.10
  -8   7   0   84.79    9.80
   8   7   0   87.99    9.30
  -9  -7   0   49.50   11.10
  -9  -7   0   40.10    7.70
   9  -7   0   43.70    7.80
  -9   7   0   29.70    8.30
   9   7   0   39.20    8.00
  -9   7   0   50.39    8.10
 -10  -7   0  -11.40    7.00
  10  -7   0    0.70    6.80
 -10  -7   0   -5.90   10.30
 -10   7   0   15.00    8.00
  10   7   0   -2.00    6.90
 -10   7   0  -16.00    7.50
   0  -8   0 3809.52  245.18
   0  -8   0 4157.88  245.18
   0  -8   0 4075.99  245.18
   0   8   0 4363.06  245.28
   0   8   0 3817.42  245.18
  -1  -8   0  214.28   13.70
   1  -8   0  199.58   13.20
   1  -8   0  193.68   13.60
  -1  -8   0  213.18   13.60
   1  -8   0  234.28   13.80
  -1   8   0  200.58   13.60
   1   8   0  217.58   13.80
   1   8   0  182.48   13.60
  -1   8   0  224.78   13.90
   2  -8   0  365.46   23.40
  -2  -8   0  406.86   23.50
  -2  -8   0  336.07   23.20
   2  -8   0  374.56   23.50
   2  -8   0  338.27   22.70
   2   8   0  380.16   23.50
  -2   8   0  364.76   23.50
  -2   8   0  400.46   23.30
  -2   8   0  356.56   22.70
   3  -8   0  920.91   60.59
  -3  -8   0 1083.09   61.59
  -3  -8   0  943.71   61.19
   3  -8   0  934.71   61.29
   3   8   0  998.50   61.49
   3   8   0 1068.19   61.19
  -3   8   0  976.70   60.59
  -3   8   0 1055.49   61.39
   4  -8   0 1027.50   66.69
  -4  -8   0 1080.79   67.59
  -4  -8   0 1041.70   67.19
   4  -8   0 1127.39   67.39
   4   8   0 1064.79   67.19
  -4   8   0 1137.19   67.39
  -4   8   0 1088.49   66.59
  -4   8   0 1173.08   67.39
   4   8   0 1109.29   67.69
   5  -8   0   41.30    5.70
  -5  -8   0   34.80    5.00
  -5  -8   0   42.80    6.60
  -5   8   0   36.70    6.00
  -5   8   0   37.60    5.70
   5   8   0   39.60    5.40
  -5   8   0   44.40    4.50
  -6  -8   0   -0.50    4.10
  -6  -8   0    4.70    5.90
   6  -8   0    5.10    4.40
   6   8   0    2.00    4.40
  -6   8   0    0.30    5.10
  -6   8   0    2.30    3.90
  -6   8   0   -5.10    5.40
   7  -8   0   56.99    7.40
  -7  -8   0   37.00    8.60
  -7  -8   0   60.79    7.10
  -7  -8   0   50.19    9.00
  -7   8   0   55.09    6.50
  -7   8   0   50.99    8.20
  -7   8   0   47.20    7.70
   7   8   0   54.59    7.30
  -8  -8   0   76.49   11.10
  -8  -8   0   62.29    8.50
   8  -8   0   80.19    8.90
  -8   8   0   74.69    8.20
   8   8   0   91.29    9.20
  -8   8   0   78.89    9.50
  -9  -8   0   57.99    8.70
   9  -8   0   76.49    9.00
  -9  -8   0   47.90   11.50
  -9   8   0   50.29    9.40
   9   8   0   68.09    9.00
  -9   8   0   67.19    8.40
 -10  -8   0    6.10    7.50
 -10  -8   0   -2.30   10.90
  10  -8   0    6.80    7.10
 -10   8   0   20.90    8.60
  10   8   0   -2.50    6.80
   0  -9   0    2.00    2.80
   0  -9   0    5.10    2.20
   0  -9   0    2.60    2.50
   0   9   0    1.90    2.50
   1  -9   0  652.63   37.90
  -1  -9   0  580.24   37.80
   1  -9   0  645.24   37.90
  -1  -9   0  594.24   37.80
  -1   9   0  655.63   38.00
   1   9   0  549.45   37.80
  -1   9   0  594.14   37.80
  -2  -9   0  325.47   18.70
  -2  -9   0  306.47   18.50
   2  -9   0  267.27   18.60
   2  -9   0  277.77   17.70
   2  -9   0  292.47   18.60
  -2   9   0  288.17   18.80
   2   9   0  286.07   18.60
  -2   9   0  280.27   18.30
  -2   9   0  274.47   17.80
   2   9   0  257.47   18.40
   3  -9   0  912.01   57.29
   3  -9   0  994.00   58.19
  -3  -9   0  975.30   57.99
  -3  -9   0  941.21   58.19
  -3   9   0  918.71   57.29
  -3   9   0  964.20   58.09
   3   9   0  934.61   58.29
   3   9   0  912.41   57.89
  -3   9   0  923.51   57.89
   4  -9   0   69.09    6.70
  -4  -9   0   98.09    8.50
   4  -9   0   73.59    7.40
  -4  -9   0   83.19    7.80
  -4   9   0   77.59    6.40
   4   9   0   95.09    8.00
  -4   9   0   73.09    7.50
   4   9   0   93.09    8.50
  -4   9   0   90.59    7.90
  -5  -9   0  114.09   11.20
   5  -9   0  101.99    8.90
  -5  -9   0  121.09    9.70
   5  -9   0  125.59   10.30
  -5   9   0  106.29   10.70
  -5   9   0  114.59   10.50
  -5   9   0  108.39    8.40
   5   9   0  102.89    9.70
   6  -9   0  658.23   40.40
  -6  -9   0  622.84   40.10
  -6  -9   0  642.04   41.10
  -6   9   0  591.64   39.30
  -6   9   0  652.73   40.80
   6   9   0  635.94   40.20
  -6   9   0  637.24   40.40
   7  -9   0  267.87   19.30
  -7  -9   0  266.37   18.80
  -7  -9   0  260.67   21.00
  -7  -9   0  263.57   21.10
  -7   9   0  267.37   19.60
  -7   9   0  246.68   17.80
   7   9   0  253.47   18.90
  -7   9   0  257.17   19.80
   8  -9   0  166.38   15.10
  -8  -9   0  187.78   15.00
  -8  -9   0  162.98   16.30
  -8   9   0  166.58   13.80
  -8   9   0  159.88   15.80
   8   9   0  178.88   15.30
   9  -9   0    7.90    6.80
  -9  -9   0   20.00    9.90
  -9  -9   0   13.30    6.90
  -9   9   0   10.50    7.80
  -9   9   0   20.10    6.70
   9   9   0    6.90    7.20
  10  -9   0   -5.50    7.20
 -10  -9   0   -5.10   10.50
 -10  -9   0    9.60    7.90
  10   9   0    4.10    7.30
 -10   9   0    5.20    8.70
 -10   9   0   19.90    7.00
   0 -10   0 2920.61  184.38
   0 -10   0 3094.49  184.68
   0 -10   0 2963.80  184.68
   0 -10   0 3199.58  184.78
   0  10   0 3025.30  184.68
  -1 -10   0 6061.19  340.97
  -1 -10   0 5256.47  340.87
   1 -10   0 5529.05  340.47
  -1 -10   0 5240.28  340.87
   1 -10   0 5272.87  340.87
  -1  10   0 5728.43  340.97
  -1  10   0 5789.12  341.07
   1  10   0 6129.89  341.07
  -2 -10   0   64.49    5.90
  -2 -10   0   59.99    5.40
   2 -10   0   62.59    6.00
   2 -10   0   44.30    4.80
   2 -10   0   71.19    6.10
  -2  10   0   47.20    5.60
   2  10   0   63.89    6.30
  -2  10   0   43.80    4.80
  -2  10   0   57.59    6.20
   2  10   0   64.99    6.10
   3 -10   0   57.29    6.20
  -3 -10   0   52.69    6.00
  -3 -10   0   61.59    5.80
  -3  10   0   58.89    6.30
   3  10   0   62.19    6.40
   3  10   0   49.99    5.70
  -3  10   0   60.79    5.10
  -3  10   0   62.29    6.10
  -4 -10   0   88.79    8.70
  -4 -10   0  105.69    8.60
   4 -10   0  100.99    8.60
   4 -10   0   90.59    7.50
  -4  10   0   87.99    7.10
  -4  10   0   91.19    9.00
   4  10   0   91.29    8.60
   4  10   0  100.29    9.10
  -4  10   0   95.49    8.60
   5 -10   0    0.00    3.50
  -5 -10   0    3.10    4.00
  -5 -10   0    4.30    5.10
   5 -10   0    1.20    4.50
   5  10   0   -2.10    4.10
   5  10   0    7.40    5.10
  -5  10   0   -2.10    4.70
  -5  10   0    0.00    5.00
  -5  10   0    1.30    3.00
  -6 -10   0    1.90    4.40
  -6 -10   0    5.10    6.20
   6 -10   0    6.10    5.10
  -6  10   0   -5.90    5.40
  -6  10   0   -3.30    3.70
   6  10   0   -6.60    4.60
  -6  10   0    1.70    6.50
  -7 -10   0   80.39    8.30
  -7 -10   0   60.99   10.40
   7 -10   0   65.29    8.40
  -7 -10   0   60.79   14.30
  -7  10   0   74.39    9.90
  -7  10   0   59.49   13.00
   7  10   0   68.49    8.20
  -7  10   0   58.99    8.70
  -8 -10   0   22.50    9.20
   8 -10   0   15.30    6.70
  -8 -10   0    6.10    6.10
   8  10   0   12.90    6.40
  -8  10   0    8.60    7.30
  -8  10   0    9.20    5.60
   9 -10   0    6.20    7.20
  -9 -10   0    5.90   10.00
  -9 -10   0    5.70    7.00
   9  10   0    5.20    7.00
  -9  10   0    0.30    7.70
  -9  10   0    6.60    6.20
  10 -10   0   -5.30    6.90
 -10 -10   0  -13.80    7.00
 -10 -10   0   11.00   19.00
 -10  10   0   -0.20    8.50
  10  10   0   -2.90    7.20
 -10  10   0   -5.40    6.70
   0 -11   0   12.30    3.10
   0 -11   0    9.50    3.30
   0 -11   0    4.90    3.70
   0 -11   0   17.50    2.90
   0  11   0    2.40    3.50
  -1 -11   0 2148.78  134.09
   1 -11   0 2232.58  133.69
   1 -11   0 2240.48  134.09
  -1 -11   0 2144.39  134.09
   1 -11   0 2120.99  134.09
  -1 -11   0 2194.08  134.09
   1  11   0 2147.49  134.29
  -1  11   0 2381.16  134.29
   2 -11   0  234.68   17.00
  -2 -11   0  279.87   16.90
  -2 -11   0  232.28   16.90
  -2 -11   0  261.27   17.00
   2 -11   0  221.48   16.00
   2  11   0  271.97   17.10
  -2  11   0  261.57   16.80
   2  11   0  284.47   16.90
  -2  11   0  230.08   17.10
  -3 -11   0 1616.24  100.49
   3 -11   0 1564.14  100.49
   3 -11   0 1717.43  100.49
   3 -11   0 1637.24   99.69
  -3 -11   0 1594.14  100.39
  -3  11   0 1617.24  100.49
  -3  11   0 1743.73  100.39
   3  11   0 1631.04  100.69
  -4 -11   0  220.48   15.70
   4 -11   0  204.28   14.00
  -4 -11   0  201.88   15.10
  -4  11   0  212.68   13.80
   4  11   0  211.38   15.30
  -4  11   0  224.28   15.30
   4  11   0  209.58   15.50
  -4  11   0  218.48   15.70
   5 -11   0    4.50    3.60
  -5 -11   0    3.90    4.20
   5 -11   0   10.20    5.00
  -5 -11   0    2.90    5.20
  -5  11   0    5.10    3.10
  -5  11   0   10.10    5.50
   5  11   0    8.30    5.30
  -5  11   0   -1.40    5.00
   5  11   0    4.70    4.60
  -6 -11   0   14.50    5.20
  -6 -11   0    5.20    6.30
   6 -11   0    7.00    5.50
   6  11   0    5.70    5.30
  -6  11   0    9.00    3.80
  -6  11   0    9.50    6.20
  -6  11   0    6.40    6.10
   7 -11   0    4.30    6.00
  -7 -11   0   17.10    5.90
  -7 -11   0    8.10    7.80
  -7  11   0    4.50    4.60
   7  11   0    3.30    5.80
  -7  11   0    5.10    6.60
  -8 -11   0   14.40    6.40
   8 -11   0    9.70    7.10
  -8 -11   0   21.20    9.20
   8  11   0   21.30    7.00
  -8  11   0   11.60    5.50
  -8  11   0    6.30    7.60
  -9 -11   0   54.79   11.80
   9 -11   0   53.29    9.30
  -9 -11   0   52.49    9.10
  -9  11   0   54.99   10.00
   9  11   0   53.69    8.90
  -9  11   0   64.69    7.70
 -10 -11   0   -3.70   12.10
  10 -11   0    2.00    7.90
 -10 -11   0    5.10    7.70
 -10  11   0   -8.40    8.90
 -10  11   0   -3.40    6.80
  10  11   0   -2.90    7.10
   0 -12   0 1257.97   79.99
   0 -12   0 1235.18   79.89
   0 -12   0 1399.06   79.59
   0  12   0 1311.37   79.99
   1 -12   0 3077.19  203.58
  -1 -12   0 3822.42  203.98
  -1 -12   0 3488.85  204.18
   1 -12   0 3469.15  203.08
  -1 -12   0 3260.67  203.58
  -1  12   0 3231.78  203.68
   1  12   0 3106.39  203.68
   2 -12   0  854.11   54.19
  -2 -12   0  856.21   54.19
   2 -12   0  823.62   53.49
  -2 -12   0  897.21   54.19
  -2 -12   0  897.71   54.29
   2 -12   0  898.21   54.29
  -2  12   0  847.42   54.09
   2  12   0  932.01   54.39
  -2  12   0  867.41   54.39
   3 -12   0    8.20    4.40
   3 -12   0    6.30    2.70
   3 -12   0   12.70    4.80
  -3 -12   0    2.80    3.60
  -3 -12   0    3.30    4.10
  -3  12   0   13.30    4.70
   3  12   0    4.70    3.90
   3  12   0    5.30    4.10
  -3  12   0    9.40    4.10
  -3  12   0    4.10    2.70
   4 -12   0  537.25   33.60
  -4 -12   0  510.95   33.60
   4 -12   0  519.65   32.30
  -4 -12   0  530.85   33.40
   4  12   0  529.55   33.90
  -4  12   0  546.25   33.30
  -4  12   0  506.95   32.20
  -4  12   0  447.06   33.50
   4  12   0  561.94   33.40
  -5 -12   0    5.60    4.40
   5 -12   0   -3.40    3.50
  -5 -12   0    5.10    5.50
   5 -12   0    1.40    5.00
  -5  12   0    1.30    5.70
   5  12   0   -6.30    4.60
  -5  12   0    5.70    3.10
  -5  12   0   -6.50    5.20
   5  12   0    5.70    5.10
  -6 -12   0    8.30    5.20
  -6 -12   0    0.30    6.70
   6 -12   0   -4.00    5.40
  -6  12   0   11.30    6.60
   6  12   0   -0.50    5.10
  -6  12   0    5.90    3.70
  -6  12   0    2.40    6.30
   7 -12   0   17.00    6.80
  -7 -12   0    4.50    7.60
  -7 -12   0   15.00    5.90
  -7  12   0   11.10    7.10
   7  12   0   11.10    6.10
  -7  12   0    6.00    4.40
  -8 -12   0  139.99   13.30
   8 -12   0  173.18   14.40
  -8 -12   0  145.99   15.40
   8  12   0  155.48   14.80
  -8  12   0  137.09   15.60
  -8  12   0  158.18   12.50
  -9 -12   0   12.90   10.20
  -9 -12   0   12.60    7.40
   9 -12   0   16.90    8.90
   9  12   0   11.30    7.50
 -10 -12   0  -10.90   11.10
 -10 -12   0    4.40    8.00
 -10  12   0   -0.40    6.30
  10  12   0   21.60    8.20
   0 -13   0   10.10    3.40
   0 -13   0    4.30    4.30
   0 -13   0   11.40    3.20
   0 -13   0   17.60    4.20
   0  13   0    5.50    3.80
   1 -13   0    1.00    3.70
   1 -13   0   12.20    3.10
   1 -13   0    1.70    4.10
  -1 -13   0   24.00    6.20
  -1 -13   0    5.30    4.20
  -1 -13   0    7.10    3.90
  -1  13   0   11.70    4.40
   1  13   0   16.20    4.30
  -1  13   0    3.30    4.00
   2 -13   0  287.07   22.40
  -2 -13   0  358.46   22.30
  -2 -13   0  339.97   22.40
   2 -13   0  319.27   21.40
   2 -13   0  350.36   22.50
  -2 -13   0  350.76   22.40
  -2  13   0  304.67   22.60
   2  13   0  365.46   22.50
  -2  13   0  367.96   22.50
   3 -13   0   10.70    4.70
  -3 -13   0   12.10    4.10
   3 -13   0   14.80    3.20
   3 -13   0   18.40    5.40
  -3 -13   0    9.40    4.70
   3  13   0   20.90    5.00
  -3  13   0   15.60    3.10
  -3  13   0   12.80    4.70
   3  13   0   19.60    4.60
   4 -13   0  663.43   43.00
  -4 -13   0  669.83   44.30
  -4 -13   0  735.13   44.20
   4 -13   0  655.73   44.30
  -4  13   0  772.32   44.10
  -4  13   0  712.53   43.00
   4  13   0  660.33   44.10
   4  13   0  725.23   44.50
  -5 -13   0    6.20    5.60
   5 -13   0    3.50    5.30
   5 -13   0    0.10    3.60
  -5 -13   0    1.20    4.60
   5  13   0   -2.00    5.30
  -5  13   0    5.40    5.70
  -5  13   0   -0.80    3.10
   5  13   0    3.20    5.00
  -6 -13   0  574.44   37.50
  -6 -13   0  592.24   37.00
   6 -13   0  607.54   37.40
   6  13   0  599.34   36.90
  -6  13   0  511.75   38.60
  -6  13   0  565.94   37.10
  -6  13   0  530.15   35.30
  -7 -13   0   26.70    6.80
   7 -13   0   26.30    8.50
  -7 -13   0   33.20    8.60
  -7  13   0   24.10    4.90
  -7  13   0   33.00    8.30
   7  13   0   24.60    7.00
  -8 -13   0  110.59   13.00
  -8 -13   0  108.49   10.90
   8 -13   0   81.69   12.50
  -8  13   0   95.39    9.50
   8  13   0  112.99   11.00
  -8  13   0   86.69   11.40
  -9 -13   0   13.20    7.60
   9 -13   0   13.70    8.30
  -9 -13   0   10.40   10.40
   9  13   0   13.30    7.60
  -9  13   0    1.80    9.00
  -9  13   0    9.90    5.60
   0 -14   0  655.73   46.10
   0 -14   0  824.92   45.80
   0 -14   0  751.02   46.30
   0 -14   0  764.52   46.40
   0  14   0  695.73   46.30
  -1 -14   0  583.84   36.10
  -1 -14   0  521.15   36.00
   1 -14   0  618.84   36.30
   1 -14   0  588.04   36.20
  -1 -14   0  575.84   36.20
   1 -14   0  548.05   35.40
  -1  14   0  604.84   36.20
   1  14   0  553.14   36.20
  -1  14   0  531.25   36.30
   2 -14   0  708.83   44.30
  -2 -14   0  757.62   45.20
   2 -14   0  683.63   45.10
  -2 -14   0  742.63   45.20
   2 -14   0  664.83   45.20
  -2 -14   0  751.22   45.20
  -2  14   0  752.42   45.40
   2  14   0  750.52   45.40
  -2  14   0  660.23   45.00
   3 -14   0   61.89    6.30
  -3 -14   0   62.99    7.20
   3 -14   0   57.99    7.50
  -3 -14   0   55.39    7.30
   3  14   0   70.09    7.10
  -3  14   0   61.39    7.50
   3  14   0   67.89    7.70
  -3  14   0   67.39    7.30
  -4 -14   0  343.57   24.30
  -4 -14   0  376.36   24.80
   4 -14   0  334.07   22.60
  -4  14   0  380.36   24.60
  -4  14   0  317.07   22.50
   4  14   0  357.36   24.50
  -4  14   0  406.06   24.10
   4  14   0  372.66   24.20
  -5 -14   0  536.05   36.00
   5 -14   0  508.55   34.50
   5 -14   0  608.04   37.90
  -5 -14   0  543.05   36.30
   5  14   0  616.44   36.10
   5  14   0  514.35   36.30
  -5  14   0  609.34   36.20
  -5  14   0  565.54   36.30
  -5  14   0  529.05   34.40
   6 -14   0    3.50    6.50
  -6 -14   0    2.90    5.70
  -6 -14   0   -6.40    6.60
  -6  14   0    8.90    3.80
  -6  14   0    3.20    6.90
   6  14   0    7.70    6.10
  -6  14   0   -1.20    6.60
  -7 -14   0    0.50    6.20
  -7 -14   0   16.80    8.40
   7 -14   0    7.50    6.90
   7  14   0    5.40    6.60
  -7  14   0  -10.40    7.20
  -7  14   0    3.50    4.20
  -8 -14   0   54.69   11.10
   8 -14   0   54.29    9.80
  -8 -14   0   57.59    9.00
  -8  14   0   54.89   10.00
  -8  14   0   57.09    7.20
   8  14   0   65.09    9.20
  -9 -14   0  -15.50    6.70
  -9 -14   0    8.80   10.40
   9 -14   0   -7.10    7.70
  -9  14   0   -8.10    5.10
  -9  14   0    3.80    8.90
   9  14   0   -9.50    7.50
   0 -15   0    6.00    3.50
   0 -15   0    7.70    5.00
   0 -15   0    6.90    3.80
   0 -15   0    6.00    4.30
   0  15   0   -2.50    4.30
   1 -15   0  618.34   39.40
  -1 -15   0  665.63   39.40
   1 -15   0  657.63   39.40
  -1 -15   0  598.24   39.40
   1 -15   0  642.74   38.50
   1 -15   0  605.94   39.30
   1  15   0  584.74   39.40
  -1  15   0  589.74   39.50
  -1  15   0  610.64   39.30
   2 -15   0   86.29    8.70
  -2 -15   0   75.39    7.70
   2 -15   0   80.19    7.40
  -2 -15   0   89.69    8.30
  -2 -15   0   94.29    8.40
   2 -15   0   88.79    8.60
  -2  15   0   91.49    8.40
   2  15   0   72.59    8.30
  -2  15   0   55.19    8.00
   3 -15   0  795.92   46.20
   3 -15   0  700.23   44.70
  -3 -15   0  727.43   45.90
  -3 -15   0  726.83   46.00
   3 -15   0  716.43   46.00
  -3 -15   0  741.63   45.90
  -3  15   0  783.62   45.80
  -3  15   0  657.23   46.10
   3  15   0  688.73   46.00
  -4 -15   0  306.67   20.40
   4 -15   0  258.97   18.60
  -4 -15   0  271.87   20.70
   4 -15   0  331.47   20.90
   4  15   0  294.37   21.40
  -4  15   0  249.78   20.90
  -4  15   0  323.17   20.50
   4  15   0  294.67   21.10
   5 -15   0    5.50    3.90
  -5 -15   0    4.20    6.30
  -5 -15   0    7.00    5.40
   5 -15   0    6.80    6.10
   5  15   0    6.50    6.30
  -5  15   0    4.00    6.80
  -5  15   0   16.60    6.40
   5  15   0    4.60    5.80
  -5  15   0   11.70    3.60
  -6 -15   0  107.79   10.20
  -6 -15   0   88.39   11.60
   6 -15   0   96.89   10.70
   6  15   0  106.99   11.70
  -6  15   0   83.89   10.80
  -7 -15   0    8.90    8.10
   7 -15   0    4.90    7.30
  -7 -15   0    2.00    6.30
  -7  15   0    9.40    7.80
  -8 -15   0   46.00   10.80
  -8 -15   0   57.29    9.00
   8 -15   0   53.39    9.60
  -8  15   0   47.40   10.10
  -9 -15   0   14.10    9.00
   9 -15   0   10.70    8.80
  -9 -15   0   25.70   10.90
   9  15   0   30.40   13.90
  -9  15   0   15.80   10.00
   0 -16   0  636.84   44.30
   0 -16   0  779.42   44.60
   0 -16   0  698.93   44.50
   0 -16   0  684.83   44.20
   0  16   0  719.43   44.60
   1 -16   0 2328.47  139.39
  -1 -16   0 2138.19  139.39
   1 -16   0 2173.68  139.39
  -1 -16   0 2115.29  139.29
   1 -16   0 2375.76  138.79
  -1 -16   0 2400.16  139.59
  -1  16   0 2429.26  139.59
  -2 -16   0  247.28   17.10
   2 -16   0  234.78   15.70
  -2 -16   0  228.18   16.70
   2 -16   0  241.38   17.30
  -2 -16   0  217.08   17.20
   2 -16   0  239.08   17.20
   2  16   0  208.78   16.90
  -2  16   0  225.68   17.70
  -2  16   0  259.47   17.20
   3 -16   0   36.70    4.70
  -3 -16   0   42.10    6.20
  -3 -16   0   29.60    6.50
  -3 -16   0   49.99    6.80
   3 -16   0   42.70    6.70
   3 -16   0   29.20    6.90
   3  16   0   34.10    6.70
  -3  16   0   36.20    6.40
  -3  16   0   34.40    7.10
  -4 -16   0  144.09   12.80
  -4 -16   0  156.18   13.60
   4 -16   0  154.78   13.80
   4 -16   0  131.89   10.70
  -4 -16   0  139.49   13.40
   4  16   0  166.58   13.50
  -4  16   0  128.49   12.70
   4  16   0  149.09   13.20
   5 -16   0   33.20    4.70
  -5 -16   0   37.90    7.60
   5 -16   0   36.80    7.20
  -5 -16   0   31.10    6.70
  -5  16   0   21.90    4.40
   5  16   0   13.70    6.80
   5  16   0   28.40    7.70
  -5  16   0   28.50    7.80
  -5  16   0   32.10    7.30
   6 -16   0   55.49    8.90
  -6 -16   0   29.70    8.30
   6 -16   0   38.40    5.20
  -6 -16   0   36.20    7.20
   6  16   0   38.30    7.60
  -6  16   0   29.70    8.40
  -7 -16   0   -1.00    7.60
  -7 -16   0   -0.90    6.40
   7 -16   0    6.80    7.70
  -7  16   0    2.70    8.40
   7  16   0   17.20    7.60
  -8 -16   0   17.20    9.30
   8 -16   0    5.90    8.40
  -8 -16   0    4.20    7.30
   8  16   0   13.40    8.30
  -8  16   0   -9.90    8.40
   9 -16   0   -2.90    8.90
  -9 -16   0   -4.70    7.60
  -9  16   0    6.30    9.80
   9  16   0   -4.80    8.40
   0 -17   0   15.10    5.30
   0 -17   0    9.50    5.70
   0 -17   0   22.40    5.20
   0 -17   0   13.00    4.20
   0  17   0   15.10    5.50
   1 -17   0   49.80    6.40
   1 -17   0   36.40    6.40
   1 -17   0   37.30    5.10
  -1 -17   0   38.80    6.40
  -1 -17   0   57.79    7.30
   1 -17   0   31.10    6.70
  -1 -17   0   38.20    6.10
  -1 -17   0   36.30    5.70
  -1  17   0   55.19    7.10
   1  17   0   25.90    6.50
   2 -17   0  462.75   29.80
  -2 -17   0  543.75   31.00
   2 -17   0  427.96   31.00
  -2 -17   0  503.55   31.00
   2 -17   0  441.96   31.00
  -2 -17   0  463.45   30.90
  -2  17   0  502.65   31.00
  -2  17   0  417.36   31.20
   2  17   0  468.05   31.20
  -3 -17   0   63.59    7.90
  -3 -17   0   77.09    8.60
   3 -17   0   67.59    8.40
   3 -17   0   68.59    6.40
  -3 -17   0   73.89    8.20
   3 -17   0   69.09    8.80
  -3  17   0   57.79    8.20
  -3  17   0   58.89    8.60
   3  17   0   81.29   12.90
   4 -17   0   -0.20    6.70
  -4 -17   0   -4.00    5.30
   4 -17   0    4.10    4.00
   4 -17   0   -5.80    5.80
  -4 -17   0   -1.60    5.70
  -4 -17   0   -1.80    6.00
   4  17   0    1.40    6.30
  -4  17   0   -0.40    5.80
  -4  17   0    8.00    7.10
  -5 -17   0  173.08   15.80
  -5 -17   0  187.88   16.20
   5 -17   0  191.38   16.90
  -5 -17   0  176.38   16.20
  -5  17   0  212.68   16.40
  -5  17   0  183.48   17.10
   5  17   0  206.18   16.20
  -6 -17   0   26.30    6.80
   6 -17   0   13.60    7.80
  -6 -17   0   23.10    8.00
  -6  17   0    8.00    8.50
   6  17   0   21.00    7.40
  -7 -17   0   26.20    7.80
   7 -17   0   28.20    8.90
  -7 -17   0   36.40    9.20
  -7  17   0   30.80    9.50
   7  17   0   49.10    8.30
  -8 -17   0    1.30    8.60
  -8 -17   0   -2.60    7.30
   8 -17   0   -6.70    8.50
   8  17   0    2.00    8.00
  -8  17   0   -0.60    9.30
   9 -17   0    2.60    9.10
  -9 -17   0  -12.20    9.30
  -9 -17   0    0.00    8.20
   9  17   0   -9.40    8.20
  -9  17   0   -1.20   10.00
   0 -18   0  258.17   19.50
   0 -18   0  304.37   20.80
   0 -18   0  286.67   20.50
   0 -18   0  326.27   20.70
   0  18   0  291.37   20.60
  -1 -18   0  377.96   22.90
   1 -18   0  348.37   23.50
   1 -18   0  344.67   23.60
  -1 -18   0  370.36   23.50
  -1 -18   0  304.37   23.50
   1 -18   0  338.37   23.40
  -1 -18   0  364.26   23.70
   1 -18   0  309.67   22.80
  -1  18   0  322.07   23.50
   1  18   0  339.87   23.80
  -2 -18   0    9.90    5.10
  -2 -18   0   17.90    6.20
   2 -18   0    6.80    5.60
   2 -18   0    0.10    4.20
  -2 -18   0   17.00    5.80
   2 -18   0   16.30    6.40
   2  18   0    1.70    5.80
  -2  18   0   -4.10    5.60
  -2  18   0    6.20    6.40
  -3 -18   0  141.89   12.90
   3 -18   0  118.89   12.00
   3 -18   0  129.89   10.70
  -3 -18   0  138.99   12.50
  -3 -18   0  156.28   13.10
   3 -18   0  159.18   13.10
   3  18   0  131.89   13.40
  -3  18   0  102.29   12.20
  -3  18   0  156.28   13.00
   4 -18   0    3.80    6.40
   4 -18   0   10.50    7.40
  -4 -18   0    1.20    6.50
   4 -18   0    4.00    4.10
  -4 -18   0    5.70    5.70
  -4 -18   0   10.10    6.30
  -4  18   0   -1.60    7.20
   4  18   0    2.80    6.50
  -4  18   0    8.60    6.30
  -5 -18   0  163.98   14.70
   5 -18   0  158.18   11.70
   5 -18   0  163.28   15.30
  -5 -18   0  147.49   14.70
  -5 -18   0  166.78   15.70
  -5  18   0  153.58   14.80
  -6 -18   0   21.60    8.30
  -6 -18   0    5.60    6.90
   6 -18   0   -3.80    7.40
  -6 -18   0    9.60    6.60
   6  18   0    0.70    7.10
  -6  18   0   -2.80    8.40
  -7 -18   0   90.79   11.40
  -7 -18   0  102.59   11.60
  -7 -18   0  120.49   13.00
   7 -18   0  106.39   12.40
   7  18   0  100.39   11.50
  -7  18   0   84.79   12.70
  -8 -18   0   27.00    8.60
   8 -18   0   17.50    9.40
  -8 -18   0   21.80    9.90
  -8  18   0   17.70   10.40
   8  18   0   36.70    9.30
   0 -19   0   17.00    6.00
   0 -19   0   19.40    4.90
   0 -19   0   13.60    6.50
   0 -19   0   15.80    5.30
   0  19   0   13.20    6.30
  -1 -19   0  127.39   11.40
   1 -19   0  120.99   10.30
   1 -19   0  124.09   11.60
  -1 -19   0  130.69   12.40
   1 -19   0  141.29   11.70
  -1 -19   0  116.99   11.20
  -1 -19   0  119.89   11.80
   1 -19   0  118.39   11.70
  -1  19   0  110.39   11.30
   1  19   0  134.59   13.00
  -2 -19   0   67.99    8.10
   2 -19   0   65.19    8.60
   2 -19   0   54.29    8.60
   2 -19   0   66.39    6.90
  -2 -19   0   66.09    8.30
   2 -19   0   54.09    7.80
  -2 -19   0   58.79    8.60
  -2  19   0   82.39    9.70
  -2  19   0   64.79    9.40
   2  19   0   49.00    8.40
   3 -19   0    7.50    7.40
   3 -19   0    8.90    6.30
   3 -19   0    2.30    4.20
  -3 -19   0    2.20    5.40
  -3 -19   0    0.40    6.30
  -3 -19   0   17.60    6.20
  -3  19   0    2.30    6.30
  -3  19   0   -4.90    7.20
   3  19   0    7.30    6.60
   4 -19   0  310.77   20.90
  -4 -19   0  289.27   22.80
   4 -19   0  299.77   23.30
  -4 -19   0  336.07   23.20
  -4 -19   0  316.17   23.60
   4 -19   0  340.97   23.80
  -4  19   0  334.17   23.40
  -4  19   0  345.97   24.20
   5 -19   0  154.38   16.70
  -5 -19   0  191.28   16.90
  -5 -19   0  203.78   17.50
  -5 -19   0  194.98   16.40
  -5  19   0  179.38   17.90
  -6 -19   0   51.29   10.10
   6 -19   0   82.09   10.80
  -6 -19   0   64.49    9.50
  -6 -19   0   61.89    9.70
  -6  19   0   74.69   11.50
  -7 -19   0  124.49   13.70
  -7 -19   0  107.69   12.00
   7 -19   0   85.19   12.60
  -7 -19   0   99.19   12.10
  -7  19   0  138.69   14.00
   7  19   0  104.89   12.30
  -8 -19   0   14.40    9.90
   8 -19   0   39.10   10.90
  -8 -19   0   14.30    8.70
  -8 -19   0   12.40    8.00
  -8  19   0   12.90   10.20
   8  19   0   24.80    9.10
   0 -20   0  678.23   44.30
   0 -20   0  681.03   44.40
   0 -20   0  702.73   43.30
   0 -20   0  741.53   44.50
   0  20   0  638.44   44.50
   1 -20   0  189.28   13.80
  -1 -20   0  198.08   15.70
   1 -20   0  183.18   14.70
  -1 -20   0  189.48   15.00
   1 -20   0  183.98   15.70
  -1 -20   0  175.88   16.30
   1 -20   0  162.48   15.70
  -1 -20   0  176.18   14.20
   1  20   0  163.28   15.20
  -1  20   0  188.38   15.80
   2 -20   0  162.38   16.20
  -2 -20   0  199.98   16.20
   2 -20   0  188.48   14.80
  -2 -20   0  227.78   16.90
   2 -20   0  180.28   15.40
   2 -20   0  187.58   16.10
  -2 -20   0  198.48   15.70
   2  20   0  193.18   16.60
  -2  20   0  183.28   16.20
  -3 -20   0   66.49    9.80
   3 -20   0   81.99    7.40
  -3 -20   0   81.19    9.40
   3 -20   0   70.19   10.20
  -3 -20   0   78.59    9.10
   3 -20   0   70.29    9.70
   3  20   0   92.19   10.70
  -3  20   0   91.49    9.90
  -3  20   0   53.39   10.00
  -4 -20   0   44.10    7.70
   4 -20   0   27.70    8.10
  -4 -20   0   42.00    8.50
   4 -20   0   38.70    5.50
  -4 -20   0   40.30    8.10
   4 -20   0   50.59    9.70
  -4  20   0   42.70    9.40
  -5 -20   0   51.19    9.50
  -5 -20   0   57.49    8.80
   5 -20   0   53.39    9.20
  -5 -20   0   39.10    8.60
  -5  20   0   35.10   10.00
  -6 -20   0   25.90    9.10
   6 -20   0   26.00    9.10
  -6 -20   0   16.30    8.20
  -6 -20   0   18.80    7.80
  -6  20   0   11.70    9.50
   7 -20   0    3.50    9.00
  -7 -20   0   -2.10    8.10
  -7 -20   0   -3.50    7.60
  -7 -20   0    3.90    9.10
  -7  20   0   -2.30    9.20
  -8 -20   0  -16.00    8.10
  -8 -20   0   -0.30   19.30
  -8 -20   0    4.80    7.80
   8 -20   0   -1.10    9.60
  -8  20   0   14.30   10.50
   0 -21   0    1.90    5.20
   0 -21   0    1.20    7.10
   0 -21   0    7.80    6.40
   0 -21   0    9.30    5.00
   0  21   0   -0.70    6.50
  -1 -21   0   89.39    8.90
  -1 -21   0   65.19   10.20
   1 -21   0   92.09    9.60
  -1 -21   0   60.09    9.30
  -1 -21   0   70.39    9.00
   1 -21   0   71.69    9.40
   1 -21   0   96.99    8.10
   1 -21   0   67.49    9.70
  -1  21   0   86.59   10.00
   1  21   0   79.99   10.10
  -2 -21   0  492.25   34.00
  -2 -21   0  528.05   34.30
   2 -21   0  470.05   33.70
   2 -21   0  521.35   32.50
   2 -21   0  532.05   34.30
  -2 -21   0  506.75   33.40
  -2 -21   0  550.14   34.10
   2  21   0  472.95   34.30
  -2  21   0  496.85   34.10
  -3 -21   0   14.30    7.70
   3 -21   0   12.80    7.20
   3 -21   0   20.90    5.20
   3 -21   0   21.00    8.60
  -3 -21   0   14.80    6.40
  -3  21   0   -0.90    7.90
  -4 -21   0   14.40    7.30
   4 -21   0   24.50    7.90
   4 -21   0   35.40    5.20
  -4 -21   0   18.30    8.30
   4 -21   0   23.70    8.70
  -4 -21   0   12.90    6.80
  -4  21   0   19.50    9.00
  -5 -21   0   35.50    8.00
  -5 -21   0   24.80    8.80
  -5 -21   0   13.00    7.80
   5 -21   0   26.80    8.60
  -5  21   0   30.00   10.00
  -6 -21   0    9.60    8.10
   6 -21   0    8.30    8.70
  -6 -21   0   13.10    9.30
  -6 -21   0   20.60    7.90
  -6  21   0   24.30   10.20
  -7 -21   0   -9.20    8.00
  -7 -21   0   -4.00    9.50
   7 -21   0   15.50    9.60
  -7 -21   0    5.20    7.80
  -7  21   0   14.50   12.10
  -8  21   0   42.90   22.00
   0 -22   0  877.11   57.29
   0 -22   0  908.21   58.49
   0 -22   0  986.30   58.69
   0 -22   0  945.51   58.39
   0  22   0  893.41   58.59
  -1 -22   0  111.29   11.70
  -1 -22   0  117.49   12.00
   1 -22   0  141.79   12.50
  -1 -22   0  151.88   13.40
   1 -22   0   96.89   10.90
   1 -22   0  133.79   12.80
  -1 -22   0  146.29   12.70
   1 -22   0  106.89   12.30
  -1  22   0  116.59   13.10
   2 -22   0  149.79   14.20
  -2 -22   0  172.98   19.00
   2 -22   0  146.79   12.40
  -2 -22   0  124.19   13.60
   2 -22   0  155.38   13.90
   3 -22   0   66.29   10.70
  -3 -22   0   85.49   10.60
  -3 -22   0   62.19    9.60
  -3 -22   0   63.39    9.20
   3 -22   0   73.49   10.20
  -4 -22   0   49.20    8.90
  -4 -22   0   42.20    9.50
   4 -22   0   40.30    9.20
   4 -22   0   54.39    6.30
  -4 -22   0   50.59    9.20
   4 -22   0   52.49   10.20
  -4  22   0   55.79   10.90
  -5 -22   0    4.50    8.60
  -5 -22   0   16.00    8.00
  -5 -22   0    5.60    7.20
   5 -22   0    5.40    8.10
  -5  22   0    7.80    9.00
  -6 -22   0    7.30    7.80
   6 -22   0   10.80    9.20
  -6 -22   0   21.90    8.50
  -6 -22   0   -0.30    9.10
  -6  22   0   22.20    9.90
   7 -22   0   49.99   11.00
  -7 -22   0   39.00   11.30
  -7 -22   0   36.70    9.70
  -7 -22   0   24.80    9.10
  -7  22   0   43.20   11.80
   0 -23   0    6.40    6.50
   0 -23   0   10.60    5.50
   0 -23   0   12.40    7.00
   1 -23   0   12.20    5.60
  -1 -23   0   10.40    8.80
  -1 -23   0   14.20    5.90
   1 -23   0    6.50    7.10
  -1 -23   0   -2.20    7.50
  -1 -23   0    6.50    6.20
  -2 -23   0   99.69   11.50
   2 -23   0   81.59   11.50
   2 -23   0  102.69    9.20
   2 -23   0  101.89   11.40
  -2 -23   0   97.79   10.20
  -2 -23   0   78.99   11.70
  -2 -23   0   85.69   10.60
   3 -23   0    3.20    5.30
  -3 -23   0   -0.60    7.10
  -3 -23   0   -6.80    8.10
  -3 -23   0   -1.70    6.60
   3 -23   0   -0.80    8.70
   3 -23   0  -17.30    7.00
  -4 -23   0   18.30    8.00
  -4 -23   0    8.40    8.50
   4 -23   0   15.00    8.50
  -4 -23   0    8.20    7.70
   4 -23   0   21.50    9.30
   4 -23   0    6.20    5.00
  -4  23   0   12.50    9.40
   5 -23   0   81.39   11.40
  -5 -23   0   59.59   11.20
  -5 -23   0   88.79   10.90
  -5  23   0   77.39   12.20
  -6 -23   0    9.50    9.60
   6 -23   0   12.00    9.20
  -6 -23   0    3.20    8.40
  -6  23   0  -14.50    9.60
   7 -23   0   26.60   10.30
  -7 -23   0    2.70   10.70
  -7 -23   0    2.20   11.90
  -7  23   0   25.10   11.40
   0 -24   0   21.60    8.80
   0 -24   0   19.70    7.90
   0 -24   0   19.90    6.10
  -1 -24   0   11.60    7.50
   1 -24   0   12.50    8.40
  -1 -24   0    7.20    6.00
   1 -24   0   -4.80    5.30
  -1 -24   0    6.00    8.50
  -1 -24   0   -1.10    6.50
  -2 -24   0   36.20    7.80
   2 -24   0   29.50    9.60
  -2 -24   0   23.70    7.30
   2 -24   0   36.50    6.50
   2 -24   0   28.70    8.40
  -2 -24   0   29.80    9.70
  -2 -24   0   32.30    8.70
   3 -24   0  102.19   13.30
  -3 -24   0  117.69   12.90
  -3 -24   0  130.19   12.50
   3 -24   0  123.39   13.20
  -3 -24   0  124.79   12.70
   3 -24   0  122.79   11.60
  -3 -24   0  112.29   13.30
   4 -24   0    0.00    8.40
  -4 -24   0    1.50    8.10
   4 -24   0   14.90    5.20
   4 -24   0   -4.90    9.30
  -4 -24   0   12.50    7.30
  -4 -24   0    4.20    8.90
  -5 -24   0   38.20    9.40
   5 -24   0   20.50    9.10
  -5 -24   0   23.40   10.20
  -5 -24   0   25.20    8.40
  -5  24   0   19.70   12.10
  -6 -24   0   12.40    8.80
   6 -24   0   18.60   11.60
  -6 -24   0  -13.60    8.20
  -6 -24   0  -16.60    9.60
   0 -25   0    3.10    5.80
   0 -25   0   10.30    7.70
   0 -25   0   -3.60    8.70
  -1 -25   0    4.90    6.30
   1 -25   0  -18.30    8.30
  -1 -25   0   -7.30    8.60
   1 -25   0   10.90    7.90
  -1 -25   0   -3.30    7.50
   1 -25   0   -1.60    5.80
  -2 -25   0  169.58   16.60
   2 -25   0  183.48   19.00
  -2 -25   0  209.08   19.50
   2 -25   0  207.98   18.50
  -2 -25   0  185.18   18.20
   2 -25   0  197.18   15.60
  -3 -25   0   31.60   10.10
   3 -25   0   27.60   10.80
  -3 -25   0   46.30    8.90
  -3 -25   0   50.09    9.60
   3 -25   0   45.30    7.00
  -3 -25   0   39.10    9.80
   3 -25   0   33.70    9.60
   4 -25   0   18.90   10.60
  -4 -25   0    5.90    8.70
  -4 -25   0   39.00    8.60
   4 -25   0   19.90    9.10
  -4 -25   0   24.00    8.60
  -4 -25   0   16.90    9.60
  -5 -25   0   27.30    9.70
  -5 -25   0   45.60    9.40
   5 -25   0   40.40   10.10
  -5 -25   0   26.80   10.60
   6 -25   0    1.50    9.60
  -6 -25   0    6.10    8.80
   0 -26   0  556.14   36.60
   0 -26   0  540.75   38.30
   0 -26   0  585.84   38.60
   1 -26   0  -13.10    8.90
  -1 -26   0    4.00    6.50
   1 -26   0    7.90    6.30
  -1 -26   0   10.80    7.90
   1 -26   0    1.60    8.20
  -1 -26   0    7.00    9.20
   2 -26   0   66.59   12.30
   2 -26   0   81.69    9.10
  -2 -26   0   71.49   11.00
  -2 -26   0   75.39    9.80
  -2 -26   0   78.09   12.50
   2 -26   0   84.29   11.50
  -3 -26   0   -4.20    8.40
  -3 -26   0    4.30   10.10
   3 -26   0   -2.90    8.40
   3 -26   0  -10.40    9.70
  -3 -26   0   -7.40    7.50
   3 -26   0   -3.50    5.90
  -4 -26   0   -1.70    8.40
   4 -26   0    2.30    5.80
  -4 -26   0   17.20   10.60
  -4 -26   0   -4.10    8.50
   4 -26   0   12.00    9.40
   4 -26   0   -3.00   10.30
  -5 -26   0   -4.60    8.70
  -5 -26   0   -0.40   10.10
   5 -26   0   -4.10    9.00
   0 -27   0    8.70    8.60
   0 -27   0    2.10    9.70
   0 -27   0    9.60    6.40
   1 -27   0   10.40    8.50
  -1 -27   0   17.20    9.60
  -1 -27   0   14.50    7.00
   1 -27   0   11.60    6.70
   1 -27   0   23.20    9.90
  -1 -27   0   18.60    8.80
  -2 -27   0   68.79   12.80
  -2 -27   0   65.99   10.00
   2 -27   0   90.79    9.60
  -2 -27   0   69.79   11.60
   2 -27   0  110.19   12.50
   2 -27   0   73.89   12.80
  -3 -27   0   51.59   11.90
  -3 -27   0   42.80    9.30
   3 -27   0   42.40   10.20
   3 -27   0   36.50   11.70
  -3 -27   0   47.30   10.20
   4 -27   0   28.90    9.90
  -4 -27   0   12.90    9.50
   4 -27   0   32.40   11.60
  -4 -27   0    5.70   10.50
  -4 -27   0   18.40    9.20
   4 -27   0   30.20    6.30
  -5 -27   0   36.70   10.60
  -5 -27   0   41.70   10.70
  -5 -27   0   35.00   12.30
   5 -27   0   51.39   11.30
   0 -28   0  168.18   15.00
   0 -28   0  137.09   15.70
   0 -28   0  163.18   16.00
   1 -28   0   15.10    9.30
   1 -28   0   14.00    7.10
  -1 -28   0   15.70   10.60
  -1 -28   0   11.30    7.10
   1 -28   0   15.90   10.70
  -1 -28   0   16.80    9.20
  -2 -28   0   41.00   12.20
  -2 -28   0   46.60   10.50
   2 -28   0   54.89   12.20
   2 -28   0   59.19    8.50
   2 -28   0   63.29   11.00
  -2 -28   0   46.30    9.10
   3 -28   0   39.00   12.40
   3 -28   0   61.59    8.10
  -3 -28   0   48.20   10.30
  -3 -28   0   74.29   11.50
  -3 -28   0   39.30   12.30
   3 -28   0   51.19   11.10
   4 -28   0   25.70   11.70
   4 -28   0   23.50    6.30
  -4 -28   0   37.50   15.20
  -4 -28   0   35.30    9.80
   4 -28   0   17.00   10.40
  -4 -28   0   22.50   16.20
   0 -29   0    4.60    6.80
   0 -29   0   15.80   10.80
   0 -29   0    4.80    9.10
   1 -29   0    8.20    7.00
  -1 -29   0   -1.40    6.80
   1 -29   0    5.20   10.70
   1 -29   0    8.60    9.50
  -1 -29   0   12.40    9.40
  -1 -29   0   -4.40   10.30
   2 -29   0   -3.70    6.90
   2 -29   0   -4.30   11.00
  -2 -29   0   12.40   10.80
   2 -29   0   -8.70    9.00
  -2 -29   0   -2.10    9.00
  -2 -29   0   10.30    7.70
  -3 -29   0   -1.10   14.90
  -3 -29   0   15.30    8.60
   3 -29   0   -2.80    9.10
   3 -29   0   -6.50   11.10
   3 -29   0   -2.60    6.80
   0 -30   0   16.20   11.30
   0 -30   0    4.30    7.40
   0 -30   0   22.50   10.10
  -1 -30   0    8.50    7.50
  -1 -30   0   -7.30   11.00
   1 -30   0    9.50   11.30
   1 -30   0    2.40    9.50
  -1 -30   0   -1.30    9.70
   1 -30   0  -15.00    6.90
   2 -30   0   -3.20    7.30
  -2 -30   0   -1.70    7.70
  -2 -30   0    1.10   12.80
   2 -30   0    6.80   13.10
   2 -30   0   -8.40    8.90
 -11   0   1    5.10   17.50
  11   0  -1    1.50    4.80
 -10   0   1   -8.10    9.40
 -10   0   1    3.50    6.30
  10   0  -1    5.60    6.10
  -9   0   1    8.00    7.60
  -9   0   1    4.10    8.40
  -9   0   1    2.40    5.60
   9   0  -1    2.50    5.30
   8   0  -1    2.30    4.50
  -8   0   1    1.60    6.40
  -8   0   1    8.10    7.60
  -8   0   1    1.00    4.90
  -7   0   1  352.66   24.10
  -7   0   1  343.87   23.00
   7   0  -1  359.76   22.90
   6   0  -1    2.40    3.00
  -6   0   1   -2.20    3.00
  -6   0   1    6.00    4.50
   5   0  -1 3597.94  220.08
  -5   0   1 3786.02  220.18
  -5   0   1 3508.75  220.48
  -4   0   1   -2.90    1.80
   4   0  -1    0.20    0.80
  -3   0   1 3821.42  231.28
  -2   0   1    4.30    0.80
   2   0  -1    4.30    0.80
   1   0  -1 1022.50   61.39
  -1   0   1  983.70   61.39
  -1   0   1 1033.60   61.39
  -1   0  -1  107.09    6.80
   1   0   1   99.09    6.90
   1   0   1   98.49    6.80
  -1   0  -1  114.49    6.90
   2   0   1    0.40    1.60
  -2   0  -1    1.80    1.80
   2   0   1    0.60    2.00
  -2   0  -1    0.40    1.50
  -3   0  -1 1603.24   91.39
   3   0   1 1505.85   91.49
   3   0   1 1367.46   91.29
  -3   0  -1 1522.95   91.49
  -4   0  -1   -0.90    2.50
   4   0   1    0.80    2.80
  -4   0  -1    0.70    3.10
   5   0   1    2.00    3.50
  -5   0  -1    7.20    3.50
  -5   0  -1    3.70    4.30
  -6   0  -1   -5.40    4.80
  -6   0  -1   -3.20    4.00
   6   0   1    2.50    4.00
  -7   0  -1 1015.00   65.79
   7   0   1 1082.89   65.49
  -7   0  -1 1058.29   65.49
   8   0   1    5.60    6.00
  -8   0  -1   -2.40    7.40
  -8   0  -1   -5.80    5.70
   9   0   1   41.90    8.00
  -9   0  -1   34.70    8.10
  -9   0  -1   48.00   11.20
 -10   0  -1  -18.30    7.70
  10   0   1   -2.90    7.50
 -10   0  -1  -12.50    9.60
 -11  -1   1   39.30   23.20
  11  -1  -1    3.50    4.90
 -11  -1   1  -15.00   11.50
  11   1  -1    8.50    5.00
 -11   1   1   -0.70   13.70
 -10  -1   1   26.80   10.60
  10  -1  -1   17.30    6.20
 -10  -1   1    6.30    6.20
 -10   1   1    6.80    6.70
 -10   1   1   52.59    9.70
  10   1  -1   12.00    6.20
 -10   1   1   11.50    9.80
   9  -1  -1   10.40    5.30
  -9  -1   1   -2.10    5.40
  -9  -1   1   -7.80    8.00
  -9  -1   1    6.70    7.90
  -9   1   1   -6.80    5.30
  -9   1   1   19.30    9.40
   9   1  -1    3.00    5.30
   8  -1  -1  171.68   13.10
  -8  -1   1  139.29   13.20
  -8  -1   1  168.98   16.60
  -8  -1   1  185.98   15.30
  -8   1   1  166.38   13.50
   8   1  -1  163.28   13.20
  -8   1   1  175.98   14.80
  -7  -1   1  447.46   30.40
  -7  -1   1  447.56   29.50
  -7  -1   1  450.45   28.30
   7  -1  -1  439.26   28.20
   7   1  -1  462.45   28.30
  -7   1   1  431.86   28.40
  -7   1   1  419.26   29.10
   6  -1  -1   -0.70    2.90
  -6  -1   1   -3.20    4.40
  -6  -1   1    3.70    3.10
  -6  -1   1    7.00    5.20
  -6   1   1    0.40    4.20
  -6   1   1    8.90    3.40
   6   1  -1    6.20    3.10
  -5  -1   1  167.08   11.30
   5  -1  -1  162.68   11.30
   5   1  -1  184.48   11.30
  -5   1   1  152.08   11.40
  -5   1   1  160.38   12.00
  -4  -1   1  383.26   24.70
  -4   1   1  415.56   24.80
  -3  -1   1  967.40   59.89
  -3  -1   1 1004.10   60.39
  -2  -1   1 1929.01  114.69
  -2  -1   1 1882.21  114.99
   2   1  -1 1749.53  114.69
  -2   1   1 2017.80  114.69
   1  -1  -1 2852.41  174.98
  -1  -1   1 2764.42  175.08
  -1  -1   1 2899.31  174.88
  -1  -1   1 2905.31  175.08
   1  -1  -1 2980.70  174.98
   1   1  -1 2885.21  175.08
   1   1  -1 2968.30  174.88
   1   1  -1 2828.32  175.08
  -1   1   1 3023.40  174.98
  -1   1   1 2816.92  174.98
   0  -1  -1  189.98   12.80
   0   1   1  212.58   12.80
   0   1  -1  222.98   12.70
   0   1  -1  204.08   12.80
   1  -1   1 3026.80  181.08
  -1  -1  -1 2734.83  181.08
  -1  -1  -1 3032.20  181.18
   1  -1   1 3124.49  181.18
   1   1   1 2969.30  181.18
   1   1   1 3149.88  181.18
  -1   1  -1 2805.32  181.08
  -1   1  -1 3086.29  181.18
  -2  -1  -1 1739.83  105.29
   2  -1   1 1662.23  105.19
   2  -1   1 1687.73  105.19
  -2   1  -1 1796.72  105.29
  -2   1  -1 1790.82  105.19
   2   1   1 1721.53  105.19
   2   1   1 1724.93  105.29
   3  -1   1 1856.21  109.29
  -3  -1  -1 1960.30  109.29
   3  -1   1 1745.83  109.29
  -3  -1  -1 1755.32  109.39
   3   1   1 1608.64  109.19
  -3   1  -1 1815.72  109.29
  -3   1  -1 1829.32  109.29
   4  -1   1   -0.80    2.70
  -4  -1  -1    3.50    2.70
  -4   1  -1    2.50    2.80
   4   1   1    0.00    2.80
  -4   1  -1    4.30    3.30
   5  -1   1  615.04   41.10
  -5  -1  -1  681.43   41.10
  -5  -1  -1  662.13   41.40
   5   1   1  627.64   41.00
  -5   1  -1  739.93   41.20
  -5   1  -1  619.94   41.20
  -6  -1  -1   43.10    6.50
  -6  -1  -1   36.30    5.60
   6  -1   1   41.40    5.50
  -6   1  -1   28.20    5.20
   6   1   1   34.40    5.50
  -6   1  -1   45.10    6.40
  -7  -1  -1  136.09   12.60
   7  -1   1  153.98   12.60
  -7  -1  -1  115.39   11.40
   7   1   1  145.89   12.40
  -7   1  -1  154.38   12.90
  -7   1  -1  137.99   13.80
  -8  -1  -1  187.68   15.80
   8  -1   1  207.58   15.90
  -8  -1  -1  180.58   18.80
  -8  -1  -1  193.18   17.50
   8   1   1  186.08   15.80
  -8   1  -1  193.08   16.10
  -8   1  -1  191.38   16.80
  -9  -1  -1   68.69   11.90
   9  -1   1   82.99    9.80
  -9  -1  -1   74.19    9.70
  -9   1  -1   65.39    9.60
   9   1   1   82.79    9.80
  10  -1   1   -4.40    7.20
 -10  -1  -1   -3.80    7.90
 -10  -1  -1   -7.90   10.10
 -10   1  -1    1.70    7.90
  10   1   1    4.10    7.70
 -10   1  -1    3.00   11.00
 -11  -2   1   -0.50    8.70
  11  -2  -1    0.30    4.50
 -11   2   1  -14.30   12.10
 -11   2   1  -17.30   15.90
  11   2  -1    6.60    4.60
 -10  -2   1    5.10   10.00
  10  -2  -1    3.80    6.00
 -10  -2   1   -4.20    5.90
  10   2  -1    5.30    6.00
 -10   2   1   11.30    8.40
 -10   2   1  -19.70    9.70
 -10   2   1   -4.00    6.30
  -9  -2   1   44.60    9.10
  -9  -2   1   22.40    9.30
   9  -2  -1   28.30    6.00
  -9  -2   1   22.40    6.10
  -9   2   1   20.60    6.40
  -9   2   1   12.30    7.80
   9   2  -1   19.30    5.80
   8  -2  -1  438.56   29.00
  -8  -2   1  450.85   30.60
  -8  -2   1  464.55   31.70
  -8  -2   1  433.26   29.10
   8   2  -1  473.05   29.20
  -8   2   1  447.86   30.10
  -8   2   1  443.16   29.30
  -7  -2   1   13.40    6.60
  -7  -2   1    7.00    4.10
  -7  -2   1    5.50    5.90
   7  -2  -1    2.90    3.80
  -7   2   1    5.10    5.30
  -7   2   1    4.50    4.40
   7   2  -1   11.50    4.10
  -6  -2   1   -0.50    4.30
  -6  -2   1    0.20    5.00
  -6  -2   1    1.70    3.10
   6  -2  -1    0.80    3.10
  -6   2   1    8.50    4.40
   6   2  -1    6.80    3.30
  -6   2   1    4.80    3.50
   5  -2  -1  309.77   20.00
  -5  -2   1  322.87   21.30
  -5  -2   1  337.97   20.00
  -5   2   1  305.77   20.40
   5   2  -1  321.27   20.00
  -5   2   1  294.77   20.10
  -4  -2   1    3.80    1.90
   4  -2  -1    1.50    2.00
  -4  -2   1    2.10    3.20
  -4   2   1    4.20    2.70
   4   2  -1    2.20    1.50
  -4   2   1    4.10    2.20
  -3  -2   1  515.45   32.00
  -3   2   1  514.35   31.60
  -2  -2   1 5627.24  332.57
  -2  -2   1 5304.37  332.77
  -2   2   1 5732.33  332.57
   2   2  -1 5322.37  332.77
  -1  -2   1  792.82   46.90
   1  -2  -1  742.13   46.80
  -1  -2   1  758.02   46.90
  -1  -2   1  786.82   46.80
   1  -2  -1  729.03   46.80
  -1   2   1  791.72   46.80
   1   2  -1  767.12   46.90
   1   2  -1  800.22   46.80
   0  -2  -1  230.98   13.70
   0  -2   1  219.98   13.80
   0  -2  -1  193.78   13.70
   0  -2  -1  234.98   13.70
   0  -2   1  213.48   13.70
   0  -2   1  218.08   13.70
   0   2  -1  248.88   13.80
   0   2  -1  210.28   13.70
   0   2   1  236.28   13.70
   0   2   1  226.68   13.70
   0   2  -1  237.08   13.80
   0   2   1  202.38   13.70
  -1  -2  -1   20.30    2.20
   1  -2   1   21.50    2.10
  -1  -2  -1   22.80    2.20
   1  -2   1   26.40    2.30
  -1  -2  -1   22.20    2.10
   1   2   1   21.00    2.10
   1   2   1   16.70    2.20
  -2  -2  -1   48.00    4.00
   2  -2   1   39.80    4.20
   2  -2   1   41.10    4.10
  -2  -2  -1   45.20    4.40
  -2   2  -1   57.49    4.10
  -2   2  -1   48.90    4.10
   2   2   1   37.50    4.00
   3  -2   1    0.40    2.60
   3  -2   1    2.30    2.20
  -3  -2  -1    2.30    2.00
  -3  -2  -1    3.90    2.80
   3   2   1    1.60    2.20
  -3   2  -1    6.40    2.50
  -3   2  -1    0.20    2.00
  -4  -2  -1  845.42   51.79
  -4  -2  -1  822.02   51.49
   4  -2   1  831.02   51.69
   4  -2   1  882.21   51.69
   4   2   1  837.72   51.59
  -4   2  -1  764.62   51.49
  -4   2  -1  872.71   51.59
   5  -2   1   -3.40    3.40
  -5  -2  -1   -1.20    4.40
  -5  -2  -1    1.30    3.40
   5   2   1    1.10    3.40
  -5   2  -1   -2.00    3.30
  -5   2  -1    2.40    4.10
  -6  -2  -1   -1.60    5.20
   6  -2   1    6.90    4.20
  -6  -2  -1    0.00    4.00
  -6  -2  -1   -1.40    5.70
   6   2   1   -1.80    4.10
  -6   2  -1   -0.10    5.00
  -6   2  -1    7.20    4.40
  -7  -2  -1   77.39    9.50
   7  -2   1   78.39    8.40
  -7  -2  -1   81.49   10.40
  -7  -2  -1   78.09    8.50
  -7   2  -1   61.69    9.10
   7   2   1   87.99    8.40
  -7   2  -1   75.09    8.50
  -8  -2  -1   41.00    7.30
  -8  -2  -1   20.90    8.80
  -8  -2  -1   35.20    8.80
   8  -2   1   36.80    6.90
  -8   2  -1   46.60   10.00
   8   2   1   33.60    7.00
  -8   2  -1   50.29    7.60
   9  -2   1  102.49   10.70
  -9  -2  -1   71.09   10.10
  -9  -2  -1   84.29   12.90
   9   2   1   97.89   10.70
  -9   2  -1   94.19   10.90
  -9   2  -1  108.69   11.60
 -10  -2  -1   18.30   11.20
 -10  -2  -1   35.60    9.10
  10  -2   1   56.19    8.90
 -10   2  -1   21.80   11.60
 -10   2  -1   37.50    9.40
  10   2   1   34.30    8.80
 -11  -3   1   14.80   14.90
  11  -3  -1   10.80    3.90
  11   3  -1    1.70    3.80
 -11   3   1    5.00    7.40
 -10  -3   1   40.20    7.30
 -10  -3   1   37.40   11.00
  10  -3  -1   49.99    7.70
 -10   3   1   52.59   11.70
 -10   3   1   32.70    7.50
 -10   3   1   69.99    9.70
  10   3  -1   44.80    7.40
  -9  -3   1    9.80    8.90
  -9  -3   1   -2.10    5.30
  -9  -3   1   27.40    8.70
   9  -3  -1    1.90    5.10
   9   3  -1    8.90    5.50
  -9   3   1   13.90    7.40
  -9   3   1    2.50    6.00
  -8  -3   1   30.70    5.90
   8  -3  -1   43.50    5.90
  -8  -3   1   42.60    9.00
  -8   3   1   34.70    6.50
   8   3  -1   44.00    6.10
  -8   3   1   45.90    7.40
  -7  -3   1    5.10    4.00
  -7  -3   1    0.80    6.30
  -7  -3   1   -0.40    5.90
   7  -3  -1    6.10    4.00
  -7   3   1    0.00    4.50
   7   3  -1   -2.70    3.90
  -7   3   1    1.20    5.00
   6  -3  -1   16.40    3.60
  -6  -3   1   14.30    5.50
  -6  -3   1   15.60    3.50
  -6   3   1   20.70    4.20
   6   3  -1   16.00    3.80
  -6   3   1   12.80    4.60
   5  -3  -1   34.80    3.80
  -5  -3   1   29.10    5.30
  -5  -3   1   21.90    3.50
  -5   3   1   34.20    4.30
   5   3  -1   27.40    3.70
  -5   3   1   25.30    3.90
  -4  -3   1  758.32   47.20
  -4  -3   1  753.92   46.50
   4  -3  -1  789.92   46.60
  -4   3   1  774.32   46.60
  -4   3   1  760.92   46.60
   4   3  -1  721.43   46.50
   3  -3  -1 1035.10   61.39
  -3  -3   1 1005.10   61.79
  -3  -3   1 1035.60   61.29
  -3   3   1  959.40   61.29
  -3   3   1 1002.60   61.39
   2  -3  -1 2063.79  118.59
  -2  -3   1 1881.81  118.79
  -2  -3   1 1965.60  118.49
   2   3  -1 1902.91  118.79
  -2   3   1 1964.30  118.59
   1  -3  -1  133.59    7.60
   1  -3  -1  119.79    7.60
   1  -3  -1  115.09    7.60
  -1  -3   1  116.19    7.70
  -1  -3   1  125.89    7.70
  -1  -3   1  122.19    7.60
   1   3  -1  120.89    7.80
   1   3  -1  116.79    7.60
  -1   3   1  106.69    7.50
   0  -3   1 1342.27   83.49
   0  -3  -1 1335.27   83.59
   0  -3   1 1331.47   83.59
   0  -3   1 1265.17   83.49
   0   3  -1 1502.45   83.59
   0   3   1 1391.86   83.59
   0   3  -1 1402.86   83.49
   0   3  -1 1297.57   83.49
   0   3   1 1521.15   83.49
  -1  -3  -1   65.49    4.60
  -1  -3  -1   61.79    4.40
  -1  -3  -1   46.60    4.30
   1  -3   1   61.39    4.20
   1  -3   1   63.29    4.50
   1   3   1   51.89    4.30
   1   3   1   62.49    4.30
  -1   3  -1   59.89    4.10
  -1   3  -1   55.99    4.40
  -1   3  -1   58.39    4.30
  -2  -3  -1 5676.83  350.06
  -2  -3  -1 5653.53  350.06
   2  -3   1 5728.33  349.87
   2  -3   1 6262.77  350.06
  -2   3  -1 5451.15  349.77
   2   3   1 5912.81  349.96
   3  -3   1  156.58   10.90
  -3  -3  -1  164.78   11.30
  -3  -3  -1  188.88   11.50
  -3  -3  -1  158.38   10.80
   3  -3   1  147.19   10.90
  -3   3  -1  154.78   10.80
  -3   3  -1  149.88   10.70
   3   3   1  154.18   10.90
  -4  -3  -1  285.07   18.60
  -4  -3  -1  238.78   18.80
   4  -3   1  322.07   18.40
   4  -3   1  261.07   18.30
  -4  -3  -1  308.47   18.20
  -4   3  -1  275.37   18.20
  -4   3  -1  253.67   18.00
   4   3   1  274.27   18.20
  -5  -3  -1   57.79    5.90
  -5  -3  -1   46.90    7.10
  -5  -3  -1   53.49    6.70
   5  -3   1   47.60    5.80
  -5   3  -1   59.59    6.10
  -5   3  -1   59.79    6.20
   5   3   1   56.69    6.00
  -6  -3  -1  109.69    9.70
  -6  -3  -1   91.89   10.10
  -6  -3  -1  106.59   10.10
   6  -3   1  100.49    9.80
  -6   3  -1   96.49    9.90
   6   3   1   98.89   10.00
  -6   3  -1  109.69    9.30
  -7  -3  -1   23.90    6.00
  -7  -3  -1   44.70    8.50
   7  -3   1   33.50    6.50
  -7  -3  -1   30.80    7.90
   7   3   1   43.80    6.60
  -7   3  -1   26.10    6.80
  -7   3  -1   21.70    6.20
  -8  -3  -1  141.59   13.50
  -8  -3  -1  110.99   13.80
  -8  -3  -1  145.39   13.50
   8  -3   1  148.29   13.20
  -8   3  -1  146.39   13.90
  -8   3  -1  116.69   12.00
   8   3   1  153.28   13.70
  -9  -3  -1   31.40    7.90
   9  -3   1   38.60    7.90
  -9  -3  -1   30.40   10.50
  -9   3  -1   28.10    8.80
   9   3   1   28.10    7.80
  -9   3  -1   29.70    8.40
 -10  -3  -1   -3.10   10.30
 -10  -3  -1   10.80    8.20
  10  -3   1   10.90    7.40
  10   3   1    6.00    7.80
 -10   3  -1    3.80    8.20
 -11  -4   1  -10.60   11.20
  11  -4  -1   -0.80    3.10
  11   4  -1    8.10    3.30
 -11   4   1   -2.80    7.20
 -10  -4   1   -4.60   10.00
 -10  -4   1   -0.50    6.00
  10  -4  -1   -3.90    5.80
 -10   4   1   -0.20    6.50
 -10   4   1   17.10    8.00
  10   4  -1    5.80    6.20
  -9  -4   1   39.20    6.60
   9  -4  -1   40.70    6.60
  -9  -4   1   64.29   10.60
  -9   4   1   40.00    7.20
   9   4  -1   48.30    7.00
  -9   4   1   39.50    8.00
   8  -4  -1  165.28   13.90
  -8  -4   1  198.58   16.50
  -8  -4   1  173.08   17.50
  -8  -4   1  182.68   14.10
  -8   4   1  167.98   14.60
   8   4  -1  184.68   14.00
  -8   4   1  182.38   15.00
  -7  -4   1  320.87   21.90
  -7  -4   1  330.57   23.50
  -7  -4   1  322.17   23.70
   7  -4  -1  318.07   21.90
  -7   4   1  324.47   22.30
   7   4  -1  356.26   21.90
  -7   4   1  346.17   22.40
  -6  -4   1   48.40    7.00
  -6  -4   1   40.60    4.90
   6  -4  -1   46.00    4.90
  -6   4   1   35.50    5.20
  -6   4   1   40.00    5.40
   6   4  -1   44.30    5.00
  -5  -4   1  973.80   57.39
   5  -4  -1  952.40   57.49
  -5  -4   1  944.71   58.39
  -5   4   1  931.31   57.59
   5   4  -1  904.31   57.39
  -5   4   1  911.91   57.39
   4  -4  -1  234.68   15.50
  -4  -4   1  247.78   15.40
  -4  -4   1  244.88   16.40
  -4   4   1  236.68   15.60
   4   4  -1  245.38   15.50
  -4   4   1  232.88   15.40
  -3  -4   1  161.68   10.70
  -3  -4   1  156.58   11.30
   3  -4  -1  166.78   10.80
  -3   4   1  173.88   10.90
   3   4  -1  173.88   10.70
  -3   4   1  153.28   10.50
   3   4  -1  168.28   11.20
  -2  -4   1 9999.00  584.54
  -2  -4   1 9425.56  584.74
   2  -4  -1 9753.12  584.54
  -2   4   1 9840.32  584.54
   2   4  -1 9232.58  584.44
   2   4  -1 9735.03  584.74
   1  -4  -1  648.44   40.20
  -1  -4   1  669.13   40.30
   1  -4  -1  668.33   40.30
   1  -4  -1  614.74   40.30
  -1  -4   1  634.84   40.40
  -1  -4   1  684.33   40.40
   1   4  -1  664.23   40.30
   1   4  -1  700.13   40.40
  -1   4   1  661.23   40.20
   0  -4   1 2411.36  140.89
   0  -4  -1 2300.67  140.79
   0  -4   1 2169.18  140.79
   0  -4   1 2469.65  140.79
   0  -4  -1 2374.56  140.89
   0   4   1 2058.39  140.79
   0   4  -1 2337.07  140.89
   0   4   1 2555.74  140.89
   0   4  -1 2240.78  140.79
   1  -4   1  338.17   20.20
   1  -4   1  304.37   20.30
   1  -4   1  301.27   20.00
  -1  -4  -1  338.87   20.20
  -1  -4  -1  299.37   20.20
  -1   4  -1  344.67   20.00
  -1   4  -1  362.16   20.20
   1   4   1  328.47   20.20
  -1   4  -1  303.07   20.30
  -2  -4  -1  104.99    8.60
   2  -4   1  117.29    8.40
   2  -4   1  129.09    8.20
  -2  -4  -1  128.79    8.60
  -2  -4  -1  130.79    8.40
   2   4   1  111.19    8.50
  -2   4  -1  118.19    8.00
  -2   4  -1  121.89    8.40
   2   4   1  114.29    8.40
  -2   4  -1  113.89    8.40
  -3  -4  -1 1006.90   68.09
   3  -4   1 1031.40   68.29
  -3  -4  -1 1180.48   68.49
   3  -4   1 1126.29   68.09
  -3  -4  -1 1174.08   68.49
  -3   4  -1 1089.79   67.99
   3   4   1 1141.79   68.29
  -3   4  -1 1171.28   68.29
  -4  -4  -1  178.48   11.80
   4  -4   1  152.08   11.90
  -4  -4  -1  184.48   12.60
   4  -4   1  160.88   11.90
  -4   4  -1  146.59   11.90
   4   4   1  197.78   12.10
  -4   4  -1  153.28   11.60
   5  -4   1   55.59    6.00
  -5  -4  -1   71.49    6.20
  -5  -4  -1   61.99    7.50
  -5  -4  -1   54.89    6.90
   5   4   1   44.50    5.90
  -5   4  -1   48.80    6.00
  -5   4  -1   60.39    6.20
  -6  -4  -1   79.89    7.40
  -6  -4  -1   73.29    8.80
  -6  -4  -1   57.89    8.00
   6  -4   1   65.09    6.90
   6   4   1   66.89    7.30
  -6   4  -1   61.19    7.00
  -6   4  -1   49.40    6.90
  -7  -4  -1  329.17   21.70
  -7  -4  -1  295.17   23.20
  -7  -4  -1  318.07   23.10
   7  -4   1  313.57   21.80
   7   4   1  332.07   21.90
  -7   4  -1  307.27   21.80
  -7   4  -1  272.87   21.70
  -8  -4  -1   89.09   12.20
  -8  -4  -1  118.69   15.10
  -8  -4  -1  102.29   10.10
   8  -4   1   82.49    9.90
  -8   4  -1  115.99   10.70
   8   4   1  102.99   10.30
  -8   4  -1   99.29   10.60
   9  -4   1   -7.10    6.30
  -9  -4  -1    5.10    9.50
  -9  -4  -1  -13.40    6.80
   9   4   1   -1.90    6.90
  -9   4  -1   -1.70    7.40
  -9   4  -1    9.50    7.80
 -10  -4  -1    1.50   11.00
  10  -4   1    4.70    7.40
 -10  -4  -1   17.90    8.20
  10   4   1   14.50    7.60
 -10   4  -1    7.40    8.50
 -11   5   1    1.60    7.30
 -11   5   1   19.60    8.80
 -10  -5   1    4.40    9.80
 -10  -5   1    3.30    6.10
  10  -5  -1   -1.90    5.90
  10   5  -1    2.90    6.10
 -10   5   1   -4.50    6.50
  -9  -5   1    3.10    9.20
   9  -5  -1    2.50    5.20
  -9  -5   1   -5.10    5.60
  -9   5   1   11.10    6.90
  -9   5   1    1.10    6.00
   9   5  -1   -1.20    5.40
  -8  -5   1  113.79   10.40
   8  -5  -1   89.09    8.70
  -8  -5   1   78.19   14.10
  -8  -5   1   97.99   11.00
   8   5  -1   89.29    8.70
  -8   5   1  106.59    9.50
  -8   5   1   79.09    9.20
  -7  -5   1  209.98   18.20
  -7  -5   1  229.38   16.10
   7  -5  -1  223.68   16.00
  -7   5   1  235.28   16.50
   7   5  -1  238.08   16.10
  -7   5   1  227.38   16.60
   6  -5  -1  271.47   17.60
  -6  -5   1  277.07   19.40
  -6  -5   1  265.47   17.50
  -6   5   1  255.17   17.90
  -6   5   1  246.48   17.60
   6   5  -1  266.37   17.50
  -5  -5   1  492.15   30.20
  -5  -5   1  483.35   29.00
   5  -5  -1  435.56   29.10
  -5   5   1  455.95   28.90
   5   5  -1  446.26   29.00
  -5   5   1  468.45   29.20
  -4  -5   1  600.74   36.90
   4  -5  -1  588.54   36.30
  -4  -5   1  578.14   36.10
   4   5  -1  552.84   36.10
  -4   5   1  628.54   36.30
  -4   5   1  566.84   35.90
  -3  -5   1  942.11   56.99
   3  -5  -1  960.40   57.09
  -3  -5   1  938.41   57.39
   3   5  -1  951.60   57.49
   3   5  -1  923.31   56.99
  -3   5   1  869.01   56.69
  -3   5   1  956.70   57.09
  -2  -5   1  932.31   57.79
  -2  -5   1  979.10   57.69
   2  -5  -1  934.61   57.69
   2   5  -1  922.51   57.59
  -2   5   1 1006.10   57.69
  -2   5   1  921.91   57.69
   2   5  -1  921.41   57.89
  -1  -5   1 5868.91  354.16
  -1  -5   1 5226.88  354.16
   1  -5  -1 5492.95  354.06
   1  -5  -1 6307.77  354.16
  -1  -5   1 5823.12  354.16
   1  -5  -1 6014.70  354.16
   1   5  -1 6095.39  354.26
  -1   5   1 6050.29  354.06
   1   5  -1 5788.52  354.16
   0  -5  -1 1137.19   68.59
   0  -5   1 1173.68   68.69
   0  -5  -1 1073.49   68.69
   0  -5   1 1094.19   68.69
   0  -5   1 1145.79   68.69
   0   5   1 1192.48   68.79
   0   5  -1 1055.99   68.69
   0   5  -1 1124.59   68.69
   0   5  -1 1159.98   68.79
   1  -5   1  353.96   22.80
   1  -5   1  353.56   22.60
   1  -5   1  337.47   22.80
  -1  -5  -1  386.06   22.80
   1   5   1  390.96   22.90
  -1   5  -1  369.96   22.90
  -1   5  -1  349.07   22.70
   1   5   1  417.26   22.90
  -1   5  -1  340.57   22.50
   2  -5   1    7.20    2.10
  -2  -5  -1    3.20    1.90
  -2  -5  -1    4.80    2.40
   2  -5   1   11.10    2.60
  -2   5  -1    6.90    2.30
  -2   5  -1    4.60    2.30
   2   5   1    6.20    2.30
  -2   5  -1   11.30    2.00
   2   5   1    4.90    2.20
  -3  -5  -1    7.20    2.50
   3  -5   1    9.90    2.80
  -3  -5  -1    7.70    3.30
   3  -5   1    6.90    2.90
  -3  -5  -1   11.20    3.30
  -3   5  -1    6.50    2.70
  -3   5  -1    6.10    2.40
   3   5   1    6.50    2.70
  -4  -5  -1 1788.22  104.79
  -4  -5  -1 1728.23  104.89
   4  -5   1 1575.14  104.49
  -4  -5  -1 1735.93  104.39
   4  -5   1 1743.23  104.39
  -4   5  -1 1699.33  104.19
  -4   5  -1 1691.73  104.49
   4   5   1 1724.93  104.49
   5  -5   1  882.21   53.99
   5  -5   1  836.52   54.09
  -5  -5  -1  871.21   54.69
  -5  -5  -1  899.51   54.49
  -5  -5  -1  905.81   53.99
   5   5   1  877.51   54.09
  -5   5  -1  819.62   53.99
   6  -5   1  176.98   13.70
  -6  -5  -1  176.08   13.60
  -6  -5  -1  160.28   15.40
  -6  -5  -1  193.38   15.20
  -6   5  -1  180.88   13.60
  -6   5  -1  176.98   14.10
   6   5   1  183.08   14.10
   7  -5   1   22.30    6.10
  -7  -5  -1   -0.60    7.30
  -7  -5  -1   34.70    6.10
  -7  -5  -1   24.90    7.20
  -7   5  -1   15.20    6.10
   7   5   1   14.50    5.70
  -7   5  -1   13.70    6.10
  -8  -5  -1   -4.80    8.00
   8  -5   1    1.40    6.00
  -8  -5  -1    2.30    6.00
   8   5   1    9.80    6.40
  -8   5  -1    0.40    6.50
  -8   5  -1    2.80    6.70
   9  -5   1  182.38   15.50
  -9  -5  -1  120.49   13.20
  -9  -5  -1  142.59   15.80
  -9   5  -1  170.08   15.30
   9   5   1  139.09   13.40
  -9   5  -1  144.59   13.80
 -10  -5  -1    1.50   10.90
 -10  -5  -1    9.00    8.10
  10  -5   1    2.10    7.20
  10   5   1   14.10    8.00
 -10   5  -1    3.50    8.70
 -10  -6   1    2.60    6.10
 -10  -6   1   -0.80   10.10
  10  -6  -1    1.00    6.00
  10   6  -1   -4.50    5.90
 -10   6   1  -14.40    6.50
 -10   6   1   15.00    7.40
   9  -6  -1   18.30    6.00
  -9  -6   1   21.60    9.30
  -9  -6   1   13.70    6.30
   9   6  -1    7.00    5.80
  -9   6   1   -0.80    6.30
  -9   6   1   25.20    6.90
  -8  -6   1  284.37   23.10
  -8  -6   1  313.07   20.80
  -8  -6   1  299.67   29.40
   8  -6  -1  311.67   20.80
   8   6  -1  283.67   20.80
  -8   6   1  308.67   21.00
  -8   6   1  292.07   21.20
  -7  -6   1   -1.90    6.60
  -7  -6   1    2.00    4.20
   7  -6  -1    2.70    4.30
   7   6  -1    2.20    4.20
  -7   6   1    4.60    5.20
  -7   6   1    1.10    5.00
  -6  -6   1   78.69    8.80
  -6  -6   1   74.19    6.90
   6  -6  -1   82.99    7.30
  -6   6   1   87.29    7.60
  -6   6   1   77.49    7.70
   6   6  -1   76.09    7.00
   5  -6  -1 2045.70  127.69
  -5  -6   1 2080.79  128.39
  -5  -6   1 2130.29  127.69
   5   6  -1 2139.69  127.69
  -5   6   1 2058.19  127.39
  -5   6   1 2128.69  127.79
  -4  -6   1  818.62   48.30
   4  -6  -1  782.82   48.40
  -4  -6   1  814.62   48.90
  -4   6   1  778.12   48.40
   4   6  -1  777.02   48.20
   4   6  -1  770.72   48.80
  -4   6   1  750.92   47.80
  -3  -6   1  667.93   40.10
  -3  -6   1  643.04   40.40
   3  -6  -1  614.44   40.20
   3   6  -1  669.03   40.60
  -3   6   1  615.84   40.20
  -3   6   1  684.93   40.20
   3   6  -1  662.33   40.10
   2  -6  -1 1008.70   63.39
  -2  -6   1 1089.69   63.39
   2  -6  -1 1044.00   63.39
  -2  -6   1 1095.49   63.39
  -2  -6   1 1062.19   63.59
  -2   6   1  972.20   63.39
  -2   6   1  975.10   63.39
   2   6  -1 1075.89   63.69
   2   6  -1 1030.70   63.39
  -1  -6   1 2116.69  130.69
  -1  -6   1 2183.28  130.79
   1  -6  -1 2337.87  130.79
   1  -6  -1 2235.38  130.69
  -1  -6   1 2019.20  130.79
  -1   6   1 2145.69  130.69
   1   6  -1 2120.09  130.79
   1   6  -1 2072.99  130.79
   0  -6   1 7010.20  452.25
   0  -6   1 7615.34  452.25
   0   6  -1 7774.22  452.35
   0   6  -1 7320.47  452.25
   0   6   1 7645.64  452.25
   1  -6   1  518.25   35.40
  -1  -6  -1  651.63   35.80
   1  -6   1  576.34   35.70
   1  -6   1  578.84   35.80
   1   6   1  639.94   35.80
  -1   6  -1  557.04   35.60
  -1   6  -1  559.24   35.40
   1   6   1  557.44   35.70
  -2  -6  -1  313.07   20.10
  -2  -6  -1  311.77   20.20
   2  -6   1  340.57   20.40
   2   6   1  301.87   20.10
  -2   6  -1  320.97   19.70
  -2   6  -1  319.97   20.10
   2   6   1  322.47   20.20
  -2   6  -1  304.17   20.20
  -3  -6  -1  213.48   14.00
  -3  -6  -1  216.58   13.70
   3  -6   1  208.98   13.40
   3  -6   1  206.48   13.90
   3   6   1  208.58   14.70
  -3   6  -1  204.48   13.70
   3   6   1  195.88   13.70
  -3   6  -1  169.58   13.70
  -3   6  -1  199.48   13.20
  -4  -6  -1  470.75   30.40
   4  -6   1  496.35   30.30
  -4  -6  -1  492.05   31.00
  -4  -6  -1  481.55   30.90
  -4   6  -1  464.95   30.00
   4   6   1  447.36   30.40
  -4   6  -1  517.85   30.60
   5  -6   1    1.80    4.20
  -5  -6  -1    6.10    5.20
  -5  -6  -1   -2.40    4.80
  -5  -6  -1    3.90    3.70
   5  -6   1    0.90    4.10
   5   6   1    3.50    4.10
  -5   6  -1   -4.90    3.70
  -5   6  -1    5.60    4.10
   6  -6   1  190.08   14.30
  -6  -6  -1  178.38   14.00
  -6  -6  -1  180.78   15.70
  -6  -6  -1  176.98   15.90
  -6   6  -1  175.58   13.70
   6   6   1  185.28   14.30
  -6   6  -1  195.48   14.50
   7  -6   1  180.18   15.70
  -7  -6  -1  198.68   17.20
  -7  -6  -1  204.38   15.80
  -7  -6  -1  217.78   17.90
  -7   6  -1  214.78   15.60
  -7   6  -1  190.38   16.50
   7   6   1  190.28   15.70
  -8  -6  -1  270.47   22.00
   8  -6   1  242.88   18.90
  -8  -6  -1  238.48   19.00
  -8   6  -1  250.47   18.90
  -8   6  -1  230.48   19.60
   8   6   1  246.68   19.10
  -9  -6  -1   93.19   13.70
  -9  -6  -1   95.89   11.10
   9  -6   1  118.99   11.40
  -9   6  -1  112.09   11.10
   9   6   1   83.49   10.80
  -9   6  -1   95.59   11.60
 -10  -6  -1   -4.20   11.10
  10  -6   1   -1.50    7.60
 -10  -6  -1   -3.20    7.90
 -10   6  -1  -14.70    8.50
  10   6   1   20.90    8.20
 -10  -7   1   22.10    7.20
  10  -7  -1   32.50    7.10
 -10  -7   1   32.00   11.30
 -10   7   1   34.20    7.80
 -10   7   1   26.80    7.80
  10   7  -1   36.90    7.00
  -9  -7   1  146.19   13.20
  -9  -7   1  133.69   14.90
   9  -7  -1  149.09   13.30
   9   7  -1  138.89   12.90
  -9   7   1  146.29   13.20
  -9   7   1  114.79   12.00
  -8  -7   1    9.90    8.20
  -8  -7   1    4.10    7.30
  -8  -7   1    4.50    5.30
   8  -7  -1   15.20    5.60
   8   7  -1    9.20    5.40
  -8   7   1  -10.60    5.70
  -8   7   1   16.00    5.40
  -7  -7   1    3.60    6.90
  -7  -7   1   13.50    4.70
   7  -7  -1   14.40    4.90
  -7   7   1   17.80    4.90
   7   7  -1   10.70    4.80
  -7   7   1   12.50    5.50
  -6  -7   1   23.70    6.20
   6  -7  -1   23.80    4.70
  -6  -7   1   28.70    4.60
   6   7  -1   25.70    4.70
  -6   7   1   25.60    4.10
  -6   7   1   17.10    5.10
  -5  -7   1  298.07   19.20
  -5  -7   1  287.77   20.20
   5  -7  -1  294.77   19.40
   5   7  -1  308.57   19.20
  -5   7   1  288.27   19.70
  -5   7   1  287.07   19.60
  -5   7   1  291.77   18.60
  -4  -7   1  279.57   20.30
   4  -7  -1  308.47   20.00
  -4  -7   1  295.57   19.70
   4   7  -1  287.97   19.70
  -4   7   1  343.87   20.10
   4   7  -1  298.67   20.30
  -4   7   1  339.87   20.10
  -3  -7   1  400.46   25.30
  -3  -7   1  418.26   25.00
   3  -7  -1  393.46   25.10
  -3   7   1  416.26   25.10
   3   7  -1  369.16   25.40
  -3   7   1  403.96   25.10
   3   7  -1  378.56   24.90
  -2  -7   1 4474.35  271.57
  -2  -7   1 4693.23  271.57
  -2  -7   1 4156.08  271.67
   2  -7  -1 4366.16  271.57
   2  -7  -1 4551.54  271.57
  -2   7   1 4487.75  271.47
  -2   7   1 4489.15  271.57
   2   7  -1 4636.44  271.77
  -1  -7   1 1711.43  102.59
  -1  -7   1 1839.22  102.79
   1  -7  -1 1619.94  102.59
   1  -7  -1 1543.45  102.59
  -1  -7   1 1716.73  102.59
   1  -7  -1 1599.24  102.49
  -1   7   1 1857.91  102.59
   1   7  -1 1550.14  102.59
   1   7  -1 1746.03  102.79
   0  -7   1 1643.34  106.09
   0  -7  -1 1845.72  106.09
   0  -7   1 1631.14  106.09
   0  -7  -1 1806.12  106.19
   0  -7   1 1714.03  105.99
   0   7   1 1943.11  106.19
   0   7  -1 1775.62  106.19
   0   7   1 1682.23  106.09
   0   7  -1 1709.73  106.19
   0   7  -1 1696.33  105.99
   1  -7   1 2905.21  188.78
  -1  -7  -1 2816.02  188.78
   1  -7   1 2839.52  188.58
  -1  -7  -1 2836.12  188.78
   1  -7   1 3271.97  188.98
   1   7   1 3214.48  188.88
  -1   7  -1 3453.95  188.68
   1   7   1 3358.86  188.88
  -1   7  -1 3322.17  188.88
  -2  -7  -1 1598.54   98.79
  -2  -7  -1 1565.64   98.79
   2  -7   1 1596.14   98.49
   2  -7   1 1613.44   98.89
   2  -7   1 1674.53   98.89
  -2   7  -1 1723.23   98.99
   2   7   1 1578.24   98.79
  -2   7  -1 1643.14   98.39
   2   7   1 1594.64   98.89
  -3  -7  -1 1147.09   66.29
  -3  -7  -1 1055.09   66.39
   3  -7   1 1078.19   66.39
   3  -7   1  997.50   65.79
  -3   7  -1 1096.59   66.29
   3   7   1 1142.39   66.49
  -3   7  -1 1083.59   65.69
  -3   7  -1 1035.50   66.09
   3   7   1 1072.09   66.19
  -4  -7  -1  160.08   12.00
   4  -7   1  163.48   11.60
   4  -7   1  125.09   10.90
  -4  -7  -1  165.68   11.20
  -4  -7  -1  161.48   12.00
  -4   7  -1  153.88   11.70
   4   7   1  159.08   11.30
  -4   7  -1  146.69   10.60
  -4   7  -1  122.69   11.10
   5  -7   1  544.65   37.30
   5  -7   1  607.14   37.80
  -5  -7  -1  608.94   38.10
  -5  -7  -1  624.24   38.20
  -5  -7  -1  622.34   37.50
  -5   7  -1  625.74   37.80
  -5   7  -1  569.04   37.60
   5   7   1  590.14   37.60
  -5   7  -1  558.94   36.90
  -6  -7  -1   73.09    9.00
   6  -7   1   61.59    7.50
  -6  -7  -1   57.59    8.70
  -6  -7  -1   78.39    7.50
  -6   7  -1   70.49    7.00
   6   7   1   58.69    7.40
  -6   7  -1   65.59    7.90
  -7  -7  -1   87.29   10.50
  -7  -7  -1   72.39    8.30
   7  -7   1   77.69    8.50
  -7  -7  -1   51.49    9.80
  -7   7  -1   68.29    8.80
   7   7   1   74.09    8.50
  -7   7  -1   67.89    8.00
   8  -7   1   10.80    6.80
  -8  -7  -1   22.80    9.10
  -8  -7  -1   15.10    6.70
  -8   7  -1   14.50    7.50
   8   7   1   26.60    7.20
  -8   7  -1   25.70    6.80
  -9  -7  -1   -2.50    9.50
   9  -7   1   -0.10    7.30
  -9  -7  -1    9.90    7.10
  -9   7  -1   -9.20    7.90
  -9   7  -1    6.20   12.60
   9   7   1   10.90    7.40
 -10  -7  -1   33.60    9.60
 -10  -7  -1   29.50   14.70
  10   7   1   70.09    9.80
 -10   7  -1   49.30   11.00
 -10   7  -1   53.09   16.00
 -10  -8   1   12.40    7.00
  10  -8  -1    5.80    6.80
 -10  -8   1    8.80   10.60
 -10   8   1   27.50    6.90
 -10   8   1    7.10    7.40
  10   8  -1   29.20    6.60
  -9  -8   1   24.10    6.30
   9  -8  -1   14.00    6.20
  -9  -8   1   26.90   10.00
   9   8  -1   13.80    6.20
  -9   8   1    8.30    6.30
  -9   8   1   11.60    6.90
  -8  -8   1   92.99    9.40
   8  -8  -1   89.29    9.40
  -8  -8   1  113.39   12.50
  -8   8   1  101.39    9.00
  -8   8   1   92.59   10.10
   8   8  -1  111.39    9.50
  -7  -8   1  322.17   22.60
   7  -8  -1  268.67   20.40
  -7  -8   1  307.87   20.30
  -7   8   1  300.57   19.70
  -7   8   1  297.17   20.90
   7   8  -1  287.47   20.20
  -7   8   1  302.77   21.60
  -6  -8   1   -2.00    5.60
   6  -8  -1    0.50    4.00
  -6  -8   1   -1.80    3.70
  -6   8   1   -4.00    3.20
  -6   8   1    3.60    5.40
   6   8  -1   -0.60    3.90
  -6   8   1    4.80    4.70
  -5  -8   1  130.49   11.90
   5  -8  -1  143.79   10.90
  -5  -8   1  133.29   10.50
  -5   8   1  145.79   11.00
   5   8  -1  142.89   10.40
  -5   8   1  137.69    9.50
  -5   8   1  137.39   11.20
   5   8  -1  129.49   11.30
  -4  -8   1  249.58   16.80
   4  -8  -1  255.07   16.40
  -4  -8   1  254.37   16.10
   4   8  -1  244.58   16.10
   4   8  -1  233.08   16.60
  -4   8   1  225.08   16.30
  -4   8   1  234.48   16.40
  -3  -8   1   42.40    4.50
  -3  -8   1   39.40    4.90
   3  -8  -1   44.50    4.80
  -3   8   1   46.60    4.90
   3   8  -1   49.10    5.20
   3   8  -1   39.90    4.40
  -3   8   1   47.00    4.80
   2  -8  -1  252.07   15.40
  -2  -8   1  220.88   15.10
  -2  -8   1  236.28   15.40
   2  -8  -1  241.38   15.20
  -2  -8   1  229.78   15.20
   2   8  -1  219.28   15.40
  -2   8   1  228.68   15.30
   1  -8  -1 6649.44  402.26
  -1  -8   1 6308.77  402.16
  -1  -8   1 6864.01  402.16
   1  -8  -1 6614.24  402.06
   1  -8  -1 7158.68  402.26
   1   8  -1 6161.78  402.16
   1   8  -1 6739.33  402.36
   0  -8   1 1980.10  120.99
   0  -8   1 2022.80  120.99
   0  -8  -1 1969.90  120.89
   0  -8  -1 1904.21  120.99
   0  -8   1 1976.90  120.79
   0   8  -1 2066.49  121.09
   0   8   1 2101.89  120.99
   0   8  -1 1802.12  120.79
   0   8  -1 2021.60  121.09
   0   8   1 2044.90  120.99
  -1  -8  -1  909.51   55.49
   1  -8   1  830.12   55.59
   1  -8   1  977.60   55.59
   1  -8   1  869.21   55.19
  -1  -8  -1 1017.40   55.69
  -1   8  -1  805.42   55.49
  -1   8  -1  891.11   55.19
   1   8   1  928.81   55.59
   1   8   1  914.01   55.59
  -2  -8  -1    2.30    2.80
   2  -8   1   -0.50    2.80
  -2  -8  -1    3.80    2.60
   2  -8   1    3.80    3.00
   2  -8   1    6.50    2.40
  -2   8  -1    3.70    2.80
   2   8   1    0.40    2.50
  -2   8  -1    5.50    2.10
   2   8   1    1.60    2.60
  -2   8  -1    2.50    2.90
   3  -8   1  952.90   62.09
  -3  -8  -1 1040.80   62.79
   3  -8   1  923.81   61.49
  -3  -8  -1 1037.70   61.99
  -3   8  -1 1027.50   61.99
   3   8   1 1001.80   62.19
   3   8   1 1040.30   62.09
  -3   8  -1 1082.49   62.19
  -3   8  -1  967.90   61.39
  -4  -8  -1  676.03   43.70
   4  -8   1  684.13   43.10
  -4  -8  -1  652.53   43.30
   4  -8   1  779.92   43.70
   4   8   1  667.33   43.40
  -4   8  -1  683.03   42.80
  -4   8  -1  690.93   43.40
  -4   8  -1  730.73   43.70
  -5  -8  -1  133.99   13.10
   5  -8   1  153.88   12.50
  -5  -8  -1  132.59   11.80
  -5  -8  -1  136.29   13.30
   5  -8   1  147.29   11.70
   5   8   1  152.88   12.10
  -5   8  -1  167.18   12.30
  -5   8  -1  154.78   12.80
  -5   8  -1  158.68   11.10
  -6  -8  -1   46.90   11.80
  -6  -8  -1   27.60    7.10
   6  -8   1   21.60    5.80
  -6  -8  -1   26.70    5.60
   6   8   1   16.80    5.60
  -6   8  -1   20.00    6.20
  -6   8  -1   38.10    7.00
  -6   8  -1   27.00    5.20
  -7  -8  -1    4.20    7.40
   7  -8   1   -1.20    5.40
  -7  -8  -1   -0.10    7.30
  -7  -8  -1   -3.60    5.30
  -7   8  -1   -1.40    5.20
  -7   8  -1   -3.60    6.40
   7   8   1    1.80    5.70
   8  -8   1   19.60    7.00
  -8  -8  -1   20.00    6.90
  -8  -8  -1   23.50    9.00
  -8   8  -1   15.20    7.90
  -8   8  -1   15.60    6.40
   8   8   1   15.40    7.00
   9  -8   1   39.00   10.20
  -9  -8  -1   36.10   11.00
  -9  -8  -1   22.80    7.80
  -9   8  -1   39.60    8.20
   9   8   1   49.50    8.80
 -10  -8  -1    2.70    7.80
  10  -8   1    4.30    7.80
 -10  -8  -1    2.40   18.30
  10   8   1   -2.40    7.90
 -10   8  -1    0.80    7.90
 -10   8  -1   -1.40    9.40
  10  -9  -1    0.50    6.30
 -10  -9   1  -15.00   10.10
 -10  -9   1   10.60    6.80
 -10   9   1   -2.50    6.20
 -10   9   1    4.10    7.70
  10   9  -1   -4.00    6.20
  -9  -9   1   42.60   10.90
  -9  -9   1   30.20    6.90
   9  -9  -1   24.30    7.00
   9   9  -1   30.40    6.90
  -9   9   1   34.00    7.90
  -9   9   1   37.40    6.50
   8  -9  -1   69.39    8.30
  -8  -9   1   70.79    8.10
  -8  -9   1   84.49   11.00
  -8   9   1   59.69    8.80
  -8   9   1   65.89    7.20
   8   9  -1   73.59    8.10
   7  -9  -1   25.10    5.90
  -7  -9   1   21.70    5.60
  -7  -9   1   29.10    7.70
   7   9  -1   24.80    5.50
  -7   9   1   35.90    7.50
  -7   9   1   23.60    6.60
  -7   9   1   29.50    4.70
   6  -9  -1  321.17   22.90
  -6  -9   1  337.07   22.60
  -6  -9   1  351.36   24.10
   6   9  -1  339.07   22.60
  -6   9   1  369.06   23.50
  -6   9   1  343.67   23.20
  -6   9   1  338.87   21.70
  -5  -9   1    7.20    3.70
   5  -9  -1    7.40    4.10
  -5  -9   1    9.00    4.90
   5   9  -1   -2.70    4.40
  -5   9   1   -0.30    4.30
  -5   9   1    2.30    2.40
   5   9  -1   -1.20    3.60
  -5   9   1   -0.50    4.40
  -4  -9   1   10.90    4.30
   4  -9  -1   17.70    4.00
  -4  -9   1   16.10    3.60
  -4   9   1   13.80    4.00
  -4   9   1   16.30    4.20
   4   9  -1   12.40    3.70
   4   9  -1   14.00    4.30
  -3  -9   1 2085.89  141.89
  -3  -9   1 2225.08  141.29
   3  -9  -1 2468.05  141.49
  -3  -9   1 2388.46  141.29
   3   9  -1 2266.27  141.19
  -3   9   1 2586.54  141.49
   3   9  -1 2229.78  141.59
  -2  -9   1   40.00    4.70
  -2  -9   1   42.50    4.30
   2  -9  -1   35.40    4.30
  -2  -9   1   40.50    4.30
   2  -9  -1   41.20    4.60
  -2   9   1   34.90    4.60
   2   9  -1   39.00    4.60
  -2   9   1   36.50    4.30
  -1  -9   1  234.68   13.90
   1  -9  -1  214.58   14.00
  -1  -9   1  217.78   14.10
   1  -9  -1  198.08   14.00
   1  -9  -1  194.38   13.80
  -1  -9   1  230.78   14.20
  -1  -9   1  212.78   14.00
   1   9  -1  207.88   14.10
  -1   9   1  189.28   13.90
   1   9  -1  216.58   14.20
   0  -9   1  443.56   25.40
   0  -9  -1  387.26   25.50
   0  -9  -1  376.76   25.60
   0  -9   1  427.36   25.70
   0  -9   1  422.66   25.70
   0   9  -1  419.46   25.70
   0   9   1  382.46   25.60
   0   9   1  377.06   25.50
   0   9  -1  417.06   25.70
   1  -9   1  282.47   19.70
  -1  -9  -1  315.37   20.10
   1  -9   1  303.57   20.20
   1  -9   1  292.97   20.20
  -1  -9  -1  334.47   20.10
   1   9   1  338.27   20.20
   1   9   1  341.27   20.20
  -1   9  -1  301.97   20.10
   2  -9   1 1168.38   74.89
  -2  -9  -1 1220.98   74.89
   2  -9   1 1219.28   74.39
  -2  -9  -1 1209.38   74.89
   2   9   1 1299.17   74.89
  -2   9  -1 1269.17   74.79
  -2   9  -1 1165.18   74.39
   3  -9   1  469.15   30.10
   3  -9   1  461.85   29.30
  -3  -9  -1  455.75   30.00
  -3  -9  -1  510.85   30.00
  -3   9  -1  448.76   29.80
  -3   9  -1  481.45   30.10
  -3   9  -1  510.75   29.20
   3   9   1  433.56   30.00
   3   9   1  460.35   29.90
  -4  -9  -1  960.30   58.09
   4  -9   1  925.61   57.49
   4  -9   1  966.50   58.29
  -4  -9  -1  949.60   58.39
   4   9   1  934.51   57.99
   4   9   1  851.71   58.19
  -4   9  -1  980.00   57.99
  -4   9  -1  913.01   58.19
  -4   9  -1  940.41   57.29
  -5  -9  -1   47.00    7.20
  -5  -9  -1   42.90    5.80
   5  -9   1   40.70    6.60
  -5  -9  -1   38.20    7.10
   5  -9   1   50.79    5.90
  -5   9  -1   63.39    7.20
  -5   9  -1   46.60    5.30
   5   9   1   54.89    6.60
  -5   9  -1   39.10    6.50
  -6  -9  -1  240.78   18.20
  -6  -9  -1  209.68   17.90
   6  -9   1  220.28   17.00
  -6  -9  -1  197.58   16.20
   6   9   1  208.38   16.70
  -6   9  -1  221.88   16.80
  -6   9  -1  212.68   15.40
  -6   9  -1  253.07   17.30
   7  -9   1   27.60    7.40
  -7  -9  -1   58.79    7.40
   7   9   1   50.59    7.80
  -7   9  -1   49.80    8.20
  -7   9  -1   42.40    6.60
   8  -9   1    6.40    6.80
  -8  -9  -1   -0.60    6.40
  -8  -9  -1   10.20    8.80
   8   9   1    7.90    7.00
  -8   9  -1   11.00    6.20
  -8   9  -1   -0.30    8.40
  -9  -9  -1   67.09   12.30
  -9  -9  -1   68.59    9.60
   9  -9   1   49.99    9.70
  -9   9  -1   50.59   10.20
  -9   9  -1   43.50    8.40
   9   9   1   67.59    9.90
 -10  -9  -1   16.40   12.50
  10  -9   1    5.30    8.50
 -10  -9  -1   -5.70    8.20
  10   9   1   16.60    8.80
 -10   9  -1   -2.30    9.20
 -10   9  -1   10.70    7.70
 -10 -10   1    8.40    7.00
  10 -10  -1    5.00    6.60
 -10 -10   1    3.90   10.70
  10  10  -1   -5.40    6.40
 -10  10   1   -3.80    7.80
 -10  10   1    7.70    6.20
  -9 -10   1   18.80    6.70
  -9 -10   1   20.00   10.20
   9 -10  -1   18.70    6.90
  -9  10   1    6.30    7.80
   9  10  -1   25.70    6.90
  -9  10   1   22.90    5.90
  -8 -10   1   24.10    9.10
   8 -10  -1   23.80    6.70
  -8 -10   1   22.00    6.10
  -8  10   1   11.20    5.10
  -8  10   1   10.20    7.20
   8  10  -1   17.50    5.80
  -7 -10   1  284.97   19.60
   7 -10  -1  273.57   20.00
  -7 -10   1  291.47   21.80
  -7  10   1  265.17   18.30
  -7  10   1  273.97   20.60
   7  10  -1  291.77   19.70
  -7  10   1  282.17   20.50
  -6 -10   1  250.07   19.50
   6 -10  -1  288.37   18.80
  -6 -10   1  235.38   18.20
  -6  10   1  296.87   19.30
  -6  10   1  270.07   17.00
   6  10  -1  259.07   18.40
  -6  10   1  248.98   19.10
  -5 -10   1  191.78   13.80
  -5 -10   1  195.88   14.90
   5 -10  -1  188.18   14.30
  -5  10   1  187.28   14.40
   5  10  -1  182.58   13.90
   5  10  -1  194.98   14.90
  -5  10   1  192.98   14.10
  -4 -10   1 2435.16  161.78
  -4 -10   1 2654.73  161.58
   4 -10  -1 2449.16  161.58
   4  10  -1 2869.71  161.58
  -4  10   1 2930.91  161.78
   4  10  -1 2582.94  161.98
   3 -10  -1  122.59   10.30
  -3 -10   1  139.99   10.10
  -3 -10   1  120.69   10.10
   3 -10  -1  140.89   10.30
  -3 -10   1  139.89    9.90
   3  10  -1  120.19    9.90
  -3  10   1  128.29   10.40
   3  10  -1  118.49   10.20
  -3  10   1  147.59   10.00
   2 -10  -1  560.94   34.30
  -2 -10   1  562.14   35.10
  -2 -10   1  554.74   35.20
  -2 -10   1  555.54   35.00
   2 -10  -1  533.65   35.10
  -2  10   1  571.14   35.00
   2  10  -1  587.74   35.30
  -2  10   1  558.74   35.20
  -1 -10   1  900.91   56.89
   1 -10  -1  852.61   56.79
  -1 -10   1  850.61   56.89
  -1 -10   1  972.90   56.89
   1 -10  -1  940.91   56.89
  -1 -10   1  906.21   56.99
   1 -10  -1 1019.00   57.09
  -1  10   1  948.91   56.99
   1  10  -1  952.70   57.09
   1  10  -1  908.91   56.99
   0 -10   1  133.09   10.30
   0 -10   1  145.79   10.80
   0 -10  -1  161.08   10.90
   0 -10  -1  171.08   10.70
   0 -10   1  131.19   10.90
   0 -10  -1  173.28   10.80
   0  10  -1  143.29   10.70
   0  10   1  163.48   10.70
   0  10  -1  129.69   10.90
   1 -10   1   29.70    4.40
   1 -10   1   30.00    4.20
  -1 -10  -1   24.70    3.70
  -1 -10  -1   18.50    3.80
  -1  10  -1   33.30    3.60
   1  10   1   28.50    4.20
   1  10   1   22.60    3.90
  -1  10  -1   25.80    4.20
   2 -10   1  561.44   38.80
  -2 -10  -1  700.63   39.60
  -2  10  -1  571.84   38.90
   2  10   1  719.13   39.60
  -2  10  -1  592.94   39.30
   2  10   1  685.23   39.60
  -2  10  -1  616.04   39.60
  -3 -10  -1  287.37   17.20
   3 -10   1  248.78   17.40
   3 -10   1  225.78   16.30
  -3 -10  -1  241.98   17.30
  -3  10  -1  262.17   17.40
  -3  10  -1  253.87   17.00
   3  10   1  260.07   17.30
   3  10   1  263.87   17.20
  -3  10  -1  234.88   16.20
   4 -10   1  105.19    9.30
  -4 -10  -1  117.69   10.80
  -4 -10  -1  121.89    9.90
   4 -10   1  128.09   10.70
  -4  10  -1   97.59   10.50
   4  10   1  112.99   10.30
  -4  10  -1  128.69   10.20
   4  10   1  109.29   10.60
  -4  10  -1  121.79    8.90
  -5 -10  -1   16.50    4.60
  -5 -10  -1   11.20    5.80
   5 -10   1    9.60    4.50
  -5 -10  -1    7.00    5.60
   5 -10   1   12.70    5.40
  -5  10  -1   14.30    5.50
  -5  10  -1   14.20    3.80
   5  10   1   14.40    5.20
  -5  10  -1   16.70    5.50
   6 -10   1  490.25   32.80
  -6 -10  -1  466.85   32.30
  -6 -10  -1  507.05   33.50
  -6 -10  -1  518.15   33.60
   6 -10   1  448.36   32.00
  -6  10  -1  470.85   34.00
   6  10   1  524.65   32.60
  -6  10  -1  516.55   32.60
  -6  10  -1  515.55   31.40
  -7 -10  -1    7.90    5.80
   7 -10   1    2.00    6.40
  -7 -10  -1    3.40    7.70
  -7  10  -1   -2.40    6.70
  -7  10  -1    1.80    5.40
   7  10   1    3.50    6.50
  -8 -10  -1  112.69   11.90
   8 -10   1  114.79   12.20
  -8 -10  -1  113.99   14.00
  -8  10  -1  128.99   12.40
   8  10   1  166.08   14.80
  -8  10  -1  132.19   12.80
  -9 -10  -1    6.70   12.50
   9 -10   1   13.80    7.90
  -9 -10  -1    7.90   10.30
  -9  10  -1    4.60    6.70
   9  10   1    9.60    7.90
  -9  10  -1  -14.20    8.40
  10 -10   1    6.10    8.00
 -10 -10  -1    5.10   11.40
 -10  10  -1   10.50    9.80
 -10  10  -1    1.30    7.50
  10 -11  -1    9.10    7.00
 -10 -11   1    0.90   10.60
 -10 -11   1   17.00    7.10
 -10  11   1   -0.40    8.40
 -10  11   1    1.40    5.90
  10  11  -1   -6.80    6.80
   9 -11  -1   35.70    7.90
  -9 -11   1   33.70   10.60
  -9 -11   1   34.20    7.30
   9  11  -1   51.19    7.90
  -9  11   1   40.20    6.20
  -9  11   1   26.50    8.50
  -8 -11   1  112.19   12.90
  -8 -11   1  105.39    9.90
   8 -11  -1   93.39   10.30
  -8  11   1   91.09   10.80
  -8  11   1  103.99    9.30
   8  11  -1   98.19    9.90
   7 -11  -1    9.90    5.90
  -7 -11   1   -0.40    4.80
  -7 -11   1    5.50    7.20
  -7  11   1   -4.90    6.30
   7  11  -1    5.50    5.30
  -7  11   1    4.20    6.80
  -6 -11   1  378.46   25.20
   6 -11  -1  392.86   25.70
  -6 -11   1  391.16   26.50
  -6  11   1  369.76   25.70
  -6  11   1  359.66   25.80
   6  11  -1  385.66   25.20
   5 -11  -1   21.70    5.30
  -5 -11   1   18.00    5.50
  -5 -11   1   18.20    4.60
  -5  11   1   17.40    5.40
  -5  11   1   19.70    5.40
   5  11  -1   20.50    4.80
   5  11  -1   13.30    5.40
  -4 -11   1   64.49    6.70
  -4 -11   1   67.69    7.30
   4 -11  -1   76.79    7.30
   4  11  -1   67.49    7.60
  -4  11   1   66.09    7.40
  -4  11   1   69.49    7.00
   4  11  -1   68.29    6.80
  -3 -11   1   59.89    6.60
  -3 -11   1   61.19    6.40
   3 -11  -1   63.59    6.50
   3 -11  -1   69.49    6.70
  -3 -11   1   62.79    6.10
   3  11  -1   55.19    6.60
  -3  11   1   63.99    6.50
  -3  11   1   71.19    6.40
   2 -11  -1 1250.47   75.89
  -2 -11   1 1271.67   75.99
  -2 -11   1 1259.97   75.89
  -2 -11   1 1249.28   75.89
   2 -11  -1 1204.28   75.19
   2 -11  -1 1298.17   75.89
   2  11  -1 1252.57   76.09
  -2  11   1 1106.99   75.89
  -1 -11   1  286.27   19.00
   1 -11  -1  286.57   18.80
  -1 -11   1  304.77   18.90
  -1 -11   1  285.97   18.80
   1 -11  -1  281.57   18.90
   1 -11  -1  272.47   18.90
  -1 -11   1  299.27   18.70
  -1  11   1  290.57   18.90
   1  11  -1  283.57   19.10
   0 -11   1 1292.07   74.89
   0 -11  -1 1164.78   74.79
   0 -11  -1 1305.77   74.89
   0 -11  -1 1131.09   74.59
   0 -11   1 1157.78   74.49
   0 -11   1 1260.87   74.89
   0  11   1 1247.98   74.79
   0  11  -1 1331.57   74.99
   0  11  -1 1073.19   75.39
   1 -11   1  114.49    9.20
  -1 -11  -1  105.39    8.60
   1 -11   1  128.49    8.40
   1 -11   1   86.99    8.70
  -1 -11  -1  104.09    8.80
  -1  11  -1   99.99    9.20
  -1  11  -1  128.89    8.90
  -1  11  -1   94.49    8.20
   1  11   1  116.59    8.90
  -2 -11  -1   10.20    3.70
   2 -11   1   15.40    4.10
   2 -11   1   10.00    4.20
   2 -11   1    8.20    3.00
  -2 -11  -1    4.90    3.30
  -2  11  -1   10.70    4.10
   2  11   1   11.00    3.80
   2  11   1    5.90    3.50
  -2  11  -1    7.60    3.70
  -2  11  -1    9.20    2.90
  -3 -11  -1  127.09   11.00
   3 -11   1  137.29   10.00
  -3 -11  -1  129.19   10.90
   3 -11   1  146.19   11.40
   3  11   1  139.99   10.90
  -3  11  -1  147.99   10.90
  -3  11  -1  143.49    9.90
   3  11   1  134.09   11.00
  -3  11  -1  131.89   11.40
  -4 -11  -1  639.04   40.40
   4 -11   1  733.43   40.90
   4 -11   1  610.44   39.70
  -4 -11  -1  580.24   40.50
   4  11   1  658.73   40.80
  -4  11  -1  730.23   41.00
  -4  11  -1  588.04   39.50
   4  11   1  607.94   40.40
   5 -11   1   10.10    5.70
  -5 -11  -1   14.30    6.00
   5 -11   1   14.80    4.80
  -5 -11  -1   16.20    4.90
  -5  11  -1    2.40    6.20
  -5  11  -1   16.60    5.80
  -5  11  -1   15.20    4.00
   5  11   1   13.20    5.20
  -6 -11  -1  377.96   25.80
   6 -11   1  355.46   25.10
  -6 -11  -1  358.76   26.50
  -6 -11  -1  360.36   27.00
   6 -11   1  411.86   27.80
  -6  11  -1  343.07   26.30
   6  11   1  371.96   26.00
  -6  11  -1  393.06   24.50
  -6  11  -1  436.36   26.40
  -7 -11  -1   14.10    7.10
  -7 -11  -1   21.00    8.20
   7 -11   1   11.50    6.80
  -7  11  -1   18.60    5.50
  -7  11  -1   12.70    7.30
   7  11   1   23.50    7.00
  -8 -11  -1   52.09   10.70
   8 -11   1   37.20    8.30
  -8 -11  -1   48.00   12.40
  -8  11  -1   27.10    9.00
  -8  11  -1   28.50    6.90
   8  11   1   45.40    8.60
  -9 -11  -1   -3.00    7.60
  -9 -11  -1   10.30   10.90
   9 -11   1   -4.40    7.60
  -9  11  -1   -5.90    8.40
   9  11   1    6.00   12.00
  -9  11  -1   -3.90    6.70
 -10 -12   1   -1.10    7.00
  10 -12  -1   -5.50    6.80
  10  12  -1   15.80    7.30
 -10  12   1   -9.40    8.00
   9 -12  -1    1.80    6.90
  -9 -12   1   -1.80    9.50
  -9 -12   1    3.00    6.40
  -9  12   1    8.10    8.30
   9  12  -1   -6.40    6.90
   8 -12  -1   66.59    9.30
  -8 -12   1   70.39    8.80
  -8 -12   1   98.19   11.80
  -8  12   1   67.19    9.70
   8  12  -1   80.39    9.10
  -7 -12   1  195.38   16.40
  -7 -12   1  229.18   21.80
   7 -12  -1  224.48   17.10
  -7  12   1  201.78   16.90
  -7  12   1  212.78   17.70
   7  12  -1  217.48   16.60
  -6 -12   1  118.29   12.20
   6 -12  -1  158.78   13.10
  -6 -12   1  131.09   13.30
  -6  12   1  149.49   15.10
  -6  12   1  130.59   13.40
   6  12  -1  135.09   13.70
   6  12  -1  163.88   12.60
  -5 -12   1    7.50    5.40
   5 -12  -1   10.00    4.80
  -5 -12   1   10.40    4.50
  -5  12   1   12.00    5.30
  -5  12   1    0.20    5.10
   5  12  -1    4.20    4.50
   5  12  -1    7.50    5.30
   4 -12  -1  584.64   38.40
  -4 -12   1  630.74   38.20
  -4 -12   1  602.74   38.20
  -4 -12   1  561.04   38.40
   4  12  -1  613.74   38.80
  -4  12   1  629.24   38.20
  -4  12   1  597.14   38.50
   4  12  -1  611.64   38.10
  -3 -12   1   12.20    3.80
  -3 -12   1   14.80    4.50
   3 -12  -1   18.20    4.70
   3 -12  -1   28.50    4.80
  -3 -12   1   14.90    4.30
   3  12  -1   22.70    5.00
  -3  12   1   19.10    4.50
  -3  12   1   12.90    4.60
   2 -12  -1    6.20    3.70
  -2 -12   1    6.70    3.50
  -2 -12   1    6.50    3.90
   2 -12  -1   10.70    2.50
  -2 -12   1   14.40    3.60
  -2  12   1   -0.40    3.70
  -2  12   1    8.50    3.90
   2  12  -1    4.80    3.80
   1 -12  -1 2939.71  171.18
   1 -12  -1 2960.70  171.08
  -1 -12   1 2645.04  171.08
  -1 -12   1 2794.22  171.08
  -1 -12   1 2785.12  170.88
  -1 -12   1 2509.85  171.08
   1 -12  -1 3074.59  171.28
  -1  12   1 3077.59  171.28
   1  12  -1 2529.05  171.18
   0 -12   1  111.49    9.00
   0 -12  -1  107.99    9.10
   0 -12   1  109.59    9.60
   0 -12  -1  117.89    8.60
   0 -12   1   95.29    8.30
   0 -12  -1  113.19    9.20
   0  12  -1   94.89    9.20
   0  12   1  108.19    8.90
   0  12  -1  109.19    9.30
   1 -12   1  412.16   24.80
   1 -12   1  396.16   25.40
   1 -12   1  387.06   25.40
   1  12   1  424.16   25.40
  -1  12  -1  383.06   25.30
   1  12   1  345.77   25.20
   2 -12   1  321.07   20.80
  -2 -12  -1  299.07   20.40
   2 -12   1  277.57   19.60
  -2 -12  -1  296.57   20.30
   2 -12   1  326.67   20.80
  -2  12  -1  323.17   20.80
  -2  12  -1  331.17   20.40
   2  12   1  289.37   20.50
  -2  12  -1  278.67   19.70
   2  12   1  349.87   20.60
   3 -12   1  177.38   15.30
  -3 -12  -1  208.48   15.00
  -3 -12  -1  218.48   14.80
   3 -12   1  207.58   15.20
   3 -12   1  191.48   13.90
   3  12   1  199.98   14.90
  -3  12  -1  240.88   14.80
  -3  12  -1  219.58   15.50
  -3  12  -1  206.18   13.80
   3  12   1  189.88   14.90
  -4 -12  -1   20.70    5.30
   4 -12   1   11.10    4.00
  -4 -12  -1   12.20    4.60
   4 -12   1   18.90    5.30
   4  12   1   12.80    5.20
  -4  12  -1   13.00    5.30
  -4  12  -1   17.20    3.70
   4  12   1    8.10    4.80
  -4  12  -1   15.30    5.50
  -5 -12  -1  133.49   12.00
  -5 -12  -1  123.39   12.50
   5 -12   1  125.89   10.60
  -5  12  -1  143.99   12.50
  -5  12  -1  114.49    9.80
   5  12   1  110.29   11.50
   6 -12   1  133.09   12.50
  -6 -12  -1  170.58   14.90
  -6 -12  -1  157.08   15.00
  -6 -12  -1  159.88   15.20
   6 -12   1  170.98   14.70
   6  12   1  158.88   13.90
  -6  12  -1  160.58   14.40
  -6  12  -1  131.29   11.70
  -6  12  -1  131.89   14.10
   7 -12   1   -3.40    6.50
  -7 -12  -1    0.50    7.90
  -7 -12  -1    5.80    6.00
  -7  12  -1   -4.90    5.10
   7  12   1    5.90    7.40
  -7  12  -1  -11.90    6.90
  -8 -12  -1   49.10    8.40
   8 -12   1   40.40    8.80
  -8 -12  -1   49.99   10.70
  -8  12  -1   49.40    7.20
   8  12   1   39.20    8.60
  -8  12  -1   51.19    9.60
  -9 -12  -1   22.60   10.70
  -9 -12  -1   29.20    8.40
   9 -12   1   12.70    8.40
  -9  12  -1   12.90    9.30
  -9  12  -1    2.20    6.40
   9  12   1   14.20    8.30
 -10 -13   1   11.80    7.70
  10 -13  -1   20.90    8.20
 -10 -13   1   21.80   11.40
  10  13  -1   17.40    7.90
 -10  13   1    8.30    9.10
  -9 -13   1   85.79    9.90
   9 -13  -1   87.59   10.80
  -9 -13   1  100.79   13.20
   9  13  -1   93.79   10.60
  -9  13   1   75.29   11.00
  -8 -13   1   34.30    7.20
  -8 -13   1   24.30    9.70
   8 -13  -1   41.80    8.00
  -8  13   1   18.10    8.30
   8  13  -1   42.40    7.80
  -7 -13   1    0.80    7.00
  -7 -13   1    6.00    5.50
   7 -13  -1    7.30    6.40
  -7  13   1   20.20    7.10
   7  13  -1    1.90    5.90
  -6 -13   1    0.80    6.40
  -6 -13   1    1.30    4.90
   6 -13  -1   11.00    6.00
  -6  13   1   10.30    6.40
   6  13  -1    7.80    6.60
   6  13  -1    9.10    5.50
  -6  13   1   13.40    6.30
  -5 -13   1  136.19   12.40
  -5 -13   1  126.19   12.90
   5 -13  -1  156.78   13.10
   5  13  -1  157.98   12.70
  -5  13   1  159.88   13.20
   5  13  -1  201.18   18.40
  -5  13   1  164.38   13.60
   4 -13  -1    4.10    4.60
  -4 -13   1    4.70    4.40
  -4 -13   1    4.70    4.90
  -4 -13   1    6.70    4.40
  -4  13   1    7.10    4.70
  -4  13   1    4.70    5.00
   4  13  -1    7.40    4.90
  -3 -13   1  641.64   40.50
   3 -13  -1  670.53   40.60
   3 -13  -1  644.94   40.50
  -3 -13   1  684.13   40.50
  -3 -13   1  647.14   40.70
   3  13  -1  636.24   40.80
  -3  13   1  662.93   40.80
  -3  13   1  561.14   40.20
  -2 -13   1   98.29    9.60
   2 -13  -1  100.09    7.50
   2 -13  -1  108.09    8.90
  -2 -13   1  100.19    9.10
  -2 -13   1   97.19    9.00
   2 -13  -1  115.99    9.50
   2 -13  -1  105.99    9.30
  -2  13   1  105.29   10.00
  -2  13   1   96.49    9.10
   2  13  -1   98.39    9.20
  -1 -13   1    9.00    4.10
   1 -13  -1    3.30    2.70
   1 -13  -1    1.60    3.60
  -1 -13   1    9.80    4.20
  -1 -13   1   13.10    3.60
   1 -13  -1    6.10    3.30
   1 -13  -1   13.30    4.60
  -1 -13   1   12.80    3.90
   1  13  -1    1.30    3.90
  -1  13   1    0.30    3.60
   0 -13   1  422.56   28.70
   0 -13  -1  484.65   29.00
   0 -13   1  406.76   28.10
   0 -13  -1  502.75   28.80
   0 -13   1  470.15   28.80
   0 -13  -1  414.36   29.30
   0  13  -1  435.76   28.90
   0  13   1  445.76   28.70
   1 -13   1  945.91   61.19
   1 -13   1 1025.60   61.29
  -1 -13  -1 1036.90   61.19
  -1 -13  -1  941.81   61.09
  -1 -13  -1 1067.09   61.19
   1 -13   1  968.40   60.69
  -1  13  -1 1059.19   61.29
  -1  13  -1  904.91   61.29
   1  13   1 1017.20   61.29
   1  13   1  900.61   62.09
  -2 -13  -1  182.78   14.00
   2 -13   1  188.18   13.10
   2 -13   1  150.48   14.00
   2 -13   1  178.78   14.30
  -2 -13  -1  230.48   14.10
   2  13   1  210.68   14.20
  -2  13  -1  184.78   13.10
  -2  13  -1  204.88   13.90
   2  13   1  205.98   14.10
  -2  13  -1  165.68   14.10
   3 -13   1 1574.14   96.89
   3 -13   1 1772.52   97.29
  -3 -13  -1 1626.14   96.89
   3 -13   1 1561.44   95.99
  -3 -13  -1 1465.65   96.69
   3  13   1 1604.44   96.99
   3  13   1 1533.35   96.79
  -3  13  -1 1490.65   96.89
  -3  13  -1 1380.66   95.89
  -3  13  -1 1767.42   96.79
  -4 -13  -1   44.30    6.20
   4 -13   1   43.60    6.80
   4 -13   1   34.80    5.20
  -4 -13  -1   39.10    6.40
  -4  13  -1   38.00    6.40
  -4  13  -1   34.70    6.70
   4  13   1   38.20    6.60
   4  13   1   26.50    6.00
  -4  13  -1   42.20    4.80
   5 -13   1  102.79   10.30
   5 -13   1   92.19    9.60
  -5 -13  -1  100.89   10.50
  -5 -13  -1  119.49   10.10
  -5  13  -1  104.09    8.90
   5  13   1   98.49   10.80
   5  13   1   82.89   10.10
  -5  13  -1  108.59   10.50
  -5  13  -1  102.39   10.10
   6 -13   1   46.50    8.00
   6 -13   1   43.80    6.40
  -6 -13  -1   52.19    7.40
  -6 -13  -1   36.90    8.30
  -6  13  -1   44.10    6.60
   6  13   1   35.20    8.40
  -6  13  -1   44.10    8.10
  -7 -13  -1    8.90    8.10
  -7 -13  -1    8.80    6.60
   7 -13   1   18.80    7.20
  -7  13  -1  -17.80    7.10
  -7  13  -1   11.20    5.20
   7  13   1   -3.30    6.70
  -8 -13  -1   12.60    7.20
   8 -13   1    2.40    7.60
  -8 -13  -1    9.40    9.60
  -8  13  -1   -2.40    8.60
  -8  13  -1  -11.90    5.70
   8  13   1    2.60    7.40
   9 -13   1   43.60   10.10
  -9 -13  -1   55.39    9.80
  -9 -13  -1   76.59   12.70
   9  13   1   50.79    9.60
  -9  13  -1   28.40   10.30
  -9  13  -1   64.19    8.10
   9 -14  -1   14.10    8.10
  -9 -14   1    8.70    9.80
  -9 -14   1   16.70    7.40
  -9  14   1   17.80    8.90
   9  14  -1   10.30    7.60
  -8 -14   1   35.80    9.90
  -8 -14   1   50.29    7.90
   8 -14  -1   31.60    8.30
   8  14  -1   41.90    8.10
  -8  14   1   35.90    9.00
  -7 -14   1  190.18   18.20
  -7 -14   1  197.88   16.70
   7 -14  -1  226.28   17.70
  -7  14   1  207.98   18.40
   7  14  -1  231.98   17.10
  -6 -14   1   20.70    7.00
  -6 -14   1   21.80    5.90
   6 -14  -1   18.50    6.50
   6  14  -1   23.10    6.20
  -6  14   1   11.80    7.00
  -6  14   1   14.10    6.90
   6  14  -1   29.70    9.10
   5 -14  -1   87.59    9.40
  -5 -14   1   89.79    9.00
  -5 -14   1   94.49    9.90
  -5 -14   1  103.49    9.40
  -5  14   1   83.89    9.30
  -5  14   1   97.49    9.80
   5  14  -1  111.49   10.50
   5  14  -1   98.09    9.20
  -4 -14   1  160.58   12.90
   4 -14  -1  151.98   13.00
  -4 -14   1  154.98   12.40
  -4 -14   1  150.88   12.80
  -4  14   1  134.09   13.40
   4  14  -1  149.88   13.40
  -4  14   1  171.78   12.70
  -3 -14   1  174.48   14.20
  -3 -14   1  180.58   13.80
   3 -14  -1  177.08   11.90
   3 -14  -1  205.98   14.30
   3 -14  -1  200.08   14.10
  -3 -14   1  161.48   13.40
   3  14  -1  178.18   14.00
   2 -14  -1    0.90    2.80
  -2 -14   1    8.00    4.10
   2 -14  -1    2.70    4.30
   2 -14  -1    0.80    4.10
  -2 -14   1   10.50    4.00
   2 -14  -1    5.70    3.70
  -2 -14   1   11.00    4.60
   2  14  -1    9.40    4.70
  -2  14   1   11.60    4.50
  -1 -14   1 3077.89  194.68
   1 -14  -1 3471.45  194.18
   1 -14  -1 2991.40  194.78
  -1 -14   1 3228.48  194.58
  -1 -14   1 2937.81  194.68
   1 -14  -1 3113.59  194.68
  -1 -14   1 3313.37  194.88
   1 -14  -1 3270.17  194.98
   1  14  -1 3314.57  194.98
  -1  14   1 3279.47  194.88
   0 -14   1  510.05   32.10
   0 -14  -1  459.15   32.00
   0 -14  -1  527.95   32.10
   0 -14   1  528.25   31.60
   0 -14  -1  512.45   32.10
   0 -14   1  493.25   32.00
   0  14   1  483.25   32.10
   0  14  -1  509.75   32.20
   0  14  -1  484.85   32.30
  -1 -14  -1  596.94   40.80
  -1 -14  -1  683.83   40.90
   1 -14   1  599.84   40.80
   1 -14   1  629.34   40.20
  -1 -14  -1  684.33   40.90
  -1  14  -1  643.74   41.00
   1  14   1  638.14   40.90
  -1  14  -1  702.63   40.90
  -2 -14  -1   47.70    5.70
  -2 -14  -1   36.50    5.90
   2 -14   1   49.99    6.60
   2 -14   1   27.90    5.70
   2 -14   1   33.00    4.70
  -2  14  -1   20.10    5.60
   2  14   1   45.20    5.90
  -2  14  -1   33.20    4.60
  -2  14  -1   33.00    5.80
   2  14   1   32.60    5.70
   3 -14   1  243.18   18.10
  -3 -14  -1  262.27   17.70
  -3 -14  -1  231.68   17.70
   3 -14   1  247.78   16.50
   3  14   1  223.58   17.80
  -3  14  -1  289.67   17.50
  -3  14  -1  226.68   18.10
   3  14   1  283.27   18.10
  -3  14  -1  216.68   16.40
  -4 -14  -1   51.29    6.90
  -4 -14  -1   33.90    7.00
   4 -14   1   45.20    5.60
   4 -14   1   45.10    7.40
  -4  14  -1   59.69    7.20
   4  14   1   41.60    6.80
   4  14   1   42.30    7.20
  -4  14  -1   46.10    7.60
  -4  14  -1   48.50    5.30
   5 -14   1   58.69    6.60
  -5 -14  -1   47.60    7.90
  -5 -14  -1   60.29    7.60
   5 -14   1   63.59    8.50
  -5  14  -1   42.10    8.10
  -5  14  -1   62.49    6.10
   5  14   1   55.59    8.50
  -5  14  -1   53.79    8.10
   5  14   1   57.09    7.60
   6 -14   1   81.79    8.50
  -6 -14  -1   94.09    9.80
   6 -14   1   71.09   10.20
   6  14   1  103.19   10.10
  -6  14  -1   93.09   10.60
  -6  14  -1   88.69   10.70
   7 -14   1   35.80    8.50
  -7 -14  -1   26.40    8.90
  -7 -14  -1   52.49    8.20
  -7  14  -1   32.40    6.10
  -7  14  -1   47.60    9.40
   7  14   1   33.90    8.10
  -8 -14  -1   42.00    8.70
  -8 -14  -1   45.40   10.60
   8 -14   1   20.80    9.20
  -8  14  -1   44.20    6.70
  -8  14  -1   27.60    9.60
   8  14   1   34.40    8.60
  -9 -14  -1   -5.10    9.90
   9 -14   1   -5.50    8.60
  -9 -14  -1   -0.40    8.10
  -9  14  -1    7.90    9.60
  -9  14  -1   -4.50    6.30
   9  14   1    4.30    8.00
  -9 -15   1   12.10    7.60
  -9 -15   1   16.90   10.20
   9  15  -1   33.90    8.30
   8 -15  -1   63.89   15.10
  -8 -15   1   68.99    9.20
  -8 -15   1   49.80   10.50
  -8  15   1   71.39   12.50
   8  15  -1   74.49    9.30
  -7 -15   1    7.60    7.50
   7 -15  -1   17.40    8.20
  -7 -15   1    0.40    6.40
  -7 -15   1   -0.10    6.00
   7  15  -1   16.70    6.50
  -7  15   1   11.30    8.00
  -6 -15   1  353.36   25.90
   6 -15  -1  378.86   26.80
  -6 -15   1  382.76   26.20
  -6 -15   1  386.36   28.50
  -6  15   1  385.86   26.30
  -6  15   1  387.36   27.20
   6  15  -1  396.16   26.00
  -5 -15   1  111.59   11.30
  -5 -15   1  119.89   11.80
  -5 -15   1  113.19   10.50
   5 -15  -1  130.59   12.00
  -5  15   1  125.39   11.40
   5  15  -1  111.79   11.70
  -4 -15   1   17.10    5.50
   4 -15  -1   14.60    6.30
  -4 -15   1   19.50    5.40
  -4 -15   1   18.80    6.10
  -4  15   1   24.10    6.50
   4  15  -1   13.40    6.10
  -4  15   1   22.50    6.00
   3 -15  -1   36.80    6.30
  -3 -15   1   32.20    5.60
   3 -15  -1   24.20    6.50
  -3 -15   1   20.40    5.80
   3 -15  -1   25.60    3.50
  -3  15   1   27.90    6.30
   3  15  -1   26.50    6.10
  -3  15   1   25.60    5.70
   2 -15  -1  471.35   29.50
  -2 -15   1  515.35   29.70
  -2 -15   1  400.36   29.40
   2 -15  -1  444.46   29.60
  -2 -15   1  457.65   29.30
  -2 -15   1  439.06   29.60
   2 -15  -1  447.66   28.40
   2  15  -1  439.96   29.80
  -2  15   1  483.05   29.50
   1 -15  -1   61.89    7.60
   1 -15  -1   56.29    7.30
  -1 -15   1   86.89    7.40
   1 -15  -1   63.39    6.70
  -1 -15   1   75.49    7.40
  -1 -15   1   89.79    8.20
   1 -15  -1   85.19    7.50
  -1 -15   1   78.29    7.70
   1  15  -1   76.09    7.90
  -1  15   1   66.99    7.50
   0 -15  -1  446.16   29.80
   0 -15   1  492.05   30.10
   0 -15   1  410.36   29.80
   0 -15  -1  453.05   30.00
   0 -15  -1  440.46   30.00
   0  15  -1  548.55   30.60
   0  15   1  465.45   30.00
  -1 -15  -1  449.06   27.00
   1 -15   1  421.56   27.00
  -1 -15  -1  371.46   26.60
   1 -15   1  401.86   26.10
  -1 -15  -1  422.66   26.70
   1 -15   1  375.26   26.70
  -1  15  -1  420.56   26.80
  -2 -15  -1   10.30    4.20
   2 -15   1    4.70    4.90
   2 -15   1    3.30    3.80
  -2 -15  -1    8.80    4.90
  -2 -15  -1   16.60    4.90
   2 -15   1    6.70    5.60
   2  15   1    4.60    4.70
   2  15   1    9.00    4.90
  -2  15  -1   12.90    5.20
  -2  15  -1    7.00    5.40
  -3 -15  -1  391.16   26.30
   3 -15   1  393.96   25.30
   3 -15   1  403.86   26.80
  -3 -15  -1  438.76   26.60
   3 -15   1  403.96   26.80
  -3  15  -1  384.56   26.90
  -3  15  -1  374.56   25.20
   3  15   1  376.46   26.60
   3  15   1  391.06   26.50
  -4 -15  -1  471.75   28.90
   4 -15   1  470.05   29.40
   4 -15   1  408.26   27.60
  -4 -15  -1  367.76   28.60
  -4  15  -1  409.06   30.70
  -4  15  -1  464.65   27.50
   4  15   1  448.26   29.20
  -4  15  -1  415.26   29.50
  -5 -15  -1  174.58   16.60
   5 -15   1  198.58   17.40
   5 -15   1  186.58   14.60
  -5 -15  -1  204.48   16.00
  -5  15  -1  238.38   16.60
   5  15   1  188.18   16.40
  -5  15  -1  211.98   14.30
   5  15   1  188.18   16.60
  -5  15  -1  207.28   17.80
   6 -15   1  247.58   18.90
  -6 -15  -1  216.08   17.50
   6 -15   1  213.28   16.00
  -6 -15  -1  235.08   18.50
   6  15   1  191.08   17.90
  -6  15  -1  195.18   19.10
  -7 -15  -1   24.80    7.40
   7 -15   1    5.70    8.10
  -7 -15  -1   14.50    8.10
  -7  15  -1    5.40    5.10
  -7  15  -1   -7.90    8.00
   7  15   1    9.00    7.20
   8 -15   1   11.30    9.00
  -8 -15  -1   13.50    9.70
  -8 -15  -1   42.50    8.50
   8  15   1   11.60    8.30
  -8  15  -1    8.70    9.50
  -8  15  -1    4.80    5.70
   9 -15   1    2.90    8.80
  -9 -15  -1   -3.00   16.30
  -9 -15  -1   16.20    8.50
  -9  15  -1    6.20   10.20
   9  15   1   19.70    8.70
  -9  15  -1   -6.70    5.90
  -9 -16   1    4.30    7.50
   9 -16  -1   -1.90    8.20
  -9 -16   1    2.70    7.80
  -9 -16   1   -0.50    9.20
   9  16  -1   -1.30    7.70
  -9  16   1   -4.60    9.00
   8 -16  -1   58.19   10.50
  -8 -16   1   83.59    9.90
  -8 -16   1   65.79    9.50
  -8 -16   1   61.89   11.20
  -8  16   1   70.49   10.70
   8  16  -1   85.29    9.90
  -7 -16   1   16.80    7.10
  -7 -16   1   20.90    7.00
  -7 -16   1   16.00    8.20
   7 -16  -1   29.90    8.10
   7  16  -1   25.70    7.20
  -7  16   1   35.60    8.90
  -6 -16   1   30.30    6.70
  -6 -16   1   25.90    7.10
   6 -16  -1   27.10    7.30
  -6 -16   1   18.80    7.60
  -6  16   1   38.90    8.30
  -6  16   1   29.40    8.70
   5 -16  -1   73.19    8.90
  -5 -16   1   66.79    9.20
  -5 -16   1   63.29    8.40
  -5  16   1   85.09    9.60
  -5  16   1   65.99    8.80
   5  16  -1   72.89    9.40
   4 -16  -1 1413.46   92.59
   4 -16  -1 1441.76   92.79
  -4 -16   1 1460.15   92.79
  -4 -16   1 1426.76   92.39
  -4 -16   1 1595.54   92.79
  -4  16   1 1683.13   92.59
  -4  16   1 1564.64   92.99
   4  16  -1 1416.66   92.99
  -3 -16   1  546.25   35.50
  -3 -16   1  560.04   35.80
  -3 -16   1  517.05   35.50
   3 -16  -1  507.85   35.60
   3 -16  -1  509.75   35.60
   3  16  -1  578.64   36.20
  -3  16   1  591.54   35.80
  -3  16   1  615.94   36.20
   2 -16  -1  108.99   10.70
   2 -16  -1  106.69   11.30
  -2 -16   1  121.69   11.20
  -2 -16   1  130.09   11.70
   2 -16  -1  117.79    9.20
  -2 -16   1  137.39   10.80
  -2 -16   1  132.19   10.80
   2 -16  -1  106.59   10.60
   2  16  -1  123.99   11.60
  -2  16   1  127.39   10.90
  -1 -16   1  120.19   11.30
  -1 -16   1  132.09   12.00
   1 -16  -1  134.19   12.10
   1 -16  -1  141.19   10.50
   1 -16  -1  152.38   12.30
  -1 -16   1  136.59   11.80
  -1 -16   1  148.69   12.80
   1 -16  -1  172.68   12.10
   1  16  -1  166.38   12.70
  -1  16   1  152.18   12.20
   0 -16  -1   68.19    7.70
   0 -16   1   70.29    7.40
   0 -16  -1   54.29    6.60
   0 -16   1   46.90    6.70
   0 -16  -1   68.19    7.20
   0 -16   1   59.39    7.50
   0 -16   1   74.39    6.60
   0  16  -1   58.59    7.50
   0  16   1   51.29    7.00
   0  16  -1   43.60    7.00
   1 -16   1   -4.20    5.30
   1 -16   1    0.00    4.60
  -1 -16  -1    4.10    4.10
   1 -16   1    7.40    4.20
  -1 -16  -1    1.50    5.00
  -1 -16  -1   -3.30    4.70
   1  16   1    4.20    4.70
  -1  16  -1   12.70    5.40
  -1  16  -1   -3.60    5.20
  -2 -16  -1  215.38   16.10
   2 -16   1  207.18   16.40
  -2 -16  -1  240.58   15.90
   2 -16   1  194.88   16.20
  -2 -16  -1  227.88   15.90
   2 -16   1  201.98   14.80
  -2  16  -1  197.48   16.60
   2  16   1  222.48   16.20
  -2  16  -1  195.88   15.90
  -3 -16  -1   97.99    9.10
   3 -16   1   78.69    7.50
   3 -16   1   62.69    9.00
   3 -16   1   85.39    9.60
  -3 -16  -1   67.79    8.80
   3  16   1   76.29    9.10
  -3  16  -1   83.09    9.60
  -3  16  -1   88.49    7.60
   3  16   1   95.19    9.30
  -3  16  -1   99.19    9.10
  -4 -16  -1  181.18   15.30
   4 -16   1  182.98   15.20
  -4 -16  -1  183.88   14.80
   4 -16   1  176.48   13.20
   4  16   1  159.48   15.40
  -4  16  -1  177.38   14.90
  -4  16  -1  151.08   15.70
   4  16   1  194.68   15.20
  -4  16  -1  175.28   13.00
  -5 -16  -1   35.90    6.90
  -5 -16  -1   27.40    7.40
   5 -16   1   27.20    5.50
   5 -16   1   33.80    7.80
   5  16   1   45.30   12.40
  -5  16  -1   30.90   11.10
  -5  16  -1   37.90    8.20
  -5  16  -1   21.00    5.10
   5  16   1   33.60    7.50
   6 -16   1  151.88   13.20
  -6 -16  -1  160.68   15.30
   6 -16   1  162.68   15.00
  -6 -16  -1  165.08   16.20
   6  16   1  163.98   15.80
  -6  16  -1  184.68   15.60
  -7 -16  -1  144.39   13.70
   7 -16   1  157.48   14.90
  -7 -16  -1  123.99   14.30
  -7  16  -1  164.58   12.30
   7  16   1  143.89   13.70
  -7  16  -1  146.49   14.80
   8 -16   1   62.99   11.10
  -8 -16  -1   57.59    9.70
  -8 -16  -1   76.69   11.90
  -8  16  -1   70.89   11.70
   8  16   1   59.09   10.10
  -8  16  -1   52.29    7.20
  -9 -16  -1   -2.20   10.60
  -9 -16  -1   -0.10    8.20
   9 -16   1   -5.80    8.80
   9  16   1   -0.70    8.50
  -9  16  -1   -9.50    9.90
  -9  16  -1   -2.30    5.90
  -9 -17   1    7.30    7.40
   9 -17  -1    1.70    8.50
  -9 -17   1    0.50    8.10
  -9  17   1   19.60    9.80
   8 -17  -1   38.10    9.50
  -8 -17   1   38.10    8.40
  -8 -17   1   34.50   10.10
  -8 -17   1   55.19   11.10
  -8  17   1   30.60    9.80
  -7 -17   1   42.40    9.10
   7 -17  -1   38.10    9.10
  -7 -17   1   45.80    9.40
  -7 -17   1   42.60    8.40
  -7  17   1   50.19    9.90
  -6 -17   1   41.60    8.20
  -6 -17   1   57.79    8.30
  -6 -17   1   45.60    9.10
   6 -17  -1   67.49    9.10
  -6  17   1   48.80    9.10
  -5 -17   1   17.80    7.20
  -5 -17   1    7.30    6.20
  -5 -17   1   11.80    5.50
   5 -17  -1    3.50    6.10
  -5  17   1    7.20    6.60
  -5  17   1    3.20    7.10
   4 -17  -1  140.59   11.80
   4 -17  -1  123.39   11.60
  -4 -17   1  117.89   10.90
  -4 -17   1  112.99   11.50
  -4 -17   1  103.99   10.70
   4  17  -1  143.19   12.40
  -4  17   1  106.49   11.00
  -4  17   1  111.69   11.60
   3 -17  -1  553.94   34.10
   3 -17  -1  517.75   32.70
  -3 -17   1  493.85   32.40
   3 -17  -1  495.35   32.60
  -3 -17   1  451.45   32.40
   3 -17  -1  487.65   30.80
  -3 -17   1  480.15   32.30
   3  17  -1  515.65   36.40
  -3  17   1  486.85   33.10
  -3  17   1  493.65   32.40
   2 -17  -1  104.89   10.10
  -2 -17   1  112.89   10.90
  -2 -17   1  109.49   10.00
   2 -17  -1  106.29   10.00
   2 -17  -1   92.79    8.50
   2 -17  -1  102.09   10.10
  -2 -17   1  118.89   10.40
  -2 -17   1   95.49    9.60
  -2  17   1  104.69   10.90
   2  17  -1  120.19   10.70
   1 -17  -1  244.58   17.60
  -1 -17   1  247.38   17.10
   1 -17  -1  215.58   17.70
   1 -17  -1  209.48   17.40
  -1 -17   1  237.08   18.00
  -1 -17   1  249.88   17.60
  -1 -17   1  259.57   17.80
   1 -17  -1  239.78   16.40
   1  17  -1  267.77   18.20
  -1  17   1  274.77   18.00
   0 -17   1  712.63   49.99
   0 -17  -1  693.23   49.99
   0 -17  -1  877.21   50.29
   0 -17   1  906.91   50.39
   0 -17   1  835.12   49.60
   0 -17   1  831.32   50.29
   0 -17  -1  783.82   50.19
   0  17  -1  780.22   50.49
   0  17  -1  801.92   50.39
   0  17   1  742.13   50.09
  -1 -17  -1   25.90    6.00
  -1 -17  -1   38.00    5.90
   1 -17   1   32.80    6.80
   1 -17   1   33.60    5.30
   1 -17   1   30.70    6.20
  -1 -17  -1   27.00    6.40
  -1  17  -1   25.20    6.30
   1  17   1   33.20    6.40
  -1  17  -1   24.60    6.70
  -2 -17  -1  306.47   23.60
   2 -17   1  338.97   24.40
   2 -17   1  371.46   24.40
   2 -17   1  371.76   22.90
  -2 -17  -1  372.76   24.20
  -2  17  -1  329.47   23.90
  -2  17  -1  355.96   24.70
   2  17   1  347.37   24.10
   3 -17   1  175.88   13.60
   3 -17   1  146.49   12.70
   3 -17   1  122.39   11.00
  -3 -17  -1  118.79   11.60
  -3 -17  -1  114.19   12.40
  -3 -17  -1  138.09   12.00
  -3  17  -1  132.99   13.10
   3  17   1  121.69   11.60
  -3  17  -1  149.59   12.80
   4 -17   1   11.50    6.40
   4 -17   1    1.40    4.60
  -4 -17  -1   -5.40    5.20
  -4 -17  -1    3.10    6.20
  -4  17  -1   -5.00    5.90
  -4  17  -1  -10.30    6.80
   4  17   1    7.00    6.60
   4  17   1    0.90    6.10
  -4  17  -1    7.10    4.40
   5 -17   1  168.08   13.90
  -5 -17  -1  202.88   15.80
   5 -17   1  191.78   16.90
  -5  17  -1  189.88   13.70
   5  17   1  175.88   16.30
  -5  17  -1  174.18   17.30
   6 -17   1  201.38   17.30
  -6 -17  -1  184.78   17.10
  -6 -17  -1  178.28   16.10
   6 -17   1  167.28   13.80
  -6  17  -1  152.38   15.60
   6  17   1  162.08   16.50
  -7 -17  -1   18.20    7.50
  -7 -17  -1   25.00    9.00
   7 -17   1   14.90    9.00
  -7  17  -1   15.60    5.50
   7  17   1   27.70    8.50
  -7  17  -1   34.90    9.60
  -8 -17  -1    2.70    8.00
  -8 -17  -1   -9.10    8.60
   8 -17   1   -1.40    8.70
  -8  17  -1   22.50   10.00
   8  17   1  -21.40    8.10
  -8  17  -1    3.00    5.30
  -9 -18   1   -4.50    7.90
  -9 -18   1   11.80   10.60
   9 -18  -1   -2.70    9.10
  -9 -18   1   15.10   11.20
  -9  18   1   16.40   10.10
  -8 -18   1   12.20    8.20
  -8 -18   1   16.30    7.40
  -8 -18   1    3.10    9.60
   8 -18  -1   -1.10    8.60
  -8  18   1    9.70    9.10
   7 -18  -1   48.00    9.80
  -7 -18   1   44.80    8.60
  -7 -18   1   54.29    8.80
  -7 -18   1   39.50    9.90
  -7  18   1   61.39   10.60
  -6 -18   1    2.80    6.50
  -6 -18   1    3.70    7.30
   6 -18  -1    3.50    7.30
  -6 -18   1    1.90    6.40
  -6  18   1    1.00    8.10
   5 -18  -1  147.89   14.30
  -5 -18   1  150.28   13.60
  -5 -18   1  158.38   13.90
  -5 -18   1  131.89   15.70
  -5  18   1  120.09   12.30
  -5  18   1  131.79   13.30
   4 -18  -1  164.78   15.20
  -4 -18   1  180.28   15.30
  -4 -18   1  186.68   15.00
   4 -18  -1  186.38   15.90
  -4 -18   1  162.78   14.80
  -4  18   1  175.58   15.10
  -4  18   1  161.08   16.50
   4  18  -1  188.58   15.60
   3 -18  -1    1.30    5.60
   3 -18  -1   -3.20    6.40
   3 -18  -1    3.20    4.90
  -3 -18   1   10.00    5.70
  -3 -18   1   -4.40    5.80
   3 -18  -1   -2.40    3.50
  -3 -18   1    8.00    5.00
   3  18  -1   -4.50    5.90
  -3  18   1    0.80    6.00
   2 -18  -1  191.88   15.20
   2 -18  -1  192.68   13.00
  -2 -18   1  179.58   15.10
   2 -18  -1  172.58   14.30
  -2 -18   1  209.08   14.80
  -2 -18   1  187.08   14.90
  -2 -18   1  180.08   14.20
   2 -18  -1  173.58   15.00
   2  18  -1  175.98   16.10
  -2  18   1  169.48   15.00
  -1 -18   1  883.71   57.99
  -1 -18   1  931.61   58.19
   1 -18  -1  907.71   57.69
   1 -18  -1  920.91   57.99
  -1 -18   1  887.81   57.89
  -1 -18   1  940.41   57.49
   1 -18  -1  941.11   56.99
   1  18  -1  866.41   58.19
  -1  18   1 1025.00   58.19
   0 -18  -1 1004.30   66.69
   0 -18   1 1008.60   66.69
   0 -18   1 1095.59   66.19
   0 -18   1 1058.79   66.79
   0 -18  -1 1133.49   66.89
   0 -18   1 1033.20   66.79
   0 -18  -1 1145.19   66.99
   0 -18  -1 1049.00   66.09
   0  18  -1 1088.49   67.09
   0  18   1 1096.89   66.99
   1 -18   1   72.89    7.20
   1 -18   1   76.19    8.30
  -1 -18  -1   58.99    7.50
  -1 -18  -1   58.99    8.10
   1 -18   1   61.49    8.60
  -1 -18  -1   61.39    8.10
  -1  18  -1   56.39    8.00
   1  18   1   72.79    8.40
  -1  18  -1   74.49    9.20
  -2 -18  -1   22.70    6.00
   2 -18   1   28.50    7.50
   2 -18   1   33.80    7.10
  -2 -18  -1   25.10    6.60
  -2 -18  -1   50.09    7.50
   2  18   1   35.00    7.00
  -2  18  -1   31.10    7.20
   3 -18   1  334.77   23.90
   3 -18   1  316.47   22.30
   3 -18   1  291.07   24.10
  -3 -18  -1  326.77   23.60
  -3 -18  -1  364.16   24.10
  -3 -18  -1  364.76   23.90
   3  18   1  352.06   24.10
  -3  18  -1  341.97   24.70
  -3  18  -1  340.57   23.90
  -4 -18  -1    3.50    5.50
   4 -18   1    0.60    6.20
  -4 -18  -1   -0.10    6.60
   4 -18   1    0.50    4.70
  -4  18  -1   -4.90    7.10
   4  18   1   -6.90    5.90
  -4  18  -1   11.70    6.80
   4  18   1    5.70    6.40
  -5 -18  -1   69.69    9.30
  -5 -18  -1   65.19   10.00
   5 -18   1   64.99    7.50
   5 -18   1  100.29   10.70
   5  18   1   67.89    9.90
  -5  18  -1   77.59   10.80
  -5  18  -1   79.89    8.70
   6 -18   1   32.10    6.00
  -6 -18  -1   24.20    8.70
  -6 -18  -1   34.30    8.00
   6 -18   1   27.80    8.70
   6  18   1   35.60    8.70
  -6  18  -1   18.10    9.20
  -7 -18  -1   -5.30    8.50
  -7 -18  -1   -6.80    7.20
   7 -18   1   -3.70    8.50
  -7  18  -1    4.90    6.70
  -7  18  -1   -9.10    9.30
   7  18   1   12.10    8.70
  -8 -18  -1   -5.50    9.40
  -8 -18  -1   13.40    8.20
   8 -18   1   16.40   10.10
   8  18   1   11.00    9.40
  -8  18  -1    9.10   10.20
  -8 -19   1   -9.80    7.30
   8 -19  -1    6.10    9.10
  -8 -19   1    7.60    7.70
  -8 -19   1    9.60    9.80
  -8  19   1    4.50    9.60
  -7 -19   1   16.90    9.30
  -7 -19   1    9.90    7.10
   7 -19  -1    6.90    8.40
  -7 -19   1   16.60    7.60
  -7  19   1    6.90    9.30
  -6 -19   1   18.70    8.70
   6 -19  -1   22.60    8.10
  -6 -19   1    0.40    6.80
  -6 -19   1   -5.60    6.40
  -6  19   1   13.30    8.40
  -5 -19   1   94.39    9.70
  -5 -19   1   85.19    9.80
  -5 -19   1   62.09   10.30
   5 -19  -1   75.79   10.10
  -5  19   1   80.29   11.10
   4 -19  -1  156.88   15.40
   4 -19  -1  156.18   15.40
  -4 -19   1  158.58   14.90
  -4 -19   1  158.88   14.70
  -4 -19   1  142.09   14.00
  -4  19   1  176.68   14.90
  -4  19   1  167.68   14.90
  -3 -19   1   71.29    8.70
   3 -19  -1   65.69    9.00
   3 -19  -1   87.59    9.90
  -3 -19   1   62.39    9.20
   3 -19  -1   80.99    8.70
   3 -19  -1   71.59    6.60
  -3 -19   1   71.39    8.60
  -3 -19   1   80.79    9.10
  -3  19   1   81.99    9.20
   3  19  -1   57.59    9.20
  -2 -19   1  282.47   19.10
  -2 -19   1  268.67   19.10
   2 -19  -1  251.87   17.00
   2 -19  -1  241.08   18.70
   2 -19  -1  261.47   18.60
   2 -19  -1  244.98   18.90
  -2 -19   1  256.87   18.50
  -2 -19   1  237.68   18.60
  -2  19   1  228.38   18.90
   2  19  -1  247.08   19.10
  -1 -19   1   44.50    6.80
  -1 -19   1   44.90    8.20
  -1 -19   1   38.90    7.10
   1 -19  -1   41.70    5.60
   1 -19  -1   36.40    6.90
  -1 -19   1   35.30    6.20
   1 -19  -1   33.30    6.40
   1 -19  -1   51.19    7.80
  -1  19   1   49.20    7.40
   1  19  -1   31.90    8.30
   0 -19  -1   95.59    9.30
   0 -19   1   91.39   10.20
   0 -19  -1  107.19    9.90
   0 -19   1   99.49    9.90
   0 -19   1   75.69    9.40
   0 -19  -1  101.79   10.20
   0 -19  -1  103.19    9.80
   0 -19   1   87.09    8.70
   0  19   1  113.79   10.50
   1 -19   1  136.09   12.70
   1 -19   1  137.89   12.60
  -1 -19  -1  128.69   11.60
   1 -19   1  116.99   10.80
  -1 -19  -1  127.79   11.70
  -1 -19  -1  117.09   11.60
  -1  19  -1  109.09   11.50
  -1  19  -1  122.89   12.40
   1  19   1  119.99   11.60
   2 -19   1 1241.98   78.39
  -2 -19  -1 1176.48   78.19
   2 -19   1 1323.37   77.29
  -2 -19  -1 1115.99   77.99
   2 -19   1 1195.18   78.29
  -2 -19  -1 1284.87   78.29
  -2  19  -1 1418.96   78.89
  -2  19  -1 1231.88   78.19
   2  19   1 1316.87   78.49
   3 -19   1  501.35   32.00
  -3 -19  -1  514.45   31.70
  -3 -19  -1  425.66   31.10
   3 -19   1  414.96   31.60
  -3 -19  -1  460.85   31.40
  -3  19  -1  512.45   32.50
  -3  19  -1  452.95   31.10
   3  19   1  452.85   31.60
   4 -19   1   21.40    5.40
  -4 -19  -1    9.70    6.10
  -4 -19  -1    3.60    7.10
   4 -19   1   22.50    9.20
   4 -19   1   21.90    7.50
  -4 -19  -1   16.50    8.10
  -4  19  -1   12.90    8.20
   4  19   1   24.40    7.20
  -5 -19  -1   13.70    8.20
  -5 -19  -1   29.80    7.60
   5 -19   1   16.30    5.30
   5 -19   1   11.30    7.90
  -5  19  -1   25.50    9.10
   5  19   1   19.10    7.90
   6 -19   1   -6.00    5.20
  -6 -19  -1   -1.40    6.50
   6 -19   1   12.60    8.60
  -6 -19  -1    8.00    8.30
   6  19   1  -10.80    7.70
  -6  19  -1  -14.40    8.60
  -7 -19  -1   10.90    9.10
   7 -19   1    8.40    9.40
  -7 -19  -1   11.10    7.30
   7  19   1    5.30    9.10
  -7  19  -1   21.70    9.90
   8 -19   1    3.50    9.90
  -8 -19  -1    9.90    8.40
   8  19   1    7.80    9.20
  -8 -20   1   65.99   10.50
   8 -20  -1   74.99   11.70
  -8 -20   1   61.59   10.40
  -8 -20   1   72.79   13.40
   7 -20  -1    4.70    8.50
  -7 -20   1    6.60    9.20
  -7 -20   1    2.60    7.30
  -7 -20   1    5.10    7.70
  -7  20   1   -5.20    9.10
  -6 -20   1   -6.90    6.80
  -6 -20   1    7.60    8.80
   6 -20  -1    2.40    7.70
  -6 -20   1   -3.60    6.80
  -6  20   1  -13.40    8.50
  -5 -20   1  105.09   12.20
  -5 -20   1  110.09   11.70
   5 -20  -1  115.59   12.30
  -5 -20   1  121.49   12.10
  -5  20   1  111.19   12.90
  -4 -20   1  222.48   18.40
   4 -20  -1  234.78   18.70
  -4 -20   1  210.88   17.60
   4 -20  -1  189.38   18.40
  -4 -20   1  234.88   18.80
  -4  20   1  227.88   17.60
  -3 -20   1  560.94   34.90
  -3 -20   1  510.75   35.00
   3 -20  -1  563.04   35.60
   3 -20  -1  520.55   35.40
   3 -20  -1  518.35   33.20
  -3 -20   1  477.45   35.20
  -3 -20   1  477.15   35.10
   3 -20  -1  560.14   35.70
  -3  20   1  577.14   35.30
   3  20  -1  548.85   36.60
   2 -20  -1  135.59   12.30
   2 -20  -1  130.89   10.40
  -2 -20   1  115.89   12.30
   2 -20  -1  136.39   13.20
  -2 -20   1  127.19   12.40
  -2 -20   1  104.49   12.00
   2 -20  -1  132.49   13.40
  -2 -20   1  141.29   13.20
  -2  20   1  114.19   11.80
   2  20  -1  122.19   12.60
   1 -20  -1   58.49    8.00
  -1 -20   1   36.50    6.40
  -1 -20   1   59.79    7.90
   1 -20  -1   44.70    5.80
   1 -20  -1   45.00    7.00
  -1 -20   1   32.30    8.30
   1 -20  -1   41.30    8.00
  -1 -20   1   44.30    7.30
   1  20  -1   40.10    7.90
   0 -20  -1  784.22   52.49
   0 -20  -1  746.83   53.19
   0 -20   1  826.62   52.59
   0 -20   1  827.12   51.79
   0 -20   1  913.51   52.79
   0 -20  -1  818.32   51.59
   0 -20  -1  779.72   52.39
   0 -20   1  830.42   52.59
   0  20  -1  921.71   52.89
   1 -20   1   49.10    8.80
  -1 -20  -1   49.60    8.10
  -1 -20  -1   57.79    7.60
   1 -20   1   49.90    7.90
   1 -20   1   51.19    8.30
  -1 -20  -1   57.19    8.90
   1 -20   1   57.89    7.10
  -1  20  -1   68.39   12.50
   1  20   1   62.29    8.80
  -1  20  -1   51.59    8.50
  -2 -20  -1  108.09   11.30
   2 -20   1  101.19    9.60
   2 -20   1  102.59   11.70
  -2 -20  -1  131.69   11.60
   2 -20   1   87.79   10.80
  -2 -20  -1  133.39   11.60
  -2  20  -1   95.49   11.00
  -2  20  -1  113.99   12.40
   2  20   1  125.19   11.90
  -3 -20  -1   24.50    7.40
   3 -20   1   26.70    7.70
  -3 -20  -1   24.60    7.40
  -3 -20  -1   26.80    6.80
   3 -20   1   23.50    5.80
   3 -20   1   15.30    8.10
  -3  20  -1   19.00    8.30
   3  20   1   29.10    7.70
   4 -20   1   55.29    9.10
   4 -20   1   40.20   10.10
  -4 -20  -1   47.50    9.00
  -4 -20  -1   58.19    8.30
   4 -20   1   30.50    9.20
  -4 -20  -1   53.79    8.60
  -4  20  -1   36.70    9.50
   5 -20   1    3.50    8.10
  -5 -20  -1   -2.10    6.40
   5 -20   1   -4.70    5.00
  -5 -20  -1   -2.10    7.00
  -5 -20  -1   -4.10    7.70
  -5  20  -1  -12.10    9.20
   5  20   1   -7.30    7.50
   6 -20   1   11.10    5.60
   6 -20   1   22.30    9.10
  -6 -20  -1    5.60    7.40
  -6 -20  -1   14.50    8.90
   6  20   1   29.20    8.70
  -6  20  -1   26.50   19.80
  -7 -20  -1   96.39   11.70
   7 -20   1  110.29   13.60
  -7 -20  -1   93.19   13.00
  -7  20  -1   64.29   12.40
   7  20   1   96.59   12.30
  -8 -20  -1    4.40    8.90
  -8 -20  -1   -6.70   10.00
   8 -20   1    4.40   10.50
   8  20   1   10.40    9.80
  -8  20  -1   25.20   11.20
  -8 -21   1   23.10    9.10
   8 -21  -1   19.10   10.10
  -8 -21   1   26.60   10.80
  -8 -21   1   27.10    9.00
  -8  21   1   15.60   10.60
  -7 -21   1   91.99   11.40
  -7 -21   1   75.19   12.70
   7 -21  -1   94.79   12.60
  -7 -21   1   91.19   11.60
  -7  21   1   84.09   12.70
  -6 -21   1   39.40    8.40
  -6 -21   1   22.30    7.90
   6 -21  -1   38.30    9.00
  -6 -21   1   30.70    9.60
  -6  21   1   11.60    9.50
  -5 -21   1  168.88   16.40
  -5 -21   1  144.89   15.30
   5 -21  -1  175.58   17.30
  -5 -21   1  169.08   15.90
  -5  21   1  184.38   16.30
  -4 -21   1    3.10    7.70
  -4 -21   1    5.90    6.90
  -4 -21   1    1.60    6.20
   4 -21  -1   -2.90    7.20
   4 -21  -1   -0.90    9.30
   3 -21  -1  155.58   16.00
  -3 -21   1  162.78   14.60
   3 -21  -1  173.78   12.20
  -3 -21   1  173.58   15.10
   3 -21  -1  156.98   15.50
  -3 -21   1  139.89   17.80
  -3  21   1  149.59   15.00
  -2 -21   1   25.60    7.00
  -2 -21   1   34.60    8.30
  -2 -21   1   20.00    6.40
   2 -21  -1   10.50    7.80
   2 -21  -1   21.30    7.10
  -2 -21   1   20.30    6.70
   2 -21  -1   27.10    6.60
  -2  21   1    5.00    6.90
   2  21  -1   34.50   10.30
  -1 -21   1  132.49   12.30
   1 -21  -1  122.19   12.50
  -1 -21   1  116.49   11.70
   1 -21  -1  126.29   10.80
   1 -21  -1  138.99   12.50
  -1 -21   1  125.09   12.70
  -1 -21   1  138.59   12.40
   1 -21  -1  121.89   12.30
   1  21  -1  139.59   12.90
  -1  21   1  123.09   12.40
   0 -21   1  191.58   16.40
   0 -21   1  196.68   14.90
   0 -21  -1  169.08   14.50
   0 -21  -1  180.98   16.50
   0 -21   1  245.98   21.60
   0 -21   1  223.68   17.20
   0 -21  -1  193.48   15.70
   0 -21  -1  182.98   16.30
   0  21   1  184.58   16.50
   0  21  -1  189.78   16.30
   1 -21   1   11.60    6.70
   1 -21   1   21.50    5.70
  -1 -21  -1    3.80    6.60
  -1 -21  -1   14.10    7.00
  -1 -21  -1    8.90    7.20
   1 -21   1   28.40    7.90
   1 -21   1    9.20    6.00
  -1  21  -1   11.20    6.90
   1  21   1    5.50    7.00
  -2 -21  -1    3.50    6.20
  -2 -21  -1   -1.60    6.40
  -2 -21  -1    9.70    7.30
   2 -21   1    3.70    5.40
   2 -21   1    5.60    6.60
   2 -21   1   -0.20    7.90
   2  21   1   -3.50    6.80
  -2  21  -1   -6.40    7.40
  -3 -21  -1    6.50    6.20
   3 -21   1   -1.40    8.40
  -3 -21  -1    7.60    6.80
   3 -21   1   12.50    5.60
   3 -21   1    4.30    7.10
  -3  21  -1   16.70    8.40
   4 -21   1    3.10    7.50
  -4 -21  -1    3.90    8.00
   4 -21   1    8.70    5.80
  -4 -21  -1   -5.20    6.10
  -4 -21  -1   -3.90    7.10
   4 -21   1   -5.40    8.30
  -4  21  -1    2.00    8.80
  -5 -21  -1  367.46   25.60
   5 -21   1  365.06   26.50
  -5 -21  -1  335.67   26.20
  -5 -21  -1  337.27   25.70
   5 -21   1  317.57   23.50
  -5  21  -1  340.67   27.00
  -6 -21  -1    0.50    8.00
   6 -21   1    7.50    5.60
  -6 -21  -1    8.40    9.20
  -6 -21  -1    0.10    7.40
   6 -21   1    2.50    9.10
   6  21   1    4.60    8.30
  -6  21  -1   10.90   10.10
  -7 -21  -1   19.00    8.70
   7 -21   1   27.80   10.40
  -7 -21  -1   31.50    9.50
  -7 -21  -1   15.50    9.90
   7  21   1   34.30    9.60
  -7  21  -1   23.90   11.40
  -7 -22   1   -5.20    7.30
  -7 -22   1    4.60   10.30
  -7 -22   1   12.20    8.40
   7 -22  -1    7.00    9.00
  -7  22   1    9.00   10.50
  -6 -22   1    4.80    7.80
  -6 -22   1    9.60    7.50
  -6 -22   1   14.90    9.40
   6 -22  -1    3.90    8.30
  -6  22   1    4.10    9.60
  -5 -22   1  217.58   18.60
   5 -22  -1  183.08   19.00
  -5 -22   1  235.88   19.10
  -5 -22   1  216.58   19.80
  -4 -22   1   13.60    8.40
   4 -22  -1    7.30    8.30
  -4 -22   1    2.70    7.20
  -4 -22   1   18.60    7.80
   4 -22  -1   10.20    7.60
  -4 -22   1    9.40    6.70
   3 -22  -1  331.37   21.40
  -3 -22   1  341.57   23.80
   3 -22  -1  313.67   24.40
   3 -22  -1  317.57   24.20
  -3 -22   1  333.37   24.10
  -3 -22   1  318.07   24.80
  -3 -22   1  313.37   23.40
   2 -22  -1  149.69   12.20
   2 -22  -1  144.49   13.90
   2 -22  -1  160.88   14.10
  -2 -22   1  151.58   14.10
  -2 -22   1  158.48   13.80
  -2 -22   1  130.09   18.40
  -2 -22   1  160.78   17.40
  -2  22   1  138.39   13.80
   1 -22  -1  111.99   11.10
  -1 -22   1   86.39    9.80
  -1 -22   1   94.99   11.80
   1 -22  -1   99.79    9.80
  -1 -22   1   93.29   10.50
   1 -22  -1  104.39   10.70
  -1 -22   1   97.19   11.50
   1 -22  -1  106.09   11.20
  -1  22   1   95.99   11.10
   0 -22   1  214.98   17.20
   0 -22   1  208.18   18.30
   0 -22  -1  253.47   19.10
   0 -22  -1  246.78   19.20
   0 -22   1  224.98   18.90
   0 -22  -1  233.48   17.10
   0 -22   1  249.78   19.10
   0 -22  -1  227.98   18.30
   0  22   1  251.67   19.10
  -1 -22  -1    3.60    6.50
   1 -22   1    8.50    6.10
   1 -22   1    9.50    6.90
  -1 -22  -1    9.10    5.90
  -1 -22  -1   -0.20    5.50
   1 -22   1    5.00    5.40
   1 -22   1    8.30    7.80
  -1 -22  -1   10.80    7.80
   1  22   1    0.30    7.00
   2 -22   1   17.80    6.10
  -2 -22  -1   28.90    8.40
   2 -22   1   20.60    9.50
   2 -22   1   22.50    7.60
  -2 -22  -1   19.70    9.00
  -2 -22  -1   35.50    7.40
  -2  22  -1   37.40    9.30
  -3 -22  -1   73.39   10.30
   3 -22   1   72.49   10.30
   3 -22   1   55.59   10.90
   3 -22   1   79.59    8.40
  -3 -22  -1   73.09   10.70
  -3 -22  -1   85.69   10.30
  -3  22  -1   78.29   11.40
   4 -22   1   31.10   10.10
   4 -22   1   56.39    9.60
   4 -22   1   49.80    7.00
  -4 -22  -1   53.19    9.20
  -4 -22  -1   36.80    9.00
  -4 -22  -1   46.90    9.60
  -4  22  -1   33.50   10.20
  -5 -22  -1    8.10    8.00
  -5 -22  -1    4.30    8.70
  -5 -22  -1   -6.20    6.90
   5 -22   1    5.80    8.40
  -5  22  -1  -15.00    8.80
  -6 -22  -1   -4.60    7.70
  -6 -22  -1    8.50    8.60
   6 -22   1   24.80    9.90
  -6 -22  -1    2.10    9.30
  -6  22  -1   17.80   10.10
  -7 -22  -1   71.19   15.80
  -7 -22  -1   85.09   11.90
   7 -22   1   71.99   12.50
  -7 -22  -1   54.79   12.40
  -7  22  -1   86.39   13.90
   7 -23  -1   20.10    9.80
  -7 -23   1   -2.00    8.70
  -7 -23   1    0.50    8.60
  -7  23   1   19.70   10.80
  -6 -23   1   -5.00    7.40
  -6 -23   1   11.50    8.40
   6 -23  -1    4.60    8.30
  -6 -23   1    2.10    9.70
  -5 -23   1   19.80    8.50
  -5 -23   1   19.10    7.90
   5 -23  -1   14.50    8.20
  -5 -23   1    3.80    9.00
  -5 -23   1   25.70    8.80
   4 -23  -1   54.49    9.60
  -4 -23   1   30.50    8.40
  -4 -23   1   44.20    9.30
  -4 -23   1   34.10    9.70
   4 -23  -1   51.39   10.10
  -4 -23   1   48.90    9.30
  -3 -23   1   36.30    8.50
  -3 -23   1   36.80    9.30
  -3 -23   1   32.40    8.00
   3 -23  -1   43.60    9.90
   3 -23  -1   32.20    5.80
   3 -23  -1   42.60    8.80
  -3 -23   1   33.80    9.30
   2 -23  -1   52.69    9.30
   2 -23  -1   69.79    7.40
  -2 -23   1   74.39   11.00
  -2 -23   1   70.39    9.70
  -2 -23   1   62.39    9.20
  -2 -23   1   72.29    9.00
  -1 -23   1  170.48   16.30
  -1 -23   1  195.28   15.10
  -1 -23   1  175.98   15.70
   1 -23  -1  158.58   16.30
  -1 -23   1  215.88   17.50
   1 -23  -1  167.98   13.90
   1 -23  -1  165.38   16.70
   0 -23   1   98.39   10.10
   0 -23  -1   83.59   11.10
   0 -23  -1  107.99   13.70
   0 -23   1  105.99   12.30
   0 -23  -1  106.09   10.80
   0 -23  -1  120.19   11.80
   0 -23   1  134.89   12.10
   0 -23   1   98.09   13.00
  -1 -23  -1   60.59    7.60
   1 -23   1   41.50    9.10
  -1 -23  -1   43.30    9.30
  -1 -23  -1   28.90    7.40
   1 -23   1   49.40    9.00
   1 -23   1   34.30    7.00
  -2 -23  -1  428.96   28.60
  -2 -23  -1  401.66   28.60
   2 -23   1  379.86   28.70
  -2 -23  -1  406.96   29.00
   2 -23   1  400.16   26.80
   2 -23   1  383.46   28.80
  -2  23  -1  416.06   30.60
   3 -23   1    9.30    6.00
   3 -23   1    6.70    9.00
  -3 -23  -1    6.20    7.60
  -3 -23  -1   -5.00    6.50
   3 -23   1    5.50    7.80
  -3 -23  -1    6.00    8.10
  -3  23  -1    0.40    8.60
  -4 -23  -1    4.50    7.60
  -4 -23  -1   10.70    7.30
   4 -23   1   -0.60    7.90
   4 -23   1    0.70    5.60
   4 -23   1   -9.20    9.20
  -4 -23  -1    3.80    8.70
  -4  23  -1   14.50    9.70
  -5 -23  -1   27.10    8.80
  -5 -23  -1   34.20    9.90
  -5 -23  -1   27.50    9.10
   5 -23   1   11.50    9.20
   5 -23   1   20.80    8.70
  -5  23  -1   -3.90   12.90
  -6 -23  -1  -13.30    9.30
  -6 -23  -1   14.10    8.60
  -6 -23  -1    5.20    9.20
  -7 -23  -1    3.00    9.10
  -7 -24   1   -7.80    8.10
  -7 -24   1   12.80   10.60
   7 -24  -1    7.20    9.90
  -7 -24   1   -1.70   11.60
   6 -24  -1   10.10    9.10
  -6 -24   1    5.90    8.20
  -6 -24   1   -2.90    9.90
  -6 -24   1   -0.30    8.30
  -5 -24   1    7.00    9.80
  -5 -24   1   -4.90    8.10
   5 -24  -1   13.50    9.00
  -5 -24   1    5.60    8.40
   4 -24  -1    7.90    8.20
  -4 -24   1   13.40    7.70
  -4 -24   1   10.70    9.00
  -4 -24   1   -0.20    7.90
   4 -24  -1  -13.30    8.60
  -4 -24   1   12.70    8.20
   3 -24  -1   -8.10    7.40
  -3 -24   1    9.90    7.70
  -3 -24   1   -2.70    8.80
   3 -24  -1   -2.80    9.00
  -3 -24   1    0.30    6.80
  -3 -24   1   13.80    7.40
  -2 -24   1  280.47   22.80
  -2 -24   1  245.28   21.00
   2 -24  -1  287.07   22.80
  -2 -24   1  292.97   21.80
   2 -24  -1  297.17   19.80
   2 -24  -1  273.67   22.40
  -2 -24   1  304.07   22.70
   1 -24  -1   25.60    8.80
  -1 -24   1   30.60    9.40
  -1 -24   1   26.80    7.70
  -1 -24   1   25.90    6.90
  -1 -24   1   25.60    8.20
   1 -24  -1   17.90    5.90
   1 -24  -1   23.40    7.90
   0 -24  -1  604.74   37.60
   0 -24   1  549.65   39.00
   0 -24  -1  595.44   39.10
   0 -24   1  575.54   37.80
   0 -24   1  587.04   39.20
   0 -24  -1  587.44   39.30
   1 -24   1    4.90    6.10
   1 -24   1   -8.90    6.90
  -1 -24  -1    2.30    6.00
   1 -24   1    1.90    8.20
  -1 -24  -1    1.60    7.20
  -1 -24  -1    4.90    8.70
  -2 -24  -1   16.40   11.20
   2 -24   1   15.40    8.70
   2 -24   1   18.90    9.60
  -2 -24  -1   21.40    9.40
  -2 -24  -1   13.90    8.10
   2 -24   1   12.10    6.40
  -3 -24  -1   15.80    7.90
   3 -24   1    5.40    8.50
  -3 -24  -1    8.20    9.00
   3 -24   1   -1.90    6.20
  -3 -24  -1    6.90    7.20
   3 -24   1   -5.60    9.30
   4 -24   1   17.70    8.90
  -4 -24  -1   11.10    7.40
   4 -24   1   18.90    6.20
  -4 -24  -1    6.40    9.20
  -4 -24  -1  -11.40    7.70
   4 -24   1    4.80    9.80
  -5 -24  -1    1.90    9.20
  -5 -24  -1   13.60    8.50
   5 -24   1    0.30    9.10
  -5 -24  -1   -6.30    8.30
   5 -24   1    7.70    6.10
   6 -24   1  -23.50    9.10
  -6 -24  -1   -9.40   10.10
  -6 -24  -1  -12.00    7.70
  -6 -24  -1   -5.50    8.80
  -6 -25   1    7.70    8.20
   6 -25  -1    6.80   10.30
  -6 -25   1   14.20    9.60
  -6 -25   1    8.30   14.00
  -6 -25   1    4.00    9.10
  -5 -25   1   42.60   11.00
  -5 -25   1   36.10    9.30
  -5 -25   1   30.50    9.80
   5 -25  -1   29.80    9.90
  -5 -25   1   38.80    9.70
  -4 -25   1   72.89   12.40
   4 -25  -1  102.89   12.80
  -4 -25   1  101.99   11.50
  -4 -25   1   89.99   11.60
  -4 -25   1   85.99   11.60
   4 -25  -1  100.39   12.70
  -3 -25   1   40.40    9.30
  -3 -25   1   43.40    8.60
   3 -25  -1   53.49   11.00
  -3 -25   1   52.09   10.90
  -3 -25   1   53.09    9.70
   3 -25  -1   41.40    6.70
  -2 -25   1   -3.90    9.70
  -2 -25   1    3.40    7.00
   2 -25  -1   13.30    9.50
   2 -25  -1    1.90    5.60
  -2 -25   1   15.70    7.90
  -2 -25   1   19.80    7.60
   2 -25  -1    3.30    9.10
   1 -25  -1   39.50    6.70
  -1 -25   1   32.20    9.80
   1 -25  -1   44.10    9.10
  -1 -25   1   47.60    7.70
   1 -25  -1   29.80    9.60
  -1 -25   1   35.70    9.10
   0 -25  -1   10.50    8.00
   0 -25   1   16.60    6.60
   0 -25  -1    9.30    8.60
   0 -25  -1   11.30    5.90
   0 -25   1    9.50    9.20
   0 -25   1   22.00    8.20
   1 -25   1   51.29    9.70
   1 -25   1   49.50   10.20
   1 -25   1   24.80    7.30
  -1 -25  -1   50.59    9.50
  -1 -25  -1   34.70    7.60
  -1 -25  -1   40.40   10.30
  -2 -25  -1  133.79   14.30
   2 -25   1  156.38   15.30
   2 -25   1  153.98   13.70
  -2 -25  -1  125.79   14.90
   2 -25   1  127.49   14.10
  -2 -25  -1  149.99   14.70
  -3 -25  -1    9.90    9.40
   3 -25   1    2.50    8.10
   3 -25   1   -2.60    6.50
  -3 -25  -1   14.30    8.50
   3 -25   1   12.10   10.10
   4 -25   1   66.59   11.10
   4 -25   1   43.50   11.50
  -4 -25  -1   60.89   10.60
   4 -25   1   54.09    7.70
  -4 -25  -1   50.79   11.20
  -5 -25  -1   68.49   11.90
   5 -25   1   73.49   12.20
   5 -25   1   57.19    7.80
  -5 -25  -1   52.59   10.90
  -6 -25  -1    0.60   11.20
   6 -25   1   10.20   10.40
  -6 -25  -1   19.10    9.40
  -6 -26   1    7.30    9.80
  -6 -26   1   -7.00    9.00
  -6 -26   1    2.40    8.60
  -6 -26   1    3.10   10.90
   6 -26  -1   -0.80    9.20
   5 -26  -1   89.19   12.70
  -5 -26   1  100.39   12.60
  -5 -26   1   77.09   12.00
  -5 -26   1   83.89   12.00
  -5 -26   1   60.29   12.70
  -4 -26   1    4.40    8.70
  -4 -26   1   16.70    8.80
  -4 -26   1   22.50    8.50
   4 -26  -1   -7.00    8.40
  -4 -26   1   11.10   10.00
   4 -26  -1    9.40    9.80
   3 -26  -1  104.19   13.80
  -3 -26   1   99.39   12.40
  -3 -26   1  112.09   11.80
  -3 -26   1   94.59   13.70
   3 -26  -1  101.99    9.50
   3 -26  -1  110.59   12.90
   2 -26  -1   57.99   10.30
  -2 -26   1   47.80    8.80
  -2 -26   1   49.50    9.90
   2 -26  -1   50.79   11.00
   2 -26  -1   63.69    7.80
  -2 -26   1   55.29   11.60
   1 -26  -1   13.80    6.00
   1 -26  -1   10.00    9.40
  -1 -26   1   12.50    9.70
  -1 -26   1    7.90    7.90
  -1 -26   1   13.30    8.20
   1 -26  -1   11.30    8.20
   0 -26  -1    3.60    5.90
   0 -26  -1    1.90    9.10
   0 -26   1   10.40    9.70
   0 -26   1   12.00    8.40
   0 -26   1    8.70    6.50
   0 -26  -1  -11.40    7.40
  -1 -26  -1    4.10    8.20
   1 -26   1    2.20    6.50
  -1 -26  -1   10.10    9.20
  -1 -26  -1    6.30    6.80
   1 -26   1    4.80    8.10
   1 -26   1   -6.80    9.30
  -2 -26  -1    0.50   10.00
   2 -26   1    0.10    8.40
   2 -26   1    8.80   10.10
   2 -26   1   11.30    6.70
  -2 -26  -1   -3.70    8.00
  -2 -26  -1   15.10    7.40
  -3 -26  -1   29.10    9.60
  -3 -26  -1   17.10   10.10
   3 -26   1   21.90    7.10
   3 -26   1   25.20   10.80
   3 -26   1   21.70    9.40
   4 -26   1   19.40    9.30
  -4 -26  -1   13.70    9.00
  -4 -26  -1    7.10    9.80
   4 -26   1   -2.60    6.20
   4 -26   1   -0.90   10.40
   5 -26   1   24.40   10.40
   5 -26   1    4.60    6.00
  -5 -26  -1    9.00   10.90
  -5 -27   1    8.20   17.90
  -5 -27   1    2.00    9.20
   5 -27  -1    3.70    9.30
  -5 -27   1    5.90   12.10
  -4 -27   1    7.80   10.80
   4 -27  -1   17.90    9.30
   4 -27  -1    2.30   10.20
  -4 -27   1   18.00    9.30
  -4 -27   1    9.00    8.70
  -3 -27   1    7.30   10.80
   3 -27  -1   16.80    9.10
   3 -27  -1    5.00    5.90
   3 -27  -1   -6.50   10.10
  -3 -27   1   -5.10    7.40
  -3 -27   1    7.30    8.50
  -2 -27   1   41.90   11.20
   2 -27  -1   53.69    7.60
  -2 -27   1   54.69   10.30
   2 -27  -1   41.80   10.00
  -2 -27   1   45.40    8.60
   2 -27  -1   32.30   11.00
  -1 -27   1  140.19   14.40
   1 -27  -1  139.69   14.50
  -1 -27   1  125.69   14.70
  -1 -27   1  110.99   12.30
   1 -27  -1  152.98   12.80
   1 -27  -1  132.89   14.20
   0 -27  -1    3.50    9.60
   0 -27   1    8.60    8.50
   0 -27  -1    8.80    8.40
   0 -27   1   -0.70    9.60
   0 -27   1   -0.40    6.80
   0 -27  -1    8.70    6.30
   1 -27   1   56.09   10.50
   1 -27   1   57.39    8.80
  -1 -27  -1   47.90   10.30
   1 -27   1   52.19   11.50
  -1 -27  -1   50.99    9.00
  -1 -27  -1   45.50   11.20
   2 -27   1   76.49   13.40
  -2 -27  -1  108.49   13.00
  -2 -27  -1   96.99   14.10
   2 -27   1  106.09   12.80
   2 -27   1  109.69   10.80
  -2 -27  -1  100.09   11.40
  -3 -27  -1   27.10    9.80
   3 -27   1   16.90   11.10
  -3 -27  -1   12.20   11.10
   3 -27   1   15.00    7.40
   3 -27   1   26.10    9.80
  -3 -27  -1   20.30    8.70
  -4 -27  -1    3.70   10.50
   4 -27   1   -0.20    8.90
   4 -27   1   -5.80    6.30
   4 -27   1  -13.40   10.40
  -4 -27  -1    7.10    9.30
  -5 -27  -1   48.90   11.40
   5 -27   1   47.40    7.40
   4 -28  -1   25.90   10.30
   4 -28  -1    7.90   11.00
  -4 -28   1   46.70   21.40
  -4 -28   1   11.30    8.80
  -3 -28   1   40.60   12.20
   3 -28  -1   22.20    9.70
  -3 -28   1   38.30    9.20
   3 -28  -1   24.70   11.30
   3 -28  -1   52.39    7.20
  -3 -28   1   40.80   10.20
  -2 -28   1   23.70    8.10
  -2 -28   1   23.70    9.60
   2 -28  -1   26.10    9.60
   2 -28  -1   18.40   11.00
   2 -28  -1   42.40    7.20
  -2 -28   1   20.50   10.70
   1 -28  -1   48.40   10.50
  -1 -28   1   45.70   10.60
  -1 -28   1   43.30   11.40
   1 -28  -1   60.79   11.60
  -1 -28   1   46.90    8.80
   1 -28  -1   60.39    8.20
   0 -28  -1  109.89   11.20
   0 -28  -1  126.29   14.00
   0 -28   1  118.19   14.10
   0 -28   1  139.09   14.70
   0 -28  -1  124.49   14.40
  -1 -28  -1   15.10   10.10
   1 -28   1    9.80   10.60
  -1 -28  -1   12.50    7.10
   1 -28   1   18.30    7.60
  -1 -28  -1   31.90    9.80
   1 -28   1    9.30    9.10
   2 -28   1   -9.90   10.90
  -2 -28  -1    0.30    7.50
   2 -28   1    9.60    9.50
  -2 -28  -1   -1.60    9.00
   2 -28   1  -10.20    6.80
  -2 -28  -1   -4.00   10.80
  -3 -28  -1   -7.10    9.10
   3 -28   1   -7.50    8.80
   3 -28   1   -4.30    7.10
  -3 -28  -1    1.40   11.20
   3 -28   1    0.60   10.70
  -3 -28  -1   -4.70    8.00
   4 -28   1   52.29    8.00
  -4 -28  -1   53.49   10.80
  -4 -28  -1   54.29   11.20
   4 -28   1   47.80   11.40
  -3 -29   1   26.60    9.00
   3 -29  -1   20.70    6.60
   3 -29  -1   17.40    9.60
   3 -29  -1   23.30   11.80
  -2 -29   1   27.20    8.40
   2 -29  -1   25.10    7.30
   2 -29  -1   23.20   11.60
  -2 -29   1   19.40    9.90
   2 -29  -1   18.90    9.40
  -2 -29   1   43.60   11.80
   1 -29  -1   35.70    7.50
  -1 -29   1   23.50    8.00
   1 -29  -1   28.60   10.60
   1 -29  -1   21.50   10.00
  -1 -29   1   33.20   11.20
  -1 -29   1   20.10    9.60
   0 -29  -1    9.20    9.00
   0 -29   1   -2.00    7.40
   0 -29   1    8.30    9.10
   0 -29   1    6.50   10.70
   0 -29  -1   -5.00   10.40
   1 -29   1   62.99   12.70
   1 -29   1   66.69    9.60
   1 -29   1   50.49   11.30
  -1 -29  -1   47.20   11.90
  -1 -29  -1   69.99    9.60
  -1 -29  -1   64.69   11.80
   2 -29   1   78.29   12.50
   2 -29   1   81.79   14.20
   2 -29   1   82.79   10.10
  -2 -29  -1   74.19   13.50
  -2 -29  -1   79.29   10.90
  -2 -29  -1   81.39   12.30
  -3 -29  -1   21.20   11.40
   3 -29   1    4.00    7.70
   3 -29   1    9.90   10.00
  -3 -29  -1  -12.90   15.20
  -3 -29  -1    2.00    8.40
   2 -30  -1   75.99   11.90
  -2 -30   1   19.20   12.10
  -2 -30   1   65.39   13.50
  -2 -30   1   47.60    9.80
   2 -30  -1   62.99    8.70
   2 -30  -1   55.29   12.60
  -1 -30   1   58.79   10.00
   1 -30  -1   68.59   12.30
   1 -30  -1   62.99   12.90
  -1 -30   1   79.69   12.40
   1 -30  -1   84.49    9.50
  -1 -30   1   81.89   20.00
   0 -30  -1   10.40    9.90
   0 -30   1    4.90    7.80
   0 -30  -1   31.90   11.60
   0 -30   1   12.90    9.90
   0 -30  -1   16.50    7.20
   0 -30   1    4.70   11.40
  -1 -30  -1    7.60   11.10
   1 -30   1    6.80   10.00
   1 -30   1   -1.80    7.70
  -1 -30  -1    0.50    7.20
  -1 -30  -1    7.80    9.70
   2 -30   1    6.30   10.10
   2 -30   1   22.40   13.00
   2 -30   1   18.90    8.20
  -2 -30  -1   24.30    8.40
  -2 -30  -1   29.00   11.70
 -11   0   2   11.10   10.60
 -11   0   2   -3.00    5.70
  11   0  -2   -0.40    5.40
 -10   0   2   53.59    9.60
  10   0  -2   37.60    6.20
 -10   0   2   19.90   10.30
 -10   0   2   33.90    6.40
  -9   0   2   -8.40    7.70
   9   0  -2   -2.10    4.90
  -9   0   2   -4.50    4.70
  -9   0   2    2.60    7.20
  -8   0   2  379.16   28.30
  -8   0   2  407.76   27.40
  -8   0   2  407.36   25.80
  -7   0   2   -3.60    3.30
  -7   0   2   -1.50    5.10
  -7   0   2   -7.00    5.90
   7   0  -2    2.00    3.40
   6   0  -2   18.10    3.00
  -6   0   2    9.80    2.90
  -6   0   2    9.10    5.30
   5   0  -2   -0.90    2.00
  -5   0   2   -6.40    2.00
   4   0  -2    9.80    1.60
  -3   0   2   -0.30    2.00
  -2   0   2 2417.56  148.19
   2   0  -2 2549.54  148.19
  -2   0   2 2368.66  148.19
  -1   0   2    2.80    1.20
   1   0  -2    3.30    1.20
  -1   0   2    2.30    0.80
  -1   0   2    2.90    0.70
   1   0  -2    2.30    0.80
   1   0  -2    2.70    0.70
  -1   0  -2    0.00    1.50
  -1   0  -2    0.90    1.70
   1   0   2   -2.10    1.70
   1   0   2    0.80    1.60
   2   0   2 3131.69  202.18
   2   0   2 3533.75  202.18
   3   0   2    5.70    2.90
  -3   0  -2    5.60    2.60
  -3   0  -2    4.10    3.00
   3   0   2    2.70    3.40
  -4   0  -2 1763.62  104.99
  -4   0  -2 1673.83  104.89
   4   0   2 1544.35  104.89
   4   0   2 1898.61  105.79
  -5   0  -2   -2.80    4.60
  -5   0  -2   -1.20    3.90
   5   0   2   -1.00    4.00
   6   0   2   69.29    7.50
  -6   0  -2   52.89    7.00
  -6   0  -2   70.39    8.20
  -7   0  -2    0.80    5.50
   7   0   2  -11.30    5.50
  -8   0  -2   14.20   12.60
   8   0   2    0.90    6.40
  -8   0  -2    8.80    7.80
  -9   0  -2    2.70    7.90
  -9   0  -2    1.80   10.10
   9   0   2    7.00    7.20
  10   0   2   -9.00    7.90
 -10   0  -2   -0.60    8.80
 -10   0  -2  -21.40   15.60
  11  -1  -2    5.50    5.70
 -11  -1   2   -7.10   10.80
 -11  -1   2   -4.90    5.70
  11   1  -2    2.80    5.50
 -11   1   2    2.50   10.80
 -11   1   2    2.80    5.70
 -10  -1   2  117.69   11.40
 -10  -1   2  137.39   14.70
  10  -1  -2  111.99   11.10
 -10   1   2  123.19   12.30
 -10   1   2   89.59    9.50
 -10   1   2  102.39   13.80
  10   1  -2  111.49   10.90
  -9  -1   2    7.90    8.30
  -9  -1   2   -5.70    4.50
  -9  -1   2    3.90    8.50
   9   1  -2    4.30    4.80
  -9   1   2    0.20    7.00
  -9   1   2   -2.50    4.90
  -9   1   2    3.10    8.20
  -8  -1   2   29.60    4.90
  -8  -1   2   28.40    7.30
  -8  -1   2   43.30    8.50
  -8   1   2   17.40    6.80
  -8   1   2   30.90    5.30
  -8   1   2   34.40    8.40
   8   1  -2   32.00    6.10
  -7  -1   2  241.38   18.40
  -7  -1   2  226.48   15.90
  -7   1   2  256.67   16.10
   7   1  -2  225.88   16.10
  -7   1   2  250.37   17.40
   6  -1  -2    7.00    2.70
  -6  -1   2    8.20    2.90
  -6  -1   2    1.40    4.80
  -6   1   2    2.20    2.90
   6   1  -2    5.00    2.70
   5  -1  -2  471.25   26.20
  -5  -1   2  415.06   27.50
  -5  -1   2  390.96   26.10
  -5   1   2  447.86   26.20
   5   1  -2  390.26   26.10
  -4  -1   2    1.50    3.10
   4  -1  -2    5.20    1.50
  -3  -1   2  184.18   12.10
  -2  -1   2  550.64   32.70
   2  -1  -2  548.55   32.60
  -2  -1   2  529.05   32.80
  -2   1   2  529.25   32.60
   2   1  -2  511.05   32.70
   1  -1  -2 1312.07   83.19
  -1  -1   2 1401.06   83.09
  -1  -1   2 1320.57   83.29
  -1  -1   2 1429.76   83.19
   1  -1  -2 1365.36   83.19
   1   1  -2 1347.77   83.19
   1   1  -2 1408.76   83.19
  -1   1   2 1397.06   83.19
  -1   1   2 1362.36   83.19
   1   1  -2 1372.46   83.29
   0  -1   2  633.94   38.50
   0  -1   2  599.74   38.60
   0  -1  -2  659.33   38.60
   0   1   2  671.43   38.70
   0   1  -2  580.04   38.40
   0   1   2  656.03   38.60
   0   1  -2  627.94   38.60
  -1  -1  -2 3253.27  187.78
  -1  -1  -2 3091.29  187.78
   1  -1   2 2888.21  187.78
   1  -1   2 2928.01  187.68
  -1   1  -2 3260.57  187.78
  -1   1  -2 3044.40  187.68
   1   1   2 3466.95  187.88
   1   1   2 2852.71  187.78
  -2  -1  -2 6153.78  369.86
  -2  -1  -2 6153.68  369.86
   2  -1   2 5863.41  369.76
  -2   1  -2 5940.81  369.76
   2   1   2 6188.58  369.86
   2   1   2 6487.75  369.86
  -2   1  -2 5961.70  369.76
   3  -1   2  272.37   17.60
  -3  -1  -2  259.57   17.60
   3  -1   2  247.38   17.50
   3   1   2  297.17   17.60
  -3   1  -2  279.27   17.50
   3   1   2  247.58   17.70
   4  -1   2   39.10    4.90
  -4  -1  -2   32.90    5.10
   4  -1   2   31.80    6.30
  -4  -1  -2   26.00    4.50
  -4   1  -2   40.60    5.10
   4   1   2   39.10    5.00
  -4   1  -2   37.90    4.80
   5  -1   2  728.13   48.50
  -5  -1  -2  773.62   48.70
  -5  -1  -2  807.62   48.50
   5   1   2  799.12   48.60
  -5   1  -2  826.12   48.60
  -5   1  -2  722.13   48.40
  -6  -1  -2    5.90    4.80
   6  -1   2    4.10    4.90
  -6  -1  -2    0.10    5.40
  -6   1  -2    2.30    4.50
  -6   1  -2   -0.50    5.40
   6   1   2    2.20    4.90
  -7  -1  -2    9.50    7.40
   7  -1   2    3.30    6.00
  -7  -1  -2   19.70    6.30
  -7   1  -2   19.60    7.20
  -7   1  -2    9.30    6.10
   7   1   2   13.10    6.40
  -8  -1  -2   62.29   11.50
   8  -1   2   76.09    9.40
  -8  -1  -2   78.69   14.80
  -8   1  -2   79.79   15.50
   8   1   2   72.79    9.40
  -8   1  -2   77.89   10.20
  -9  -1  -2   12.40    9.80
   9  -1   2   38.30    8.20
  -9  -1  -2   17.50    8.30
  -9   1  -2   27.00    8.50
   9   1   2   27.90    8.40
 -10  -1  -2   -5.30    8.70
  10  -1   2    7.10    8.00
 -10   1  -2  -11.10    8.40
  10   1   2  -14.40    8.30
 -11  -2   2   -4.00    5.70
  11  -2  -2   -1.70    5.80
 -11  -2   2    0.10   10.80
  11   2  -2   -4.80    5.30
 -11   2   2   -3.70   10.70
 -11   2   2   -1.90    5.80
 -10  -2   2    1.60    5.50
 -10  -2   2  -12.40    9.30
  10  -2  -2   -4.20    5.40
  10   2  -2    1.70    5.10
 -10   2   2   -5.50    5.50
 -10   2   2   -7.20    7.80
 -10   2   2   -5.90    9.00
  -9  -2   2  114.39   11.60
  -9  -2   2   90.89    8.50
  -9  -2   2   87.69   12.00
  -9   2   2   86.79    8.60
  -9   2   2   92.89   10.50
   9   2  -2  102.59    8.80
  -9   2   2  103.39   12.40
  -8  -2   2   -3.00    7.10
  -8  -2   2    2.30    4.10
  -8  -2   2   -2.80    6.80
   8   2  -2   -0.80    6.30
  -8   2   2    1.60    6.00
  -8   2   2    2.50    4.60
  -7  -2   2   68.99    7.40
  -7  -2   2   81.09    9.50
   7   2  -2   83.19    7.70
  -7   2   2   79.59    7.90
  -7   2   2   95.39    8.30
  -6  -2   2  204.08   15.00
  -6  -2   2  189.98   12.60
  -6   2   2  175.78   13.70
   6   2  -2  182.88   12.60
  -6   2   2  198.08   12.80
  -5  -2   2 4413.16  261.27
   5  -2  -2 4075.79  261.37
  -5  -2   2 4419.66  262.27
  -5   2   2 4394.26  261.27
   5   2  -2 4276.67  261.27
  -4  -2   2  114.09    8.20
   4  -2  -2   95.79    6.50
   4   2  -2   92.19    6.50
  -4   2   2   92.29    6.70
  -3  -2   2  932.51   58.19
   3  -2  -2  959.40   57.69
  -3   2   2  951.20   57.69
  -3   2   2  955.10   57.79
  -2  -2   2 1564.64   98.99
  -2  -2   2 1598.64   98.99
  -2  -2   2 1567.14   98.69
   2  -2  -2 1612.94   98.69
   2  -2  -2 1701.73   98.79
   2   2  -2 1684.83   98.69
   2   2  -2 1600.94   98.99
  -2   2   2 1703.03   98.79
   1  -2  -2 1582.74   97.49
  -1  -2   2 1662.63   97.59
  -1  -2   2 1582.54   97.59
   1  -2  -2 1428.66   97.49
  -1  -2   2 1606.74   97.69
   1   2  -2 1695.83   97.59
   1   2  -2 1679.53   97.59
  -1   2   2 1627.94   97.49
   1   2  -2 1609.74   97.69
  -1   2   2 1612.44   97.59
   0  -2   2  397.86   22.20
   0  -2  -2  343.77   22.10
   0  -2  -2  379.96   22.10
   0  -2   2  358.46   22.00
   0  -2  -2  339.87   21.90
   0   2   2  328.57   22.10
   0   2   2  333.07   22.10
   0   2  -2  401.66   22.20
   0   2  -2  335.17   22.10
   0   2  -2  366.66   22.00
   1  -2   2  113.99    8.00
  -1  -2  -2  120.99    8.10
  -1  -2  -2  116.39    8.00
   1  -2   2  118.29    8.10
  -1   2  -2  106.19    8.00
  -1   2  -2  112.89    7.90
   1   2   2  119.29    8.20
   1   2   2  135.09    8.20
   2  -2   2   57.69    5.20
   2  -2   2   68.69    5.40
  -2  -2  -2   54.89    4.90
  -2  -2  -2   52.19    4.90
   2   2   2   53.09    5.10
  -2   2  -2   55.79    5.10
  -2   2  -2   48.10    5.00
   2   2   2   49.99    5.10
   3  -2   2    9.30    3.60
   3  -2   2    7.20    2.90
  -3  -2  -2   14.00    3.00
  -3  -2  -2   13.80    3.50
   3   2   2    7.30    3.50
  -3   2  -2   12.30    3.20
   3   2   2    6.40    3.00
  -3   2  -2   11.00    2.90
  -4  -2  -2  138.69   10.20
   4  -2   2  122.69   10.80
   4  -2   2  117.29   10.20
  -4  -2  -2  152.88   11.00
  -4   2  -2  133.99   10.10
   4   2   2  147.29   10.50
  -4   2  -2  116.29   10.20
   5  -2   2  689.93   44.30
  -5  -2  -2  680.63   44.10
  -5  -2  -2  689.63   44.40
   5  -2   2  720.13   44.40
   5   2   2  707.03   44.20
  -5   2  -2  741.73   44.20
  -5   2  -2  690.43   44.10
  -6  -2  -2  157.98   12.80
   6  -2   2  143.89   13.10
  -6  -2  -2  152.88   13.60
  -6   2  -2  143.29   12.70
   6   2   2  152.08   13.00
  -6   2  -2  158.28   13.20
  -7  -2  -2  910.01   54.89
   7  -2   2  812.82   54.69
  -7  -2  -2  831.52   55.99
  -7  -2  -2  884.61   55.09
  -7   2  -2  880.11   54.79
  -7   2  -2  843.02   54.79
   7   2   2  908.81   54.89
  -8  -2  -2   20.40    8.50
  -8  -2  -2   41.20   13.40
   8  -2   2   11.90    6.80
  -8   2  -2   25.60    8.10
   8   2   2   29.60    7.30
  -8   2  -2   14.50    8.30
  -9  -2  -2   74.19   10.20
  -9  -2  -2   71.19   12.70
   9  -2   2   73.19   10.10
   9   2   2   82.49   10.60
  -9   2  -2   83.59   11.00
 -10  -2  -2   -3.50    8.60
  10  -2   2   -0.40    8.10
 -10   2  -2    2.90    8.80
  10   2   2  -14.60    8.10
  11  -3  -2   -2.00    5.50
 -11  -3   2    3.70    5.90
 -11  -3   2    7.10   10.70
  11   3  -2    5.50    5.60
 -11   3   2   20.70    9.00
 -11   3   2    0.30    6.10
 -11   3   2   -1.80   10.10
 -10  -3   2  -10.30    5.20
 -10  -3   2  -12.10    9.50
  10   3  -2    5.50    5.30
 -10   3   2   -5.40    5.70
 -10   3   2   -9.70    9.50
  -9  -3   2   14.40    8.80
  -9  -3   2   27.60    8.50
  -9  -3   2   23.50    5.30
   9   3  -2   21.30    6.20
  -9   3   2   27.90    7.20
  -9   3   2   20.10    5.70
  -8  -3   2  104.29   11.40
  -8  -3   2  107.49   10.70
  -8  -3   2   85.19    8.00
  -8   3   2   92.69    8.30
  -8   3   2   97.99    9.60
  -7  -3   2   85.49    9.60
  -7  -3   2   72.49    7.50
  -7   3   2   95.29    8.20
  -7   3   2   78.69    8.00
  -6  -3   2  182.78   13.80
  -6  -3   2  175.78   11.40
  -6   3   2  160.68   11.60
  -6   3   2  153.58   12.20
   6   3  -2  162.98   12.10
  -5  -3   2    3.10    2.20
  -5  -3   2   -1.60    4.20
  -5   3   2   -2.20    2.70
   5   3  -2    1.00    2.20
  -4  -3   2  745.93   45.20
  -4  -3   2  754.82   46.00
   4   3  -2  718.73   45.20
  -4   3   2  748.23   45.30
  -3  -3   2 7241.08  423.96
  -3  -3   2 6985.30  424.46
  -3  -3   2 7025.60  423.96
   3   3  -2 6974.90  424.46
  -3   3   2 7072.69  424.06
  -3   3   2 6762.32  424.06
  -2  -3   2 1973.10  117.19
   2  -3  -2 1880.61  116.99
  -2  -3   2 1972.50  116.99
  -2  -3   2 1942.31  117.19
   2  -3  -2 1938.01  116.89
   2   3  -2 1853.21  117.19
  -2   3   2 1900.01  116.79
   2   3  -2 1981.00  116.99
  -1  -3   2 8052.49  498.95
  -1  -3   2 8326.27  499.05
   1  -3  -2 8132.99  498.85
   1   3  -2 8065.29  498.95
   1   3  -2 8318.07  498.95
   1   3  -2 8593.04  498.95
   0  -3   2    2.70    1.60
   0  -3  -2    6.20    1.60
   0  -3   2    3.60    1.60
   0  -3  -2    9.80    1.70
   0  -3   2    6.40    1.60
   0   3   2    6.60    1.70
   0   3   2    4.10    1.50
   0   3  -2    2.60    1.40
   0   3  -2    4.20    1.40
   0   3   2    5.50    1.20
   0   3  -2    4.50    1.50
   1  -3   2   77.09    5.90
  -1  -3  -2   65.99    6.00
  -1  -3  -2   85.99    5.90
  -1  -3  -2   67.49    5.90
   1  -3   2   82.69    6.10
   1   3   2   87.49    6.40
  -1   3  -2   86.09    5.90
   1   3   2   66.49    6.10
  -1   3  -2   88.59    5.80
  -1   3  -2   95.99    6.00
  -2  -3  -2  970.50   58.29
   2  -3   2  921.01   58.09
  -2  -3  -2  933.61   58.19
   2  -3   2 1019.80   58.29
  -2   3  -2  975.30   58.19
   2   3   2  876.21   58.19
  -2   3  -2  951.80   57.99
   3  -3   2  435.16   28.00
  -3  -3  -2  479.65   28.80
   3  -3   2  500.35   28.10
  -3  -3  -2  439.86   28.30
  -3  -3  -2  416.66   27.80
   3   3   2  406.26   28.00
  -3   3  -2  432.36   27.70
  -3   3  -2  439.76   27.90
  -4  -3  -2  435.26   27.60
  -4  -3  -2  433.26   28.20
   4  -3   2  448.36   27.80
  -4  -3  -2  387.96   27.80
  -4   3  -2  432.56   27.40
  -4   3  -2  456.05   27.60
   4   3   2  426.56   27.70
  -5  -3  -2 1491.25   91.89
  -5  -3  -2 1619.94   91.69
  -5  -3  -2 1541.15   91.39
   5  -3   2 1324.57   91.29
   5  -3   2 1396.36   91.39
  -5   3  -2 1464.45   91.29
   5   3   2 1545.05   91.49
  -5   3  -2 1516.45   91.19
  -6  -3  -2  185.78   15.20
  -6  -3  -2  169.88   16.90
  -6  -3  -2  213.98   16.20
   6  -3   2  197.98   15.50
  -6   3  -2  182.88   15.30
  -6   3  -2  218.78   15.30
   6   3   2  210.38   15.60
   7  -3   2   57.89    8.20
  -7  -3  -2   60.79    8.90
  -7  -3  -2   55.49    7.70
  -7  -3  -2   57.79    9.40
  -7   3  -2   37.90    8.00
  -7   3  -2   62.19    8.30
   7   3   2   42.70    7.40
  -8  -3  -2   28.70   13.50
  -8  -3  -2   15.90    8.90
  -8   3  -2   11.50    6.90
  -8   3  -2    6.20    7.50
   8   3   2    2.90    7.00
  -9  -3  -2   19.80   10.40
   9  -3   2   25.10    8.20
  -9  -3  -2   43.30    8.80
   9   3   2   30.20    8.50
  -9   3  -2   44.20    9.00
  10  -3   2   10.30    8.30
 -10  -3  -2   -8.10    8.30
  10   3   2    5.60    8.50
 -10   3  -2   -6.00    8.80
 -11  -4   2   -5.50    5.70
  11  -4  -2   -4.30    5.20
 -11  -4   2    4.50   10.40
 -11   4   2    3.50   11.00
 -11   4   2   -6.50    6.40
  11   4  -2    5.20    5.60
 -11   4   2    7.70    8.40
 -10  -4   2   29.30    6.20
 -10  -4   2   36.40   10.70
 -10   4   2   20.60    6.50
  10   4  -2   38.20    6.10
 -10   4   2   25.70    8.30
  -9  -4   2   34.30    6.10
  -9  -4   2   64.79    9.70
  -9  -4   2   62.59   10.60
  -9   4   2   57.99    8.10
  -9   4   2   45.20    6.70
  -8  -4   2  180.78   16.40
  -8  -4   2  170.78   12.90
  -8   4   2  173.38   14.30
  -7  -4   2   76.69    7.30
  -7  -4   2   63.19    9.10
  -7   4   2   83.89   11.10
  -6  -4   2  349.17   23.10
  -6  -4   2  341.27   21.20
  -6   4   2  319.67   21.60
  -6   4   2  320.87   23.00
  -5  -4   2  887.01   52.99
  -5  -4   2  884.11   54.09
  -5   4   2  857.81   53.99
  -5   4   2  839.82   53.19
  -4  -4   2 2733.13  166.08
  -4  -4   2 2734.23  165.48
  -4   4   2 2723.73  165.68
  -3  -4   2 1995.80  122.69
  -3  -4   2 2051.39  122.29
  -3  -4   2 1982.30  122.19
   3   4  -2 1987.70  122.69
  -3   4   2 2062.89  122.29
   2  -4  -2 3800.72  219.48
  -2  -4   2 3697.43  219.68
   2  -4  -2 3670.83  219.48
  -2  -4   2 3564.84  219.38
  -2  -4   2 3548.24  219.58
   2   4  -2 3543.75  219.68
   2   4  -2 3588.84  219.38
  -2   4   2 3577.34  219.38
  -1  -4   2  171.18   10.80
  -1  -4   2  170.38   10.80
  -1  -4   2  176.18   10.90
   1  -4  -2  167.08   10.40
   1  -4  -2  143.59   10.70
   1  -4  -2  159.48   10.40
   1   4  -2  178.88   10.80
  -1   4   2  176.18   10.70
  -1   4   2  160.98   10.50
   1   4  -2  196.48   11.00
  -1   4   2  151.08   10.50
   0  -4   2   34.60    3.40
   0  -4  -2   25.50    2.80
   0  -4  -2   35.80    3.30
   0  -4   2   39.80    3.60
   0  -4   2   36.80    3.20
   0  -4  -2   31.30    3.00
   0   4  -2   28.60    3.10
   0   4   2   42.20    3.60
   0   4  -2   33.50    3.30
   0   4   2   37.30    3.00
   0   4   2   36.20    3.50
   0   4  -2   27.50    3.00
  -1  -4  -2    7.20    1.90
  -1  -4  -2   -0.30    1.70
   1  -4   2    0.00    1.90
  -1  -4  -2    1.90    2.10
   1  -4   2   -1.80    1.90
   1  -4   2    0.30    1.90
  -1   4  -2    4.70    2.00
   1   4   2    9.90    2.60
   1   4   2    7.20    2.20
   1   4   2   12.60    2.10
  -1   4  -2    4.40    2.00
  -1   4  -2    4.60    1.70
   2  -4   2 1299.97   78.49
  -2  -4  -2 1348.57   78.69
   2  -4   2 1300.47   78.69
  -2  -4  -2 1259.47   78.69
  -2  -4  -2 1269.37   78.59
  -2   4  -2 1199.38   78.29
  -2   4  -2 1335.47   78.49
   2   4   2 1297.37   78.59
  -2   4  -2 1268.97   78.59
  -3  -4  -2   64.79    5.90
  -3  -4  -2   53.39    6.00
   3  -4   2   64.79    5.80
  -3  -4  -2   56.09    6.00
   3  -4   2   70.09    6.00
  -3   4  -2   54.79    5.40
  -3   4  -2   53.39    5.30
   3   4   2   55.59    5.60
  -4  -4  -2  131.29   10.60
  -4  -4  -2  150.38   11.30
   4  -4   2  159.78   11.10
   4  -4   2  128.49   11.00
  -4  -4  -2  130.59   11.10
  -4   4  -2  148.29   10.90
   4   4   2  122.79   10.80
  -4   4  -2  139.29   10.80
  -5  -4  -2 1215.38   75.19
   5  -4   2 1135.39   74.59
  -5  -4  -2 1338.47   74.69
   5  -4   2 1176.78   74.69
  -5  -4  -2 1147.09   74.79
  -5   4  -2 1161.68   74.59
  -5   4  -2 1216.98   74.39
   5   4   2 1279.07   74.69
  -6  -4  -2  427.96   30.90
  -6  -4  -2  511.05   30.60
  -6  -4  -2  483.55   29.90
   6  -4   2  399.16   29.80
   6   4   2  428.96   29.90
  -6   4  -2  480.05   29.70
  -6   4  -2  447.66   29.90
  -7  -4  -2  455.55   30.60
  -7  -4  -2  485.45   31.60
  -7  -4  -2  428.86   31.80
   7  -4   2  434.36   30.80
  -7   4  -2  438.16   35.30
   7   4   2  470.25   30.80
  -7   4  -2  474.25   30.30
  -8  -4  -2    5.30    7.90
   8  -4   2    9.40    7.90
  -8  -4  -2   16.50    9.20
  -8   4  -2   -0.80    7.00
   8   4   2   16.30    7.40
  -8   4  -2   18.50    7.40
  -9  -4  -2   -3.40    9.70
   9  -4   2   12.40    7.50
  -9  -4  -2    0.80    7.70
   9   4   2    2.80    7.80
  -9   4  -2   -7.80    8.00
 -10  -4  -2   -5.70   14.50
  10  -4   2    7.40    8.30
 -10  -4  -2    2.50    8.50
  10   4   2   -5.60    8.40
 -10   4  -2   -1.60    8.90
 -11  -5   2   -3.30   11.60
 -11  -5   2    9.70    5.90
  11  -5  -2    2.00    7.40
 -11   5   2   13.40   10.90
 -11   5   2   -9.80    6.40
 -11   5   2   30.10    8.50
  11   5  -2    0.70    4.90
 -10  -5   2   71.59    8.10
 -10  -5   2   74.39   12.60
 -10   5   2  105.19   10.10
  10   5  -2   84.99    8.50
 -10   5   2   66.99    8.60
   9  -5  -2   31.70    5.50
  -9  -5   2   39.00    5.70
  -9  -5   2   21.00    9.40
  -9   5   2   43.20    7.40
   8  -5  -2   22.30    4.70
  -8  -5   2   12.40    7.80
  -8  -5   2   17.40    4.60
  -8   5   2   10.30    5.20
  -8   5   2   21.90    5.90
  -7  -5   2    2.50    6.30
  -7  -5   2    1.90    3.50
   7  -5  -2    8.80    3.60
  -7   5   2   -1.10    4.40
  -7   5   2   -1.30    4.10
   6  -5  -2  125.89    9.40
  -6  -5   2  123.89    9.60
  -6  -5   2  129.59   11.80
  -6   5   2  120.39    9.70
  -6   5   2  122.99    9.90
  -5  -5   2    9.70    4.50
   5  -5  -2   13.00    3.00
  -5   5   2   15.00    3.40
  -5   5   2   13.60    3.10
  -4  -5   2   38.30    5.00
  -4  -5   2   30.30    3.90
   4  -5  -2   37.10    3.90
   4   5  -2   35.20    4.80
  -4   5   2   42.00    3.50
  -4   5   2   46.10    4.00
  -3  -5   2  771.32   47.60
   3  -5  -2  788.72   47.70
  -3  -5   2  756.32   48.00
  -3  -5   2  780.82   47.60
   3   5  -2  754.82   48.00
  -3   5   2  802.02   47.80
  -3   5   2  795.12   47.70
   2  -5  -2  173.48   11.20
  -2  -5   2  161.08   11.40
  -2  -5   2  169.58   11.50
   2  -5  -2  184.98   11.20
  -2  -5   2  172.48   11.20
  -2   5   2  165.98   11.10
   2   5  -2  167.28   11.50
   2   5  -2  185.48   11.20
  -1  -5   2   78.69    5.80
  -1  -5   2   82.19    5.70
   1  -5  -2   64.29    5.20
  -1  -5   2   71.39    5.70
   1  -5  -2   69.79    5.40
   1  -5  -2   66.99    5.10
   1   5  -2   77.89    5.70
   1   5  -2   89.19    5.70
  -1   5   2   76.09    5.20
  -1   5   2   90.99    5.70
  -1   5   2   66.89    5.20
   1   5  -2   83.09    5.80
   0  -5  -2 1644.44  100.49
   0  -5  -2 1749.03  100.69
   0  -5   2 1658.13  100.59
   0  -5  -2 1557.44  100.39
   0  -5   2 1544.75  100.59
   0   5  -2 1528.35  100.59
   0   5   2 1833.02  100.49
   0   5  -2 1781.92  100.59
   0   5   2 1573.94  100.49
   0   5  -2 1675.73  100.59
  -1  -5  -2 5089.09  281.87
   1  -5   2 4526.85  281.57
  -1  -5  -2 4360.16  281.67
   1  -5   2 4680.63  281.87
   1  -5   2 4339.37  281.67
  -1  -5  -2 4278.27  281.67
  -1   5  -2 4383.26  281.57
  -1   5  -2 4828.72  281.87
  -1   5  -2 5176.48  281.67
   1   5   2 4847.21  281.67
   2  -5   2 3824.92  252.47
  -2  -5  -2 4487.55  252.87
  -2  -5  -2 4343.27  252.77
  -2  -5  -2 4307.67  252.77
   2   5   2 3928.81  252.77
  -2   5  -2 4472.55  252.67
  -2   5  -2 3857.21  252.67
  -2   5  -2 4122.99  252.47
  -3  -5  -2  726.73   42.30
   3  -5   2  700.33   42.40
  -3  -5  -2  633.34   42.40
   3  -5   2  682.13   42.20
  -3  -5  -2  618.84   42.30
  -3   5  -2  680.93   41.90
  -3   5  -2  683.73   42.20
   3   5   2  706.43   42.40
  -3   5  -2  686.63   42.30
  -4  -5  -2  289.47   20.50
  -4  -5  -2  322.47   20.70
   4  -5   2  306.37   20.30
   4  -5   2  271.47   20.30
  -4  -5  -2  294.77   20.00
   4   5   2  320.87   20.40
  -4   5  -2  308.37   20.20
  -4   5  -2  327.17   22.60
  -5  -5  -2   13.80    5.70
   5  -5   2    3.50    5.00
  -5  -5  -2    9.90    5.60
   5  -5   2    9.10    4.70
  -5  -5  -2   21.10    4.80
  -5   5  -2   10.40    4.70
  -5   5  -2    5.70    4.60
   5   5   2    8.70    4.90
   6  -5   2   46.50    7.00
   6  -5   2   44.10    6.80
  -6  -5  -2   43.30    6.60
  -6  -5  -2   38.60    7.70
  -6  -5  -2   41.70    7.80
   6   5   2   37.30    6.90
  -6   5  -2   43.80    6.90
  -6   5  -2   41.90    6.50
  -7  -5  -2    8.30    7.80
  -7  -5  -2    8.90    7.70
  -7  -5  -2   18.30    6.20
   7  -5   2    5.30    6.20
   7   5   2    6.10    6.30
  -7   5  -2   14.20    6.50
  -7   5  -2   10.40    6.70
  -8  -5  -2    6.40    8.60
  -8  -5  -2   -1.40    6.80
   8  -5   2    6.80    7.10
  -8   5  -2    1.10    7.30
  -8   5  -2    6.40    7.20
   8   5   2   10.80   13.70
   9  -5   2   -5.70    7.10
  -9  -5  -2   -6.10    9.70
  -9  -5  -2    1.00    8.10
  -9   5  -2    1.70    7.90
   9   5   2    2.90    7.90
  10  -5   2    3.40    8.00
 -10  -5  -2   -4.30   11.40
 -10  -5  -2    3.20    9.10
 -10   5  -2   -4.30    9.10
  10   5   2    3.20    8.30
 -11  -6   2    3.20    5.90
 -11   6   2    3.00    6.50
  11   6  -2   -7.90    3.90
 -10  -6   2   11.40    5.60
 -10  -6   2   27.20   10.80
  10  -6  -2   10.40    5.00
 -10   6   2   36.40    7.60
 -10   6   2    1.90    6.80
  -9  -6   2   50.19   10.80
  -9  -6   2   60.69    7.30
   9  -6  -2   79.89    7.60
  -9   6   2   82.29    8.50
  -9   6   2   56.79    7.90
   8  -6  -2   65.99    6.70
  -8  -6   2   57.79    9.80
  -8  -6   2   55.69    7.20
  -8   6   2   66.59    7.30
  -8   6   2   57.59    7.10
  -7  -6   2   86.29   10.00
   7  -6  -2   85.09    8.20
  -7   6   2   82.89    8.50
  -7   6   2   82.89    7.90
  -6  -6   2  152.18   12.40
   6  -6  -2  135.19   10.50
  -6  -6   2  152.18   10.40
  -6   6   2  134.89   10.30
  -6   6   2  148.99   11.00
   6   6  -2  127.99   10.10
  -5  -6   2  620.64   39.00
   5  -6  -2  640.54   39.20
  -5  -6   2  637.64   40.10
   5   6  -2  630.54   39.00
  -5   6   2  629.84   39.20
  -5   6   2  633.54   38.80
  -4  -6   2  667.63   42.30
  -4  -6   2  668.23   41.60
  -4  -6   2  679.93   41.60
   4  -6  -2  631.34   41.70
  -4   6   2  749.73   41.80
   4   6  -2  642.74   41.50
   4   6  -2  669.13   42.30
  -4   6   2  705.33   42.00
   3  -6  -2  362.76   22.60
  -3  -6   2  346.37   22.90
  -3  -6   2  348.57   22.40
  -3  -6   2  347.77   22.40
  -3   6   2  352.76   22.50
  -3   6   2  406.06   22.60
   3   6  -2  349.37   22.90
  -2  -6   2 3079.39  194.18
  -2  -6   2 3152.68  194.08
   2  -6  -2 3232.48  194.08
   2  -6  -2 3112.69  193.98
   2  -6  -2 3270.37  194.08
  -2  -6   2 3246.58  194.28
   2   6  -2 3241.08  194.28
   2   6  -2 3241.28  194.08
  -2   6   2 3236.78  193.98
   1  -6  -2 1600.94   96.09
  -1  -6   2 1551.54   96.29
   1  -6  -2 1599.44   95.99
  -1  -6   2 1492.75   96.29
  -1  -6   2 1465.55   96.29
   1  -6  -2 1726.53   96.39
   1   6  -2 1602.74   96.29
   1   6  -2 1601.74   96.39
  -1   6   2 1587.24   96.19
   1   6  -2 1600.44   96.39
   0  -6  -2   21.60    2.70
   0  -6  -2   26.50    2.60
   0  -6   2   18.70    2.80
   0  -6   2   11.80    2.70
   0  -6  -2   22.60    2.80
   0  -6   2   17.70    2.90
   0   6   2   17.60    2.60
   0   6   2   17.60    2.50
   0   6  -2   18.00    2.60
   0   6  -2   19.00    2.80
   0   6  -2   14.40    2.70
  -1  -6  -2  187.68   13.40
   1  -6   2  190.18   13.40
  -1  -6  -2  214.28   13.40
   1  -6   2  193.68   13.10
  -1  -6  -2  225.48   13.20
   1   6   2  229.88   13.20
  -1   6  -2  198.28   13.20
  -1   6  -2  181.78   13.00
  -2  -6  -2 1360.26   85.09
  -2  -6  -2 1256.77   85.09
   2   6   2 1433.36   85.09
  -2   6  -2 1392.96   84.99
  -2   6  -2 1422.16   84.69
   2   6   2 1485.25   85.19
  -3  -6  -2  257.37   18.20
  -3  -6  -2  318.57   18.30
   3  -6   2  267.47   17.80
   3  -6   2  226.98   18.00
  -3   6  -2  280.77   17.90
  -3   6  -2  251.77   17.40
   3   6   2  322.97   18.20
  -3   6  -2  242.78   17.90
   4  -6   2  294.57   20.20
  -4  -6  -2  277.17   20.00
   4  -6   2  343.57   20.60
  -4  -6  -2  296.37   20.60
  -4  -6  -2  296.97   20.70
   4   6   2  275.87   20.30
  -4   6  -2  302.87   20.30
  -4   6  -2  335.17   20.40
   5  -6   2  101.99   10.60
  -5  -6  -2  114.89   11.30
  -5  -6  -2  107.39   10.10
   5  -6   2  107.39   10.50
  -5  -6  -2  109.89   11.00
   5   6   2  112.39   10.70
  -5   6  -2   99.19    9.50
  -5   6  -2  114.39   10.60
  -6  -6  -2  150.88   14.80
  -6  -6  -2  141.89   12.20
   6  -6   2  120.69   12.50
  -6  -6  -2  109.29   12.20
   6  -6   2  131.29   12.80
   6   6   2  145.29   12.80
  -6   6  -2  142.29   12.10
  -6   6  -2  151.08   14.60
  -7  -6  -2   14.90    8.20
  -7  -6  -2   12.00   14.80
  -7   6  -2   16.30    6.50
  -7   6  -2   17.90    6.90
   7   6   2   16.80    6.60
   8  -6   2   47.80    8.90
  -8  -6  -2   81.89   11.60
  -8  -6  -2   55.39    8.90
  -8   6  -2   77.19   10.20
  -8   6  -2   58.99    9.50
   8   6   2   58.49   10.60
  -9  -6  -2    9.40    7.80
  -9  -6  -2   -2.20   10.00
   9  -6   2    7.40    7.90
  -9   6  -2    4.80    8.40
   9   6   2   -1.10    8.00
  -9   6  -2    2.90    8.40
 -10  -6  -2   -2.50   11.00
 -10  -6  -2   -0.70    9.10
  10  -6   2  -15.90    7.50
 -10   6  -2    3.00    9.30
  10   6   2    5.00    8.50
 -11  -7   2   18.30   13.00
 -11  -7   2   -0.30    5.90
 -11   7   2   23.90    7.50
  11   7  -2    4.80    2.80
 -11   7   2   -1.00    6.70
  10  -7  -2   -0.80    5.30
 -10  -7   2   14.70   10.70
 -10  -7   2   -5.40    5.40
 -10   7   2   10.30    6.80
 -10   7   2   -4.50   10.60
   9  -7  -2   17.80    5.50
  -9  -7   2    4.70    8.90
  -9  -7   2   16.40    5.20
  -9   7   2   14.70    6.10
  -9   7   2   12.00    5.90
   9   7  -2    5.70    3.00
  -8  -7   2   20.10    8.50
   8  -7  -2    8.20    4.60
  -8  -7   2    7.40    5.50
  -8   7   2    6.10    5.50
   8   7  -2    9.70    4.60
  -7  -7   2  253.97   16.80
  -7  -7   2  249.97   19.30
   7  -7  -2  229.58   16.90
   7   7  -2  230.68   16.70
  -7   7   2  259.07   16.60
  -7   7   2  249.28   17.40
   6  -7  -2  138.49    9.50
  -6  -7   2  117.09   11.20
  -6  -7   2  105.09    9.00
  -6   7   2  114.59    9.80
  -6   7   2  108.79    8.60
   6   7  -2   98.29    9.00
  -5  -7   2   97.29    9.60
   5  -7  -2   84.89    8.00
  -5  -7   2   91.79    7.70
   5   7  -2   91.09    9.20
  -5   7   2   92.89    8.70
   5   7  -2  101.89    7.80
  -5   7   2  100.69    8.30
  -4  -7   2  251.57   17.40
  -4  -7   2  260.47   16.70
   4  -7  -2  257.47   16.90
  -4  -7   2  250.27   16.60
   4   7  -2  252.67   17.30
  -4   7   2  261.27   16.90
  -4   7   2  264.67   17.00
  -3  -7   2   51.89    4.70
   3  -7  -2   60.19    5.40
  -3  -7   2   45.40    5.10
  -3  -7   2   53.19    4.70
   3   7  -2   53.79    5.50
  -3   7   2   46.50    4.90
  -3   7   2   60.79    5.10
   2  -7  -2 2606.54  178.18
  -2  -7   2 2969.30  178.38
  -2  -7   2 3040.00  178.38
  -2  -7   2 3044.70  178.18
   2  -7  -2 2894.71  178.08
   2  -7  -2 2744.83  178.18
  -2   7   2 3078.49  178.18
   2   7  -2 2998.20  178.28
   2   7  -2 3065.09  178.48
   1  -7  -2   81.49    5.90
  -1  -7   2   83.29    6.60
   1  -7  -2   79.79    6.30
  -1  -7   2   84.59    6.50
   1  -7  -2   91.69    6.10
  -1  -7   2   83.39    6.50
   1   7  -2   80.99    6.50
  -1   7   2   79.79    6.40
   1   7  -2   88.89    6.50
   1   7  -2   75.99    6.40
  -1   7   2   85.09    6.20
   0  -7  -2 1604.14   88.59
   0  -7   2 1361.66   88.79
   0  -7   2 1390.76   88.59
   0  -7   2 1301.07   88.69
   0  -7  -2 1508.75   88.59
   0   7  -2 1470.25   88.69
   0   7  -2 1430.96   88.79
   0   7   2 1514.35   88.59
   0   7   2 1437.66   88.69
   0   7  -2 1529.25   88.79
   1  -7   2  649.14   41.90
   1  -7   2  709.93   42.20
  -1  -7  -2  677.23   42.00
  -1  -7  -2  693.03   42.20
   1  -7   2  665.23   42.30
   1   7   2  737.23   42.30
   1   7   2  693.43   42.10
  -1   7  -2  628.64   41.90
  -1   7  -2  683.23   42.30
  -1   7  -2  690.73   42.10
  -2  -7  -2  837.72   50.59
  -2  -7  -2  832.32   51.19
   2  -7   2  730.03   50.69
  -2  -7  -2  856.21   50.59
   2   7   2  829.62   50.59
  -2   7  -2  801.02   50.19
   2   7   2  812.52   50.69
  -2   7  -2  852.41   50.69
  -3  -7  -2  173.78   12.40
  -3  -7  -2  192.28   12.00
  -3  -7  -2  142.69   12.90
   3  -7   2  168.58   11.80
   3  -7   2  152.18   12.20
  -3   7  -2  158.58   11.90
  -3   7  -2  167.08   12.10
   3   7   2  155.68   12.10
  -3   7  -2  169.08   11.40
   4  -7   2  564.14   38.00
  -4  -7  -2  583.34   38.40
  -4  -7  -2  633.04   38.60
   4  -7   2  611.14   38.40
  -4   7  -2  590.24   38.10
  -4   7  -2  621.94   38.30
   4   7   2  628.44   38.30
   5  -7   2  233.28   17.20
  -5  -7  -2  247.48   17.80
   5  -7   2  216.18   17.00
  -5  -7  -2  250.27   16.90
  -5  -7  -2  248.48   17.90
  -5   7  -2  240.78   17.30
   5   7   2  272.67   17.30
  -5   7  -2  219.38   17.00
  -5   7  -2  211.68   16.30
  -6  -7  -2   70.29    9.50
  -6  -7  -2   72.99    9.50
   6  -7   2   59.19    8.40
   6  -7   2   66.39    8.60
  -6  -7  -2   74.99    8.40
  -6   7  -2   97.39    9.50
   6   7   2   80.89    8.60
  -6   7  -2   70.29    7.90
  -6   7  -2   64.49    8.30
  -7  -7  -2   -0.10    5.90
  -7  -7  -2   14.00    9.10
   7  -7   2   -0.80    6.00
   7   7   2   11.00    6.70
  -7   7  -2    1.90    6.60
  -7   7  -2   -0.70    6.00
   8  -7   2  134.59   12.40
  -8  -7  -2  108.09   13.60
  -8  -7  -2   92.09   11.20
  -8   7  -2  113.09   16.00
   8   7   2  114.99   11.90
  -8   7  -2  113.69   12.30
   9  -7   2    3.20    8.40
  -9  -7  -2   16.10    8.00
  -9  -7  -2    1.00   10.00
  -9   7  -2    5.70    7.80
  -9   7  -2   10.60    8.50
   9   7   2    5.30    8.30
 -10  -7  -2    2.40    8.90
 -10  -7  -2   -2.40   10.80
  10  -7   2   -1.90    8.20
  10   7   2    9.10    8.60
 -10   7  -2   13.60    9.90
 -10  -8   2   -3.50   10.10
  10  -8  -2    2.70    5.80
 -10  -8   2    1.80    5.60
 -10   8   2   10.20    6.20
 -10   8   2   -1.80    6.40
  -9  -8   2   16.00    9.00
   9  -8  -2    8.00    5.30
  -9   8   2    0.80    6.20
  -9   8   2    7.90    5.60
   9   8  -2    6.60    5.20
  -8  -8   2    3.90   10.10
  -8  -8   2    5.50    4.50
   8  -8  -2    2.80    4.90
  -8   8   2    1.00    4.50
  -8   8   2    0.90    5.50
   8   8  -2   12.40    4.90
  -7  -8   2   -2.10    6.50
   7  -8  -2    5.50    4.30
  -7  -8   2    7.40    4.10
  -7   8   2    8.70    6.90
   7   8  -2   -5.00    4.00
  -7   8   2    5.90    5.00
  -7   8   2   -1.20    3.70
   6  -8  -2  752.22   46.60
  -6  -8   2  714.53   46.40
  -6  -8   2  691.63   47.40
  -6   8   2  787.62   46.70
  -6   8   2  826.82   47.20
   6   8  -2  718.93   46.40
  -5  -8   2  467.15   29.80
   5  -8  -2  454.95   30.00
  -5  -8   2  472.85   30.60
  -5   8   2  473.35   30.10
  -5   8   2  473.35   30.00
   5   8  -2  498.15   29.80
   5   8  -2  467.95   30.80
  -4  -8   2 1614.04   99.39
  -4  -8   2 1627.14   99.79
   4  -8  -2 1622.34   99.49
  -4  -8   2 1617.74   99.39
  -4   8   2 1742.93   99.59
  -4   8   2 1602.34   99.39
   4   8  -2 1578.24   99.89
  -3  -8   2 1764.32  101.99
  -3  -8   2 1656.83  101.59
  -3  -8   2 1735.93  101.59
   3  -8  -2 1620.74  101.69
  -3   8   2 1522.25  101.49
   3   8  -2 1712.03  102.09
  -2  -8   2   60.79    6.00
   2  -8  -2   70.29    5.90
   2  -8  -2   74.49    6.20
  -2  -8   2   62.09    5.90
  -2  -8   2   65.69    6.00
  -2  -8   2   66.49    6.20
   2  -8  -2   71.99    5.90
  -2   8   2   81.59    5.90
   2   8  -2   66.49    6.20
   2   8  -2   62.49    6.20
   1  -8  -2   13.50    2.60
  -1  -8   2   14.40    2.80
  -1  -8   2    8.70    3.00
  -1  -8   2    9.40    2.60
   1  -8  -2   11.10    2.10
   1  -8  -2   15.20    2.60
  -1   8   2   12.10    2.60
   1   8  -2   11.90    2.90
  -1   8   2    5.30    2.40
   0  -8  -2  170.08   10.50
   0  -8  -2  153.28   10.70
   0  -8   2  134.29   10.60
   0  -8  -2  161.88   10.50
   0  -8   2  153.58   10.80
   0  -8   2  147.29   10.90
   0   8  -2  151.68   10.70
   0   8  -2  144.29   10.80
   0   8   2  167.08   10.80
   0   8   2  161.68   10.40
  -1  -8  -2   11.70    2.90
   1  -8   2    7.30    2.90
  -1  -8  -2   12.20    3.10
   1  -8   2   21.30    3.90
  -1  -8  -2    5.90    2.90
   1  -8   2    8.00    3.00
   1   8   2    6.60    3.00
   1   8   2   10.40    2.90
  -1   8  -2   11.10    3.30
  -1   8  -2   15.40    2.80
  -1   8  -2   19.50    3.40
   2  -8   2   43.70    5.30
  -2  -8  -2   47.40    5.00
   2  -8   2   42.30    4.60
   2  -8   2   43.70    5.30
  -2  -8  -2   51.89    5.50
  -2  -8  -2   53.69    5.20
  -2   8  -2   44.20    5.20
   2   8   2   43.50    5.10
  -2   8  -2   48.80    5.00
   2   8   2   38.50    4.80
  -2   8  -2   49.30    4.50
   3  -8   2   86.59    7.90
   3  -8   2   83.79    7.80
  -3  -8  -2   77.39    7.90
  -3  -8  -2   85.59    7.80
  -3  -8  -2   84.49    8.50
   3   8   2   96.79    8.30
  -3   8  -2   88.59    7.10
  -3   8  -2   79.79    8.10
   3   8   2   83.89    8.00
  -3   8  -2   85.59    7.90
   4  -8   2    4.50    4.10
   4  -8   2    2.40    4.60
  -4  -8  -2    1.50    4.60
  -4  -8  -2    8.00    5.10
  -4  -8  -2   -2.10    3.50
   4   8   2    6.80    4.30
  -4   8  -2   10.80    4.80
  -4   8  -2    7.10    4.60
  -5  -8  -2  515.15   36.80
   5  -8   2  554.04   36.30
  -5  -8  -2  588.54   37.20
   5  -8   2  610.14   36.80
  -5  -8  -2  557.34   36.30
  -5   8  -2  554.74   35.80
   5   8   2  556.14   36.60
  -5   8  -2  577.24   36.50
  -5   8  -2  617.14   37.90
  -6  -8  -2  807.52   50.49
  -6  -8  -2  726.53   50.49
   6  -8   2  748.23   49.60
  -6  -8  -2  767.42   50.49
   6   8   2  787.52   49.90
  -6   8  -2  899.51   50.29
  -6   8  -2  728.63   49.00
  -6   8  -2  828.02   49.90
  -7  -8  -2  202.78   17.20
   7  -8   2  187.68   17.40
  -7  -8  -2  211.08   19.10
  -7   8  -2  219.38   16.40
  -7   8  -2  239.68   18.20
  -8  -8  -2  165.58   16.00
   8  -8   2  172.88   16.10
  -8  -8  -2  133.79   15.10
  -8   8  -2  140.19   14.20
   8   8   2  176.48   16.40
  -8   8  -2  142.89   14.40
  -9  -8  -2   28.20    8.60
   9  -8   2   20.10    8.80
  -9  -8  -2   44.90   11.40
   9   8   2   33.30    8.90
  -9   8  -2   36.90    8.40
  -9   8  -2   29.60    9.70
  10  -9  -2   -2.60    5.40
 -10  -9   2   -3.70    5.80
 -10  -9   2    5.00   10.40
 -10   9   2   -9.40    6.90
  10   9  -2    0.90    4.40
 -10   9   2    4.60    5.80
  -9  -9   2   -4.20    5.20
   9  -9  -2    4.40    5.60
  -9  -9   2   19.40    9.40
  -9   9   2   -5.70    8.00
  -9   9   2   -5.10    6.30
   9   9  -2   -9.50    5.40
   8  -9  -2   40.50    6.40
  -8  -9   2   29.10    8.80
  -8  -9   2   30.50    5.70
  -8   9   2   38.30    5.10
  -8   9   2   32.40    6.80
   8   9  -2   34.70    5.90
   7  -9  -2   26.40    5.40
  -7  -9   2   40.30    5.50
  -7  -9   2   45.80    8.30
   7   9  -2   32.10    5.50
  -7   9   2   30.30    6.10
  -7   9   2   28.10    8.00
  -6  -9   2  274.57   17.60
  -6  -9   2  256.17   19.00
   6  -9  -2  248.48   18.00
   6   9  -2  250.47   17.60
  -6   9   2  269.27   18.30
  -6   9   2  262.17   18.40
  -5  -9   2  232.78   16.90
  -5  -9   2  249.78   17.90
  -5  -9   2  270.17   17.00
   5  -9  -2  262.67   17.30
  -5   9   2  251.47   17.40
  -5   9   2  255.07   17.50
   5   9  -2  256.97   18.10
   5   9  -2  245.88   16.80
  -4  -9   2  453.65   28.60
   4  -9  -2  494.65   28.90
  -4  -9   2  449.06   28.60
  -4  -9   2  440.06   29.10
  -4   9   2  459.85   28.80
  -4   9   2  427.66   28.70
   4   9  -2  448.56   29.30
   3  -9  -2    8.50    3.30
  -3  -9   2    2.40    2.70
  -3  -9   2    4.70    3.00
   3   9  -2   10.20    3.60
  -3   9   2    3.40    3.00
  -2  -9   2 2082.19  129.29
  -2  -9   2 2033.20  129.39
  -2  -9   2 2198.28  129.49
   2  -9  -2 2208.18  129.19
  -2  -9   2 2103.19  129.29
   2  -9  -2 1924.11  129.29
   2   9  -2 2103.59  129.49
   2   9  -2 2232.48  129.69
  -2   9   2 2244.68  129.29
   1  -9  -2  862.81   50.89
   1  -9  -2  927.91   50.89
  -1  -9   2  820.82   50.89
  -1  -9   2  819.62   50.79
  -1  -9   2  748.93   50.69
   1  -9  -2  760.82   50.29
   1  -9  -2  876.01   50.59
  -1   9   2  754.62   50.79
   1   9  -2  796.92   50.89
   1   9  -2  789.22   50.89
  -1   9   2  914.81   50.79
   0  -9   2   31.40    4.10
   0  -9   2   25.20    4.00
   0  -9   2   28.20    3.70
   0  -9  -2   27.70    3.60
   0  -9  -2   27.20    3.70
   0   9  -2   25.30    4.10
   0   9  -2   32.90    3.70
   0   9   2   20.20    3.30
   0   9   2   16.10    3.50
   0   9  -2   30.10    4.00
   1  -9   2 1373.36   89.29
  -1  -9  -2 1597.94   89.59
   1  -9   2 1503.25   89.69
   1  -9   2 1351.46   89.69
  -1  -9  -2 1404.96   89.59
   1   9   2 1602.84   89.59
   1   9   2 1419.86   89.59
  -1   9  -2 1466.25   89.29
  -2  -9  -2  298.27   22.30
   2  -9   2  339.37   22.10
  -2  -9  -2  363.56   22.50
   2  -9   2  330.27   22.70
   2  -9   2  395.56   22.80
  -2  -9  -2  350.96   22.60
  -2   9  -2  373.76   22.00
   2   9   2  359.56   22.60
   2   9   2  330.07   22.90
  -2   9  -2  323.17   22.60
   3  -9   2  386.46   24.50
   3  -9   2  371.76   25.30
  -3  -9  -2  446.46   25.40
  -3  -9  -2  438.26   25.10
  -3  -9  -2  330.87   24.80
   3   9   2  411.36   25.10
   3   9   2  389.46   25.10
  -3   9  -2  378.96   24.30
  -3   9  -2  344.17   25.10
  -3   9  -2  352.66   24.70
   4  -9   2 1339.57   77.99
  -4  -9  -2 1313.27   77.99
  -4  -9  -2 1140.99   77.49
   4  -9   2 1201.28   77.29
  -4  -9  -2 1297.77   77.99
   4   9   2 1247.48   77.69
  -4   9  -2 1209.58   77.59
  -4   9  -2 1340.47   78.69
  -5  -9  -2   19.80    6.50
   5  -9   2   28.40    5.80
  -5  -9  -2   30.60    6.90
  -5   9  -2   25.50    5.00
   5   9   2   21.60    5.80
  -5   9  -2   24.20    6.30
  -5   9  -2   24.20    6.10
   6  -9   2   95.69    9.70
  -6  -9  -2   82.59    9.60
  -6  -9  -2  108.99   11.30
   6  -9   2  103.89   10.30
  -6  -9  -2   82.09   10.70
  -6   9  -2  102.69   10.20
   6   9   2   97.89   11.10
  -6   9  -2   92.99   10.20
  -6   9  -2  103.39   10.60
   7  -9   2    1.50    6.60
  -7  -9  -2   15.70    8.40
  -7  -9  -2    8.20    6.10
  -7   9  -2   14.30    6.40
   7   9   2   14.60    6.90
  -7   9  -2    9.30    6.90
  -8  -9  -2   34.10    9.90
   8  -9   2   30.90    8.00
  -8  -9  -2   19.90    7.70
  -8   9  -2   24.10    7.40
   8   9   2   32.00    8.10
  -8   9  -2   25.70    9.10
   9  -9   2    1.60    8.10
  -9  -9  -2    1.20    7.90
  -9  -9  -2   -4.10    9.90
  -9   9  -2   -2.60    8.60
   9   9   2   -0.40    8.20
  -9   9  -2   14.70    7.90
 -10 -10   2   12.60   10.60
  10 -10  -2   -9.50    5.70
 -10  10   2   10.30    5.50
 -10  10   2    6.60    7.10
  10  10  -2   -2.40    5.80
  -9 -10   2  223.68   17.60
  -9 -10   2  252.97   21.70
   9 -10  -2  239.28   18.00
  -9  10   2  224.08   16.30
   9  10  -2  260.37   17.70
  -9  10   2  206.38   18.60
  -8 -10   2   10.10    5.10
   8 -10  -2   13.10    5.60
  -8 -10   2   -0.90    8.10
  -8  10   2   17.00    6.70
   8  10  -2   18.10    5.40
  -7 -10   2   87.79    8.40
   7 -10  -2  106.49    9.00
  -7 -10   2   92.79   10.60
  -7  10   2   77.89    9.00
  -7  10   2   90.49    9.90
   7  10  -2   93.89    8.40
  -6 -10   2   58.29    8.30
  -6 -10   2   61.49    6.70
  -6 -10   2   61.99    6.70
   6 -10  -2   66.79    7.20
   6  10  -2   71.69    8.60
   6  10  -2   63.89    6.60
  -6  10   2   72.29    8.10
  -6  10   2   69.89    7.40
  -5 -10   2   54.59    6.20
   5 -10  -2   60.69    6.50
  -5 -10   2   58.09    7.40
  -5 -10   2   58.29    6.10
  -5  10   2   71.19    7.10
   5  10  -2   64.59    7.50
  -5  10   2   52.39    6.60
  -4 -10   2 1079.39   63.89
   4 -10  -2 1026.00   63.99
  -4 -10   2 1047.10   63.69
  -4 -10   2 1032.80   64.19
  -4  10   2 1004.60   63.99
   4  10  -2 1011.70   64.29
  -4  10   2 1049.79   63.79
   3 -10  -2  823.62   49.99
   3 -10  -2  775.42   49.80
  -3 -10   2  772.32   49.70
  -3 -10   2  805.62   50.09
  -3 -10   2  797.02   49.80
   3 -10  -2  777.82   49.80
  -3  10   2  890.01   49.80
   3  10  -2  803.32   50.19
  -2 -10   2  138.69    9.60
  -2 -10   2  121.69    9.30
   2 -10  -2  151.68    9.70
   2 -10  -2  117.19    8.20
  -2 -10   2  128.99    9.20
  -2 -10   2  112.49    9.50
   2 -10  -2  135.19    9.40
   2 -10  -2   96.39    9.00
   2  10  -2  120.49    9.50
  -2  10   2  134.49    9.50
   2  10  -2  120.19    9.80
   1 -10  -2 1258.47   73.69
   1 -10  -2 1224.58   73.99
  -1 -10   2 1153.58   73.99
  -1 -10   2 1180.68   73.79
  -1 -10   2 1126.49   73.79
   1  10  -2 1343.07   74.59
  -1  10   2 1162.18   73.79
   0 -10   2  167.88   13.20
   0 -10  -2  180.98   13.00
   0 -10   2  185.78   12.90
   0 -10  -2  195.08   12.90
   0 -10   2  181.08   13.20
   0  10   2  224.98   13.00
   0  10  -2  171.08   12.80
   0  10  -2  206.88   14.30
  -1 -10  -2  162.78   11.40
   1 -10   2  164.28   11.60
   1 -10   2  147.59   11.80
  -1 -10  -2  170.18   11.30
   1 -10   2  160.98   11.20
  -1  10  -2  145.69   12.50
   1  10   2  152.08   11.50
  -1  10  -2  153.18   11.00
   1  10   2  147.99   11.10
  -1  10  -2  162.18   11.30
  -2 -10  -2    6.90    4.00
   2 -10   2   13.10    4.10
   2 -10   2    4.40    4.10
  -2 -10  -2    9.70    3.90
   2 -10   2    3.80    3.40
  -2 -10  -2    9.60    3.50
   2  10   2    3.30    3.30
   2  10   2   10.40    3.80
  -2  10  -2    7.90    3.20
  -2  10  -2    5.30    3.50
  -3 -10  -2  813.52   48.50
   3 -10   2  776.22   48.60
  -3 -10  -2  788.12   48.30
   3  10   2  777.22   48.40
   3  10   2  746.03   48.30
  -3  10  -2  789.12   47.70
  -3  10  -2  826.82   48.30
  -3  10  -2  660.43   48.30
  -4 -10  -2    5.90    5.20
   4 -10   2    2.10    4.20
  -4 -10  -2    2.50    4.80
  -4 -10  -2   -0.30    4.90
  -4  10  -2   -8.70    4.70
   4  10   2    1.80    4.60
  -4  10  -2   -3.30    4.60
   5 -10   2  133.79   12.20
  -5 -10  -2  124.49   13.40
  -5 -10  -2  144.99   12.10
   5 -10   2  130.99   13.00
  -5  10  -2  148.99   13.50
   5  10   2  118.19   12.40
  -5  10  -2  162.38   11.20
   6 -10   2  330.07   24.60
   6 -10   2  322.87   23.60
  -6 -10  -2  320.97   24.70
  -6 -10  -2  399.46   24.20
  -6 -10  -2  343.67   25.30
   6  10   2  385.26   24.40
  -6  10  -2  309.17   23.80
  -6  10  -2  332.57   22.90
   7 -10   2   -4.80    6.30
  -7 -10  -2  -10.80    5.70
  -7 -10  -2    1.00    8.20
  -7  10  -2    0.20    6.00
  -7  10  -2   -8.10    7.20
   7  10   2   -3.20    6.70
   8 -10   2   65.59    9.50
  -8 -10  -2   59.49   11.60
  -8 -10  -2   56.99    9.20
   8  10   2   61.89    9.80
  -8  10  -2   43.40    9.80
  -8  10  -2   40.10    8.00
  -9 -10  -2   10.90   10.80
  -9 -10  -2    2.30    8.10
   9 -10   2    8.20    8.90
  -9  10  -2    4.30    9.30
  -9  10  -2    6.10    7.60
   9  10   2    6.80    9.00
 -10 -11   2    3.40    6.20
  10 -11  -2    2.20    6.10
 -10 -11   2   21.40    6.60
 -10 -11   2  -10.90    9.90
 -10  11   2    7.60    7.50
  10  11  -2   11.20    6.40
   9 -11  -2   30.10    7.00
  -9 -11   2   28.40    9.90
  -9 -11   2   22.80    6.30
  -9  11   2   27.70    7.70
   9  11  -2   33.00    6.70
  -8 -11   2   54.19    7.20
   8 -11  -2   54.19    7.60
  -8 -11   2   67.49   10.20
  -8  11   2   60.09    8.40
   8  11  -2   49.10    7.10
  -7 -11   2   -2.30    6.80
  -7 -11   2    4.70    5.20
  -7 -11   2    5.80    4.80
   7 -11  -2    6.40    5.30
  -7  11   2    5.10    5.90
  -7  11   2   11.20    6.90
   7  11  -2    5.70    4.70
   6 -11  -2   12.30    5.10
  -6 -11   2    5.40    5.90
  -6 -11   2    3.00    4.60
  -6 -11   2    0.60    4.20
  -6  11   2   -0.90    5.20
   6  11  -2    7.90    4.50
  -6  11   2   -3.60    5.40
   6  11  -2    8.50    6.00
   5 -11  -2   61.19    6.70
  -5 -11   2   49.50    6.30
  -5 -11   2   57.79    6.20
  -5 -11   2   58.99    7.40
   5  11  -2   53.39    7.30
  -5  11   2   59.59    6.80
  -5  11   2   60.79    6.90
   4 -11  -2   12.80    4.40
  -4 -11   2   26.90    5.10
  -4 -11   2    9.40    3.90
  -4 -11   2    9.20    3.90
   4  11  -2    8.70    4.50
  -4  11   2    9.20    4.10
  -4  11   2   20.30    4.70
   3 -11  -2  188.58   13.00
  -3 -11   2  192.18   13.20
  -3 -11   2  191.58   13.80
   3 -11  -2  166.08   13.20
  -3 -11   2  190.58   13.20
   3 -11  -2  195.68   13.50
   3  11  -2  182.98   13.70
  -3  11   2  191.18   13.30
   2 -11  -2  443.36   26.10
  -2 -11   2  399.66   26.10
  -2 -11   2  411.76   26.30
   2 -11  -2  379.36   25.20
  -2 -11   2  413.56   26.40
   2 -11  -2  415.86   26.20
  -2 -11   2  403.26   26.20
   2 -11  -2  382.96   26.20
   2  11  -2  441.66   26.50
  -2  11   2  419.16   26.10
   1 -11  -2  209.48   13.90
  -1 -11   2  193.18   13.60
   1 -11  -2  216.28   13.60
  -1 -11   2  174.28   17.40
   1 -11  -2  225.88   13.60
   1  11  -2  170.48   13.70
   1  11  -2  177.18   13.80
  -1  11   2  195.08   13.50
   0 -11  -2    2.00    2.80
   0 -11   2    3.40    3.20
   0 -11   2    4.00    3.50
   0 -11  -2    1.90    3.10
   0  11   2    6.30    3.30
   0  11  -2    2.20    3.50
   0  11   2    0.40    3.00
   0  11  -2    3.70    3.20
   0  11  -2    2.40    3.50
   1 -11   2 4765.02  303.17
   1 -11   2 4688.73  302.77
  -1 -11  -2 5103.79  303.07
   1 -11   2 4625.54  303.27
  -1  11  -2 5290.57  302.87
   1  11   2 5477.55  303.27
  -1  11  -2 5027.20  303.17
   2 -11   2   81.09    8.20
  -2 -11  -2   57.09    6.30
   2 -11   2   67.89    6.00
  -2 -11  -2   57.09    6.30
   2 -11   2   69.69    6.90
  -2  11  -2   62.49    6.40
  -2  11  -2   61.89    5.70
   2  11   2   38.80    6.10
  -2  11  -2   80.99    7.10
   2  11   2   50.99    6.10
   3 -11   2  541.75   34.40
  -3 -11  -2  574.84   35.00
   3 -11   2  527.65   36.10
  -3 -11  -2  581.14   35.00
  -3 -11  -2  494.15   35.00
   3  11   2  612.44   35.20
   3  11   2  525.45   34.90
  -3  11  -2  479.55   34.20
  -3  11  -2  603.44   34.80
  -4 -11  -2   45.20    6.90
  -4 -11  -2   36.10    5.90
   4 -11   2   41.30    5.80
  -4 -11  -2   37.20    6.40
   4 -11   2   37.60    6.60
   4  11   2   43.60    8.20
   4  11   2   38.80    6.40
  -4  11  -2   36.80    6.60
  -4  11  -2   44.10    6.40
  -4  11  -2   35.90    5.20
  -5 -11  -2  158.18   14.90
  -5 -11  -2  174.48   13.70
   5 -11   2  148.49   14.80
   5 -11   2  148.69   13.40
  -5 -11  -2  150.48   14.80
  -5  11  -2  147.49   14.00
   5  11   2  179.28   14.30
  -5  11  -2  185.78   14.60
  -5  11  -2  170.08   12.50
   6 -11   2   -6.80    5.90
  -6 -11  -2    0.50    5.40
   6 -11   2    3.80    6.70
  -6 -11  -2    7.70    7.00
  -6  11  -2    2.30    6.60
   6  11   2    1.50    6.30
  -6  11  -2   -1.60    5.10
  -7 -11  -2    5.00    6.30
   7 -11   2    1.10    6.30
   7 -11   2    1.40    7.40
  -7 -11  -2   -9.10    8.00
   7  11   2    8.30    7.10
  -7  11  -2    5.10    6.20
  -7  11  -2   -4.50    7.10
  -8 -11  -2    6.70    9.50
  -8 -11  -2    3.70    7.50
   8 -11   2   -0.40    7.50
   8  11   2   -5.70    7.60
  -8  11  -2   15.00    6.90
  -8  11  -2   -0.70    8.10
  -9 -11  -2  -16.20    7.70
  -9 -11  -2    1.20   10.40
   9 -11   2    2.60    8.30
  -9  11  -2   -2.10    7.50
   9  11   2    3.80    8.90
  -9  11  -2   10.60    9.40
 -10 -12   2   -0.30    6.40
 -10 -12   2    0.50    6.50
 -10 -12   2   -5.20   10.00
  10 -12  -2    4.00    6.80
 -10  12   2   -7.20    7.60
  10  12  -2   10.60    6.50
  -9 -12   2   58.29   11.60
  -9 -12   2   59.49    8.10
   9 -12  -2   70.69    9.00
  -9 -12   2   51.69    7.60
  -9  12   2   51.89    9.30
   9  12  -2   66.39    8.20
   8 -12  -2   61.89    8.20
  -8 -12   2   53.89    7.60
  -8 -12   2   57.29   10.00
  -8 -12   2   62.19    7.40
   8  12  -2   59.79    7.60
  -8  12   2   49.60    8.40
   7 -12  -2   23.80    6.20
  -7 -12   2   17.10    5.40
  -7 -12   2   17.70    7.70
  -7 -12   2   22.80    5.90
   7  12  -2   16.00    5.60
  -7  12   2   14.00    7.00
  -7  12   2    6.60    6.50
  -6 -12   2  639.84   39.80
  -6 -12   2  624.54   39.70
   6 -12  -2  602.74   40.00
  -6 -12   2  606.34   40.50
  -6  12   2  604.44   40.10
  -6  12   2  669.73   40.20
   6  12  -2  636.24   41.00
  -5 -12   2   64.99    6.70
  -5 -12   2   58.39    6.70
   5 -12  -2   88.19    7.80
  -5 -12   2   62.09    7.80
  -5  12   2   48.20    7.20
   5  12  -2   54.89    7.90
  -5  12   2   62.29    7.40
  -4 -12   2  363.36   23.40
   4 -12  -2  362.56   23.70
  -4 -12   2  348.47   23.90
  -4 -12   2  346.37   23.40
  -4  12   2  330.97   23.70
  -4  12   2  378.66   23.40
   4  12  -2  360.16   24.20
  -3 -12   2  399.26   24.90
   3 -12  -2  388.16   25.10
  -3 -12   2  379.86   25.20
   3 -12  -2  370.46   24.70
  -3 -12   2  406.96   24.90
  -3 -12   2  373.66   25.10
   3 -12  -2  373.06   25.00
  -3  12   2  393.36   24.70
   3  12  -2  368.06   25.30
   2 -12  -2   87.59    9.20
   2 -12  -2  116.39    7.90
   2 -12  -2  129.59    9.40
  -2 -12   2  116.79   10.10
  -2 -12   2  122.79    9.30
  -2 -12   2  121.69    9.60
   2 -12  -2  115.09    9.60
  -2 -12   2  116.19    9.50
  -2  12   2  112.69   10.00
   2  12  -2  124.19    9.80
  -1 -12   2  430.76   29.70
   1 -12  -2  471.25   29.80
   1 -12  -2  462.35   29.60
   1 -12  -2  454.45   29.50
  -1 -12   2  464.85   30.00
  -1 -12   2  484.05   30.20
   1  12  -2  483.45   30.00
   1  12  -2  490.65   29.90
  -1  12   2  466.25   29.70
   0 -12   2 1345.57   77.39
   0 -12  -2 1180.88   77.19
   0 -12   2 1153.58   77.19
   0 -12   2 1275.97   76.99
   0 -12  -2 1258.27   77.09
   0  12  -2 1270.57   77.39
   0  12   2 1301.47   77.29
   0  12  -2 1268.67   77.39
   1 -12   2  102.69    9.60
  -1 -12  -2  124.19   10.50
   1 -12   2  113.29   10.60
   1 -12   2  122.39   10.50
  -1 -12  -2  114.59    9.80
  -1  12  -2  124.39   10.70
   1  12   2  157.98   11.70
   1  12   2  127.99    9.70
  -1  12  -2  122.49    9.50
  -1  12  -2  126.29   10.20
  -2 -12  -2   51.89    5.70
   2 -12   2   35.70    4.90
  -2 -12  -2   42.40    5.50
   2 -12   2   26.70    5.60
   2 -12   2   28.50    5.90
  -2  12  -2   28.10    5.50
  -2  12  -2   37.10    4.80
  -2  12  -2   31.70    5.30
   2  12   2   45.50    5.60
   2  12   2   46.70    8.40
  -3 -12  -2  446.56   26.60
   3 -12   2  345.47   25.40
   3 -12   2  417.76   26.70
  -3 -12  -2  406.26   26.20
  -3 -12  -2  389.86   26.20
  -3  12  -2  372.76   25.30
  -3  12  -2  358.06   26.40
  -3  12  -2  417.16   26.10
   3  12   2  408.56   26.50
   3  12   2  433.96   26.40
   4 -12   2  146.19   13.00
  -4 -12  -2  135.19   12.40
   4 -12   2  123.99   11.40
  -4 -12  -2  144.69   12.10
  -4 -12  -2  142.09   12.50
  -4  12  -2  146.19   10.90
  -4  12  -2  131.19   13.10
   4  12   2  131.19   12.30
   4  12   2  152.38   12.50
  -4  12  -2  139.19   12.00
  -5 -12  -2  132.89   12.20
   5 -12   2  116.69   11.30
  -5 -12  -2  127.19   11.50
   5 -12   2  133.09   11.90
  -5 -12  -2  113.89   11.40
  -5  12  -2  128.49   11.90
  -5  12  -2  117.09   10.20
   5  12   2  105.49   10.90
  -5  12  -2  101.49   11.20
  -6 -12  -2  366.86   27.20
  -6 -12  -2  382.26   28.20
   6 -12   2  390.96   26.60
   6 -12   2  433.46   28.00
  -6  12  -2  401.56   26.00
  -6  12  -2  405.56   27.80
   6  12   2  391.06   27.70
  -7 -12  -2   -3.30    8.00
   7 -12   2    2.20    6.60
   7 -12   2   -4.60    7.10
  -7 -12  -2    0.00    6.30
  -7  12  -2   -4.30    7.30
  -7  12  -2   -9.50    5.60
   7  12   2   10.00    7.30
  -8 -12  -2   46.00   11.20
   8 -12   2   70.69   10.90
  -8 -12  -2   79.29   10.20
   8  12   2   83.79   10.40
  -8  12  -2   52.19   10.60
  -8  12  -2   68.29    8.50
  -9 -12  -2   14.00   10.80
   9 -12   2    9.80    8.90
  -9 -12  -2    0.90    8.00
   9  12   2    8.20    8.90
  -9  12  -2   15.60    9.90
 -10 -13   2   17.70   13.80
 -10 -13   2    8.10    6.50
 -10 -13   2   -7.70    6.70
  10 -13  -2    7.30    7.20
 -10  13   2   11.70    8.40
  -9 -13   2    8.90    6.00
   9 -13  -2    6.00    7.10
  -9 -13   2   -1.80    6.30
  -9 -13   2   13.20    9.70
  -9  13   2   11.10    8.00
   8 -13  -2   46.30    7.90
  -8 -13   2   39.40    6.70
  -8 -13   2   38.40    8.50
  -8 -13   2   40.90    9.70
  -8  13   2   27.90    8.10
  -7 -13   2    2.70    5.70
  -7 -13   2   -3.00    5.10
  -7 -13   2   -2.00    7.20
   7 -13  -2   -6.70    5.50
  -7  13   2    6.50    7.00
  -7  13   2   12.10    6.90
  -6 -13   2  164.18   13.70
   6 -13  -2  163.58   14.10
  -6 -13   2  164.18   14.60
  -6 -13   2  163.28   13.60
   6  13  -2  177.18   15.40
  -6  13   2  188.98   14.30
  -6  13   2  153.98   14.70
   5 -13  -2    2.90    5.00
  -5 -13   2   -6.90    5.10
  -5 -13   2    6.00    4.30
  -5 -13   2    2.40    4.50
  -5  13   2   10.20    5.30
  -5  13   2   -0.80    5.30
   5  13  -2    0.30    5.30
  -4 -13   2  157.98   12.00
   4 -13  -2  160.28   12.50
  -4 -13   2  121.49   12.10
  -4 -13   2  151.68   11.90
  -4  13   2  150.88   12.70
   4  13  -2  148.29   12.50
  -4  13   2  158.28   11.90
  -3 -13   2  518.75   35.40
   3 -13  -2  573.04   35.50
  -3 -13   2  569.14   35.60
   3 -13  -2  569.44   35.60
  -3 -13   2  551.94   35.70
  -3 -13   2  557.24   35.70
   3 -13  -2  607.24   35.50
  -3  13   2  579.44   35.40
   3  13  -2  513.75   35.80
  -2 -13   2 2294.87  142.29
  -2 -13   2 2374.26  142.29
  -2 -13   2 2159.98  142.29
  -2 -13   2 2285.37  142.29
   2 -13  -2 2068.49  142.19
   2 -13  -2 2318.17  141.49
   2 -13  -2 2461.55  142.39
  -2  13   2 2574.04  142.29
   2  13  -2 2464.55  142.69
  -1 -13   2  148.59   11.90
   1 -13  -2  174.98   11.60
   1 -13  -2  143.79   11.40
  -1 -13   2  139.69   11.50
  -1 -13   2  153.68   12.40
   1 -13  -2  184.28   12.10
  -1  13   2  158.28   11.90
   1  13  -2  143.99   12.10
   1  13  -2  154.78   11.90
   0 -13  -2  626.14   42.60
   0 -13  -2  710.63   42.40
   0 -13  -2  634.94   42.20
   0 -13   2  703.83   42.40
   0 -13   2  698.63   42.00
   0 -13   2  677.73   42.40
   0  13   2  715.53   42.20
   0  13   2  628.64   42.30
   0  13  -2  666.03   42.50
   1 -13   2    2.70    4.70
  -1 -13  -2    3.50    3.90
  -1 -13  -2    1.00    3.50
   1 -13   2    9.90    3.90
   1 -13   2    3.00    4.20
   1  13   2    7.80    4.30
  -1  13  -2   15.60    4.50
  -1  13  -2    9.70    4.50
   1  13   2   11.90    3.90
   2 -13   2   13.80    5.50
   2 -13   2   13.60    4.80
   2 -13   2    9.70    4.00
  -2 -13  -2   12.40    4.50
  -2 -13  -2   10.40    4.00
  -2  13  -2    7.20    4.90
   2  13   2   13.60    4.40
   2  13   2   11.20    4.70
  -2  13  -2    6.50    3.80
  -2  13  -2    1.70    4.00
   3 -13   2   89.59    9.20
  -3 -13  -2  103.09    9.90
   3 -13   2   91.59    8.00
  -3 -13  -2   88.19    8.80
   3 -13   2   88.39    9.20
  -3  13  -2  100.59    9.60
   3  13   2   98.19    9.30
   3  13   2   90.69    8.90
  -3  13  -2   89.49    8.70
  -4 -13  -2 1258.47   84.99
  -4 -13  -2 1257.37   84.89
   4 -13   2 1345.77   84.39
  -4 -13  -2 1452.65   85.39
   4 -13   2 1374.06   85.39
  -4  13  -2 1434.16   85.29
  -4  13  -2 1331.07   84.09
   4  13   2 1461.95   85.39
  -4  13  -2 1445.26   85.09
   4  13   2 1397.56   85.19
   5 -13   2    0.80    5.10
  -5 -13  -2   -1.90    5.10
   5 -13   2    6.00    6.30
  -5 -13  -2    4.30    6.80
  -5 -13  -2   12.80    6.50
   5  13   2    9.20    6.10
  -5  13  -2    0.50    4.70
  -5  13  -2    7.80    6.50
  -5  13  -2    5.20    6.20
   6 -13   2   62.39    8.10
   6 -13   2   49.99    9.30
  -6 -13  -2   56.69    8.50
  -6 -13  -2   62.69   14.60
  -6  13  -2   49.00    9.00
  -6  13  -2   54.59    7.10
   6  13   2   73.29    9.00
   7 -13   2    4.30    7.90
   7 -13   2    6.30    6.80
  -7 -13  -2    3.60    6.70
  -7 -13  -2   -1.90    8.20
   7  13   2    6.30    7.20
  -7  13  -2    2.90    8.00
  -7  13  -2    4.40    6.00
   8 -13   2   33.20    9.10
  -8 -13  -2   46.80    9.00
  -8 -13  -2   44.30   10.90
  -8  13  -2   31.90   10.00
  -8  13  -2   30.40    7.50
   8  13   2   43.30    9.20
   9 -13   2    7.40    9.00
  -9 -13  -2   -5.60    8.20
  -9  13  -2   -9.20    9.30
  -9  13  -2    2.50    9.10
   9  13   2    7.20    8.90
 -10 -14   2   -3.30    6.50
  10 -14  -2   -2.90    7.30
 -10 -14   2  -11.70   10.00
 -10 -14   2    1.40    7.00
 -10  14   2    3.80    8.30
  -9 -14   2   11.10    9.50
   9 -14  -2    8.10    7.30
  -9 -14   2    8.10    6.10
  -9 -14   2    8.70    6.80
  -9  14   2   15.20    7.90
  -8 -14   2    1.40    7.90
  -8 -14   2    9.40    6.70
  -8 -14   2   -1.90    5.80
   8 -14  -2   -1.90    6.70
  -8  14   2   -8.10    7.30
  -7 -14   2    2.10    5.60
   7 -14  -2    8.10    6.40
  -7 -14   2   -2.20    6.90
  -7 -14   2    1.20    5.40
  -7  14   2    1.00    6.70
  -7  14   2    6.80    7.00
  -6 -14   2  403.46   27.20
   6 -14  -2  437.46   27.60
  -6 -14   2  386.96   27.10
  -6 -14   2  390.56   27.90
  -6  14   2  405.26   27.60
   6  14  -2  410.56   28.30
  -6  14   2  419.06   28.00
   5 -14  -2  273.07   19.30
  -5 -14   2  256.97   18.60
  -5 -14   2  263.67   19.30
  -5 -14   2  275.07   18.80
  -5  14   2  251.07   19.50
  -5  14   2  268.67   18.80
   5  14  -2  254.77   19.50
  -4 -14   2 1215.68   77.19
   4 -14  -2 1269.87   77.09
  -4 -14   2 1236.78   76.89
  -4 -14   2 1211.58   76.99
   4  14  -2 1235.28   77.49
  -4  14   2 1306.27   76.89
  -3 -14   2   37.60    6.30
   3 -14  -2   56.19    6.40
  -3 -14   2   35.50    6.00
   3 -14  -2   42.30    5.40
  -3 -14   2   32.40    5.40
  -3 -14   2   38.20    5.80
  -3  14   2   44.70    6.00
   3  14  -2   33.40    6.20
  -2 -14   2  269.97   18.90
  -2 -14   2  268.67   18.90
   2 -14  -2  281.07   19.00
   2 -14  -2  275.67   18.80
  -2 -14   2  283.87   18.80
   2 -14  -2  274.97   18.80
   2 -14  -2  273.97   17.60
  -2 -14   2  304.07   19.50
   2  14  -2  280.47   19.30
  -2  14   2  265.17   19.00
  -1 -14   2  719.33   46.80
  -1 -14   2  762.82   47.10
  -1 -14   2  678.63   46.50
   1 -14  -2  756.82   46.80
   1 -14  -2  800.12   46.70
   1 -14  -2  858.11   47.90
  -1  14   2  724.23   46.70
   1  14  -2  717.63   47.10
   1  14  -2  737.43   47.00
   0 -14  -2   35.70    5.60
   0 -14   2   50.39    6.40
   0 -14  -2   35.40    5.80
   0 -14  -2   41.40    5.50
   0 -14   2   49.60    6.20
   0 -14   2   41.40    5.40
   0  14  -2   42.70    6.20
   0  14  -2   47.70    6.20
   0  14   2   31.60    5.40
  -1 -14  -2   10.30    4.40
   1 -14   2    1.80    4.10
   1 -14   2   -1.10    5.00
  -1 -14  -2    8.00    4.00
   1 -14   2    6.00    4.40
  -1  14  -2    1.80    3.90
   1  14   2    0.00    4.30
   1  14   2    6.80    4.10
  -1  14  -2    0.40    4.10
  -1  14  -2   -4.40    4.60
   2 -14   2   18.80    5.10
  -2 -14  -2    6.50    4.70
  -2 -14  -2    6.10    4.20
   2 -14   2    2.30    4.10
   2 -14   2   -3.00    5.70
  -2  14  -2   10.20    5.40
   2  14   2    0.60    4.60
  -2  14  -2    6.70    4.00
   2  14   2   12.80    4.70
  -2  14  -2    2.30    4.90
  -3 -14  -2  400.56   26.60
   3 -14   2  376.86   27.10
   3 -14   2  386.76   25.90
   3 -14   2  393.86   27.20
  -3 -14  -2  420.06   26.70
  -3  14  -2  402.36   27.20
   3  14   2  417.26   26.80
  -3  14  -2  421.26   26.60
  -3  14  -2  395.06   25.70
   3  14   2  381.76   26.70
  -4 -14  -2  113.89   10.30
   4 -14   2   98.69   10.20
  -4 -14  -2  119.79   11.00
   4 -14   2   71.99   11.40
  -4 -14  -2   78.79    9.10
  -4  14  -2   91.49   10.10
  -4  14  -2   88.29    9.10
  -4  14  -2   87.19    9.40
   4  14   2  102.19    9.80
   4  14   2  101.69   10.20
  -5 -14  -2  135.89   11.30
   5 -14   2  148.89   12.30
   5 -14   2   86.39    9.50
  -5 -14  -2  102.09   11.10
  -5 -14  -2  116.19   11.80
  -5  14  -2   88.09   10.80
  -5  14  -2  106.79   10.10
   5  14   2  104.29   11.00
  -5  14  -2   93.39   10.60
   6 -14   2  558.74   35.40
  -6 -14  -2  565.54   37.00
   6 -14   2  577.44   37.10
  -6 -14  -2  578.14   36.30
  -6  14  -2  494.55   36.90
  -6  14  -2  533.55   34.80
   6  14   2  509.55   36.50
   7 -14   2    1.80    6.90
   7 -14   2   19.20    8.30
  -7 -14  -2    3.60    6.90
  -7 -14  -2    9.50    8.50
  -7  14  -2    2.30    5.90
   7  14   2   18.50    7.80
  -7  14  -2   -1.20    8.40
  -8 -14  -2  126.49   14.70
  -8 -14  -2  108.09   13.00
   8 -14   2  150.08   14.30
   8  14   2  135.69   13.60
  -8  14  -2  114.19   13.60
  -8  14  -2  101.19   10.60
  -9 -14  -2   12.50    8.50
  -9 -14  -2   -2.60   10.70
   9 -14   2    8.00    9.40
  -9  14  -2    1.30   12.10
   9  14   2    2.90    9.30
  -9  14  -2  -16.20    9.80
  -9 -15   2   16.00    9.90
  -9 -15   2   14.70    7.10
   9 -15  -2   30.00    8.00
  -9 -15   2   21.80    7.00
  -9  15   2   17.60    8.50
  -8 -15   2   -4.70    6.20
  -8 -15   2   -0.60    5.90
  -8 -15   2   -9.90    8.00
   8 -15  -2   -7.00    6.80
  -8  15   2    2.50    8.00
  -7 -15   2   -4.50    7.50
   7 -15  -2    3.20    6.60
  -7 -15   2   -3.00    5.70
  -7 -15   2   -3.50    5.80
  -7  15   2   -2.50    7.10
  -6 -15   2    5.50    5.40
  -6 -15   2    3.50    5.60
  -6 -15   2    8.90    6.80
   6 -15  -2   -2.60    5.90
  -6  15   2    1.00    6.40
  -6  15   2    8.60    6.70
  -5 -15   2  203.98   14.80
   5 -15  -2  182.08   15.70
  -5 -15   2  184.68   14.90
  -5 -15   2  194.28   16.00
   5  15  -2  201.38   16.40
  -5  15   2  181.48   15.10
  -5  15   2  189.78   16.00
  -4 -15   2   25.40    6.20
  -4 -15   2   23.40    5.50
  -4 -15   2   26.70    5.50
   4 -15  -2   26.50    5.10
   4 -15  -2   23.60    5.90
   4  15  -2   21.90    6.30
  -4  15   2   18.30    5.60
  -3 -15   2  715.93   45.60
   3 -15  -2  728.53   45.50
   3 -15  -2  695.83   45.40
  -3 -15   2  771.72   45.70
  -3 -15   2  699.43   45.50
   3 -15  -2  762.42   45.70
  -3 -15   2  675.03   45.70
   3  15  -2  676.93   45.90
  -3  15   2  781.92   45.60
  -2 -15   2  169.58   15.30
   2 -15  -2  204.38   14.60
   2 -15  -2  198.78   13.20
  -2 -15   2  214.38   14.90
   2 -15  -2  188.78   14.90
  -2 -15   2  203.38   14.60
   2 -15  -2  200.48   15.00
  -2 -15   2  203.48   14.80
  -2  15   2  230.88   15.00
   2  15  -2  187.18   15.10
  -1 -15   2  118.79    9.70
  -1 -15   2  104.49   10.30
   1 -15  -2  107.29   10.10
  -1 -15   2  116.79   11.30
   1 -15  -2  128.49   10.00
   1 -15  -2  124.39   10.50
  -1  15   2  102.89   10.00
   1  15  -2  100.29   10.50
   1  15  -2  121.29   11.00
   0 -15  -2  504.25   30.70
   0 -15  -2  497.95   30.40
   0 -15   2  468.35   30.60
   0 -15   2  506.45   30.10
   0 -15   2  462.25   30.60
   0 -15  -2  420.76   30.20
   0  15   2  429.36   30.20
   0  15  -2  441.36   30.80
   0  15  -2  506.25   30.80
   1 -15   2 1945.51  111.29
   1 -15   2 1729.63  111.59
   1 -15   2 1735.33  111.69
  -1 -15  -2 1829.32  111.69
  -1 -15  -2 1649.83  111.39
  -1  15  -2 1816.92  111.19
  -1  15  -2 1706.73  111.79
   1  15   2 1936.91  111.79
   1  15   2 1908.51  111.69
  -1  15  -2 1935.91  111.69
  -2 -15  -2   94.39    8.80
   2 -15   2   77.59    9.10
   2 -15   2   90.49    9.10
   2 -15   2   84.59    8.50
  -2 -15  -2   79.49    8.30
   2  15   2   75.49    8.60
  -2  15  -2   87.29    9.20
   2  15   2   98.69    9.00
  -2  15  -2   76.79    8.60
  -2  15  -2   81.69    8.50
   3 -15   2   30.90    6.90
   3 -15   2   32.80    6.50
   3 -15   2   29.30    6.10
  -3 -15  -2   23.80    5.70
  -3 -15  -2   17.50    6.00
  -3  15  -2   32.70    7.10
   3  15   2   16.70    6.10
  -3  15  -2   34.80    5.20
  -3  15  -2   39.30    6.50
   3  15   2   15.60    5.70
  -4 -15  -2  213.38   16.30
   4 -15   2  184.48   16.10
  -4 -15  -2  201.48   16.80
  -4 -15  -2  185.38   16.80
   4 -15   2  231.98   17.40
   4  15   2  219.78   16.70
  -4  15  -2  206.98   16.40
  -4  15  -2  211.88   17.50
  -4  15  -2  212.08   15.00
   4  15   2  213.08   16.70
  -5 -15  -2  236.28   18.30
   5 -15   2  234.88   17.10
  -5 -15  -2  231.98   18.30
   5 -15   2  223.08   19.10
  -5  15  -2  236.78   16.70
  -5  15  -2  219.88   19.00
   5  15   2  225.68   18.30
   5  15   2  236.08   18.70
   6 -15   2   28.80    6.90
  -6 -15  -2   26.70    8.30
  -6 -15  -2   31.60    7.30
   6 -15   2   22.80    8.50
  -6  15  -2   28.20    6.00
   6  15   2   21.00    7.50
  -6  15  -2   26.70    8.80
  -7 -15  -2   -8.00    7.00
  -7 -15  -2   -4.10    8.30
   7 -15   2    2.30    6.90
   7 -15   2   -7.60    7.80
  -7  15  -2   -2.50    8.70
  -7  15  -2    3.50    5.90
   7  15   2   14.80    7.90
   8 -15   2  -16.30    8.70
  -8 -15  -2  -18.50    9.10
  -8 -15  -2    4.10    7.80
   8  15   2   -3.50    8.00
  -8  15  -2   -7.20    6.40
  -8  15  -2    0.20    9.40
   9 -16  -2   32.80    9.10
  -9 -16   2   39.20    8.20
  -9 -16   2   40.70   10.80
  -9 -16   2   41.20    8.30
  -9  16   2   60.59   10.10
  -8 -16   2   71.99    9.40
   8 -16  -2   87.49   10.40
  -8 -16   2   61.39   11.40
  -8 -16   2   82.89    9.50
  -8  16   2   73.29   11.00
  -7 -16   2   86.09   11.30
   7 -16  -2   94.49   10.50
  -7 -16   2   66.99    9.30
  -7 -16   2   85.39    9.80
  -7  16   2  103.49   11.10
  -6 -16   2   15.90    6.30
  -6 -16   2   18.60    6.40
  -6 -16   2   23.40    7.80
   6 -16  -2   27.90    7.20
  -6  16   2   25.70    7.30
  -5 -16   2    7.40    5.20
   5 -16  -2    2.20    6.00
  -5 -16   2   -0.40    6.20
  -5 -16   2    8.40    5.80
  -5  16   2  -10.00    6.10
  -5  16   2    1.80    5.90
   5  16  -2   -2.40    6.00
  -4 -16   2   35.90    7.10
  -4 -16   2   26.00    7.00
  -4 -16   2   31.40    6.40
   4 -16  -2   50.59    7.40
  -4 -16   2   39.80    6.20
   4 -16  -2   51.19    6.30
   4  16  -2   34.90    7.30
  -4  16   2   49.30    7.00
  -3 -16   2   70.79    8.20
   3 -16  -2   92.59    9.00
   3 -16  -2   84.29    8.70
  -3 -16   2   61.79    8.00
  -3 -16   2   69.39    8.80
   3 -16  -2  105.39    8.60
  -3 -16   2   72.79    8.00
  -3  16   2  100.79    8.80
   3  16  -2   76.29    9.20
   2 -16  -2  293.27   21.00
  -2 -16   2  324.77   21.20
  -2 -16   2  307.17   21.30
   2 -16  -2  356.86   21.70
   2 -16  -2  287.07   19.80
  -2 -16   2  309.47   21.30
   2 -16  -2  314.97   21.20
  -2 -16   2  305.77   21.70
  -2  16   2  325.07   21.30
   2  16  -2  295.57   21.50
   1 -16  -2  377.66   22.60
   1 -16  -2  355.16   22.20
  -1 -16   2  325.27   23.00
  -1 -16   2  276.27   21.70
  -1 -16   2  301.27   22.20
  -1 -16   2  309.57   22.30
   1 -16  -2  369.16   22.30
  -1  16   2  326.17   22.20
   1  16  -2  319.67   22.70
   1  16  -2  334.07   22.80
   0 -16   2  104.39    9.50
   0 -16  -2   85.99    9.30
   0 -16   2  124.09   10.00
   0 -16  -2  107.39    9.50
   0 -16   2  103.79   10.60
   0 -16  -2  104.89    9.30
   0  16  -2   93.29    9.50
   0  16   2   89.79    9.30
   0  16  -2   91.09    9.70
  -1 -16  -2   21.70    5.20
  -1 -16  -2   16.50    5.50
   1 -16   2   20.90    6.40
  -1 -16  -2   25.40    5.70
   1 -16   2   16.60    5.00
   1 -16   2   25.50    5.90
   1  16   2    7.90    5.30
   1  16   2   20.20    5.40
  -1  16  -2   14.50    6.00
  -1  16  -2   20.90    5.70
   2 -16   2  387.06   26.70
  -2 -16  -2  394.16   26.20
   2 -16   2  395.66   26.90
  -2 -16  -2  425.56   26.30
   2 -16   2  436.46   25.60
  -2  16  -2  365.76   25.50
   2  16   2  396.26   26.60
  -2  16  -2  360.06   26.80
   2  16   2  362.86   26.20
  -2  16  -2  383.56   26.40
  -3 -16  -2  288.27   21.40
   3 -16   2  271.17   22.00
   3 -16   2  353.46   22.10
  -3 -16  -2  333.17   21.40
   3 -16   2  298.07   20.50
  -3  16  -2  303.97   20.30
  -3  16  -2  286.97   22.10
  -3  16  -2  328.57   21.00
   3  16   2  284.67   21.80
   3  16   2  253.47   21.30
  -4 -16  -2  442.26   27.20
   4 -16   2  367.16   25.70
  -4 -16  -2  365.86   26.70
  -4 -16  -2  405.26   27.20
   4 -16   2  374.76   27.60
  -4  16  -2  408.36   26.80
   4  16   2  372.06   27.00
  -4  16  -2  392.56   25.50
   4  16   2  397.26   27.20
  -4  16  -2  368.86   27.80
   5 -16   2   12.90    7.60
  -5 -16  -2    9.10    6.40
   5 -16   2   11.90    5.80
  -5 -16  -2   14.80    7.00
   5  16   2    3.40    6.80
  -5  16  -2   18.20    5.20
  -5  16  -2    2.30    7.60
  -6 -16  -2    9.00    6.60
   6 -16   2   -2.30    6.10
   6 -16   2   -1.50    8.00
  -6 -16  -2    6.60    7.40
   6  16   2   -2.90    7.10
  -6  16  -2   -1.80    8.10
  -6  16  -2    2.60    5.40
   7 -16   2    3.60    6.50
  -7 -16  -2    6.40    7.20
   7 -16   2    6.40    8.30
  -7 -16  -2   -4.70    8.70
  -7  16  -2    1.80    8.80
   7  16   2   24.10    8.60
  -7  16  -2    1.30    5.90
   8 -16   2    0.80    9.30
  -8 -16  -2   14.90    8.90
  -8 -16  -2    2.40   10.00
   8  16   2    9.50    8.70
  -8  16  -2   10.40   10.30
  -8  16  -2    5.10    6.60
  -9 -17   2   11.20    7.60
   9 -17  -2   18.70    9.70
  -9 -17   2    5.00   10.30
  -9 -17   2    6.10    7.40
  -9  17   2   15.90   11.60
  -8 -17   2   12.00    7.00
  -8 -17   2   24.50    9.60
  -8 -17   2   14.80    7.50
  -8  17   2   28.00   10.20
  -7 -17   2   15.20    6.90
   7 -17  -2   16.60    8.70
  -7 -17   2    6.10    6.80
  -7 -17   2   16.00    8.30
  -7  17   2    1.40    7.90
   6 -17  -2  111.99   11.10
  -6 -17   2   96.99   10.40
  -6 -17   2  114.09   11.80
  -6 -17   2   92.59   15.70
  -6  17   2  108.29   11.20
  -6  17   2   88.49   11.20
   5 -17  -2    3.90    5.40
  -5 -17   2    3.70    5.70
  -5 -17   2    2.70    6.60
  -5 -17   2    3.30    5.50
   5 -17  -2   11.40    6.30
  -5  17   2    4.60    6.40
  -4 -17   2   60.79    8.30
  -4 -17   2   69.59    8.10
   4 -17  -2   65.59    8.40
   4 -17  -2   55.29    7.40
  -4 -17   2   43.70    8.30
  -4 -17   2   64.59    8.10
   4 -17  -2   77.69    8.90
   4  17  -2   73.79    9.10
  -4  17   2   60.59    8.40
   3 -17  -2  288.47   21.40
  -3 -17   2  325.27   21.40
  -3 -17   2  314.17   21.40
  -3 -17   2  328.67   22.00
   3 -17  -2  295.57   21.40
  -3 -17   2  292.87   21.20
  -3  17   2  286.17   21.10
   2 -17  -2  184.78   15.80
  -2 -17   2  234.28   16.70
   2 -17  -2  181.78   16.10
  -2 -17   2  239.98   15.70
  -2 -17   2  197.78   15.80
  -2 -17   2  215.28   16.00
   2 -17  -2  205.08   14.10
  -2  17   2  214.38   16.10
   2  17  -2  234.38   16.80
  -1 -17   2  448.36   27.80
   1 -17  -2  381.26   27.40
  -1 -17   2  428.86   28.30
   1 -17  -2  390.56   27.60
  -1 -17   2  433.46   27.20
  -1 -17   2  484.85   27.90
   1 -17  -2  399.66   27.40
   1  17  -2  400.36   28.20
   1  17  -2  354.26   27.70
  -1  17   2  450.25   27.70
   0 -17   2  215.38   16.10
   0 -17  -2  223.08   16.90
   0 -17   2  209.68   17.30
   0 -17  -2  244.28   16.90
   0 -17   2  247.68   16.80
   0  17   2  204.48   16.50
   0  17  -2  251.47   17.60
   0  17  -2  209.68   17.10
   1 -17   2  470.65   29.40
  -1 -17  -2  456.05   29.90
  -1 -17  -2  427.56   30.00
  -1 -17  -2  468.95   29.90
   1 -17   2  469.75   30.40
   1 -17   2  434.06   30.10
  -1  17  -2  409.46   30.00
  -1  17  -2  478.05   30.60
   1  17   2  461.35   29.90
   2 -17   2  186.98   15.60
  -2 -17  -2  201.98   15.00
   2 -17   2  208.58   16.20
  -2 -17  -2  190.08   14.70
   2 -17   2  190.38   14.20
   2  17   2  164.78   15.20
   2  17   2  163.38   14.80
  -2  17  -2  162.68   15.90
   3 -17   2   85.59    9.40
   3 -17   2   77.09    9.90
  -3 -17  -2   77.49    9.20
   3 -17   2   82.69    8.10
  -3 -17  -2   74.99    9.00
  -3  17  -2   90.39   10.20
  -3  17  -2   76.29    8.80
  -3  17  -2   73.69    7.70
   3  17   2   64.29    9.00
   3  17   2   65.19   11.20
  -4 -17  -2   89.79   10.00
   4 -17   2   73.69    8.20
  -4 -17  -2   99.09   10.30
   4 -17   2   85.29   10.40
  -4 -17  -2   76.99    9.40
   4  17   2   72.69    9.90
   4  17   2   62.59    9.70
  -4  17  -2   76.79   13.20
  -4  17  -2   79.09   10.50
  -4  17  -2   75.19    7.80
   5 -17   2   38.40    8.50
  -5 -17  -2   26.00    7.30
   5 -17   2   28.10    6.40
  -5 -17  -2   32.10    7.80
  -5  17  -2   19.80    5.70
  -5  17  -2   31.60    8.90
   5  17   2   22.90    7.90
  -6 -17  -2   27.10    7.70
  -6 -17  -2    7.60    8.00
   6 -17   2   15.60    8.70
   6 -17   2   36.20    7.10
  -6  17  -2    9.80    5.80
  -6  17  -2   27.10    9.30
   6  17   2   35.40    8.50
  -7 -17  -2   17.60    8.10
   7 -17   2   23.80    9.50
   7 -17   2    6.70    7.10
  -7 -17  -2    7.40    8.70
   7  17   2    1.80    8.30
  -7  17  -2   13.00    9.90
  -7  17  -2    7.50    5.90
  -8 -17  -2   13.70    9.50
  -8 -17  -2    3.20    8.90
   8 -17   2    6.80    9.60
  -8  17  -2   16.90   10.90
  -8  17  -2   13.20    6.50
   8  17   2   17.40    9.40
  -9 -18   2   11.40    7.20
  -9 -18   2    0.30   11.20
  -9 -18   2   10.40    7.90
   9 -18  -2   14.90    9.00
  -9  18   2   -3.80    9.00
  -8 -18   2   26.30    7.70
   8 -18  -2   33.90    9.40
  -8 -18   2   24.20    9.90
  -8 -18   2   24.30    7.80
  -8  18   2   28.70    9.70
   7 -18  -2    4.40    7.60
  -7 -18   2    0.50    6.30
  -7 -18   2   13.30    7.20
  -7 -18   2   -7.80    7.90
  -7  18   2  -14.80    7.80
  -6 -18   2  194.38   19.30
  -6 -18   2  213.28   17.90
   6 -18  -2  242.38   18.40
   5 -18  -2  324.17   24.10
  -5 -18   2  334.87   23.40
  -5 -18   2  325.17   23.60
  -5  18   2  336.37   23.50
  -4 -18   2  101.99   11.80
  -4 -18   2  127.59   11.40
   4 -18  -2  134.79   11.70
   4 -18  -2  130.59   11.90
   4 -18  -2  137.89   12.10
  -4 -18   2  132.39   12.80
  -4 -18   2  136.89   12.00
   4  18  -2  114.29   12.10
  -4  18   2  102.69   11.40
  -3 -18   2  109.99   11.00
  -3 -18   2  109.99   11.10
   3 -18  -2  137.79   11.80
  -3 -18   2  111.49   11.70
  -3 -18   2  137.69   11.80
   3 -18  -2  159.78   12.00
   3 -18  -2  124.29   12.70
   3  18  -2  140.09   13.20
  -3  18   2  113.89   12.00
   2 -18  -2   33.70    6.70
  -2 -18   2   30.50    6.30
  -2 -18   2   23.70    5.80
  -2 -18   2   36.40    7.30
   2 -18  -2   16.90    6.20
  -2 -18   2   25.30    6.20
   2 -18  -2   30.90    4.30
  -2  18   2   30.80    6.70
   2  18  -2   26.70   10.00
  -1 -18   2   49.20    6.60
   1 -18  -2   44.30    7.30
   1 -18  -2   56.09    7.20
  -1 -18   2   56.49    7.20
   1 -18  -2   49.90    7.40
  -1 -18   2   39.50    8.00
  -1 -18   2   57.49    7.40
   1  18  -2   55.09    7.90
  -1  18   2   54.89    7.30
   0 -18   2   13.90    6.80
   0 -18  -2   23.20    5.50
   0 -18  -2   16.00    6.20
   0 -18   2   19.30    5.40
   0 -18   2   23.70    6.10
   0 -18  -2    5.50    5.60
   0  18  -2   21.00    6.20
   0  18  -2   29.40    7.10
   0  18   2    5.40    5.30
  -1 -18  -2   18.00    6.30
   1 -18   2   29.20    5.70
  -1 -18  -2   14.40    5.50
  -1 -18  -2   22.50    6.50
   1 -18   2   30.70    6.40
   1 -18   2   20.20    7.10
   1  18   2   14.80    5.80
  -1  18  -2   21.30    7.10
   2 -18   2   16.20    5.50
  -2 -18  -2   27.30    6.70
  -2 -18  -2   13.60    6.30
   2 -18   2   18.30    6.50
   2 -18   2    3.30    7.20
  -2 -18  -2   23.90    6.20
   2  18   2    7.90    6.00
  -2  18  -2   22.50    7.40
  -2  18  -2    6.60    6.10
   2  18   2   13.10    6.20
  -3 -18  -2   20.00    6.90
   3 -18   2    7.20    5.60
   3 -18   2   19.80    7.10
   3 -18   2   22.20    8.10
  -3 -18  -2    6.40    5.60
   3  18   2   20.40    7.00
   3  18   2    9.20    6.50
  -3  18  -2   18.80    7.80
  -3  18  -2   10.40    6.70
  -3  18  -2    9.40    5.20
  -4 -18  -2  112.89   10.60
   4 -18   2   99.79    9.10
   4 -18   2   84.69   10.70
  -4 -18  -2   65.99   10.20
  -4  18  -2   96.99    8.80
  -4  18  -2   73.79   10.60
   4  18   2  100.09   15.50
   4  18   2   77.49   10.30
  -5 -18  -2  111.39   11.70
   5 -18   2   83.29    9.20
  -5 -18  -2   98.29   10.90
   5 -18   2  100.09   11.80
  -5  18  -2  101.59    9.00
   5  18   2   86.69   11.10
  -5  18  -2   79.19   11.60
  -6 -18  -2  217.58   18.90
  -6 -18  -2  216.48   18.80
   6 -18   2  222.28   20.20
   6 -18   2  209.98   17.20
   6  18   2  226.68   19.30
  -6  18  -2  219.68   16.50
  -6  18  -2  189.08   21.80
   7 -18   2   76.69    9.40
  -7 -18  -2   54.29   11.20
  -7 -18  -2  111.89   11.80
   7 -18   2   65.89   11.90
  -7  18  -2  104.79   13.20
  -7  18  -2   81.29    8.70
   7  18   2   68.19   11.30
  -8 -18  -2   19.10    9.10
   8 -18   2   22.70   10.90
  -8  18  -2   10.90   10.80
   8  18   2   26.90    9.70
  -8  18  -2   17.90    6.60
   8 -19  -2   -8.20    8.40
  -8 -19   2  -15.70    7.60
  -8 -19   2    2.10    7.50
  -8 -19   2    3.80    9.60
  -8  19   2   -2.50    9.30
  -7 -19   2   14.60    9.10
  -7 -19   2   24.90    7.90
  -7 -19   2   34.00    8.20
   7 -19  -2   16.50    8.40
   6 -19  -2   10.10    7.20
  -6 -19   2   34.20    7.60
  -6 -19   2   18.80    6.90
  -6 -19   2   16.50    8.40
  -5 -19   2   23.70    6.60
   5 -19  -2   26.80    7.70
  -5 -19   2   27.30    7.40
  -5 -19   2   40.80    8.20
  -5 -19   2   23.60    7.70
  -5  19   2   22.10    7.60
  -4 -19   2   12.90    6.00
   4 -19  -2   12.20    6.60
  -4 -19   2   10.60    7.10
   4 -19  -2   14.20    7.20
  -4 -19   2   14.60    6.40
  -4 -19   2   14.20    6.80
  -4  19   2   18.60    6.90
   3 -19  -2  497.35   33.80
  -3 -19   2  549.15   33.90
  -3 -19   2  520.25   34.10
  -3 -19   2  539.55   33.90
   3 -19  -2  491.95   34.00
  -3 -19   2  494.65   33.70
   3 -19  -2  534.05   33.80
  -3  19   2  467.35   33.70
   3  19  -2  515.85   34.30
  -2 -19   2  248.38   18.40
  -2 -19   2  273.17   18.90
   2 -19  -2  225.48   16.80
   2 -19  -2  212.88   18.60
  -2 -19   2  284.87   18.90
   2 -19  -2  266.77   19.20
  -2 -19   2  239.88   19.30
   2 -19  -2  253.17   18.50
  -2  19   2  301.07   19.10
   2  19  -2  245.38   19.50
  -1 -19   2  296.87   19.20
  -1 -19   2  243.48   19.00
   1 -19  -2  237.98   17.40
  -1 -19   2  263.17   19.40
   1 -19  -2  221.28   19.00
   1 -19  -2  263.37   20.80
   1 -19  -2  257.57   19.00
  -1 -19   2  283.17   18.60
   1  19  -2  266.87   19.70
  -1  19   2  245.18   19.00
   0 -19  -2  140.89   13.50
   0 -19  -2  134.79   12.80
   0 -19   2  153.78   13.80
   0 -19   2  160.88   12.40
   0 -19  -2  130.19   13.80
   0 -19   2  181.98   14.50
   0  19   2  124.29   13.00
   0  19  -2  143.59   13.90
  -1 -19  -2    0.70    6.00
  -1 -19  -2    7.60    5.40
   1 -19   2    8.70    5.50
  -1 -19  -2    8.90    6.50
   1 -19   2    7.60    7.20
   1 -19   2   14.90    6.30
  -1  19  -2    3.50    7.10
   1  19   2    7.00    5.80
  -1  19  -2    6.20    6.10
  -2 -19  -2  115.39   12.50
  -2 -19  -2  148.89   13.80
  -2 -19  -2  138.39   13.10
   2 -19   2  153.08   12.60
   2 -19   2  162.88   13.70
   2 -19   2  129.89   13.30
  -2  19  -2  147.09   14.00
   2  19   2  131.29   13.30
  -2  19  -2  147.19   13.10
   3 -19   2  107.89   13.00
   3 -19   2  132.59   12.90
  -3 -19  -2  125.19   12.30
  -3 -19  -2  140.79   14.10
   3 -19   2  114.39   12.10
   3  19   2  138.09   12.90
  -3  19  -2  139.49   12.10
   3  19   2  127.09   12.70
  -3  19  -2  175.18   14.40
   4 -19   2  326.87   24.10
  -4 -19  -2  263.47   22.50
   4 -19   2  313.07   21.50
   4  19   2  336.67   23.60
  -4  19  -2  284.67   21.20
  -4  19  -2  365.36   31.50
  -5 -19  -2  159.38   14.20
   5 -19   2  157.98   13.30
  -5 -19  -2  168.68   16.00
   5 -19   2  148.39   14.70
   5  19   2  125.09   13.90
  -5  19  -2  107.39   14.20
  -5  19  -2  129.59   12.70
   6 -19   2   16.80    9.10
  -6 -19  -2   43.40    8.50
  -6 -19  -2   26.90    9.10
   6 -19   2   19.80    7.00
  -6  19  -2   22.50    6.40
   6  19   2   10.40    8.70
  -6  19  -2   25.10    9.90
   7 -19   2   -5.30    6.60
  -7 -19  -2    0.10   12.30
  -7 -19  -2    3.40    9.00
   7 -19   2    4.40    9.80
   7  19   2   11.00    9.10
  -7  19  -2   -4.50    5.80
  -7  19  -2   -4.40   10.10
  -8 -20   2   10.30    7.70
   8 -20  -2   18.80    9.70
  -8 -20   2   34.40    8.50
  -8 -20   2   19.80   10.40
  -7 -20   2   -7.10    8.60
   7 -20  -2    4.40    8.20
  -7 -20   2    0.80    6.80
  -7 -20   2    4.50    7.60
  -6 -20   2   60.89    9.50
  -6 -20   2   68.69   10.90
  -6 -20   2   75.69    9.80
   6 -20  -2   81.79   10.40
  -6 -20   2   63.09   10.70
  -5 -20   2  169.08   16.30
  -5 -20   2  198.88   16.20
   5 -20  -2  158.58   14.70
  -5 -20   2  164.88   14.60
  -5 -20   2  138.89   14.90
  -4 -20   2   91.79   11.80
  -4 -20   2  114.89   11.30
  -4 -20   2  125.79   14.30
   4 -20  -2  123.99   11.70
  -4 -20   2   89.59   12.10
   4 -20  -2  115.89   11.40
  -4  20   2   98.79   11.20
  -3 -20   2   16.70    6.10
  -3 -20   2   13.70    6.50
   3 -20  -2   19.50    7.60
  -3 -20   2    9.80    7.50
  -3 -20   2   17.90    6.40
   3 -20  -2   12.60    4.00
   3 -20  -2    9.80    6.70
  -3  20   2   15.70    7.10
  -2 -20   2  190.78   16.00
   2 -20  -2  208.98   17.10
   2 -20  -2  214.18   14.50
  -2 -20   2  191.48   18.00
   2 -20  -2  207.58   16.60
  -2 -20   2  206.78   16.60
   2 -20  -2  207.38   16.80
  -2 -20   2  214.98   16.80
  -2  20   2  252.37   17.90
   2  20  -2  189.98   17.50
   1 -20  -2   97.99   10.60
  -1 -20   2  112.59   11.20
  -1 -20   2  105.89   10.70
   1 -20  -2  111.69   10.60
   1 -20  -2  103.09   10.70
  -1 -20   2   94.89   10.30
   1 -20  -2   98.19    9.40
  -1 -20   2  111.99   10.00
  -1  20   2  100.29   10.80
   1  20  -2   95.59   10.80
   0 -20  -2  294.27   20.50
   0 -20  -2  300.67   20.70
   0 -20   2  305.37   21.10
   0 -20   2  232.18   20.30
   0 -20  -2  239.28   19.80
   0 -20   2  298.27   19.40
   0  20  -2  283.17   20.80
   0  20   2  244.98   20.10
   0  20  -2  254.77   21.30
   1 -20   2    3.70    5.60
  -1 -20  -2    6.70    6.70
  -1 -20  -2    5.70    6.10
   1 -20   2    6.20    7.30
   1 -20   2    8.00    6.50
   1  20   2   -4.30    5.80
  -1  20  -2    6.10    7.20
  -1  20  -2   11.70    6.70
  -2 -20  -2   41.90    7.90
   2 -20   2   41.20    9.30
  -2 -20  -2   38.50    8.20
  -2 -20  -2   43.10    8.30
   2 -20   2   49.80    7.00
   2 -20   2   26.50    7.80
   2  20   2   48.90    8.10
  -2  20  -2   34.70    9.40
  -2  20  -2   41.50    8.90
  -3 -20  -2   71.39   11.00
  -3 -20  -2   57.09    9.40
   3 -20   2   63.39    8.20
   3 -20   2   80.79   11.90
  -3 -20  -2   71.99   10.00
   3 -20   2   74.89   10.10
  -3  20  -2   69.69   10.70
   3  20   2   76.69    9.80
   3  20   2   61.69   14.10
   4 -20   2  215.28   17.40
  -4 -20  -2  263.17   19.90
  -4 -20  -2  258.87   20.70
   4 -20   2  265.67   20.30
  -4  20  -2  181.28   16.90
   4  20   2  226.68   19.50
  -4  20  -2  244.88   20.70
   5 -20   2   89.99   11.90
  -5 -20  -2   71.69   10.90
   5 -20   2   71.29    8.60
   5  20   2   90.89   11.20
  -5  20  -2   51.99   11.00
  -5  20  -2   70.29    8.20
  -6 -20  -2   43.30    8.90
   6 -20   2   33.90   10.10
   6 -20   2   38.50    7.50
  -6 -20  -2   28.30    9.60
  -6  20  -2   13.80   10.20
  -6  20  -2   24.50    6.40
   6  20   2   48.80   10.30
  -7 -20  -2   52.69   10.10
  -7 -20  -2   41.80   11.00
   7 -20   2   31.50    7.60
   7 -20   2   38.60   11.30
   7  20   2   35.30   10.50
  -7  20  -2   44.20    7.20
  -7  20  -2   29.80   11.50
  -8 -21   2    0.10    8.10
  -8 -21   2    4.40    7.90
   8 -21  -2    8.40    9.50
  -7 -21   2    7.80    8.10
  -7 -21   2    1.90    9.30
   7 -21  -2   -4.70    8.80
  -7 -21   2    9.80    9.70
  -7 -21   2   -5.80    7.60
  -6 -21   2   17.90    7.20
  -6 -21   2   12.10    8.90
   6 -21  -2   13.40    7.90
  -6 -21   2   16.90    8.50
  -6 -21   2  -12.90    7.40
  -5 -21   2    4.20    7.10
   5 -21  -2    6.40    7.40
  -5 -21   2   -4.20    6.00
  -5 -21   2   -1.20    7.40
  -5 -21   2    3.50    8.50
   4 -21  -2   -7.30    7.10
  -4 -21   2   -1.50    6.70
  -4 -21   2   -6.50    6.20
   4 -21  -2    6.00    6.80
  -4 -21   2   -5.50    6.80
  -4 -21   2    7.70    7.80
  -4  21   2   -6.60    6.80
  -3 -21   2    4.60    7.40
   3 -21  -2    7.60    7.60
  -3 -21   2   -2.00    8.30
  -3 -21   2    3.00    6.00
  -3 -21   2   10.50    6.50
   3 -21  -2   11.70    4.20
   3 -21  -2   10.10    6.60
  -3  21   2    1.80    7.00
  -2 -21   2   16.40    6.10
  -2 -21   2    9.80    8.10
   2 -21  -2   11.50    7.20
  -2 -21   2   13.60    6.50
   2 -21  -2   14.70    4.50
   2 -21  -2   14.90    7.00
  -2 -21   2   17.40    6.30
  -2  21   2   17.10    7.20
   1 -21  -2    7.80    7.00
   1 -21  -2    7.50    4.50
  -1 -21   2   13.80    6.20
   1 -21  -2    4.90    6.20
   1 -21  -2    9.20    5.70
  -1 -21   2   14.10    6.40
  -1 -21   2   15.00    7.60
  -1 -21   2    4.20    5.60
  -1  21   2   -2.00    6.60
   1  21  -2    4.10    6.90
   0 -21  -2  319.17   23.60
   0 -21  -2  335.07   24.10
   0 -21   2  350.16   24.40
   0 -21  -2  336.97   24.20
   0 -21   2  346.67   24.40
   0 -21   2  331.17   23.10
   0 -21   2  314.37   26.40
   0  21  -2  355.46   25.30
   0  21  -2  342.17   24.70
   0  21   2  328.07   24.10
  -1 -21  -2  109.89   11.10
   1 -21   2  102.09    9.90
  -1 -21  -2   81.39   10.00
   1 -21   2   81.49   10.70
   1 -21   2  111.29   11.70
  -1 -21  -2  109.99   11.40
   1  21   2   98.09   10.80
  -1  21  -2  105.79   12.00
   2 -21   2  206.98   18.50
   2 -21   2  243.98   16.70
  -2 -21  -2  206.88   18.30
  -2 -21  -2  232.98   17.60
  -2 -21  -2  231.88   18.10
   2 -21   2  199.48   24.10
   2  21   2  179.28   17.40
  -2  21  -2  188.38   19.10
  -3 -21  -2   -1.20    5.90
  -3 -21  -2   -6.20    6.70
   3 -21   2   -4.70    8.20
   3 -21   2    0.10    6.10
   3 -21   2   -1.00    6.90
  -3  21  -2    0.50    8.10
   4 -21   2   10.40    8.70
  -4 -21  -2    4.20    7.40
  -4 -21  -2   10.80    6.90
   4 -21   2    2.40    6.10
  -4 -21  -2   -0.90    7.70
   4  21   2   -0.50    7.60
  -4  21  -2    2.20    9.00
   5 -21   2    9.80    6.50
  -5 -21  -2   13.20    9.10
  -5 -21  -2   18.20    7.70
   5 -21   2   -7.90    8.70
  -5  21  -2   14.30    6.30
   5  21   2   15.10    8.80
  -5  21  -2    2.80    9.90
  -6 -21  -2   23.00    9.50
  -6 -21  -2    8.80    8.20
   6 -21   2   18.00    9.70
   6 -21   2   18.90    7.10
   6  21   2    9.00    9.40
  -6  21  -2    6.30   11.30
  -6  21  -2   16.70    6.10
  -7 -21  -2   -0.90   10.50
   7 -21   2    2.70    6.60
   7 -21   2    9.20   12.30
  -7 -21  -2   14.40    8.60
  -7  21  -2   11.10    6.10
   7  21   2   -5.20    9.30
  -8 -22   2   49.30   10.00
  -7 -22   2   -1.30    8.20
   7 -22  -2    2.00    8.70
  -7 -22   2   -4.40   10.10
  -7 -22   2    4.20    8.00
  -7 -22   2   -3.20    9.30
  -6 -22   2   -4.60    8.20
  -6 -22   2    3.30    7.90
   6 -22  -2   -2.60    7.80
  -6 -22   2   11.40    7.70
  -6 -22   2    7.10    9.50
   5 -22  -2   49.90    9.50
  -5 -22   2   46.20   10.00
  -5 -22   2   53.89    9.60
  -5 -22   2   35.80    8.30
  -5 -22   2   36.50    8.80
  -4 -22   2   -2.40    6.90
  -4 -22   2    5.60    7.20
   4 -22  -2    0.20    7.20
   4 -22  -2   -9.60   12.50
  -4 -22   2   -2.30    8.10
  -4 -22   2    8.10    6.40
  -3 -22   2   67.29   10.80
  -3 -22   2   81.39   10.00
   3 -22  -2   88.79   10.60
   3 -22  -2   91.29   11.00
   3 -22  -2   90.69    7.50
  -3 -22   2   73.79    9.90
  -3 -22   2   91.39   12.40
  -3  22   2   77.79   10.30
   2 -22  -2   61.39    7.20
  -2 -22   2   81.29    9.80
  -2 -22   2   65.09    8.90
  -2 -22   2   66.89    8.80
   2 -22  -2   67.99    9.60
  -2 -22   2   62.79   10.50
   2 -22  -2   79.79    9.60
  -2  22   2   70.79    9.60
   1 -22  -2   44.90    6.20
   1 -22  -2   42.60    8.40
  -1 -22   2   46.00    7.40
  -1 -22   2   50.49    9.40
   1 -22  -2   44.50    8.70
  -1  22   2   47.40    8.50
   0 -22   2   -2.00    5.80
   0 -22  -2   11.00    5.90
   0 -22   2   -1.20    6.50
   0 -22  -2    3.20    7.20
   0 -22  -2    5.20    6.70
   0 -22   2    3.10    5.90
   0  22   2    6.90    6.90
   1 -22   2    6.40    7.20
   1 -22   2    0.10    7.90
  -1 -22  -2    2.50    5.70
  -1 -22  -2    9.30    7.80
   1 -22   2    4.10    5.90
  -1 -22  -2    0.40    6.60
  -1  22  -2    9.80    8.30
   1  22   2   -2.00    6.60
   2 -22   2   28.80    9.60
   2 -22   2   56.49    9.30
  -2 -22  -2   57.49    8.90
  -2 -22  -2   49.50    8.30
  -2 -22  -2   38.60    9.70
   2 -22   2   55.59    7.80
  -2  22  -2   28.80    9.20
  -3 -22  -2   -8.70    7.10
  -3 -22  -2   -2.30    6.20
  -3 -22  -2    0.90    7.90
   3 -22   2   -4.70    7.30
   3 -22   2    2.60    9.00
   3 -22   2   -3.80    6.20
  -3  22  -2   -7.20    8.60
  -4 -22  -2  117.49   13.90
   4 -22   2  157.98   14.90
  -4 -22  -2  132.39   13.70
  -4 -22  -2  121.79   13.20
   4 -22   2  139.59   13.30
  -4  22  -2  158.98   21.60
  -5 -22  -2   45.30   10.00
   5 -22   2   23.80    7.10
  -5 -22  -2   11.20    8.80
  -5 -22  -2   34.80    8.50
   5 -22   2   27.10   14.70
   5  22   2   14.50    9.10
   6 -22   2    6.90    9.20
  -6 -22  -2   10.90    8.30
  -6 -22  -2   -6.40    9.50
   6 -22   2   -3.50    6.70
   6  22   2   -6.10    9.00
   7 -22   2   13.50    6.80
  -7 -23   2   29.30   11.90
  -7 -23   2   42.60    9.70
  -7 -23   2   36.00   10.60
   7 -23  -2   42.70   10.80
  -7 -23   2   44.90   10.20
  -6 -23   2    6.30    8.70
  -6 -23   2    1.70    9.60
   6 -23  -2   24.60    9.20
  -6 -23   2   22.20    8.30
  -6 -23   2   11.80    8.40
  -5 -23   2   -1.00    9.20
   5 -23  -2    3.90    8.00
  -5 -23   2  -10.90    6.60
  -5 -23   2   -5.40    7.90
  -5 -23   2    4.20    7.40
   4 -23  -2    7.10    7.80
  -4 -23   2    6.70    7.70
  -4 -23   2    6.90    7.00
   4 -23  -2   -7.30    8.20
  -4 -23   2    2.50    8.80
  -4 -23   2    5.70    7.40
  -3 -23   2  351.76   25.90
  -3 -23   2  337.77   26.50
   3 -23  -2  362.96   23.30
  -3 -23   2  339.27   25.70
  -3 -23   2  370.46   25.70
   3 -23  -2  378.26   26.30
   3 -23  -2  344.27   32.20
  -2 -23   2   -2.40    8.80
  -2 -23   2    3.90    7.10
   2 -23  -2    4.80    4.70
   2 -23  -2   -6.30    6.80
  -2 -23   2    4.80    6.40
   2 -23  -2    8.00    7.60
   1 -23  -2   69.89    7.90
   1 -23  -2   81.39   10.20
  -1 -23   2   62.29    9.00
  -1 -23   2   81.29   10.20
   1 -23  -2   85.19   10.60
  -1 -23   2   96.09   10.30
  -1 -23   2   72.79   10.70
  -1  23   2   72.49   10.50
   0 -23  -2   92.29    8.70
   0 -23   2   92.99    9.40
   0 -23   2   58.19    9.60
   0 -23   2   73.79   10.90
   0 -23  -2   60.59    9.80
   0 -23  -2   70.29   10.10
   0 -23   2   59.49    9.30
  -1 -23  -2   62.59   11.70
   1 -23   2   57.19   10.40
  -1 -23  -2   62.79    9.70
   1 -23   2   62.39    8.50
   1 -23   2   48.40   12.10
   2 -23   2   13.00    9.60
  -2 -23  -2   35.00    9.00
  -2 -23  -2   48.40    9.40
  -2 -23  -2   18.90    8.20
   2 -23   2   35.40    7.30
   2 -23   2   60.99   14.80
  -3 -23  -2   86.49   11.70
   3 -23   2  101.69   13.00
  -3 -23  -2   84.99   11.60
   3 -23   2   97.29    9.90
   3 -23   2   89.89   13.40
  -3 -23  -2   89.89   11.30
   4 -23   2    6.40    8.50
   4 -23   2    4.70    6.60
  -4 -23  -2    8.10    8.40
   4 -23   2   23.80   10.30
  -4 -23  -2    6.70    8.80
  -4 -23  -2   -2.70    8.00
  -5 -23  -2   71.99   11.30
   5 -23   2   55.49    8.60
   5 -23   2   95.89   12.30
  -5 -23  -2   66.39   11.70
   6 -23   2    3.40    9.90
   6 -23   2   13.30    7.00
  -6 -23  -2    4.70    9.30
  -6 -23  -2    4.80   10.40
  -7 -24   2   12.70    9.50
   7 -24  -2  -15.50    8.90
  -7 -24   2   14.50    9.00
  -7 -24   2    4.90   10.70
  -7 -24   2   11.20    9.80
   6 -24  -2    0.00    8.70
  -6 -24   2    1.20   10.40
  -6 -24   2    3.60    8.20
  -6 -24   2   -9.50    8.90
  -6 -24   2    6.40    8.20
  -5 -24   2  312.77   24.20
  -5 -24   2  279.47   23.50
   5 -24  -2  336.07   24.70
  -5 -24   2  299.47   24.40
  -5 -24   2  290.57   24.00
  -4 -24   2   10.50    9.30
  -4 -24   2    4.80    7.60
   4 -24  -2    8.30    8.20
   4 -24  -2   -3.70    8.60
  -4 -24   2    5.60    7.20
  -4 -24   2    3.30    7.50
  -3 -24   2  101.99   11.50
   3 -24  -2   92.59   12.00
  -3 -24   2  101.19   11.20
   3 -24  -2   95.59    8.40
  -3 -24   2   94.69   11.50
  -3 -24   2   90.19   12.60
   3 -24  -2   88.39   11.30
   2 -24  -2    1.70    4.70
  -2 -24   2   -6.00    6.90
   2 -24  -2   -3.30    8.10
   2 -24  -2    1.10    7.30
  -2 -24   2   11.90    6.90
  -2 -24   2   -2.90    8.80
   1 -24  -2   44.90   14.20
  -1 -24   2   19.80    7.00
  -1 -24   2   25.70    8.10
  -1 -24   2   38.00    8.30
   1 -24  -2   35.70    8.60
  -1 -24   2   26.90    9.60
   1 -24  -2   23.70    5.90
   0 -24  -2   73.19   11.20
   0 -24   2   87.39    9.80
   0 -24  -2   72.69   10.60
   0 -24   2   95.29   11.60
   0 -24   2  106.19   11.60
   0 -24  -2   81.99    9.10
  -1 -24  -2   -5.10    7.20
  -1 -24  -2    1.60    8.80
   1 -24   2   -6.20    7.20
   1 -24   2    1.00    9.10
   1 -24   2   -5.60    6.50
   2 -24   2  129.19   14.90
  -2 -24  -2  122.19   13.30
   2 -24   2  124.69   14.10
   2 -24   2  151.38   13.70
  -2 -24  -2  141.39   14.10
   3 -24   2   15.90    8.70
  -3 -24  -2   26.60    9.60
  -3 -24  -2   19.50    8.50
   3 -24   2    9.00    9.70
   3 -24   2   19.80    7.40
   4 -24   2   20.40   10.70
   4 -24   2    7.80    7.00
  -4 -24  -2   25.00    9.80
  -4 -24  -2    8.30    8.90
   4 -24   2    8.80    8.90
   5 -24   2   88.39    9.80
   5 -24   2   88.49   12.90
  -5 -24  -2   95.39   12.50
  -5 -24  -2   76.39   12.40
   6 -24   2   -3.40   10.50
   6 -24   2    0.60    6.50
  -6 -24  -2    6.40    9.10
  -6 -24  -2  -18.60   16.90
  -6 -25   2   -9.30    9.10
  -6 -25   2    0.00   10.90
  -6 -25   2   -4.50    7.80
  -6 -25   2    3.40    8.80
   6 -25  -2    4.60    9.10
   5 -25  -2   15.40    8.80
  -5 -25   2   -5.00    9.50
  -5 -25   2    2.70    8.20
  -5 -25   2   15.50    9.00
  -5 -25   2    9.40   12.90
  -4 -25   2   36.90    9.00
  -4 -25   2   24.50   10.30
  -4 -25   2   59.59    9.80
  -4 -25   2   39.90    9.30
   4 -25  -2   46.00   10.60
   4 -25  -2   49.10   10.00
   3 -25  -2  106.89    9.50
  -3 -25   2   70.19   10.40
  -3 -25   2   79.59   11.00
   3 -25  -2   93.49   11.70
   3 -25  -2  102.49   12.50
  -3 -25   2   72.29   11.20
  -3 -25   2   80.99   12.80
   2 -25  -2    1.20    8.90
  -2 -25   2   13.00    9.80
  -2 -25   2    6.30    7.90
  -2 -25   2   14.70    7.20
   2 -25  -2    9.80    5.30
  -2 -25   2   21.70    7.60
   1 -25  -2  104.39   11.80
  -1 -25   2   63.59   12.00
  -1 -25   2   99.29   10.40
   1 -25  -2   64.69   11.00
  -1 -25   2  106.09   12.00
   1 -25  -2   93.59    9.00
   0 -25  -2   76.39   10.90
   0 -25   2   94.09   11.60
   0 -25  -2   78.69    9.10
   0 -25  -2   64.49   10.80
   0 -25   2   91.19    9.90
   0 -25   2   98.29   12.30
  -1 -25  -2   19.50    9.80
  -1 -25  -2   22.50    8.50
   1 -25   2   10.70    7.20
   1 -25   2   15.30   10.00
   1 -25   2   21.50    8.90
   2 -25   2   94.59   13.60
   2 -25   2   72.39   12.10
   2 -25   2  118.89   11.00
  -2 -25  -2  128.89   13.50
  -2 -25  -2  101.49   12.10
  -3 -25  -2   47.10   10.60
   3 -25   2   25.90   10.80
   3 -25   2   22.60    9.00
  -3 -25  -2   25.30    9.10
   3 -25   2   33.00    8.00
   4 -25   2   10.00    9.40
  -4 -25  -2    5.10   10.00
   4 -25   2    2.00    7.00
  -4 -25  -2   10.20    8.70
   4 -25   2    6.30   10.50
   5 -25   2   50.79   11.40
  -5 -25  -2   38.70   11.20
  -5 -25  -2   62.89   12.20
   5 -25   2   58.19    8.70
  -6 -26   2    0.40   10.80
  -6 -26   2   -5.60   10.20
  -6 -26   2    1.60    9.70
  -6 -26   2   -2.30    8.50
  -5 -26   2   -8.30    8.00
  -5 -26   2   13.20   11.00
  -5 -26   2    0.60    9.00
  -5 -26   2   30.30    9.60
  -4 -26   2   -3.20    9.80
   4 -26  -2   12.70    9.90
   4 -26  -2   -0.10    9.20
  -4 -26   2   11.20    8.40
  -4 -26   2   -4.00    8.10
  -4 -26   2   15.60    7.90
   3 -26  -2    1.40    9.70
  -3 -26   2    5.10    7.60
  -3 -26   2    6.00   10.40
  -3 -26   2    3.40    8.40
  -3 -26   2  -11.20    7.00
   3 -26  -2    8.30    8.40
   2 -26  -2  121.39   11.10
   2 -26  -2  123.29   13.10
  -2 -26   2  106.49   12.90
  -2 -26   2  100.89   11.50
  -2 -26   2   89.09   13.50
   2 -26  -2  120.39   13.00
  -1 -26   2   25.90   10.30
  -1 -26   2   52.29    8.40
  -1 -26   2   23.10    8.80
   1 -26  -2   18.10    8.80
   1 -26  -2   38.20    9.80
   1 -26  -2   32.50    6.40
   0 -26  -2  130.39   14.50
   0 -26  -2  164.88   15.90
   0 -26   2  191.48   15.70
   0 -26  -2  185.88   17.60
   0 -26   2  143.29   15.90
   0 -26   2  191.28   16.40
  -1 -26  -2   12.10    8.40
   1 -26   2  -13.60    9.90
  -1 -26  -2   13.20    6.90
   1 -26   2    2.60    7.20
  -1 -26  -2    7.40    9.50
   1 -26   2    6.70    8.20
  -2 -26  -2  108.19   13.20
   2 -26   2   93.89   10.40
  -2 -26  -2   81.69   12.00
   2 -26   2  101.09   12.60
   2 -26   2   84.19   13.60
   3 -26   2  -10.00   10.50
   3 -26   2   10.30    7.40
  -3 -26  -2    9.50    9.70
  -3 -26  -2    1.10    8.50
   3 -26   2    3.80    8.50
   4 -26   2   51.09   11.50
   4 -26   2   49.90    8.60
   4 -26   2   59.29   12.50
  -4 -26  -2   51.89   11.70
  -4 -26  -2   55.89   11.10
   5 -26   2   38.60   11.30
   5 -26   2   29.10    7.80
  -5 -26  -2   45.50   15.20
  -5 -26  -2   40.20   10.80
  -5 -27   2    2.50    8.50
   5 -27  -2    3.70    9.50
  -5 -27   2  -10.10   16.10
  -5 -27   2    7.90    9.10
  -4 -27   2    3.30   11.30
  -4 -27   2    7.70    8.70
   4 -27  -2    3.10    9.80
   4 -27  -2   17.50    9.50
  -4 -27   2    4.50    8.30
   3 -27  -2   49.00   10.90
   3 -27  -2   39.80    6.50
  -3 -27   2   52.89    9.60
  -3 -27   2   34.80   11.70
  -3 -27   2   31.40    9.40
   3 -27  -2   38.50    9.80
   2 -27  -2   -0.80    5.60
  -2 -27   2   -3.10    7.40
   2 -27  -2   -1.40    8.30
  -2 -27   2   -3.90    8.20
   2 -27  -2    4.00    9.20
  -2 -27   2   -0.20    9.80
  -1 -27   2    3.40   10.00
   1 -27  -2   12.20    8.60
  -1 -27   2   -0.10    8.40
   1 -27  -2   -3.20    5.50
  -1 -27   2   16.20    7.30
   1 -27  -2    0.30    9.50
   0 -27  -2   82.89    9.30
   0 -27  -2   90.09   12.20
   0 -27  -2   88.99   12.00
   0 -27   2   81.99   12.80
   0 -27   2   79.59   11.50
  -1 -27  -2    1.20    9.80
   1 -27   2   -3.30    8.40
   1 -27   2  -12.00    9.90
  -1 -27  -2    6.00    6.90
   1 -27   2    0.40    7.40
  -1 -27  -2   -4.60    8.40
   2 -27   2  101.29   10.40
  -2 -27  -2   74.09   11.70
  -2 -27  -2   69.79   12.90
   2 -27   2   78.59   13.20
   2 -27   2   72.29   12.00
   3 -27   2    3.10    9.10
  -3 -27  -2    5.10    9.00
   3 -27   2    5.80   11.20
   3 -27   2    1.90    7.50
  -3 -27  -2   -5.10   10.20
   4 -27   2    4.50    9.90
  -4 -27  -2   -3.40   10.30
   4 -27   2   -3.80    7.50
   4 -28  -2   19.90   10.70
  -4 -28   2   21.10    9.40
   4 -28  -2   20.70    9.90
  -3 -28   2   14.90    9.50
   3 -28  -2   21.50    6.00
  -3 -28   2   14.10   11.80
  -3 -28   2   25.50    9.00
   3 -28  -2   28.90   11.30
   3 -28  -2   22.30    6.20
   3 -28  -2   21.80    9.30
   2 -28  -2   -7.50    8.30
  -2 -28   2    8.40    7.70
   2 -28  -2    7.40    6.00
  -2 -28   2   -2.30   10.20
   2 -28  -2  -15.60    9.80
  -2 -28   2   10.60    8.90
  -1 -28   2   39.00   10.40
   1 -28  -2   33.60    7.20
   1 -28  -2   43.30   10.00
  -1 -28   2   58.69   11.70
   1 -28  -2   42.30   10.90
  -1 -28   2   43.60    9.10
   0 -28  -2   17.30    6.90
   0 -28   2   19.00    8.10
   0 -28  -2    6.50    8.90
   0 -28  -2   11.70   10.40
   0 -28   2   13.70    9.50
   0 -28   2    4.80   10.40
  -1 -28  -2   -0.90    6.70
   1 -28   2   -8.20   10.60
  -1 -28  -2   -4.80   10.00
   1 -28   2    6.80    7.70
  -1 -28  -2    3.60    9.20
   1 -28   2    7.90    9.20
  -2 -28  -2    3.90    9.20
  -2 -28  -2    4.40    7.50
  -2 -28  -2   -5.70   11.00
   2 -28   2   -6.40    9.30
   2 -28   2   18.10    8.00
   2 -28   2    7.20   11.50
  -3 -28  -2   -7.40   10.90
  -3 -28  -2   22.60   10.30
   3 -28   2   -5.90   11.40
   3 -28   2   -9.80    8.60
   3 -28   2    2.90    7.90
   3 -29  -2    6.10    5.80
   3 -29  -2   -6.30   10.60
  -3 -29   2   12.70   14.70
   3 -29  -2    8.80    6.20
  -3 -29   2   13.30    9.00
   3 -29  -2   14.30    9.80
  -2 -29   2   52.49    9.70
   2 -29  -2   51.89    7.90
  -2 -29   2   61.19   11.50
   2 -29  -2   61.09   11.50
   2 -29  -2   47.10   11.70
  -2 -29   2   35.90   12.30
   1 -29  -2   35.10   10.20
   1 -29  -2   24.50   10.70
   1 -29  -2   20.80    6.90
  -1 -29   2   34.00    8.50
  -1 -29   2   22.90   10.00
  -1 -29   2   14.50   11.20
   0 -29   2   -9.40    7.50
   0 -29  -2   10.90   10.80
   0 -29   2   11.40    9.70
   0 -29   2   15.80   11.10
   0 -29  -2   11.10    9.50
  -1 -29  -2   18.50   10.80
  -1 -29  -2   46.90   11.00
   1 -29   2   31.10   10.30
  -1 -29  -2   34.70    8.30
   1 -29   2   29.50    8.80
   1 -29   2    7.00   11.50
   2 -29   2   14.10   20.70
  -2 -29  -2   13.10   10.00
  -2 -29  -2    1.00    7.70
   2 -29   2   11.90   10.20
  -2 -29  -2    0.80   11.60
   2 -29   2   -2.60    7.50
  -2 -30   2  -11.40   11.00
   2 -30  -2   10.70    9.80
   2 -30  -2   22.10   11.90
  -2 -30   2   -9.60    9.20
  -2 -30   2   -1.70    8.30
   2 -30  -2   -0.20    6.70
   2 -30  -2   17.30    7.50
  -1 -30   2   70.39   10.30
   1 -30  -2   38.80   11.90
   1 -30  -2   66.49   11.70
  -1 -30   2   45.30   12.90
   1 -30  -2   49.99    8.10
   0 -30   2   26.90   11.00
   0 -30   2   29.80    9.00
   0 -30  -2   39.40    7.70
   0 -30   2   16.80   12.90
   0 -30  -2   32.30   10.70
   0 -30  -2   54.49   12.00
  -1 -30  -2    8.60    7.40
   1 -30   2    7.50   10.10
   1 -30   2   11.00   12.00
  -1 -30  -2   14.20   11.40
   1 -30   2   -1.00    8.20
  -1 -30  -2   -3.40    9.60
 -11   0   3    9.00   10.80
 -10   0   3    9.90    9.50
 -10   0   3    6.40    8.00
   9   0  -3    4.10    3.70
  -9   0   3   11.60    7.20
  -8   0   3   -2.50    6.90
  -7   0   3   80.39    9.00
  -6   0   3   -5.60    4.40
  -5   0   3 1143.49   70.49
  -4   0   3    2.50    2.60
  -4   0   3   -2.00    2.60
  -3   0   3   58.89    5.40
  -3   0   3   74.89    5.50
  -2   0   3    1.20    1.20
   2   0  -3    1.40    1.80
  -2   0   3    4.20    2.00
   2   0  -3    2.10    1.10
  -2   0   3    3.10    1.20
  -1   0   3 2872.41  175.48
  -1   0   3 2783.42  175.48
   1   0  -3 2895.21  175.48
   1   0  -3 2989.20  175.28
   1   0  -3 2896.91  175.48
  -1   0   3 2940.81  175.18
   0   0  -3   -0.70    1.50
   0   0  -3   -1.20    1.80
   0   0   3    1.20    2.00
   0   0   3   -1.40    1.80
   0   0  -3   -0.20    1.30
  -1   0  -3  145.09    9.70
   1   0   3  151.28   10.00
  -1   0  -3  131.19    9.70
  -2   0  -3    3.50    2.90
   2   0   3   -1.00    2.70
  -2   0  -3   -3.00    2.30
   2   0   3   -0.90    3.10
  -3   0  -3  168.98   11.50
   3   0   3  134.19   11.70
  -3   0  -3  168.08   11.80
   4   0   3    2.40    4.00
   4   0   3    3.90    4.70
  -4   0  -3   -0.90    3.60
  -4   0  -3    1.90    4.20
  -5   0  -3 1135.89   71.29
   5   0   3 1103.89   71.49
  -5   0  -3 1172.38   72.09
   5   0   3 1188.98   71.39
   6   0   3    0.20    6.10
  -6   0  -3   10.80    6.40
  -6   0  -3  -14.90    5.00
   7   0   3  300.27   21.90
  -7   0  -3  316.87   22.00
  -7   0  -3  262.67   21.60
  -8   0  -3   -6.90    6.90
   8   0   3   -2.40    7.10
  -9   0  -3   19.30   11.00
  -9   0  -3   38.40    9.70
   9   0   3   51.09    9.70
 -11  -1   3    9.00   10.80
 -11   1   3  -14.30   10.10
 -10  -1   3   30.30    9.10
  10  -1  -3   23.10    4.90
 -10  -1   3   17.10    9.90
 -10   1   3   33.00   10.20
 -10   1   3   44.60    9.10
  -9  -1   3   17.90    7.80
   9  -1  -3    9.70    3.90
  -9  -1   3   32.30   10.10
  -9   1   3    5.10    7.20
   8  -1  -3  142.09   10.50
  -8  -1   3  156.48   14.80
  -8   1   3  148.09   13.60
  -8   1   3  142.39   13.60
   8   1  -3  142.79   10.40
  -7  -1   3   54.89    8.00
  -7   1   3   42.50    7.70
  -6  -1   3  281.17   20.00
  -6   1   3  295.87   20.10
  -5  -1   3  119.29    9.90
  -4  -1   3   23.50    3.90
  -4  -1   3   36.40    4.00
  -4   1   3   34.00    3.70
  -3  -1   3 6087.39  364.36
  -3  -1   3 6143.79  364.36
  -3   1   3 6058.39  364.36
  -3   1   3 5784.62  364.26
   2  -1  -3   77.29    5.10
  -2  -1   3   65.79    5.20
  -2  -1   3   67.49    5.70
   2  -1  -3   77.09    5.50
  -2  -1   3   66.39    5.00
  -2   1   3   87.19    5.10
  -2   1   3   83.69    5.60
   2   1  -3   75.89    5.70
  -2   1   3   80.29    5.20
   2   1  -3   70.99    5.30
   2   1  -3   70.39    5.00
  -1  -1   3   47.10    3.90
   1  -1  -3   61.89    4.20
  -1  -1   3   54.89    4.60
   1  -1  -3   49.50    4.10
  -1  -1   3   46.20    4.20
   1   1  -3   64.89    4.20
   1   1  -3   58.09    4.50
  -1   1   3   57.39    4.30
  -1   1   3   48.20    4.40
   1   1  -3   56.59    3.90
   0  -1  -3 2283.67  130.39
   0  -1   3 1925.51  130.39
   0  -1   3 2142.19  130.39
   0  -1  -3 2075.79  130.29
   0   1  -3 2207.68  130.39
   0   1  -3 2013.70  130.29
   0   1   3 2280.97  130.49
   0   1  -3 2184.68  130.09
   0   1   3 2217.48  130.39
  -1  -1  -3  809.32   47.90
   1  -1   3  858.51   48.00
  -1  -1  -3  744.73   47.80
   1  -1   3  752.32   47.90
  -1   1  -3  840.82   47.90
   1   1   3  803.52   48.00
  -1   1  -3  734.83   47.70
   1   1   3  693.33   47.80
   2  -1   3  107.09    8.80
   2  -1   3  117.19    9.10
  -2  -1  -3  127.29    8.80
  -2  -1  -3  117.99    8.60
  -2   1  -3  118.59    8.50
   2   1   3   97.59    8.70
  -2   1  -3  106.49    8.50
   2   1   3  111.39    9.00
  -3  -1  -3  895.51   52.09
   3  -1   3  870.31   52.19
   3  -1   3  904.71   52.39
  -3   1  -3  855.91   52.09
   3   1   3  724.53   52.69
  -3   1  -3  788.62   51.89
   4  -1   3  340.97   21.30
  -4  -1  -3  322.07   21.30
  -4  -1  -3  293.27   20.90
   4  -1   3  307.07   21.40
  -4   1  -3  320.37   21.00
   4   1   3  281.57   21.50
   4   1   3  309.27   21.10
  -4   1  -3  338.37   21.00
  -5  -1  -3   61.89    8.30
   5  -1   3   42.90    6.70
  -5  -1  -3   48.10    7.00
   5  -1   3   35.00    7.00
   5   1   3   45.50    6.60
  -5   1  -3   48.50    7.00
  -5   1  -3   53.59    7.50
  -6  -1  -3  147.29   13.80
   6  -1   3  162.78   14.20
  -6  -1  -3  164.88   14.50
   6   1   3  162.88   14.70
  -6   1  -3  144.29   13.70
  -6   1  -3  172.58   14.30
   7  -1   3  183.68   16.30
  -7  -1  -3  167.88   16.30
  -7  -1  -3  215.38   17.10
   7   1   3  172.98   16.40
  -7   1  -3  175.38   16.10
  -7   1  -3  206.78   16.80
  -8  -1  -3   38.90    8.60
  -8  -1  -3   23.10    9.80
   8  -1   3   48.90    8.70
   8   1   3   36.30    8.70
  -8   1  -3   33.90    8.60
  -9  -1  -3   74.69   12.80
   9  -1   3   90.99   11.40
  -9  -1  -3   73.99   11.10
   9   1   3   84.09   11.30
  -9   1  -3   87.79   11.60
 -11  -2   3    7.30   10.50
 -11   2   3   15.60    8.80
 -11   2   3   -6.00   10.10
 -10  -2   3   49.90   11.30
  10  -2  -3   57.19    6.20
 -10  -2   3   52.79   12.10
 -10   2   3   64.09    9.60
 -10   2   3   55.69   10.90
   9  -2  -3   -3.00    3.70
  -9  -2   3    3.90    8.00
  -9  -2   3   -3.00    7.90
  -9   2   3    5.70    6.70
   9   2  -3    1.50    3.60
   8  -2  -3  166.18   12.10
  -8  -2   3  196.88   16.40
  -8   2   3  186.38   14.70
  -8   2   3  157.18   15.90
   7  -2  -3  218.48   14.20
  -7  -2   3  219.58   17.10
  -6  -2   3   48.00    6.70
  -5  -2   3  178.68   12.70
  -5   2   3  161.78   11.70
  -4  -2   3   79.39    7.00
  -4  -2   3   75.49    6.90
  -4   2   3   88.39    6.50
  -3  -2   3   -0.30    2.10
  -3  -2   3    2.30    2.40
   3  -2  -3    8.40    1.30
   3  -2  -3    8.90    1.50
   3   2  -3    3.20    2.10
  -3   2   3    3.70    2.10
   2  -2  -3 2231.88  130.89
  -2  -2   3 2101.99  130.79
  -2  -2   3 2124.19  130.89
   2  -2  -3 2175.28  130.79
  -2  -2   3 2076.99  131.09
   2   2  -3 2158.88  130.89
   2   2  -3 2123.29  130.79
  -2   2   3 2119.79  130.79
   2   2  -3 2177.78  131.09
  -2   2   3 2295.87  130.89
  -1  -2   3    9.40    2.10
   1  -2  -3    6.70    1.50
   1  -2  -3    4.40    1.60
   1   2  -3    3.20    1.40
  -1   2   3    1.90    1.60
   1   2  -3    2.10    1.40
  -1   2   3    1.20    1.70
   1   2  -3    1.90    1.80
   0  -2   3 1651.13  110.89
   0  -2   3 1884.11  111.19
   0  -2  -3 1891.21  111.19
   0  -2  -3 1915.61  111.09
   0  -2   3 1780.12  111.09
   0   2   3 1961.20  111.19
   0   2  -3 1894.11  110.89
   0   2  -3 1789.02  110.99
   0   2  -3 1787.12  111.09
   0   2   3 1736.53  111.09
   1  -2   3  697.73   47.70
  -1  -2  -3  794.62   47.70
  -1  -2  -3  845.52   47.80
   1  -2   3  677.03   47.70
  -1   2  -3  825.42   47.60
  -1   2  -3  704.23   47.50
   1   2   3  774.32   47.80
  -1   2  -3  803.12   47.80
   1   2   3  871.41   47.90
   2  -2   3 2616.74  149.19
  -2  -2  -3 2442.16  149.09
   2  -2   3 2531.85  149.09
  -2   2  -3 2554.24  149.09
  -2   2  -3 2370.36  148.89
   2   2   3 2190.78  149.09
   3  -2   3  609.74   35.60
  -3  -2  -3  496.15   35.30
  -3  -2  -3  581.74   35.30
   3  -2   3  605.24   35.50
  -3   2  -3  526.85   35.10
   3   2   3  555.34   35.60
  -3   2  -3  565.54   35.30
  -4  -2  -3 1416.36   92.09
   4  -2   3 1509.75   92.29
   4  -2   3 1567.54   92.29
  -4  -2  -3 1606.34   92.29
  -4   2  -3 1632.54   92.29
   4   2   3 1339.47   92.09
  -4   2  -3 1528.45   91.99
   4   2   3 1413.26   92.39
   5  -2   3  160.68   14.90
  -5  -2  -3  187.68   14.50
   5  -2   3  169.48   14.40
  -5  -2  -3  186.78   15.30
  -5   2  -3  208.58   14.20
   5   2   3  179.18   14.20
  -5   2  -3  155.88   13.80
   6  -2   3   -2.00    5.70
  -6  -2  -3   12.80    5.80
  -6   2  -3    9.00    5.50
   6   2   3    7.10    5.80
  -6   2  -3   -1.40    6.10
  -7  -2  -3   39.80    7.80
   7  -2   3   32.40    7.60
  -7  -2  -3   70.19    9.30
  -7  -2  -3   30.20    9.30
  -7   2  -3   38.00    7.80
  -7   2  -3   52.09    8.50
   7   2   3   42.10    8.00
   8  -2   3    0.30    7.00
  -8  -2  -3    3.20    7.70
  -8  -2  -3   14.50    9.40
  -8   2  -3    4.10    7.70
   8   2   3    7.40    7.50
  -9  -2  -3    9.70    9.90
  -9  -2  -3   24.00    8.40
   9  -2   3   16.50    8.70
  -9   2  -3   12.30    9.00
   9   2   3    1.80    8.60
  11  -3  -3   18.40    5.30
 -11  -3   3   22.20   11.10
 -11   3   3   24.00   11.30
 -11   3   3   34.60    8.80
 -10  -3   3    0.70    9.10
  10  -3  -3    0.90    4.30
 -10   3   3   14.90    7.50
 -10   3   3   16.70    9.30
  -9  -3   3    3.20    7.30
   9  -3  -3    3.70    3.80
  -9  -3   3    9.20    8.30
   9   3  -3    9.70    3.70
  -9   3   3   -5.50    6.50
   8  -3  -3    3.60    3.20
  -8  -3   3   12.10    7.60
  -8   3   3   10.80    5.80
  -8   3   3    7.80    3.90
   8   3  -3    6.10    3.20
  -7  -3   3    0.80    6.00
   7  -3  -3    9.60    2.90
   7   3  -3    0.10    2.60
  -6  -3   3 1147.09   70.19
   6  -3  -3 1120.79   68.79
  -6   3   3 1124.49   68.79
  -5  -3   3   20.10    5.40
   5  -3  -3   17.10    2.30
  -5   3   3   17.00    3.40
  -4  -3   3   13.00    3.40
   4  -3  -3   12.90    1.90
   4  -3  -3   16.00    2.00
  -4  -3   3   16.50    3.40
  -4   3   3   10.20    2.60
  -3  -3   3  110.29    8.10
  -3  -3   3  109.19    8.20
  -3  -3   3  109.69    7.30
  -3  -3   3  111.09    7.30
   3  -3  -3  124.89    7.40
   3   3  -3  115.89    7.40
  -3   3   3  112.99    7.60
   3   3  -3  108.69    8.10
  -2  -3   3  272.57   17.00
  -2  -3   3  261.57   17.40
   2  -3  -3  298.87   17.00
  -2  -3   3  250.97   17.10
   2  -3  -3  289.87   17.00
   2   3  -3  265.27   17.10
   2   3  -3  264.47   17.40
  -2   3   3  262.27   16.80
   2   3  -3  274.37   17.00
  -2   3   3  282.47   17.00
  -2   3   3  274.57   17.00
  -1  -3   3  405.76   24.70
   1  -3  -3  428.66   24.60
  -1  -3   3  352.66   24.80
   1  -3  -3  401.46   24.70
  -1  -3   3  360.56   24.60
  -1   3   3  401.96   24.60
   1   3  -3  405.96   24.60
   1   3  -3  390.86   24.80
   1   3  -3  394.36   24.70
  -1   3   3  444.86   24.80
   0  -3  -3 4763.52  277.37
   0  -3   3 4170.98  277.47
   0  -3   3 4561.34  277.67
   0  -3  -3 5065.69  277.57
   0  -3   3 4211.48  277.57
   0  -3  -3 4832.02  277.67
   0   3  -3 4294.47  277.57
   0   3  -3 4153.68  277.57
   0   3   3 4628.84  277.67
   0   3   3 5016.70  277.77
   0   3  -3 4722.13  277.47
  -1  -3  -3  690.13   43.50
   1  -3   3  745.63   43.80
  -1  -3  -3  802.42   43.80
   1  -3   3  638.04   43.60
  -1  -3  -3  733.43   43.70
  -1   3  -3  742.73   43.50
   1   3   3  669.53   43.80
   1   3   3  744.43   43.80
  -1   3  -3  647.44   43.50
  -1   3  -3  680.83   43.70
  -2  -3  -3  310.27   20.10
  -2  -3  -3  331.57   20.30
   2  -3   3  322.07   20.30
   2  -3   3  317.97   20.20
   2   3   3  315.97   20.40
  -2   3  -3  304.57   20.10
   2   3   3  278.07   20.10
  -2   3  -3  311.07   19.90
  -3  -3  -3    7.50    3.20
  -3  -3  -3   10.80    4.00
   3  -3   3    9.10    4.00
   3  -3   3    6.10    3.60
   3   3   3   11.30    3.70
  -3   3  -3   10.20    3.60
  -3   3  -3    5.90    3.20
   3   3   3    6.50    4.30
  -4  -3  -3  741.73   49.80
   4  -3   3  788.62   50.19
  -4  -3  -3  802.72   50.09
   4  -3   3  807.92   50.09
   4   3   3  857.41   50.19
  -4   3  -3  829.52   49.99
  -4   3  -3  776.02   49.70
   5  -3   3  257.37   18.50
  -5  -3  -3  225.68   19.00
   5  -3   3  240.18   18.90
  -5  -3  -3  254.47   18.80
  -5  -3  -3  294.17   18.40
   5   3   3  257.27   18.60
  -5   3  -3  251.27   18.10
  -5   3  -3  254.27   18.20
   6  -3   3  954.70   56.89
  -6  -3  -3  942.01   57.19
   6  -3   3  851.31   56.79
  -6  -3  -3  874.91   56.59
  -6  -3  -3  871.81   57.49
  -6   3  -3  915.61   56.39
  -6   3  -3  891.21   56.69
   6   3   3  893.41   56.79
  -7  -3  -3   26.10    7.20
  -7  -3  -3   13.30    8.10
   7  -3   3   15.00    7.00
  -7  -3  -3   29.30   13.70
  -7   3  -3   35.00    7.70
  -7   3  -3   13.90    7.00
   7   3   3   17.00    7.10
  -8  -3  -3   -7.00    8.50
  -8  -3  -3   -5.90    7.20
   8  -3   3  -10.50    6.80
   8   3   3   -6.90    7.40
  -8   3  -3    5.30    7.70
  -9  -3  -3    4.90    8.30
   9  -3   3    0.60    8.10
  -9  -3  -3    5.80   10.40
  -9   3  -3    7.10    8.90
   9   3   3    5.70    9.00
 -11  -4   3    2.20   10.80
  11  -4  -3    7.00    5.20
 -11   4   3    0.40    9.90
 -11   4   3    3.40    9.10
  10  -4  -3   62.19    6.50
 -10  -4   3   59.49   11.40
 -10   4   3   61.89    8.90
  10   4  -3   59.79    6.20
 -10   4   3   54.19    6.40
 -10   4   3   49.70   11.00
   9  -4  -3   66.19    6.30
  -9  -4   3   83.59   11.00
  -9   4   3   61.69    8.30
   9   4  -3   62.39    6.10
  -9   4   3   54.89    6.40
   8  -4  -3  136.29   10.80
  -8  -4   3  166.58   15.10
  -8   4   3  141.59   11.20
  -8   4   3  155.98   12.90
   8   4  -3  150.68   10.70
   7  -4  -3   24.80    3.70
  -7  -4   3   26.20    6.90
  -7   4   3   24.60    5.10
   7   4  -3   30.60    3.60
  -7   4   3   28.40    4.00
   6  -4  -3   54.79    5.40
  -6  -4   3   51.39    7.20
   6   4  -3   53.19    4.60
  -6   4   3   62.49    5.00
   5  -4  -3  902.51   56.09
  -5  -4   3  929.51   57.09
  -5   4   3  928.41   56.29
   4  -4  -3    8.00    2.40
   4  -4  -3    4.40    1.90
  -4  -4   3    0.00    3.10
  -4  -4   3   -1.30    2.90
  -4  -4   3    0.70    1.60
  -4  -4   3    5.40    1.70
  -4   4   3    2.90    2.10
   4   4  -3    0.10    2.90
  -3  -4   3   10.80    1.90
   3  -4  -3   11.90    2.00
  -3  -4   3   17.60    3.10
  -3  -4   3   17.30    3.20
  -3   4   3   13.20    2.00
   3   4  -3   13.90    3.00
   2  -4  -3  106.79    7.10
  -2  -4   3   98.19    7.20
  -2  -4   3  100.49    7.70
   2  -4  -3  114.99    6.90
  -2  -4   3   90.29    7.20
   2   4  -3  107.39    7.20
  -2   4   3  118.19    6.90
   2   4  -3  102.79    7.30
   2   4  -3  104.19    7.70
  -2   4   3   90.09    7.20
  -1  -4   3 2520.85  166.48
   1  -4  -3 2616.24  166.18
  -1  -4   3 2752.02  166.58
   1  -4  -3 2903.41  166.58
   1  -4  -3 2595.54  166.38
  -1  -4   3 2610.94  166.58
  -1   4   3 3005.60  166.48
  -1   4   3 2694.23  166.18
   1   4  -3 2993.80  166.58
  -1   4   3 2724.73  166.58
   1   4  -3 2762.72  166.48
   1   4  -3 2777.32  166.68
   0  -4   3  241.48   15.10
   0  -4  -3  232.38   15.00
   0  -4   3  210.08   15.00
   0  -4  -3  234.98   15.10
   0  -4   3  244.18   15.20
   0   4  -3  231.58   14.90
   0   4  -3  224.38   15.00
   0   4   3  226.48   15.10
   0   4   3  240.18   15.20
   0   4   3  252.27   14.70
   1  -4   3  895.01   57.29
  -1  -4  -3 1001.70   57.39
  -1  -4  -3 1018.10   57.29
   1  -4   3  963.90   57.59
   1   4   3  942.71   57.49
  -1   4  -3  865.71   57.19
   1   4   3  861.61   57.39
   2  -4   3 1780.92  102.69
   2  -4   3 1560.14  102.39
  -2  -4  -3 1643.84  102.49
  -2  -4  -3 1656.73  102.49
   2   4   3 1691.13  102.59
  -2   4  -3 1632.74  102.29
  -2   4  -3 1616.74  102.29
  -2   4  -3 1754.22  102.59
   2   4   3 1788.72  102.79
   3  -4   3  236.78   17.60
   3  -4   3  292.17   17.80
  -3  -4  -3  255.77   17.60
  -3  -4  -3  249.08   17.40
   3   4   3  275.67   17.60
   3   4   3  240.68   17.80
  -3   4  -3  262.07   17.10
  -4  -4  -3 1613.14   99.49
   4  -4   3 1474.95   99.59
   4  -4   3 1596.54   99.59
  -4  -4  -3 1804.42   99.99
  -4  -4  -3 1620.94   99.69
   4   4   3 1766.12   99.79
  -4   4  -3 1499.45  101.69
  -4   4  -3 1594.84   99.29
   5  -4   3  303.27   26.90
  -5  -4  -3  309.77   22.10
   5  -4   3  337.87   22.80
  -5  -4  -3  335.57   22.80
  -5  -4  -3  320.47   22.60
  -5   4  -3  333.47   22.40
  -5   4  -3  331.97   21.90
   5   4   3  307.17   22.30
  -6  -4  -3   72.09   10.00
  -6  -4  -3   66.29    8.80
   6  -4   3  108.49    9.90
  -6  -4  -3  108.69   10.50
   6  -4   3   87.49   10.00
  -6   4  -3   87.29    9.60
   6   4   3   73.39    9.10
  -6   4  -3   99.39    9.50
   7  -4   3  129.49   12.70
  -7  -4  -3  103.69   13.30
  -7  -4  -3  133.29   12.40
  -7   4  -3  120.59   12.30
  -7   4  -3  157.28   13.70
   7   4   3  139.69   12.60
  -8  -4  -3   -3.10    9.10
   8  -4   3   -6.60    6.90
  -8  -4  -3    2.00    7.50
   8   4   3   -2.90    7.70
  -8   4  -3  -13.10    7.40
   9  -4   3    6.80    8.20
  -9  -4  -3   23.90   10.90
  -9  -4  -3   22.50    9.10
   9   4   3   20.70    9.40
  -9   4  -3   -3.80    8.80
 -11  -5   3    1.00   11.10
  11  -5  -3   -5.40    4.90
 -11   5   3   12.90   11.00
 -11   5   3   20.90    7.60
 -10  -5   3    6.00    9.90
  10  -5  -3   -3.80    4.40
 -10   5   3   15.10    7.00
  10   5  -3    0.00    4.40
 -10   5   3   -3.20    5.00
   9  -5  -3    9.60    4.10
  -9  -5   3    9.60    8.40
  -9   5   3   11.50    6.20
  -9   5   3    7.30    4.60
   9   5  -3    6.50    4.00
   8  -5  -3   40.90    5.00
  -8  -5   3   59.29    9.00
   8   5  -3   44.80    4.90
  -8   5   3   34.00    5.30
  -8   5   3   38.10    6.30
   7  -5  -3   66.19    6.20
  -7  -5   3   51.09    8.20
  -7  -5   3   57.29    5.20
  -7   5   3   53.99    5.60
  -7   5   3   64.49    6.40
   7   5  -3   56.09    5.10
  -6  -5   3   13.80    5.40
   6  -5  -3   15.30    3.20
  -6  -5   3   15.00    2.80
  -6  -5   3   11.80    2.90
  -6   5   3   20.70    3.80
  -6   5   3   19.30    3.70
  -6   5   3   20.80    3.50
  -5  -5   3   45.10    4.00
  -5  -5   3   45.30    4.50
  -5  -5   3   50.19    6.00
  -5   5   3   49.70    4.90
  -4  -5   3  550.54   33.00
  -4  -5   3  550.34   33.80
  -4  -5   3  528.35   33.00
  -4  -5   3  537.25   33.70
   4  -5  -3  531.45   33.10
   4   5  -3  522.25   34.20
   3  -5  -3 4213.98  272.87
  -3  -5   3 4471.05  273.27
  -3  -5   3 4618.74  272.87
   3  -5  -3 4571.44  272.97
  -3  -5   3 4534.25  273.27
  -3  -5   3 4521.95  272.97
   3   5  -3 4611.64  272.87
  -3   5   3 4552.04  272.97
  -3   5   3 4482.75  272.67
   3   5  -3 4496.55  273.27
  -2  -5   3  656.23   41.80
  -2  -5   3  639.74   41.60
   2  -5  -3  665.23   41.20
   2  -5  -3  656.33   41.50
  -2  -5   3  665.93   41.50
   2   5  -3  684.73   41.50
  -2   5   3  761.72   41.60
   2   5  -3  700.53   41.70
  -2   5   3  661.03   41.30
  -2   5   3  708.23   41.30
   2   5  -3  644.14   41.80
  -1  -5   3   65.19    5.80
   1  -5  -3   67.69    5.40
  -1  -5   3   69.19    5.60
   1  -5  -3   58.79    5.10
   1  -5  -3   63.59    4.80
  -1  -5   3   64.19    5.60
  -1   5   3   79.69    5.60
   1   5  -3   69.19    5.70
   1   5  -3   64.29    5.50
  -1   5   3   72.49    5.40
   1   5  -3   68.99    5.50
  -1   5   3   68.29    4.70
   0  -5  -3  222.78   15.70
   0  -5  -3  266.67   15.90
   0  -5   3  262.17   16.00
   0  -5   3  256.17   15.80
   0  -5  -3  224.88   15.40
   0  -5   3  260.67   15.90
   0   5  -3  217.28   15.70
   0   5   3  264.37   15.90
   0   5   3  230.68   15.90
   0   5  -3  256.97   15.90
   0   5   3  265.97   15.40
   0   5  -3  226.48   15.60
   1  -5   3   83.19    6.90
  -1  -5  -3   61.69    6.00
   1  -5   3   71.49    6.70
  -1  -5  -3   69.49    6.30
   1  -5   3   81.39    6.50
  -1  -5  -3   82.59    6.60
   1   5   3   75.99    7.00
  -1   5  -3   88.39    6.30
   1   5   3   74.79    6.70
  -1   5  -3   79.19    6.20
  -1   5  -3   78.49    6.60
   2  -5   3  134.39    9.70
   2  -5   3  112.99    9.80
  -2  -5  -3  121.79    9.40
  -2  -5  -3  141.89    9.60
  -2  -5  -3  117.99    9.70
   2   5   3  149.99   10.00
  -2   5  -3  110.19    9.10
  -2   5  -3  108.89    9.40
   2   5   3  141.79   10.20
  -2   5  -3  122.29   10.00
   3  -5   3   77.19    7.30
  -3  -5  -3   80.99    7.50
   3  -5   3   73.59    7.10
  -3  -5  -3   86.99    8.40
   3   5   3   72.09    7.10
  -3   5  -3   73.79    7.30
  -3   5  -3   78.49    7.60
  -3   5  -3   65.69    7.00
   4  -5   3  333.87   23.90
   4  -5   3  359.06   24.00
  -4  -5  -3  369.16   24.20
  -4   5  -3  315.37   23.70
  -4   5  -3  360.96   23.30
   4   5   3  403.06   24.00
   5  -5   3  222.68   17.70
   5  -5   3  199.68   17.70
  -5  -5  -3  228.18   16.90
  -5  -5  -3  227.98   17.80
  -5  -5  -3  254.17   17.90
  -5   5  -3  218.98   17.30
   5   5   3  248.38   19.00
  -5   5  -3  257.27   16.70
  -6  -5  -3  113.19   11.80
  -6  -5  -3  116.69   12.30
   6  -5   3  137.29   12.90
  -6  -5  -3  114.29   10.80
   6  -5   3   97.79   11.30
  -6   5  -3  113.69   10.70
   6   5   3  136.39   13.00
  -6   5  -3  117.59   11.30
  -7  -5  -3   51.59   10.00
  -7  -5  -3   51.19    8.40
   7  -5   3   47.40    8.90
  -7   5  -3   69.69    9.80
  -7   5  -3   68.19    9.30
   7   5   3   60.89    8.90
  -8  -5  -3   84.49   10.60
  -8  -5  -3   49.20   11.20
   8  -5   3   67.39   10.50
  -8   5  -3   76.19   10.60
  -8   5  -3   80.19   10.50
   8   5   3   89.89   10.90
  -9  -5  -3   86.89   11.70
  -9  -5  -3   67.99   13.30
   9  -5   3   95.79   11.60
  -9   5  -3   86.59   12.20
   9   5   3   83.49   11.90
 -11  -6   3    9.20   11.10
  11  -6  -3    7.30    5.20
 -11   6   3   -1.00   10.40
 -11   6   3   19.90    7.70
 -10  -6   3   -4.60    9.90
  10  -6  -3    4.10    4.50
 -10   6   3    8.90    6.60
 -10   6   3   -2.60    5.00
  10   6  -3    0.40    4.30
   9  -6  -3    3.80    4.20
  -9  -6   3    2.70    4.00
  -9  -6   3   -0.50    8.40
  -9   6   3    0.50    4.90
   9   6  -3   -3.80    3.90
  -9   6   3    2.10    6.00
   8  -6  -3   52.29    6.00
  -8  -6   3   55.19    5.40
  -8  -6   3   46.60    8.90
  -8  -6   3   40.10    5.20
  -8   6   3   39.90    5.80
   8   6  -3   59.49    5.50
  -8   6   3   49.60    6.40
  -7  -6   3  277.57   17.80
  -7  -6   3  270.97   17.80
  -7  -6   3  288.97   20.50
  -7   6   3  278.57   18.30
  -7   6   3  269.97   18.20
   7   6  -3  263.37   17.70
  -6  -6   3  744.63   44.10
  -6  -6   3  734.73   42.60
  -6  -6   3  683.23   42.70
  -6   6   3  652.93   42.60
  -6   6   3  649.34   42.50
  -6   6   3  698.23   42.80
  -5  -6   3  519.25   33.00
  -5  -6   3  516.35   31.80
  -5  -6   3  517.05   31.80
   5   6  -3  505.15   32.90
   4  -6  -3    1.70    2.60
  -4  -6   3    9.90    3.50
   4  -6  -3    2.40    2.30
  -4  -6   3   -0.90    4.00
  -4  -6   3    4.80    2.40
  -4  -6   3    4.10    2.40
   4   6  -3    6.70    3.40
  -4   6   3    0.30    2.90
   3  -6  -3  730.83   42.40
  -3  -6   3  693.63   42.80
  -3  -6   3  689.83   42.30
  -3  -6   3  665.23   42.30
   3  -6  -3  704.13   42.30
  -3  -6   3  678.73   42.70
  -3   6   3  659.03   42.30
   3   6  -3  681.73   42.80
   3   6  -3  702.03   42.40
  -2  -6   3  467.75   28.20
   2  -6  -3  408.56   27.80
   2  -6  -3  432.96   27.60
  -2  -6   3  434.76   28.00
  -2  -6   3  453.45   27.90
   2  -6  -3  460.55   27.40
   2   6  -3  477.25   27.90
   2   6  -3  442.46   28.20
  -2   6   3  484.25   27.90
   2   6  -3  442.16   28.10
  -2   6   3  444.76   27.50
  -2   6   3  434.76   27.60
  -1  -6   3  772.32   45.30
   1  -6  -3  750.02   45.20
   1  -6  -3  714.63   44.90
   1  -6  -3  696.73   44.80
  -1  -6   3  696.13   45.20
  -1  -6   3  747.53   45.20
   1   6  -3  732.73   45.20
   1   6  -3  735.93   45.20
  -1   6   3  732.63   45.00
   1   6  -3  754.32   45.20
  -1   6   3  736.43   44.80
  -1   6   3  744.93   45.20
   0  -6  -3  351.86   22.40
   0  -6   3  342.47   22.40
   0  -6  -3  340.97   22.30
   0  -6   3  347.77   22.40
   0  -6   3  348.47   22.60
   0   6   3  378.56   22.50
   0   6  -3  340.37   22.30
   0   6  -3  377.16   22.40
   0   6   3  362.16   22.40
  -1  -6  -3  450.25   27.00
   1  -6   3  445.36   27.00
   1  -6   3  444.86   26.90
  -1  -6  -3  383.96   26.90
   1  -6   3  380.96   27.10
  -1  -6  -3  425.36   26.70
  -1   6  -3  450.35   26.80
   1   6   3  442.16   27.10
  -1   6  -3  418.76   26.70
   1   6   3  442.56   26.80
   1   6   3  409.76   27.10
  -2  -6  -3  582.64   36.50
  -2  -6  -3  632.84   36.40
   2  -6   3  547.65   36.60
  -2  -6  -3  593.34   36.30
   2  -6   3  540.55   36.20
  -2   6  -3  587.84   36.40
   2   6   3  608.44   36.60
  -2   6  -3  534.45   36.10
  -2   6  -3  600.64   36.10
   3  -6   3  568.94   38.20
  -3  -6  -3  600.24   38.20
   3  -6   3  630.04   38.00
  -3  -6  -3  614.34   38.20
   3   6   3  583.24   38.20
  -3   6  -3  636.94   37.70
  -3   6  -3  589.94   37.80
  -4  -6  -3   97.69    9.40
   4  -6   3   96.79    9.50
   4  -6   3   89.69    9.20
  -4  -6  -3  112.29   10.10
  -4  -6  -3  108.19    9.60
  -4   6  -3  108.89    9.30
  -4   6  -3   89.89    9.10
   4   6   3  111.09   10.40
  -4   6  -3   96.69    9.50
   5  -6   3  199.78   16.20
  -5  -6  -3  179.48   15.30
  -5  -6  -3  194.28   16.20
  -5  -6  -3  196.18   16.40
   5  -6   3  204.88   15.80
   5   6   3  220.48   17.50
  -5   6  -3  197.58   15.80
  -5   6  -3  217.08   15.10
  -6  -6  -3  331.97   23.60
   6  -6   3  357.66   24.10
  -6  -6  -3  336.87   24.30
   6  -6   3  326.27   23.90
  -6  -6  -3  336.67   24.30
   6   6   3  277.77   23.80
  -6   6  -3  358.96   23.20
  -6   6  -3  344.47   23.70
  -7  -6  -3  107.89   12.70
  -7  -6  -3   95.59   11.10
   7  -6   3  118.19   11.70
  -7   6  -3  120.59   11.80
   7   6   3  118.89   11.70
   8  -6   3    5.50    7.90
  -8  -6  -3   -0.90    9.10
  -8  -6  -3    5.60    7.70
  -8   6  -3   13.50    7.90
   8   6   3    2.50    7.90
  -8   6  -3   -1.70    8.10
  -9  -6  -3   -4.70   10.80
   9  -6   3   13.00    8.50
  -9  -6  -3    9.80    8.80
  -9   6  -3   -8.20    9.20
   9   6   3    0.00    8.80
  11  -7  -3   17.30    5.30
 -11  -7   3   11.60   11.40
 -11   7   3   14.70    7.40
 -11   7   3   17.40    6.10
 -11   7   3   18.30    6.90
 -10  -7   3    8.20   10.10
  10  -7  -3   32.90    5.50
 -10   7   3   35.90    6.20
 -10   7   3   41.10    7.10
  -9  -7   3   -1.00    4.30
  -9  -7   3   -5.80    8.50
  -9  -7   3    2.30    4.30
   9  -7  -3   -4.10    7.10
  -9   7   3    1.70    5.00
  -9   7   3    0.40    5.30
   9   7  -3   -1.50    4.20
  -8  -7   3    1.50    3.90
  -8  -7   3    5.60    3.90
  -8  -7   3    0.30    7.20
  -8   7   3   -1.70    4.50
  -8   7   3    0.40    4.60
   8   7  -3   -2.00    3.70
  -7  -7   3  106.39    9.00
  -7  -7   3  111.39   11.30
  -7  -7   3  112.39    9.00
  -7   7   3   99.19   10.90
  -7   7   3  116.19    9.20
  -7   7   3  117.09    9.10
   6  -7  -3  101.89    8.40
  -6  -7   3  118.59   10.90
  -6  -7   3  108.59    8.00
  -6  -7   3  105.49    8.20
  -6   7   3   79.09    8.60
  -5  -7   3  177.58   12.50
   5  -7  -3  210.58   12.80
  -5  -7   3  185.58   12.50
  -5  -7   3  169.18   13.80
  -5   7   3  181.08   13.30
   5   7  -3  181.68   13.80
   4  -7  -3 1044.90   60.49
  -4  -7   3  957.10   60.29
  -4  -7   3  955.50   60.39
   4  -7  -3 1040.50   60.59
  -4  -7   3 1024.10   60.99
   4   7  -3  949.11   60.99
  -4   7   3  940.21   60.49
  -3  -7   3 1743.23  107.89
  -3  -7   3 1741.03  107.49
  -3  -7   3 1718.33  107.79
  -3  -7   3 1748.53  107.49
   3  -7  -3 1818.02  107.59
   3  -7  -3 1726.43  107.59
   3   7  -3 1766.82  107.89
   3   7  -3 1813.42  107.59
  -3   7   3 1829.82  107.49
  -2  -7   3   69.99    6.40
   2  -7  -3   69.29    5.50
  -2  -7   3   74.79    6.20
   2  -7  -3   63.09    5.10
   2  -7  -3   73.89    5.80
  -2  -7   3   80.49    6.50
  -2   7   3   75.09    6.10
  -2   7   3   80.49    5.80
   2   7  -3   65.29    6.10
  -2   7   3   66.19    5.30
   2   7  -3   73.69    6.40
   2   7  -3   67.59    6.60
  -1  -7   3 1391.36   91.89
   1  -7  -3 1689.03   91.99
   1  -7  -3 1454.25   91.49
  -1  -7   3 1446.56   91.89
  -1  -7   3 1414.36   91.89
   1  -7  -3 1634.84   91.59
   1   7  -3 1393.96   91.89
  -1   7   3 1504.65   91.59
   1   7  -3 1525.25   91.89
  -1   7   3 1616.34   91.69
  -1   7   3 1511.45   91.89
   1   7  -3 1495.45   91.89
   0  -7  -3 1190.98   69.09
   0  -7   3 1055.39   69.29
   0  -7   3 1124.09   69.29
   0  -7  -3 1088.99   69.39
   0  -7   3 1108.59   69.49
   0   7   3 1229.28   69.29
   0   7  -3 1043.30   69.29
   0   7  -3 1114.49   69.29
   0   7   3 1190.78   69.09
   0   7   3 1175.68   69.49
   1  -7   3 2369.76  143.39
   1  -7   3 2296.57  143.09
  -1  -7  -3 2233.58  142.99
  -1  -7  -3 2549.84  143.29
   1  -7   3 2426.16  143.19
   1   7   3 2138.29  143.19
  -1   7  -3 2367.96  143.29
  -1   7  -3 2287.47  142.99
   1   7   3 2280.27  142.99
  -1   7  -3 2582.54  143.09
   2  -7   3    6.80    3.60
  -2  -7  -3    2.20    2.90
  -2  -7  -3    7.50    3.80
  -2  -7  -3    6.80    3.40
   2  -7   3    4.60    3.50
  -2   7  -3    6.60    3.40
  -2   7  -3    5.10    3.40
  -2   7  -3    9.60    3.00
   2   7   3    9.30    3.60
  -3  -7  -3   11.10    4.50
   3  -7   3   14.20    4.50
  -3  -7  -3   13.50    4.30
   3  -7   3   10.10    4.50
  -3   7  -3   13.10    4.10
  -3   7  -3   19.80    4.50
  -3   7  -3    7.40    3.60
   3   7   3   14.10    4.50
  -4  -7  -3  609.44   40.60
  -4  -7  -3  648.94   40.30
   4  -7   3  654.23   40.30
   4  -7   3  584.94   41.30
  -4  -7  -3  596.14   40.60
   4   7   3  626.84   40.60
  -4   7  -3  675.33   39.80
  -4   7  -3  673.23   40.20
   5  -7   3   87.99    9.50
   5  -7   3   95.29    9.50
  -5  -7  -3   97.19   10.70
  -5  -7  -3   88.09    9.10
  -5  -7  -3   92.19   10.10
  -5   7  -3   92.69    9.30
   5   7   3  110.79    9.90
  -5   7  -3   97.99    8.80
  -5   7  -3   97.89   11.00
  -6  -7  -3  102.89   12.00
  -6  -7  -3  122.09   11.10
  -6  -7  -3  113.89   11.80
   6  -7   3  122.39   11.60
   6  -7   3  111.59   11.00
   6   7   3  100.49   11.20
  -6   7  -3  106.49   10.90
  -6   7  -3  120.19   11.30
  -6   7  -3  120.19   10.60
  -7  -7  -3   91.69   10.90
   7  -7   3   91.79   10.90
  -7  -7  -3   96.89   12.40
   7  -7   3  107.89   11.20
  -7   7  -3  101.19   11.00
   7   7   3  102.99   11.10
  -7   7  -3  114.59   12.10
  -8  -7  -3   15.20    9.70
   8  -7   3   23.80    8.70
  -8  -7  -3   12.80    8.00
   8   7   3   19.70    8.60
  -8   7  -3   23.70    8.70
  -8   7  -3   17.40    7.90
   9  -7   3    7.10    8.80
  -9  -7  -3   12.20    8.70
  -9  -7  -3   -2.00   10.40
  -9   7  -3   -1.20    9.40
   9   7   3    0.40    8.30
 -11  -8   3   31.10   22.70
  11  -8  -3   -1.00    2.90
 -11   8   3   12.40    6.60
 -11   8   3    2.20    6.90
  10  -8  -3   10.30    5.40
 -10  -8   3    4.60    9.60
 -10  -8   3    9.50    4.80
 -10  -8   3    6.80    4.70
 -10   8   3   10.90    6.00
 -10   8   3   16.70    5.90
  -9  -8   3   49.20    6.20
  -9  -8   3   66.19   10.70
  -9  -8   3   55.59    6.20
  -9   8   3   51.19    6.80
  -9   8   3   56.79    7.00
  -9   8   3   58.29    6.70
   8  -8  -3   -3.70    3.60
  -8  -8   3    7.60    7.60
  -8  -8   3    6.10    4.10
  -8  -8   3   -5.40    4.00
  -8   8   3    1.70    6.50
  -8   8   3   -0.60    4.10
  -7  -8   3   83.19    9.50
   7  -8  -3   68.29    6.70
  -7  -8   3   66.89    6.40
  -7  -8   3   72.99    6.50
  -7   8   3   71.79    8.50
  -7   8   3   61.79    7.00
   6  -8  -3    5.90    3.80
  -6  -8   3    3.80    3.50
  -6  -8   3   11.20    5.60
  -6  -8   3   13.50    4.50
  -6   8   3    2.60    4.00
  -6   8   3    5.90    4.90
  -5  -8   3    9.80    4.90
  -5  -8   3   17.10    3.50
   5  -8  -3   24.60    4.20
  -5  -8   3   24.40    3.70
   5   8  -3   18.20    5.00
  -5   8   3   25.90    4.70
   4  -8  -3  266.37   17.10
   4  -8  -3  284.07   16.80
  -4  -8   3  245.08   17.60
  -4  -8   3  255.27   16.80
  -4  -8   3  244.18   16.80
  -4  -8   3  247.18   17.60
   4   8  -3  266.37   17.70
  -4   8   3  257.17   17.10
  -3  -8   3   59.69    5.20
  -3  -8   3   56.59    5.20
  -3  -8   3   49.00    5.70
   3  -8  -3   62.09    5.40
  -3  -8   3   51.59    6.30
   3  -8  -3   54.19    5.50
  -3   8   3   56.79    5.10
   3   8  -3   65.29    6.30
  -2  -8   3   11.20    3.60
   2  -8  -3    9.00    3.00
   2  -8  -3   13.10    3.00
  -2  -8   3   12.80    3.50
  -2  -8   3   12.30    3.20
   2  -8  -3   17.00    2.20
   2   8  -3   16.10    3.60
  -2   8   3   11.10    2.80
  -2   8   3   15.80    3.00
   2   8  -3   16.10    3.30
  -1  -8   3 1300.67   79.49
   1  -8  -3 1427.16   79.49
   1  -8  -3 1327.17   79.09
  -1  -8   3 1281.17   79.49
  -1  -8   3 1264.77   79.49
   1  -8  -3 1265.77   79.09
   1   8  -3 1310.87   79.49
  -1   8   3 1274.27   79.39
  -1   8   3 1307.97   79.09
   1   8  -3 1275.67   79.49
   1   8  -3 1247.48   79.49
   0  -8  -3  255.07   16.40
   0  -8  -3  240.98   16.60
   0  -8  -3  298.47   17.00
   0  -8   3  256.27   17.00
   0  -8   3  257.17   16.80
   0  -8   3  269.87   17.10
   0   8  -3  257.77   16.80
   0   8   3  236.48   16.40
   0   8  -3  250.77   16.80
   0   8  -3  249.78   17.00
   0   8   3  256.77   17.00
  -1  -8  -3 1519.35   92.39
   1  -8   3 1482.35   92.69
   1  -8   3 1498.85   92.39
  -1  -8  -3 1621.34   92.59
   1  -8   3 1501.05   92.29
  -1  -8  -3 1669.63   92.29
   1   8   3 1572.94   92.29
   1   8   3 1346.07   92.49
  -1   8  -3 1505.85   93.09
  -1   8  -3 1317.37   94.09
  -1   8  -3 1557.24   92.19
   2  -8   3  433.86   28.50
  -2  -8  -3  421.76   28.80
  -2  -8  -3  498.55   28.70
   2   8   3  501.95   29.00
  -2   8  -3  404.56   28.70
  -2   8  -3  492.65   28.40
  -2   8  -3  396.26   28.40
  -3  -8  -3 2785.82  155.18
  -3  -8  -3 2536.85  154.98
  -3  -8  -3 2381.76  155.08
   3  -8   3 2394.86  154.98
  -3   8  -3 2771.92  154.98
  -3   8  -3 2342.87  154.98
  -3   8  -3 2570.04  154.58
   3   8   3 2552.64  155.08
  -4  -8  -3  434.36   26.80
  -4  -8  -3  411.96   27.20
   4  -8   3  403.46   27.30
   4  -8   3  394.26   26.70
  -4  -8  -3  409.96   27.20
   4   8   3  384.56   27.40
  -4   8  -3  405.16   26.20
  -4   8  -3  409.66   27.10
  -5  -8  -3  175.18   14.30
  -5  -8  -3  204.18   15.50
   5  -8   3  173.68   15.00
  -5  -8  -3  189.88   16.20
   5  -8   3  158.98   15.00
  -5   8  -3  174.68   13.70
  -5   8  -3  168.08   14.90
   5   8   3  149.29   14.90
  -5   8  -3  193.58   14.90
   6  -8   3   21.10    7.60
   6  -8   3   34.10    7.30
  -6  -8  -3   36.70    6.90
  -6  -8  -3   25.90    8.00
  -6  -8  -3   33.90    8.40
  -6   8  -3   30.70    6.70
  -6   8  -3   19.20    7.10
   6   8   3   39.00    7.40
  -7  -8  -3    8.40    8.20
   7  -8   3   -6.90    6.70
   7  -8   3   -5.70    7.20
  -7  -8  -3    4.80    6.70
  -7   8  -3   15.50    7.40
  -7   8  -3   -3.80    6.60
   7   8   3    3.00    7.20
  -8  -8  -3   -7.00    8.80
  -8  -8  -3   -0.90    7.40
   8  -8   3    1.80    8.20
   8   8   3   -2.10    7.80
  -8   8  -3    4.00    8.70
  -8   8  -3    6.50    7.40
  -9  -8  -3   11.30   10.80
   9  -8   3   24.90   10.10
  -9  -8  -3    8.30    8.80
   9   8   3   25.80    9.70
  -9   8  -3    5.90    9.40
 -10  -9   3   12.60    5.20
 -10  -9   3    8.60    5.20
 -10  -9   3   17.50   10.40
 -10   9   3   14.90    6.30
  -9  -9   3    6.70    9.20
   9  -9  -3    0.90    4.50
  -9  -9   3    9.00    4.80
  -9  -9   3    8.60    4.90
  -8  -9   3   19.30    4.90
   8  -9  -3   14.60    5.00
  -8  -9   3   15.30    4.60
  -8   9   3   31.10    7.70
  -8   9   3   25.50    5.90
  -7  -9   3   55.19    5.90
  -7  -9   3   56.69    8.60
   7  -9  -3   56.09    6.30
  -7  -9   3   58.99    7.20
  -7   9   3   56.99    7.90
  -7   9   3   46.90    6.60
   6  -9  -3   39.10    5.40
  -6  -9   3   42.40    7.00
  -6  -9   3   35.70    5.00
  -6  -9   3   39.00    4.90
   6   9  -3   44.80    7.10
  -6   9   3   44.00    6.40
  -6   9   3   35.90    5.60
   5  -9  -3  338.67   20.90
  -5  -9   3  303.27   20.40
   5  -9  -3  311.57   20.40
  -5  -9   3  311.97   21.50
  -5  -9   3  317.47   20.50
   5   9  -3  305.87   21.50
  -5   9   3  320.07   21.00
  -4  -9   3  734.23   46.60
  -4  -9   3  766.62   47.20
  -4  -9   3  741.03   47.20
   4  -9  -3  750.82   46.80
  -4  -9   3  739.63   46.70
   4  -9  -3  763.62   46.70
   4   9  -3  792.52   47.40
  -4   9   3  755.52   46.70
   3  -9  -3 1385.06   92.59
   3  -9  -3 1562.84   92.59
  -3  -9   3 1498.25   92.59
  -3  -9   3 1537.45   92.99
  -3  -9   3 1523.85   92.89
  -3   9   3 1586.84   92.49
   3   9  -3 1521.65   92.99
   2  -9  -3 1026.10   59.29
   2  -9  -3  971.50   59.29
  -2  -9   3  955.10   59.49
   2  -9  -3  974.40   58.99
  -2  -9   3  949.31   59.29
  -2  -9   3  932.81   59.39
   2  -9  -3  940.81   58.69
  -2   9   3  923.41   59.09
   2   9  -3 1009.50   59.39
  -1  -9   3 1333.97   90.09
  -1  -9   3 1554.24   90.19
   1  -9  -3 1405.96   90.09
   1  -9  -3 1447.36   89.69
  -1  -9   3 1518.65   90.09
   1  -9  -3 1638.94   89.79
  -1   9   3 1312.67   89.69
   1   9  -3 1571.24   90.29
  -1   9   3 1541.85   90.09
   1   9  -3 1416.36   90.09
   0  -9  -3 1036.20   61.79
   0  -9   3 1056.09   61.79
   0  -9   3 1013.50   61.69
   0  -9   3 1053.79   61.59
   0  -9  -3 1008.70   61.49
   0   9  -3  961.80   61.69
   0   9  -3  959.20   61.49
   0   9   3 1044.50   61.79
   0   9   3  890.31   61.29
   1  -9   3  471.15   27.90
   1  -9   3  401.46   27.30
  -1  -9  -3  426.96   27.20
   1  -9   3  474.75   28.40
  -1   9  -3  452.75   27.50
   1   9   3  422.56   27.70
   1   9   3  384.86   27.20
  -1   9  -3  419.46   27.30
  -1   9  -3  454.75   27.70
  -2  -9  -3   48.20    5.30
   2  -9   3   37.40    5.70
   2  -9   3   35.40    5.20
  -2  -9  -3   51.49    5.50
  -2  -9  -3   41.10    5.50
  -2   9  -3   35.50    5.10
   2   9   3   51.19    5.30
   2   9   3   37.30    5.40
  -2   9  -3   43.60    5.80
  -2   9  -3   33.70    6.50
  -3  -9  -3  138.89   10.80
  -3  -9  -3  125.59   11.00
   3  -9   3  148.39   11.60
  -3  -9  -3  154.48   11.50
  -3   9  -3  124.59   10.50
  -3   9  -3  104.89    9.90
   3   9   3  132.09   12.40
  -3   9  -3  109.19   11.20
   4  -9   3   15.20    5.60
   4  -9   3    9.40    5.50
  -4  -9  -3   12.50    6.10
  -4  -9  -3   20.50    5.00
  -4  -9  -3   24.90    5.80
  -4   9  -3   27.00    4.80
  -4   9  -3   11.60    5.40
  -4   9  -3   19.10    5.70
   4   9   3   19.30    5.70
  -5  -9  -3  822.12   56.29
   5  -9   3  851.01   55.79
   5  -9   3  869.01   56.29
  -5  -9  -3  960.90   56.59
  -5  -9  -3  967.50   55.99
  -5   9  -3  889.91   55.99
  -5   9  -3  816.82   55.99
   5   9   3  870.61   56.09
  -5   9  -3  950.00   55.29
   6  -9   3   31.50    7.70
  -6  -9  -3   34.70    7.30
   6  -9   3   50.09    8.10
  -6  -9  -3   30.90    8.30
  -6   9  -3   29.30    6.60
   6   9   3   49.50    7.90
  -6   9  -3   35.10    8.10
  -7  -9  -3   34.50    9.20
  -7  -9  -3   20.60    7.20
   7  -9   3   -3.60    7.50
   7  -9   3   19.30    7.60
  -7   9  -3   19.40    7.20
  -7   9  -3   15.70    8.10
   7   9   3   26.40    8.00
  -8  -9  -3  115.49   12.30
  -8  -9  -3   82.99   13.00
   8  -9   3   97.89   11.90
  -8   9  -3  102.69   10.70
  -8   9  -3   74.79   11.50
   8   9   3   98.29   12.00
  -9  -9  -3    0.80    8.20
  -9  -9  -3    2.70   10.90
   9  -9   3    0.00    9.00
  -9   9  -3   -0.10   10.00
   9   9   3    1.00    8.80
 -10 -10   3    3.10    5.50
 -10 -10   3    1.20   10.10
 -10 -10   3   -4.30    4.90
  10 -10  -3    1.80    3.50
 -10  10   3   -5.40    6.20
   9 -10  -3   14.70    5.60
  -9 -10   3   21.40    5.50
  -9 -10   3   19.50    9.30
  -9 -10   3   18.50    5.50
  -9  10   3   23.80    6.60
  -8 -10   3    3.10    7.60
   8 -10  -3   11.90    5.00
  -8 -10   3    6.40    4.40
  -8 -10   3   11.50    4.90
  -8  10   3    6.10    5.60
  -8  10   3   10.60    7.20
  -7 -10   3    6.70    4.10
  -7 -10   3    4.90    6.70
   7 -10  -3    6.60    4.70
  -7 -10   3    2.50    4.30
  -7  10   3    8.50    5.20
  -7  10   3    6.30    6.30
  -6 -10   3  710.83   44.00
   6 -10  -3  690.23   44.30
  -6 -10   3  731.63   45.30
  -6 -10   3  693.03   44.00
   6  10  -3  692.73   45.20
  -6  10   3  721.93   44.50
  -5 -10   3   22.30    5.90
  -5 -10   3   42.70    5.10
   5 -10  -3   60.19    5.90
  -5 -10   3   46.40    5.20
   5 -10  -3   39.70    5.00
  -5  10   3   48.20    6.00
   5  10  -3   45.40    6.50
   4 -10  -3 1221.88   75.19
  -4 -10   3 1195.88   75.49
  -4 -10   3 1196.68   75.09
  -4 -10   3 1231.38   75.49
   4 -10  -3 1180.58   74.99
  -4 -10   3 1212.78   74.99
  -4  10   3 1321.17   75.09
   4  10  -3 1229.98   75.69
  -3 -10   3    0.80    3.70
  -3 -10   3    2.40    2.90
   3 -10  -3    7.40    3.40
  -3 -10   3    5.30    3.30
   3 -10  -3    3.50    3.40
  -3 -10   3    6.50    4.00
   3 -10  -3    4.60    3.00
  -3  10   3    3.60    3.30
   3  10  -3    6.20    3.90
  -2 -10   3 1949.01  128.29
   2 -10  -3 2181.28  127.99
   2 -10  -3 2204.08  128.29
   2 -10  -3 2063.89  128.29
  -2 -10   3 2052.39  128.29
   2 -10  -3 2015.60  127.59
  -2 -10   3 2081.19  128.89
  -2  10   3 2157.88  128.09
   2  10  -3 2241.58  128.59
   2  10  -3 2105.29  128.29
   1 -10  -3    5.50    3.00
  -1 -10   3    3.80    3.30
  -1 -10   3   13.60    4.20
   1 -10  -3    4.00    2.70
   1 -10  -3    4.60    2.90
   1  10  -3    7.20    3.50
  -1  10   3    3.50    2.90
   1  10  -3    5.30    3.50
   1  10  -3    6.70    3.40
   0 -10  -3  380.86   23.50
   0 -10  -3  356.06   23.80
   0 -10   3  355.86   24.00
   0 -10  -3  343.37   23.50
   0 -10   3  393.46   23.80
   0  10  -3  395.96   23.90
   0  10  -3  415.56   24.10
   0  10  -3  376.56   24.30
   0  10   3  323.87   23.40
  -1 -10  -3  340.57   21.40
   1 -10   3  327.97   21.20
   1 -10   3  311.47   21.70
  -1 -10  -3  305.57   21.10
  -1 -10  -3  329.17   21.30
   1 -10   3  330.37   21.50
  -1  10  -3  333.17   21.10
   1  10   3  284.07   20.90
  -1  10  -3  379.76   21.70
  -2 -10  -3    7.90    3.80
   2 -10   3    2.80    3.90
   2 -10   3   10.80    4.60
  -2 -10  -3    1.40    4.10
   2 -10   3   12.20    4.60
  -2 -10  -3    1.90    3.50
   2  10   3   14.00    3.90
  -2  10  -3    5.00    4.20
   2  10   3   12.10    4.30
  -2  10  -3    8.60    3.60
  -2  10  -3    6.00    3.90
  -3 -10  -3  279.37   20.30
  -3 -10  -3  286.37   20.70
   3 -10   3  312.57   20.30
   3 -10   3  304.77   20.90
  -3 -10  -3  282.57   20.30
  -3  10  -3  314.37   19.60
  -3  10  -3  325.27   20.40
   3  10   3  328.97   20.80
  -3  10  -3  269.27   20.60
   3  10   3  279.37   20.20
  -4 -10  -3  139.79   12.50
   4 -10   3  112.29   11.60
  -4 -10  -3  137.19   11.20
  -4 -10  -3  137.49   12.30
   4 -10   3  113.19   11.30
  -4  10  -3  128.49   11.80
  -4  10  -3  124.69   12.30
   4  10   3  133.69   12.10
  -4  10  -3  125.89   10.70
  -5 -10  -3   20.30    6.00
   5 -10   3   15.60    6.90
  -5 -10  -3   28.50    7.50
   5 -10   3   25.70    6.80
  -5 -10  -3   27.70    7.40
   5  10   3   29.30    6.80
  -5  10  -3   36.70    5.80
  -5  10  -3   23.70    6.80
  -5  10  -3   39.70    7.10
   6 -10   3  722.83   47.50
   6 -10   3  697.63   48.00
  -6 -10  -3  706.63   47.50
  -6 -10  -3  750.72   48.30
   6  10   3  779.22   48.10
  -6  10  -3  794.22   46.90
  -6  10  -3  737.43   48.00
   7 -10   3   30.20    8.10
  -7 -10  -3   28.40    7.70
  -7 -10  -3   36.80    9.30
   7 -10   3   26.40    8.40
   7  10   3   50.09    8.90
  -7  10  -3   42.60    8.80
  -7  10  -3   30.60    7.50
   8 -10   3   -0.40    7.90
  -8 -10  -3   10.20    9.90
  -8 -10  -3    7.30    7.90
  -8  10  -3   -3.20    7.50
   8  10   3    6.80    8.40
  -8  10  -3   -2.00    8.60
   9 -10   3   -0.40    9.20
  -9 -10  -3   14.80   11.90
  -9 -10  -3   10.20    9.10
   9  10   3    2.50    9.40
  -9  10  -3    8.30   10.20
 -10 -11   3    2.60    9.80
 -10 -11   3    3.10    5.60
 -10 -11   3    1.00    5.60
  10 -11  -3    0.50    5.70
  -9 -11   3   12.70    5.50
  -9 -11   3    4.60    9.10
  -9 -11   3    2.80    5.30
   9 -11  -3    2.60    5.70
  -9  11   3   12.80    6.20
  -8 -11   3   -6.80    4.80
  -8 -11   3   -0.60    4.60
  -8 -11   3    0.30    7.70
   8 -11  -3   -0.10    5.40
  -8  11   3    2.70    7.60
  -8  11   3    5.70    6.20
  -7 -11   3    5.40    4.70
  -7 -11   3    5.30    4.50
   7 -11  -3    8.70    5.10
  -7 -11   3   -2.10    6.80
  -7  11   3    8.20    5.60
   6 -11  -3  108.29   10.30
  -6 -11   3  111.29   10.60
  -6 -11   3   98.09    9.70
  -6 -11   3  101.79    9.80
  -6  11   3  122.49   10.80
   5 -11  -3  170.28   11.60
  -5 -11   3  134.49   10.80
  -5 -11   3  145.79   12.20
  -5 -11   3  126.49   12.00
  -5 -11   3  134.99   11.00
   5 -11  -3  127.69   10.60
  -5  11   3  138.79   11.30
   5  11  -3  136.19   12.40
  -4 -11   3 1834.42  112.09
  -4 -11   3 1820.52  112.19
  -4 -11   3 1822.62  112.59
  -4 -11   3 1718.93  112.49
   4 -11  -3 1934.71  112.39
   4  11  -3 1738.23  112.69
  -4  11   3 1985.00  112.19
  -3 -11   3  113.49    8.80
  -3 -11   3  106.99    8.90
   3 -11  -3   90.09    8.50
  -3 -11   3   98.49    9.30
   3 -11  -3  120.69    9.20
   3 -11  -3   89.79    8.70
  -3 -11   3  118.89    9.50
  -3  11   3  102.89    8.70
   3  11  -3  113.99    9.60
  -2 -11   3 1939.31  114.69
  -2 -11   3 2053.59  114.79
   2 -11  -3 1731.13  114.49
  -2 -11   3 1853.51  114.59
   2 -11  -3 1647.14  114.49
   2 -11  -3 1778.72  113.89
   2 -11  -3 1890.41  114.29
  -2  11   3 2051.49  114.49
   2  11  -3 1878.01  114.69
   2  11  -3 1951.40  114.89
  -1 -11   3    6.00    3.80
   1 -11  -3    4.40    2.90
   1 -11  -3    5.10    3.10
  -1 -11   3    4.50    4.40
   1 -11  -3   10.20    3.50
  -1 -11   3    3.40    3.70
   1  11  -3    6.10    3.70
  -1  11   3    6.00    3.50
  -1  11   3    2.70    3.10
   1  11  -3    4.90    3.60
   1  11  -3   12.10    4.00
   0 -11   3   59.19    6.70
   0 -11  -3   62.39    6.30
   0 -11  -3   62.29    6.00
   0 -11   3   54.29    6.20
   0 -11  -3   62.19    6.20
   0 -11   3   66.79    6.40
   0  11  -3   57.79    6.30
   0  11  -3   63.59    6.00
   0  11   3   64.49    5.90
   0  11   3   66.19    6.60
   0  11  -3   56.09    6.20
  -1 -11  -3   59.39    5.80
   1 -11   3   38.80    5.60
   1 -11   3   47.70    6.30
   1 -11   3   54.79    6.20
  -1 -11  -3   53.59    5.80
  -1 -11  -3   47.60    5.50
  -1  11  -3   50.19    6.20
  -1  11  -3   41.10    5.20
   1  11   3   43.10    5.80
  -1  11  -3   46.00    5.80
   1  11   3   58.19    6.30
   2 -11   3   22.40    5.90
  -2 -11  -3   52.59    5.90
   2 -11   3   38.80    6.30
   2 -11   3   32.90    5.80
  -2 -11  -3   54.89    6.20
  -2 -11  -3   38.60    5.40
  -2  11  -3   44.90    6.10
   2  11   3   49.70    6.10
   2  11   3   51.69    5.60
  -2  11  -3   30.00    5.30
  -2  11  -3   36.30    5.10
  -3 -11  -3    7.80    5.10
   3 -11   3   21.30    5.00
   3 -11   3    1.90    5.00
  -3 -11  -3    6.40    4.30
  -3 -11  -3   -0.50    4.40
  -3  11  -3    0.50    4.60
   3  11   3   12.00    4.80
   3  11   3    9.90    5.10
  -3  11  -3   12.50    4.10
  -3  11  -3    1.30    4.60
   4 -11   3  322.47   24.50
  -4 -11  -3  370.96   24.20
   4 -11   3  346.17   23.60
  -4 -11  -3  357.16   24.40
  -4 -11  -3  373.06   23.90
  -4  11  -3  363.26   23.00
  -4  11  -3  304.27   24.20
   4  11   3  353.76   24.30
   5 -11   3    5.90    6.30
  -5 -11  -3    2.10    6.30
   5 -11   3    9.00    6.20
  -5 -11  -3    5.70    5.60
  -5 -11  -3    2.60    7.00
  -5  11  -3    8.80    6.40
   5  11   3   -7.80    5.80
  -5  11  -3    3.30    5.10
  -5  11  -3   -1.10    6.20
   6 -11   3   31.50    7.90
  -6 -11  -3    0.20   11.90
   6 -11   3   36.30    7.70
  -6 -11  -3   16.40    7.00
  -6  11  -3    5.50    7.70
   6  11   3   18.30    7.50
  -6  11  -3   25.40    6.30
  -7 -11  -3   24.00    7.60
   7 -11   3   20.70    8.50
   7 -11   3   23.60    8.20
  -7 -11  -3   43.00    9.70
  -7  11  -3   29.50    8.90
   7  11   3   21.60    8.40
  -7  11  -3   30.00    7.50
  -8 -11  -3  211.98   21.20
  -8 -11  -3  215.18   19.80
   8 -11   3  230.28   20.40
   8  11   3  201.18   20.50
  -8  11  -3  219.88   18.10
  -8  11  -3  214.08   20.60
   9 -11   3  -12.50    9.10
  -9 -11  -3   -0.40    8.60
   9  11   3    0.30    9.50
  -9  11  -3  -13.30    9.60
 -10 -12   3   -5.00    5.80
  10 -12  -3   -0.70    5.90
 -10 -12   3    5.60    5.70
 -10 -12   3   15.60   10.10
   9 -12  -3   19.50    6.90
  -9 -12   3   26.20    6.20
  -9 -12   3   46.80   10.40
  -9  12   3   31.80    7.30
  -8 -12   3    8.60    7.80
  -8 -12   3   -7.00    5.20
   8 -12  -3   -1.30    5.60
  -8 -12   3   12.80    5.00
  -8  12   3   12.10    6.10
  -7 -12   3  145.09   14.20
  -7 -12   3  152.68   12.40
   7 -12  -3  155.88   13.20
  -7 -12   3  132.09   12.40
  -7  12   3  145.09   13.40
  -7  12   3  159.28   13.80
  -6 -12   3  339.37   23.80
   6 -12  -3  389.96   24.20
  -6 -12   3  344.97   23.70
  -6 -12   3  353.16   25.10
   6  12  -3  371.26   25.10
  -6  12   3  360.46   24.30
  -5 -12   3   18.50    6.00
  -5 -12   3   29.60    6.20
  -5 -12   3   27.20    4.90
  -5 -12   3   19.40    4.90
   5 -12  -3   25.50    4.70
   5 -12  -3   38.40    5.60
   5  12  -3   22.60    6.20
  -5  12   3   29.00    5.50
  -4 -12   3   23.90    4.80
   4 -12  -3   28.40    4.60
  -4 -12   3   31.10    5.90
   4 -12  -3   29.50    5.20
  -4 -12   3   21.10    4.50
  -4 -12   3   26.20    5.50
   4  12  -3   24.90    5.80
  -4  12   3   29.20    4.90
  -3 -12   3   72.69    7.50
   3 -12  -3   73.69    6.80
  -3 -12   3   65.79    6.90
   3 -12  -3   85.89    7.20
  -3 -12   3   66.89    6.80
   3 -12  -3   89.59    7.20
  -3 -12   3   53.49    7.00
  -3  12   3   83.19    7.40
   3  12  -3   59.89    7.30
  -2 -12   3  643.74   44.20
   2 -12  -3  725.83   44.10
   2 -12  -3  718.33   43.30
  -2 -12   3  729.33   44.10
   2 -12  -3  709.73   43.70
  -2 -12   3  715.23   44.10
   2 -12  -3  702.63   44.10
   2  12  -3  669.23   44.20
  -2  12   3  717.83   43.90
   2  12  -3  715.63   44.40
  -1 -12   3  138.09   11.70
  -1 -12   3  145.79   11.80
  -1 -12   3  149.29   11.50
   1 -12  -3  146.59   11.10
   1 -12  -3  137.19   10.60
   1 -12  -3  152.78   11.10
   1  12  -3  140.99   11.70
  -1  12   3  151.08   11.60
   1  12  -3  155.28   11.70
   1  12  -3  170.98   11.90
  -1  12   3  151.18   11.00
   0 -12   3  228.58   17.90
   0 -12   3  255.37   17.60
   0 -12  -3  243.98   17.50
   0 -12  -3  265.57   17.40
   0 -12   3  231.28   17.90
   0 -12  -3  262.57   17.30
   0  12  -3  258.57   17.70
   0  12  -3  274.77   18.10
   0  12   3  275.77   17.90
   0  12   3  305.07   17.50
   0  12  -3  245.98   17.40
  -1 -12  -3 1472.75   93.09
  -1 -12  -3 1493.05   93.19
   1 -12   3 1494.25   93.19
   1 -12   3 1471.15   93.39
  -1  12  -3 1608.34   93.19
  -1  12  -3 1455.05   93.19
  -1  12  -3 1501.65   92.89
   1  12   3 1618.44   93.29
   1  12   3 1542.75   92.99
  -2 -12  -3    2.30    3.80
   2 -12   3    9.20    4.70
  -2 -12  -3    1.50    4.60
  -2 -12  -3    6.80    4.10
   2 -12   3   -0.10    5.10
   2 -12   3   -1.90    4.50
  -2  12  -3   -1.90    4.60
   2  12   3    1.60    3.90
  -2  12  -3    7.70    3.90
   2  12   3   -0.70    4.30
  -2  12  -3    8.70    4.50
  -3 -12  -3 1032.00   60.09
  -3 -12  -3  931.11   59.79
   3 -12   3 1024.50   60.39
   3 -12   3  923.01   59.39
  -3 -12  -3 1025.20   59.99
   3  12   3  855.81   59.89
  -3  12  -3  995.60   59.29
  -3  12  -3  856.51   59.89
   3  12   3 1038.10   59.99
  -3  12  -3  913.31   59.49
  -4 -12  -3  190.58   14.20
   4 -12   3  146.19   14.50
  -4 -12  -3  172.78   16.80
  -4 -12  -3  185.78   13.70
   4 -12   3  124.59   13.20
   4  12   3  194.98   14.40
  -4  12  -3  139.89   12.50
  -4  12  -3  141.39   13.70
  -4  12  -3  165.18   14.80
  -5 -12  -3   -0.20    6.70
   5 -12   3   -3.60    6.70
  -5 -12  -3   11.20    5.90
  -5 -12  -3   13.70    7.20
   5 -12   3   17.50    6.40
  -5  12  -3   16.90    5.50
  -5  12  -3    7.10    6.90
   5  12   3   11.50    6.60
  -5  12  -3   10.30    6.40
   6 -12   3  261.47   21.60
   6 -12   3  255.37   20.30
  -6 -12  -3  306.67   22.00
  -6 -12  -3  274.67   20.70
  -6  12  -3  284.57   21.80
  -6  12  -3  253.37   19.30
   6  12   3  259.17   21.00
   7 -12   3   -4.00    7.30
  -7 -12  -3   16.20    8.60
  -7 -12  -3    0.10    7.00
   7 -12   3    0.30    7.70
  -7  12  -3    1.40    7.80
  -7  12  -3   -4.90    6.30
   7  12   3    8.10    8.20
  -8 -12  -3   22.60   10.50
  -8 -12  -3   23.90    8.50
   8 -12   3   11.90    8.70
  -8  12  -3   14.30    7.60
  -8  12  -3   12.50    9.40
   8  12   3    6.30    8.30
  -9 -12  -3   12.80    9.10
  -9 -12  -3   26.60   11.60
   9 -12   3    2.10    9.40
  -9  12  -3    8.50   18.30
   9  12   3   21.10   10.20
  10 -13  -3   -0.20    6.40
 -10 -13   3   12.20    6.30
 -10 -13   3    4.90    9.90
 -10 -13   3   -4.90    5.90
  -9 -13   3    7.80    9.00
  -9 -13   3    3.50    5.40
  -9 -13   3    1.90    5.80
   9 -13  -3   16.30    6.80
  -8 -13   3    7.20    8.10
   8 -13  -3   17.40    6.30
  -8 -13   3    7.20    5.70
  -8 -13   3   14.00    5.60
  -7 -13   3   89.39    9.00
   7 -13  -3   99.49    9.70
  -7 -13   3  104.99   10.30
  -7  13   3  102.59   10.50
  -6 -13   3    3.20    6.10
   6 -13  -3    0.20    5.00
  -6 -13   3   -2.80    4.70
  -6 -13   3   -1.90    4.50
   6 -13  -3    4.40    4.60
   6  13  -3    2.40    6.10
  -6  13   3    8.20    6.10
   5 -13  -3   68.89    7.40
  -5 -13   3   85.39    7.90
  -5 -13   3   82.99    7.80
   5 -13  -3   82.29    8.20
  -5 -13   3   82.79    8.90
  -5 -13   3   79.79    8.80
   5  13  -3   83.39    9.20
  -5  13   3   66.59    7.80
  -4 -13   3  139.99   12.10
  -4 -13   3  161.88   13.30
  -4 -13   3  152.08   12.40
   4 -13  -3  141.49   12.00
   4 -13  -3  177.58   12.80
  -4 -13   3  170.18   13.20
  -4  13   3  174.58   12.50
   4  13  -3  163.08   13.40
  -3 -13   3   18.00    4.60
   3 -13  -3   16.40    4.10
   3 -13  -3   22.40    5.50
  -3 -13   3   31.20    4.70
  -3 -13   3   12.70    5.00
  -3 -13   3   14.10    4.90
   3 -13  -3   21.20    4.90
  -3  13   3   26.10    5.00
   3  13  -3   11.80    4.80
   2 -13  -3  172.28   12.10
  -2 -13   3  185.28   14.00
   2 -13  -3  198.68   13.70
  -2 -13   3  194.18   13.70
   2 -13  -3  192.08   13.10
   2 -13  -3  178.88   13.10
  -2 -13   3  175.68   13.50
   2  13  -3  162.58   13.80
   2  13  -3  179.78   13.60
  -2  13   3  180.28   13.10
   1 -13  -3 1677.03   94.39
   1 -13  -3 1607.24   94.89
  -1 -13   3 1492.95   94.69
  -1 -13   3 1660.83   94.99
  -1 -13   3 1544.05   94.99
   1 -13  -3 1461.65   94.49
   1  13  -3 1442.36   94.89
  -1  13   3 1561.94   94.89
   1  13  -3 1461.55   94.89
   0 -13  -3   18.30    4.30
   0 -13   3   15.50    4.70
   0 -13   3   17.50    4.90
   0 -13  -3   16.40    4.40
   0 -13   3    6.50    5.00
   0  13  -3    7.30    4.70
   0  13   3   19.60    4.70
   0  13  -3   13.80    4.60
   0  13  -3   15.50    4.40
   0  13   3   11.30    4.20
  -1 -13  -3  964.60   56.29
  -1 -13  -3  919.41   56.09
   1 -13   3  889.21   55.89
   1 -13   3  862.61   56.29
   1 -13   3  915.01   56.39
  -1  13  -3  857.01   56.09
   1  13   3  857.41   56.19
  -1  13  -3  872.81   56.39
   1  13   3  909.11   55.99
  -1  13  -3  969.20   55.89
  -2 -13  -3   88.09    8.50
  -2 -13  -3   86.19    8.60
  -2 -13  -3   83.19    8.30
   2 -13   3   77.59    8.90
   2 -13   3   77.89    8.80
   2 -13   3   74.79    7.90
  -2  13  -3   78.29    8.10
   2  13   3   83.89    8.60
  -2  13  -3  107.99    9.00
   2  13   3   88.69    8.30
  -2  13  -3   79.29    8.20
  -3 -13  -3   71.39    7.40
  -3 -13  -3   41.00    7.30
   3 -13   3   50.99    6.70
  -3 -13  -3   55.69    7.00
   3 -13   3   37.30    7.20
  -3  13  -3   52.69    6.80
  -3  13  -3   37.90    5.90
   3  13   3   51.49    7.30
   3  13   3   47.20    6.90
  -3  13  -3   57.99    7.70
   4 -13   3   10.50    5.70
   4 -13   3   11.90    6.30
  -4 -13  -3    3.80    5.90
  -4 -13  -3    1.90    5.30
  -4 -13  -3    5.10    6.40
  -4  13  -3   -1.30    6.00
  -4  13  -3    6.80    4.80
   4  13   3    0.90    5.80
  -4  13  -3    0.30    5.50
  -5 -13  -3  321.47   22.20
  -5 -13  -3  304.87   21.30
   5 -13   3  279.87   21.00
   5 -13   3  298.97   22.60
   5  13   3  283.97   22.00
  -5  13  -3  288.67   22.10
  -5  13  -3  274.67   20.10
   6 -13   3   -1.80    7.00
   6 -13   3   -0.90    7.70
  -6 -13  -3   -3.00    6.30
  -6 -13  -3   -5.40    7.60
  -6  13  -3    1.70    5.90
   6  13   3    1.50    7.70
  -6  13  -3  -16.30    7.10
   7 -13   3   76.69   12.40
  -7 -13  -3   87.19   12.60
   7 -13   3   86.69   11.00
  -7 -13  -3   94.09   11.00
   7  13   3   93.99   12.00
  -7  13  -3  119.89   12.90
  -7  13  -3   94.79    9.90
  -8 -13  -3   -0.50    9.70
   8 -13   3   14.60    9.10
  -8 -13  -3   -4.50    7.90
  -8  13  -3    6.50    7.60
  -8  13  -3    7.00    9.80
   8  13   3    1.10    8.30
 -10 -14   3   -8.00   12.20
 -10 -14   3    7.70    6.60
 -10 -14   3   -3.50    6.30
  10 -14  -3   -0.90    6.70
  -9 -14   3   25.10    6.80
  -9 -14   3   26.60    6.40
   9 -14  -3   23.20    7.30
  -9 -14   3   24.70    9.70
  -8 -14   3    3.00    6.00
  -8 -14   3    4.20    5.40
   8 -14  -3    1.80    6.50
  -8 -14   3   11.20    8.30
  -7 -14   3   15.10    5.60
  -7 -14   3   14.20    7.50
   7 -14  -3   15.30    6.50
  -7 -14   3   21.50    5.90
  -7  14   3   10.60    7.20
  -6 -14   3   64.59    8.00
   6 -14  -3   75.59    8.00
  -6 -14   3   70.29    8.10
   6 -14  -3   87.49    9.00
  -6 -14   3   79.39    9.60
  -6 -14   3   57.39    9.10
   6  14  -3   89.49   10.20
  -6  14   3   89.49    9.10
  -5 -14   3   12.80    4.70
  -5 -14   3    8.00    5.90
  -5 -14   3    4.60    4.90
   5 -14  -3   -3.60    5.20
  -5 -14   3    9.20    6.10
   5 -14  -3    8.90    4.90
  -5  14   3    0.80    5.40
   5  14  -3    7.90    5.70
  -4 -14   3   80.69    9.00
  -4 -14   3   86.89    9.30
  -4 -14   3   95.59    9.20
  -4 -14   3   91.69    8.60
   4 -14  -3   96.99    8.90
   4 -14  -3  103.79    9.10
  -4  14   3   90.79    9.40
   4  14  -3   98.09    9.70
  -3 -14   3  248.08   16.30
  -3 -14   3  214.38   16.70
   3 -14  -3  227.68   15.90
   3 -14  -3  223.78   16.00
  -3 -14   3  201.28   15.90
   3 -14  -3  237.58   16.20
  -3 -14   3  214.68   16.00
  -3  14   3  216.48   16.00
   3  14  -3  229.08   16.70
   2 -14  -3   95.29    9.20
  -2 -14   3  107.69    9.50
   2 -14  -3  101.69    8.00
  -2 -14   3  113.09   10.60
   2 -14  -3   97.19    9.00
   2 -14  -3   95.19    8.90
  -2 -14   3  106.99    9.50
  -2  14   3   94.09    9.40
   2  14  -3  118.09   10.40
   2  14  -3  106.69   10.20
  -1 -14   3   89.49    7.90
  -1 -14   3   68.09    8.10
  -1 -14   3   89.19    8.20
   1 -14  -3   74.69    7.60
   1 -14  -3   79.79    7.70
   1 -14  -3   93.09    8.10
   1  14  -3   79.19    8.00
  -1  14   3   79.79    7.90
   1  14  -3   71.29    8.00
   0 -14  -3   41.20    5.50
   0 -14  -3   36.00    5.20
   0 -14   3   25.80    5.30
   0 -14   3   23.90    6.10
   0 -14   3   23.40    5.40
   0 -14  -3   40.50    5.30
   0  14  -3   29.40    5.60
   0  14  -3   19.30    5.50
   0  14  -3   20.70    5.10
   0  14   3   34.80    5.50
   1 -14   3  527.55   32.90
   1 -14   3  474.55   32.80
  -1 -14  -3  447.16   32.10
  -1 -14  -3  531.55   32.60
  -1 -14  -3  499.25   32.50
   1 -14   3  542.05   32.40
   1  14   3  568.64   32.50
  -1  14  -3  479.45   32.90
  -1  14  -3  502.85   32.20
  -1  14  -3  467.25   32.40
   1  14   3  512.95   32.80
   2 -14   3   -5.70    5.70
  -2 -14  -3   -2.40    5.10
   2 -14   3   -3.30    5.10
   2 -14   3   -5.10    4.70
  -2 -14  -3    9.50    4.50
  -2 -14  -3   14.00    4.90
  -2  14  -3    7.90    4.40
  -2  14  -3   10.40    5.70
   2  14   3    0.40    4.40
   2  14   3   -2.30    4.70
  -2  14  -3   10.80    4.90
  -3 -14  -3  959.30   59.69
  -3 -14  -3  925.21   59.89
   3 -14   3  948.71   59.19
  -3 -14  -3  911.51   59.59
   3 -14   3  971.60   60.29
   3  14   3  900.71   59.69
  -3  14  -3  883.11   58.99
  -3  14  -3 1076.69   60.39
  -3  14  -3 1023.20   60.09
   4 -14   3    1.20    5.70
  -4 -14  -3   -6.90    5.10
  -4 -14  -3    6.80    6.60
   4 -14   3    0.60    6.50
  -4 -14  -3    5.40    6.00
  -4  14  -3   -3.60    6.30
   4  14   3   -6.10    5.80
  -4  14  -3    2.90    6.00
  -4  14  -3   20.90    5.20
   4  14   3    4.40    6.30
   5 -14   3  177.88   17.40
  -5 -14  -3  190.88   16.40
   5 -14   3  180.88   15.10
  -5 -14  -3  186.28   15.60
  -5  14  -3  182.88   14.40
  -5  14  -3  137.19   14.60
   5  14   3  184.28   16.40
  -6 -14  -3   67.49    9.90
  -6 -14  -3   51.19   10.20
   6 -14   3   93.39   11.30
   6 -14   3   73.89    9.70
  -6  14  -3   86.99    8.80
  -6  14  -3   72.89   10.90
   6  14   3   85.49   10.60
   7 -14   3    1.10    7.50
  -7 -14  -3    3.60    8.80
   7 -14   3    7.00    9.00
  -7 -14  -3   12.20    8.10
  -7  14  -3    0.30    8.80
   7  14   3   -1.20    8.00
  -7  14  -3    1.80    6.60
  -8 -14  -3   16.80   10.20
  -8 -14  -3   -4.80    8.30
   8 -14   3   -8.20    8.70
  -8  14  -3  -10.50    7.10
   8  14   3   -2.70    8.20
  -8  14  -3   -4.10    9.50
 -10 -15   3   12.40    7.10
  -9 -15   3    6.50    9.30
  -9 -15   3   11.70    6.60
   9 -15  -3    3.80    7.20
  -9 -15   3    5.90    6.10
  -8 -15   3   16.70    6.10
  -8 -15   3   13.50    6.40
   8 -15  -3   10.60    7.20
  -8 -15   3   23.40    8.80
   7 -15  -3   -1.20    6.30
  -7 -15   3    4.90    7.70
  -7 -15   3   -6.70    5.70
  -7 -15   3    4.30    5.60
  -7  15   3   -0.30    7.20
  -6 -15   3   62.59    8.90
  -6 -15   3   48.80    8.80
  -6 -15   3   61.69    7.50
  -6 -15   3   56.89    7.60
   6 -15  -3   50.69    8.00
   6 -15  -3   58.99    7.30
  -6  15   3   57.09   10.00
  -5 -15   3   98.19   10.90
  -5 -15   3  128.89   11.30
  -5 -15   3  106.19   10.90
  -5 -15   3  111.29   11.00
   5 -15  -3  117.89   10.60
   5 -15  -3  104.19   10.10
  -5  15   3  101.79   10.30
   5  15  -3  124.09   11.50
  -4 -15   3  586.44   37.20
   4 -15  -3  590.34   36.90
  -4 -15   3  553.74   37.20
  -4 -15   3  573.54   36.60
   4 -15  -3  521.35   36.50
  -4 -15   3  559.64   36.70
   4  15  -3  579.14   37.30
  -4  15   3  621.24   36.80
  -3 -15   3   43.00    6.50
   3 -15  -3   44.30    6.60
   3 -15  -3   43.00    6.40
  -3 -15   3   44.40    7.00
  -3 -15   3   48.30    6.20
   3 -15  -3   46.90    5.90
  -3 -15   3   45.30    6.40
  -3  15   3   36.70    6.20
   3  15  -3   43.20    7.00
  -2 -15   3  376.86   24.70
   2 -15  -3  382.56   24.50
  -2 -15   3  355.96   24.70
   2 -15  -3  372.66   24.40
  -2 -15   3  390.66   25.30
   2 -15  -3  373.96   25.60
   2 -15  -3  341.77   23.50
   2  15  -3  368.16   25.20
  -2  15   3  371.76   24.50
   2  15  -3  391.76   25.20
  -1 -15   3  399.86   28.30
   1 -15  -3  450.45   27.30
   1 -15  -3  438.56   28.20
  -1 -15   3  442.26   27.90
   1 -15  -3  470.95   28.00
   1 -15  -3  375.06   27.40
  -1 -15   3  438.06   28.20
   1  15  -3  403.06   28.30
  -1  15   3  412.66   27.70
   1  15  -3  445.56   28.40
   0 -15  -3   64.69    7.10
   0 -15  -3   72.19    6.80
   0 -15   3   60.49    7.20
   0 -15   3   55.29    7.60
   0 -15  -3   53.69    6.80
   0 -15   3   65.79    7.10
   0  15   3   43.30    6.80
   0  15  -3   57.79    7.30
   0  15  -3   57.29    7.50
   0  15  -3   60.69    6.90
   0  15   3   50.29    6.60
   1 -15   3  123.19   10.90
   1 -15   3  118.09   11.10
  -1 -15  -3  135.19   11.20
  -1 -15  -3  121.19   10.60
  -1 -15  -3  121.09   10.90
   1 -15   3  105.39   10.50
  -1  15  -3  116.69   11.30
  -1  15  -3  117.99   11.00
  -1  15  -3  122.79   10.70
   1  15   3  114.49   10.60
   1  15   3  112.09   11.20
  -2 -15  -3   27.60    5.90
  -2 -15  -3   24.50    5.50
   2 -15   3   20.30    6.10
   2 -15   3    8.90    6.40
   2 -15   3   12.50    5.40
  -2 -15  -3   34.70    6.60
  -2  15  -3   18.70    5.00
  -2  15  -3    8.70    5.60
  -2  15  -3   22.70    6.60
   2  15   3   24.50    5.60
   2  15   3   16.60    6.00
  -3 -15  -3    6.80    6.30
   3 -15   3   10.80    6.80
  -3 -15  -3   15.50    6.00
  -3 -15  -3   26.50    5.90
   3 -15   3   21.60    5.80
   3 -15   3   23.70    6.90
  -3  15  -3    9.70    6.80
   3  15   3   11.90    5.80
  -3  15  -3   17.40    5.10
  -3  15  -3   23.60    6.50
   3  15   3   22.20    6.50
  -4 -15  -3  205.58   15.40
  -4 -15  -3  184.28   16.80
   4 -15   3  157.38   16.40
  -4 -15  -3  163.28   15.40
   4 -15   3  178.38   14.80
   4  15   3  184.98   15.60
  -4  15  -3  158.98   16.20
  -4  15  -3  178.58   14.10
  -4  15  -3  192.58   15.00
   4  15   3  183.28   15.90
  -5 -15  -3  103.39   11.10
   5 -15   3  101.89   10.70
  -5 -15  -3   93.19   11.50
   5 -15   3  152.48   13.10
  -5  15  -3  103.19   11.90
  -5  15  -3  120.99   11.40
   5  15   3  106.69   11.60
   6 -15   3    0.40    7.00
   6 -15   3    6.00    8.40
  -6 -15  -3    4.60    8.10
  -6 -15  -3   16.20    7.30
   6  15   3   15.20    8.00
  -6  15  -3   -3.30    5.90
  -6  15  -3   -9.20    8.10
   7 -15   3   34.60   10.30
  -7 -15  -3   55.29    9.40
   7 -15   3   47.10    9.00
  -7 -15  -3   43.60   10.60
  -7  15  -3   26.50   18.50
   7  15   3   54.99    9.50
  -7  15  -3   33.90    7.60
  -8 -15  -3   91.99   13.40
   8 -15   3   88.79   12.90
  -8 -15  -3   86.59   12.10
  -8  15  -3   89.79   10.20
  -8  15  -3   73.29   13.10
   8  15   3   89.19   12.40
  -9 -16   3   -9.80    5.90
  -9 -16   3    0.60    6.50
   9 -16  -3   -1.00    7.30
  -9 -16   3   -7.20    9.40
   8 -16  -3   11.60    7.60
  -8 -16   3   10.10    6.80
  -8 -16   3   14.50    6.30
  -8 -16   3    3.80    8.60
  -7 -16   3   14.50    8.30
  -7 -16   3    8.10    6.20
  -7 -16   3   -2.30    7.90
   7 -16  -3    8.00    6.80
  -6 -16   3  199.58   15.50
  -6 -16   3  179.38   16.60
   6 -16  -3  193.98   16.40
  -6 -16   3  178.48   15.40
  -6  16   3  187.38   15.70
  -5 -16   3  208.98   17.70
  -5 -16   3  220.78   17.30
   5 -16  -3  230.18   17.10
  -5 -16   3  213.38   16.40
   5 -16  -3  225.28   16.20
  -5 -16   3  206.18   16.30
   5  16  -3  191.88   17.30
  -5  16   3  216.98   16.50
  -4 -16   3  152.68   13.30
   4 -16  -3  150.78   13.40
   4 -16  -3  136.39   13.10
  -4 -16   3  171.38   14.50
   4 -16  -3  173.58   13.00
  -4 -16   3  162.98   13.90
  -4 -16   3  130.49   12.90
   4  16  -3  167.78   14.50
  -4  16   3  171.18   13.30
   3 -16  -3    8.40    5.50
   3 -16  -3    4.00    5.20
  -3 -16   3    9.40    5.90
  -3 -16   3    3.50    4.90
   3 -16  -3    8.00    4.40
  -3 -16   3    1.70    5.20
  -3 -16   3    6.10    5.90
  -3  16   3    6.70    5.30
   3  16  -3    6.50    5.60
   2 -16  -3  317.47   21.70
   2 -16  -3  330.27   22.00
   2 -16  -3  307.27   21.40
  -2 -16   3  352.66   22.10
  -2 -16   3  295.67   22.20
   2 -16  -3  317.57   20.60
  -2 -16   3  315.87   21.80
  -2 -16   3  333.67   21.70
   2  16  -3  348.07   22.70
  -2  16   3  289.17   21.50
   2  16  -3  309.97   22.10
  -1 -16   3  935.41   55.79
   1 -16  -3  959.00   55.69
   1 -16  -3  793.12   55.69
  -1 -16   3  917.31   56.09
   1 -16  -3  861.51   55.29
   1 -16  -3  963.50   56.09
  -1 -16   3  922.01   56.09
   1  16  -3  869.71   56.09
   1  16  -3  818.42   56.09
   0 -16   3   98.09   10.00
   0 -16   3   96.09    9.90
   0 -16  -3  116.19    9.80
   0 -16  -3   91.49    9.00
   0 -16  -3   92.69    9.20
   0 -16   3  104.89    9.70
   0  16   3   89.39    9.10
   0  16   3  108.69   10.60
   0  16  -3  107.99   10.80
   0  16  -3  102.49   10.20
  -1 -16  -3    7.40    5.20
  -1 -16  -3    1.00    4.60
   1 -16   3    9.30    5.40
   1 -16   3   13.40    6.60
   1 -16   3   12.80    5.20
  -1 -16  -3   13.80    5.20
  -1  16  -3    9.80    5.90
  -1  16  -3    4.00    4.80
  -1  16  -3   16.70    5.50
   1  16   3   11.10    5.10
   1  16   3   10.60    5.70
   2 -16   3   50.69    8.40
  -2 -16  -3   53.99    7.10
  -2 -16  -3   31.70    6.70
   2 -16   3   34.30    7.20
   2 -16   3   56.19    7.00
  -2 -16  -3   42.70    7.40
  -2  16  -3   41.20    7.90
   2  16   3   30.90    6.70
  -2  16  -3   53.79    6.50
   2  16   3   44.10    7.40
   3 -16   3   -5.10    5.60
  -3 -16  -3   -2.60    5.30
   3 -16   3   -4.30    6.10
   3 -16   3    5.90    7.30
  -3 -16  -3   11.10    6.50
  -3 -16  -3    1.70    6.00
  -3  16  -3   11.40    5.10
   3  16   3    2.30    6.20
  -3  16  -3    5.30    5.80
  -3  16  -3   13.50    7.10
   3  16   3    9.20    5.80
  -4 -16  -3   -3.20    5.50
  -4 -16  -3   12.90    6.60
  -4 -16  -3    3.30    7.10
   4 -16   3    9.90    7.40
   4 -16   3    7.10    6.20
   4  16   3    6.10    6.10
  -4  16  -3   15.30    7.60
  -4  16  -3    5.30    5.50
   4  16   3   -0.70    6.60
   5 -16   3  225.98   18.90
  -5 -16  -3  189.58   16.90
  -5 -16  -3  214.88   18.20
   5 -16   3  184.28   16.30
  -5  16  -3  205.78   19.10
  -5  16  -3  186.98   15.90
   5  16   3  214.98   18.30
  -6 -16  -3  137.19   14.70
  -6 -16  -3  175.28   15.80
   6 -16   3  166.78   15.30
   6 -16   3  142.39   15.00
   6  16   3  134.19   14.10
  -6  16  -3  164.38   23.80
  -6  16  -3  148.19   13.80
  -7 -16  -3   31.30   10.10
  -7 -16  -3   33.50    9.00
   7 -16   3   42.80   11.00
   7 -16   3   52.59    9.00
  -7  16  -3   42.00   10.30
   7  16   3   29.40    9.70
  -7  16  -3   29.70    7.30
  -8 -16  -3   -6.70   10.10
  -8 -16  -3   28.70    9.70
   8 -16   3   20.10   10.40
   8  16   3   17.40    9.70
  -8  16  -3    6.40   10.60
  -8  16  -3   15.70    7.80
  -9 -17   3   -5.10    9.40
  -9 -17   3   -0.60    9.40
  -9 -17   3    5.90    7.00
   9 -17  -3    0.30    7.70
  -9 -17   3    9.70    6.50
  -8 -17   3    1.50    6.40
  -8 -17   3    9.50    8.90
   8 -17  -3    7.20    7.60
  -8 -17   3    3.90    6.90
  -8 -17   3    8.80    9.10
   7 -17  -3   21.60    7.40
  -7 -17   3   43.40    7.70
  -7 -17   3   21.10    9.00
  -7 -17   3   32.90    7.40
  -7 -17   3   29.10    8.60
  -6 -17   3   14.80    8.00
   6 -17  -3    1.80    6.60
  -6 -17   3   -0.20    6.00
  -6 -17   3    9.10    7.30
  -6 -17   3    8.00    5.70
  -6  17   3    0.20    6.90
  -5 -17   3   62.69    9.20
  -5 -17   3   67.89    8.30
  -5 -17   3   68.19    8.30
  -5 -17   3   53.49    8.80
   5 -17  -3   72.59   14.10
   5 -17  -3   70.79    8.10
  -5  17   3   74.39    8.80
  -4 -17   3  601.04   41.70
   4 -17  -3  686.93   41.90
   4 -17  -3  652.23   41.40
  -4 -17   3  604.64   41.90
  -4 -17   3  649.43   41.50
   4 -17  -3  607.14   41.40
  -4 -17   3  687.53   41.90
   4  17  -3  675.33   42.50
  -4  17   3  678.03   41.70
  -3 -17   3  508.25   34.30
   3 -17  -3  478.45   33.70
  -3 -17   3  539.75   34.00
   3 -17  -3  526.75   33.90
  -3 -17   3  519.75   34.10
   3 -17  -3  467.55   34.00
  -3 -17   3  546.65   34.00
   3  17  -3  608.94   35.70
  -2 -17   3  427.96   27.90
   2 -17  -3  378.66   25.90
  -2 -17   3  440.86   27.00
  -2 -17   3  393.86   27.20
   2 -17  -3  381.26   26.60
   2 -17  -3  417.86   27.30
  -2 -17   3  425.46   27.10
   2 -17  -3  404.26   26.90
  -2  17   3  373.86   26.80
   2  17  -3  456.15   27.80
   2  17  -3  385.06   27.50
   1 -17  -3   33.90    6.20
   1 -17  -3   29.10    5.70
  -1 -17   3   15.90    6.60
   1 -17  -3   34.10    5.30
  -1 -17   3   24.00    6.10
  -1 -17   3   30.30    5.70
   1 -17  -3   21.90    5.30
   1  17  -3   16.40    6.20
   1  17  -3   15.80    6.00
  -1  17   3   36.10    6.00
   0 -17   3   69.09    8.40
   0 -17   3   66.29    7.90
   0 -17  -3   63.59    7.10
   0 -17   3   49.40    7.10
   0 -17  -3   48.20    7.40
   0 -17  -3   59.79    7.20
   0 -17  -3   60.79    7.80
   0  17  -3   59.09    7.80
   0  17   3   39.70    6.90
   0  17  -3   47.00    7.80
   1 -17   3  269.37   21.90
  -1 -17  -3  313.27   21.70
  -1 -17  -3  338.77   21.80
  -1 -17  -3  262.27   21.40
   1 -17   3  311.97   22.00
   1 -17   3  300.77   21.10
   1  17   3  353.96   22.20
   1  17   3  321.87   21.40
  -1  17  -3  310.87   22.40
  -1  17  -3  297.37   21.20
  -2 -17  -3  320.57   21.10
   2 -17   3  286.07   20.10
  -2 -17  -3  300.67   20.50
  -2 -17  -3  272.17   20.30
   2 -17   3  271.57   21.50
   2 -17   3  271.77   21.10
  -2  17  -3  288.07   19.90
  -2  17  -3  309.37   20.80
   2  17   3  246.78   20.30
   2  17   3  286.77   21.20
  -2  17  -3  260.37   21.40
   3 -17   3  100.69    9.60
   3 -17   3   76.29   10.80
   3 -17   3   98.69   11.00
  -3 -17  -3   91.59   10.60
  -3 -17  -3   95.69   10.20
  -3 -17  -3  116.69   10.60
   3  17   3   91.89   10.30
  -3  17  -3   83.69   10.80
   3  17   3   94.69   10.20
  -3  17  -3   90.69    9.90
  -3  17  -3   86.19    8.90
   4 -17   3   22.00    8.00
   4 -17   3   17.50    6.80
  -4 -17  -3   19.50    6.80
  -4 -17  -3   10.60    7.20
   4  17   3   17.00    7.60
   4  17   3   12.10    7.10
  -4  17  -3   23.90    8.50
  -4  17  -3   21.70    6.20
  -5 -17  -3  137.39   13.50
  -5 -17  -3  126.69   13.50
   5 -17   3  148.09   13.80
   5 -17   3  128.69   14.20
  -5  17  -3  136.99   15.40
  -5  17  -3  136.69   13.00
   5  17   3  157.58   13.90
  -6 -17  -3   30.60    8.70
  -6 -17  -3   12.20    8.70
   6 -17   3   21.60    7.80
   6 -17   3   26.10    9.50
   6  17   3   17.80    8.40
  -6  17  -3   20.50    9.20
  -6  17  -3    5.50    6.50
  -7 -17  -3    6.00    8.10
   7 -17   3  -18.80    9.30
  -7 -17  -3   11.60    9.20
   7 -17   3   -7.60    7.80
  -7  17  -3  -11.30    9.10
   7  17   3    8.40    8.80
  -7  17  -3    5.70    6.80
   8 -17   3   20.20    8.30
  -8 -17  -3   23.20   13.50
   8 -17   3   31.20   11.70
  -8 -17  -3   26.00    9.30
   8  17   3   46.60   10.80
  -8  17  -3   20.40    7.70
  -8  17  -3   12.00   11.50
   9 -18  -3   48.70    9.20
  -9 -18   3   50.29   17.30
  -9 -18   3   32.50   14.30
  -9 -18   3   31.00    8.40
  -9 -18   3   30.60    7.90
  -8 -18   3   78.69   12.30
  -8 -18   3   68.99   12.30
  -8 -18   3   82.89   10.30
   8 -18  -3  108.09   11.80
  -8 -18   3  115.59   10.80
  -7 -18   3    4.50    6.80
  -7 -18   3    6.30    8.70
  -7 -18   3   -4.90    6.30
  -7 -18   3    0.20    8.10
   6 -18  -3    3.70    7.10
  -6 -18   3    7.70    6.30
  -6 -18   3   13.60    7.70
  -6 -18   3   -2.50    5.80
  -6 -18   3    6.50    7.90
  -6  18   3    4.90    7.00
  -5 -18   3  161.38   17.20
  -5 -18   3  178.68   16.20
   5 -18  -3  165.68   15.70
  -5 -18   3  181.38   15.10
  -5  18   3  179.58   15.20
  -4 -18   3   61.29    9.90
  -4 -18   3   91.89    9.80
   4 -18  -3   96.39    9.20
   4 -18  -3  106.39   10.00
   4 -18  -3   83.89    9.60
  -4 -18   3   87.49    9.40
  -4 -18   3   82.89    9.20
   4  18  -3   75.49   10.30
  -4  18   3   94.49    9.80
   3 -18  -3  123.89   13.00
  -3 -18   3  134.99   12.60
  -3 -18   3  116.39   12.50
  -3 -18   3  132.39   12.50
   3 -18  -3  162.88   13.20
  -3 -18   3  126.09   12.50
   3 -18  -3  163.88   12.40
   3  18  -3  130.69   12.60
  -3  18   3  141.29   13.00
   2 -18  -3   10.40    4.90
  -2 -18   3    8.30    5.50
  -2 -18   3    0.30    5.00
   2 -18  -3   10.10    3.50
   2 -18  -3    8.50    5.60
  -2 -18   3    3.60    5.20
   2 -18  -3    9.60    4.10
   2 -18  -3   19.30    5.90
  -2 -18   3    1.40    6.90
   2  18  -3    0.20    6.20
  -2  18   3   18.60    5.90
   1 -18  -3  153.78   13.00
  -1 -18   3  145.99   13.30
   1 -18  -3  152.08   13.30
  -1 -18   3  144.49   12.70
  -1 -18   3  169.98   14.10
   1 -18  -3  134.69   11.90
   1  18  -3  151.98   14.30
   1  18  -3  137.29   14.90
  -1  18   3  125.59   12.40
   0 -18  -3   21.30    6.60
   0 -18  -3   19.00    5.60
   0 -18   3   29.90    6.60
   0 -18   3   23.30    6.10
   0 -18   3   30.30    7.50
   0 -18  -3   22.20    6.40
   0 -18  -3   35.30    6.20
   0  18  -3   20.80   11.20
   0  18   3   23.70    6.20
   0  18  -3   26.00    6.70
  -1 -18  -3  345.37   23.40
  -1 -18  -3  347.27   23.40
   1 -18   3  343.97   24.10
  -1 -18  -3  319.97   23.10
   1 -18   3  339.17   22.70
   1 -18   3  315.37   23.70
  -1  18  -3  342.97   25.20
   1  18   3  337.77   23.10
  -1  18  -3  304.77   22.80
   1  18   3  347.87   23.70
  -1  18  -3  314.77   23.20
  -2 -18  -3  591.34   39.80
  -2 -18  -3  583.24   39.90
  -2 -18  -3  588.04   40.20
   2 -18   3  565.74   40.30
   2 -18   3  611.94   39.50
   2 -18   3  608.24   40.70
   2  18   3  652.93   40.50
  -2  18  -3  620.74   39.40
  -2  18  -3  625.94   40.10
   2  18   3  680.73   40.20
  -2  18  -3  675.63   45.30
   3 -18   3  470.85   31.10
  -3 -18  -3  445.76   30.50
  -3 -18  -3  455.35   31.10
   3 -18   3  459.85   29.70
   3 -18   3  447.06   31.20
  -3  18  -3  442.36   29.40
   3  18   3  438.06   30.60
  -3  18  -3  493.55   34.90
   3  18   3  397.16   30.80
   4 -18   3  238.98   19.70
   4 -18   3  223.18   17.70
  -4 -18  -3  231.98   18.40
  -4 -18  -3  214.68   18.50
  -4  18  -3  250.87   20.10
   4  18   3  212.08   19.00
  -4  18  -3  199.18   16.90
   5 -18   3   58.99   10.20
  -5 -18  -3   25.10    8.90
   5 -18   3   46.00    8.10
  -5  18  -3   55.19    7.60
  -5  18  -3   64.49   10.70
   5  18   3   38.30    9.40
  -6 -18  -3   10.00    7.40
   6 -18   3   11.40    9.40
   6 -18   3   19.00    7.90
  -6 -18  -3   15.30    8.90
  -6  18  -3   20.00    9.70
   6  18   3   17.20    8.80
  -6  18  -3   12.10    6.40
   7 -18   3   13.20    7.90
  -7 -18  -3   16.80    9.30
   7 -18   3   28.40   10.80
  -7 -18  -3   33.90   10.10
  -7  18  -3   23.80    7.10
  -7  18  -3   17.50   10.70
   7  18   3   15.00    9.40
  -9 -19   3   15.60   10.10
  -9 -19   3   -6.00    7.10
  -9 -19   3   13.60   10.40
  -9 -19   3   18.10    8.00
  -8 -19   3   22.60    8.10
  -8 -19   3   20.20   10.40
  -8 -19   3   22.80    7.60
   8 -19  -3   30.00    9.40
  -8 -19   3   12.50    9.50
   7 -19  -3   -5.20    7.40
  -7 -19   3    6.70    6.80
  -7 -19   3    5.10    8.40
  -7 -19   3    6.70    7.20
  -7 -19   3    6.00    9.00
  -6 -19   3   37.90    7.90
  -6 -19   3   28.00    8.70
  -6 -19   3   23.10    8.60
   6 -19  -3   32.00    8.00
  -5 -19   3   73.59   10.90
  -5 -19   3   80.29   10.60
   5 -19  -3   93.19   10.50
  -5 -19   3  108.59   10.50
  -5 -19   3   83.49    9.80
  -5  19   3   84.89   10.30
  -4 -19   3   38.60    7.20
   4 -19  -3   51.69    8.00
  -4 -19   3   35.50    7.60
  -4 -19   3   47.60    7.50
  -4 -19   3   36.10    8.50
   4 -19  -3   31.70    7.80
  -4  19   3   39.90    7.80
   3 -19  -3    3.10    5.20
  -3 -19   3    1.90    5.40
  -3 -19   3    3.80    5.80
   3 -19  -3    7.60    6.20
  -3 -19   3   19.00    7.20
  -3 -19   3   -0.20    5.60
   3 -19  -3    0.90    6.70
   3  19  -3   12.40    6.60
  -3  19   3   -1.10    6.30
  -2 -19   3   -0.10    5.30
  -2 -19   3   -2.80    5.10
   2 -19  -3    9.20    6.00
  -2 -19   3   14.20    5.90
   2 -19  -3    8.80    3.80
  -2 -19   3    9.90    7.40
   2 -19  -3   -2.90    4.80
   2 -19  -3    7.50    4.50
   2 -19  -3    1.60    5.70
   2  19  -3   -7.00    5.90
  -2  19   3   -1.60    5.70
  -1 -19   3  384.66   29.50
   1 -19  -3  460.05   29.80
   1 -19  -3  483.05   29.30
  -1 -19   3  442.06   29.20
   1 -19  -3  412.16   29.30
  -1 -19   3  446.66   29.90
   1  19  -3  474.35   30.40
   1  19  -3  441.26   30.10
  -1  19   3  428.76   29.40
   0 -19  -3  260.07   20.40
   0 -19  -3  324.67   20.30
   0 -19  -3  294.27   20.30
   0 -19   3  253.97   20.50
   0 -19  -3  297.27   19.70
   0 -19   3  252.47   20.90
   0 -19   3  259.97   19.70
   0  19  -3  274.67   21.20
   0  19   3  275.57   20.10
   0  19  -3  253.07   20.20
  -1 -19  -3   95.89   10.30
  -1 -19  -3   79.79   10.00
  -1 -19  -3  120.09   10.40
   1 -19   3   95.09   11.00
  -1 -19  -3   85.29   10.20
   1 -19   3  105.19    9.90
   1 -19   3  102.69   10.90
   1  19   3   91.99   10.00
  -1  19  -3   98.59   10.40
  -1  19  -3   69.99   10.50
   1  19   3  110.29   10.80
   2 -19   3  292.47   21.30
  -2 -19  -3  256.57   19.70
  -2 -19  -3  235.28   20.60
   2 -19   3  260.47   20.20
   2 -19   3  296.77   19.20
  -2 -19  -3  218.98   19.90
   2  19   3  204.58   19.20
  -2  19  -3  245.18   18.90
  -2  19  -3  288.37   21.00
  -2  19  -3  290.47   20.50
   2  19   3  262.17   20.40
   3 -19   3   23.80    7.00
   3 -19   3   26.50    7.80
  -3 -19  -3    3.80    7.10
  -3 -19  -3   21.60    7.20
   3 -19   3   15.10    8.60
  -3 -19  -3    6.40    7.10
  -3  19  -3   19.00    7.80
   3  19   3    9.30    7.40
  -3  19  -3   15.90    6.00
   3  19   3   17.00    7.00
  -4 -19  -3  267.27   20.50
  -4 -19  -3  249.88   19.80
   4 -19   3  242.38   21.20
   4 -19   3  273.47   19.30
  -4  19  -3  211.18   21.10
   4  19   3  243.38   20.80
  -4  19  -3  230.08   18.50
  -5 -19  -3  116.49   13.10
  -5 -19  -3  131.09   13.80
   5 -19   3  119.39   13.90
   5 -19   3  138.79   13.90
   5  19   3  134.39   13.80
  -5  19  -3  118.69   11.30
  -5  19  -3  165.58   15.30
  -6 -19  -3   49.50   10.90
   6 -19   3   88.19    9.90
   6 -19   3   77.09   12.60
  -6 -19  -3   70.99   10.40
  -6  19  -3   87.29   12.90
   6  19   3   60.19   11.10
  -6  19  -3   64.19    8.70
   7 -19   3   35.10    8.80
  -7 -19  -3   58.09   10.90
  -7 -19  -3   37.10   11.40
   7 -19   3   52.49   11.90
   7  19   3   54.39   11.10
  -7  19  -3   50.19    8.00
  -8 -20   3    3.00    7.60
  -8 -20   3   -6.20    9.80
   8 -20  -3   15.20    9.30
  -8 -20   3  -12.40    7.00
  -8 -20   3    8.20    9.50
  -7 -20   3    5.10    8.70
  -7 -20   3    8.00    9.40
   7 -20  -3    6.30    8.10
  -7 -20   3   11.40    7.50
  -6 -20   3   63.19    9.40
  -6 -20   3   69.99    9.40
  -6 -20   3   69.29   10.50
   6 -20  -3   56.59    9.60
  -6 -20   3   66.29   10.70
   5 -20  -3  174.18   16.30
  -5 -20   3  170.98   15.80
  -5 -20   3  176.68   16.70
  -5 -20   3  187.08   16.70
  -5 -20   3  184.08   15.90
  -5  20   3  166.38   15.90
   4 -20  -3   67.79    9.60
  -4 -20   3   79.69    9.40
  -4 -20   3   74.89    9.50
  -4 -20   3   61.89   10.10
   4 -20  -3   79.39    9.80
  -4 -20   3   73.99   10.70
  -4  20   3   73.79    9.70
   3 -20  -3   76.89    6.40
  -3 -20   3   56.29    8.40
  -3 -20   3   63.99    8.80
  -3 -20   3   74.89    9.90
  -3 -20   3   59.69    8.50
   3 -20  -3   55.89    9.10
   3 -20  -3   71.49    9.10
  -3  20   3   69.99    9.10
  -2 -20   3   86.19    9.70
  -2 -20   3  103.39   10.30
   2 -20  -3  101.99    8.60
  -2 -20   3   72.89    9.60
   2 -20  -3  106.69    9.20
   2 -20  -3   99.69   10.10
  -2 -20   3   87.19   11.10
   2 -20  -3  108.99   10.60
   2 -20  -3   89.89    9.70
   2  20  -3   91.79   10.80
  -2  20   3   86.39   10.20
  -1 -20   3  114.29   11.90
   1 -20  -3  130.69   12.40
   1 -20  -3  108.09   10.50
   1 -20  -3  108.39   11.40
   1 -20  -3  126.29   11.90
  -1 -20   3  150.18   12.60
  -1 -20   3  120.39   12.20
   1  20  -3  135.29   12.40
  -1  20   3  122.79   11.70
   1  20  -3  109.69   12.10
   0 -20   3   -3.30    5.70
   0 -20   3   10.20    7.40
   0 -20  -3    8.20    5.50
   0 -20  -3    0.50    6.20
   0 -20  -3    5.40    5.50
   0 -20  -3   12.20    7.10
   0 -20   3   16.80    6.80
   0  20  -3   17.50    6.90
   0  20   3    2.80    6.30
   0  20  -3   10.90    7.40
  -1 -20  -3   24.90    7.10
   1 -20   3   15.30    6.90
   1 -20   3    7.40    7.90
  -1 -20  -3    7.90    6.80
  -1 -20  -3   12.60    6.40
  -1 -20  -3    6.00    5.70
   1 -20   3   14.40    6.40
   1  20   3   11.90    6.70
  -1  20  -3   22.30    8.00
  -2 -20  -3  229.48   18.90
   2 -20   3  256.87   19.40
   2 -20   3  227.28   18.10
  -2 -20  -3  212.48   18.20
  -2  20  -3  237.58   20.20
   2  20   3  241.08   19.40
   2  20   3  231.98   18.50
  -3 -20  -3   56.69    9.50
  -3 -20  -3   75.99    9.30
   3 -20   3   72.39   11.10
   3 -20   3   70.39    8.90
   3 -20   3   82.49   10.70
   3  20   3   55.59    9.70
  -3  20  -3   63.59    8.40
  -3  20  -3   55.99   10.50
   4 -20   3  148.09   14.40
   4 -20   3  143.19   13.90
  -4 -20  -3  114.09   12.70
  -4 -20  -3  144.09   13.60
   4  20   3  108.69   13.50
  -4  20  -3  140.99   13.00
  -4  20  -3  110.39   13.50
   5 -20   3  120.59   11.60
   5 -20   3  137.89   14.70
  -5 -20  -3  110.29   12.80
  -5 -20  -3  105.29   13.20
  -5  20  -3  127.39   11.20
   5  20   3  110.09   13.40
   6 -20   3   19.90   11.40
   6 -20   3   25.60    7.80
  -6 -20  -3   20.00    9.80
  -6 -20  -3   17.40    7.80
  -6  20  -3   23.50    7.00
   6  20   3   14.90    9.70
   7 -20   3   26.20    8.30
  -7 -20  -3   18.30   10.30
   7 -20   3   21.40   11.40
  -7  20  -3    7.90    6.90
   7  20   3   60.99   16.80
   8 -21  -3    5.40    9.00
  -8 -21   3  -13.90   19.00
  -8 -21   3    7.20    8.10
  -7 -21   3   11.80    7.80
   7 -21  -3   24.40    8.90
  -7 -21   3    4.60    9.60
  -7 -21   3   10.50    8.00
  -7 -21   3   15.10    9.20
   6 -21  -3   13.60    8.40
  -6 -21   3   27.60    7.90
  -6 -21   3   20.00    9.60
  -6 -21   3    8.40    7.10
  -6 -21   3   28.20    9.00
  -5 -21   3   22.80    8.90
  -5 -21   3   27.80    7.90
  -5 -21   3   40.70    7.90
  -5 -21   3   14.70    7.20
   5 -21  -3   18.90    7.90
  -4 -21   3    3.40    7.00
   4 -21  -3   13.30    7.30
   4 -21  -3   -3.00    7.40
  -4 -21   3    5.40    6.40
  -4 -21   3    4.10    6.70
  -4 -21   3    4.30    7.90
  -4  21   3    4.90    7.20
   3 -21  -3  727.23   45.70
  -3 -21   3  726.33   47.60
  -3 -21   3  703.03   47.40
  -3 -21   3  765.02   47.40
   3 -21  -3  731.03   47.60
  -3 -21   3  724.43   48.10
   3 -21  -3  749.13   45.50
  -3  21   3  771.62   47.70
   2 -21  -3    4.30    6.70
   2 -21  -3   17.00    5.40
  -2 -21   3   27.60    6.80
  -2 -21   3   31.40    9.00
   2 -21  -3   17.00    4.40
  -2 -21   3   21.10   13.70
  -2 -21   3   26.00    6.60
   2 -21  -3   19.20    6.90
  -2  21   3   18.00    8.00
   1 -21  -3  128.29   12.00
  -1 -21   3  112.69   11.30
   1 -21  -3  137.69   12.40
   1 -21  -3  114.29   10.80
  -1 -21   3  123.39   12.60
   1 -21  -3  156.58   13.70
  -1 -21   3  108.79   11.80
  -1 -21   3  134.19   12.30
  -1  21   3  110.09   16.80
   0 -21  -3   -2.00    6.30
   0 -21   3   -1.40    6.30
   0 -21  -3   -3.20    5.50
   0 -21   3    2.40    6.50
   0 -21  -3   -3.30    7.00
   0 -21  -3    0.80    5.80
   0 -21   3    1.80    7.70
   0  21  -3    1.40    8.20
   0  21   3    2.30    6.30
   1 -21   3   62.89    8.50
  -1 -21  -3   61.59    9.20
   1 -21   3   63.49   12.90
  -1 -21  -3   57.09    8.50
  -1 -21  -3   48.70    8.80
  -1 -21  -3   51.79    8.40
   1 -21   3   56.79    9.20
  -1  21  -3   60.29   10.20
   1  21   3   56.69    9.00
  -2 -21  -3   11.20    6.20
  -2 -21  -3    4.50    7.30
   2 -21   3    3.30    8.70
   2 -21   3    2.70    7.10
  -2 -21  -3    4.80    7.50
  -2 -21  -3    1.90    7.20
   2 -21   3    5.20    6.60
  -2  21  -3    8.60    8.90
   2  21   3   -1.80    6.80
   2  21   3   12.40    7.80
   3 -21   3  134.49   11.90
  -3 -21  -3  126.29   12.70
  -3 -21  -3  151.78   14.70
   3 -21   3   97.49   13.50
   3 -21   3  122.19   13.40
   3  21   3  120.89   13.00
  -3  21  -3  114.29   11.20
   4 -21   3  -26.40   15.40
  -4 -21  -3    1.80    8.10
   4 -21   3    7.50    7.40
  -4 -21  -3    0.00    6.80
   4  21   3  -10.70    8.30
  -4  21  -3   -2.50    6.20
  -5 -21  -3   20.20    9.70
   5 -21   3   27.80   10.00
  -5 -21  -3   24.50    8.80
   5 -21   3    8.30    7.40
  -5  21  -3   26.80    7.00
   5  21   3   29.20   10.00
   6 -21   3   10.30    7.60
   6 -21   3   13.10   10.40
  -6 -21  -3   17.70    9.70
  -6  21  -3   19.50    7.10
  -8 -22   3   23.60    8.80
  -8 -22   3   14.40    8.90
   8 -22  -3   19.20    9.50
  -8 -22   3   11.90   10.00
  -8 -22   3   13.50   11.10
   7 -22  -3   20.10    9.00
  -7 -22   3   17.30    8.10
  -7 -22   3   15.40    8.50
  -7 -22   3   27.10   10.60
  -7 -22   3   21.30   10.30
  -6 -22   3   20.40    8.00
  -6 -22   3   23.60    7.80
   6 -22  -3   20.00    9.00
  -6 -22   3   15.00    9.40
  -6 -22   3   14.60    9.00
  -5 -22   3   96.09   11.40
   5 -22  -3  118.69   12.30
  -5 -22   3  101.59   12.00
  -5 -22   3  107.79   11.30
  -5 -22   3   89.79   12.40
   4 -22  -3    2.30    7.30
  -4 -22   3   -0.40    7.00
  -4 -22   3    3.20    6.70
   4 -22  -3    3.20    7.60
  -4 -22   3    8.30    7.30
  -4 -22   3   -2.90    8.30
  -4  22   3   -4.40    7.70
  -3 -22   3   39.90    7.70
  -3 -22   3   44.70    9.60
   3 -22  -3   43.40    8.10
  -3 -22   3   28.10    7.70
  -3 -22   3   38.60    8.00
   3 -22  -3   36.00    5.00
   3 -22  -3   25.40    8.50
   3 -22  -3   36.40    5.20
  -3  22   3   35.20    8.30
   2 -22  -3   47.70    8.60
  -2 -22   3   47.10    8.20
  -2 -22   3   33.10    7.80
   2 -22  -3   49.50    8.60
   2 -22  -3   65.59    7.00
   2 -22  -3   44.90    6.90
  -2 -22   3   56.49    8.70
[truncated: 595,076 more chars]
