# Supplementary material for: Merging Pyrrole with Boron into Versatile Di(2‐pyrryl)borane Building Blocks: π‐Extension, Polymerization, and Coordination
Source: Angew Chem Int Ed Engl. 2025 Nov 17;65(2):e16982. doi: 10.1002/anie.202516982 (PMC12790361; doi:10.1002/anie.202516982)
Supplement: Supplementary file 2 — Supporting Information [file ANIE-65-e16982-s002.zip › data_9.cif]

data_9

_publ_contact_author_name         'Prof. Dr. Holger Helten'
_publ_contact_author_address
;
Institute of Inorganic Chemistry
University of Wuerzburg
Am Hubland
97074 Wuerzburg, Germany
;
_publ_contact_author_email        'H.Helten@uni-wuerzburg.de'
_publ_contact_author_phone        '+49-931-31-84086'
_publ_contact_author_id_orcid     0000-0003-1273-3685 

_publ_requested_journal           ''
_publ_section_title               ''
_publ_section_abstract            ''

loop_
_publ_author_name
_publ_author_address
      'Goebel, Daniel'
;     Institute of Inorganic Chemistry
      University of Wuerzburg
      Am Hubland
      97074 Wuerzburg, Germany
;
      'Helbig, Andreas'
;     Institut fuer Anorganische Chemie
      Universitaet Wuerzburg
      Am Hubland
      97074 Wuerzburg, Germany
;
      'Friedrich, Alexandra'
;     Institute of Inorganic Chemistry
      University of Wuerzburg
      Am Hubland
      97074 Wuerzburg, Germany
;
      'Bachmann, Jonas'
;     Institute of Inorganic Chemistry
      University of Wuerzburg
      Am Hubland
      97074 Wuerzburg, Germany
;
      'Buckel, Manuel'
;     Institute of Inorganic Chemistry
      University of Wuerzburg
      Am Hubland
      97074 Wuerzburg, Germany
;
      'Chorbacher, Johannes'
;     Institute of Inorganic Chemistry
      University of Wuerzburg
      Am Hubland
      97074 Wuerzburg, Germany
;
      'Helten, Holger'
;     Institute of Inorganic Chemistry
      University of Wuerzburg
      Am Hubland
      97074 Wuerzburg, Germany
; 


_publ_section_references
;
 G. M. Sheldrick, Acta Cryst. (2015) A71, 3-8, SHELXT - Integrated space-group 
 and crystal-structure determination;
 G. M. Sheldrick, Acta Cryst. (2015) C71, 3-8, Crystal structure refinement 
 with SHELXL;
 Huebschle, C.B., Sheldrick, G.M., Dittrich, B. (2011) J. Appl. Cryst. 44, 
 1281-1284.
;

_audit_creation_method            'CIF-fill 1.5c (K.Radacki, 2005-23)'
_audit_creation_date              2024-08-01
_audit_update_record
;
 2024-08-01    CrysAlisPro 1.171.43.124a (Rigaku OD, 2024)
 2024-08-01    SHELXL-2019/1
;
_shelx_SHELXL_version_number      2019/1
_chemical_formula_moiety          'C33 H39 B N2 Zr'
_chemical_formula_sum             'C33 H39 B N2 Zr'
_chemical_formula_weight          565.69
loop_
 _atom_type_symbol
 _atom_type_description
 _atom_type_scat_dispersion_real
 _atom_type_scat_dispersion_imag
 _atom_type_scat_source
  C C 0.0181 0.0091 'International Tables Vol C Tables 4.2.6.8 and 6.1.1.4'
  H H 0.0000 0.0000 'International Tables Vol C Tables 4.2.6.8 and 6.1.1.4'
  B B 0.0090 0.0039 'International Tables Vol C Tables 4.2.6.8 and 6.1.1.4'
  N N 0.0311 0.0180 'International Tables Vol C Tables 4.2.6.8 and 6.1.1.4'
  Zr Zr -0.1862 2.2449 'International Tables Vol C Tables 4.2.6.8 and 6.1.1.4'

_space_group_crystal_system       monoclinic
_space_group_IT_number            14
_space_group_name_H-M_alt         'P 21/c'
_space_group_name_Hall            '-P 2ybc'
_shelx_space_group_comment
;
 The symmetry employed for this shelxl refinement is uniquely defined by the 
 following loop, which should always be used as a source of symmetry 
 information in preference to the above space-group names. They are only 
 intended as comments.
;
loop_
 _space_group_symop_operation_xyz
  'x, y, z'
  '-x, y+1/2, -z+1/2'
  '-x, -y, -z'
  'x, -y-1/2, z-1/2'


_cell_length_a                    9.98169(14)
_cell_length_b                    17.9288(2)
_cell_length_c                    16.3002(2)
_cell_angle_alpha                 90
_cell_angle_beta                  99.8025(13)
_cell_angle_gamma                 90
_cell_volume                      2874.49(7)
_cell_formula_units_Z             4
_cell_measurement_temperature     100(2)
_cell_measurement_reflns_used     22164
_cell_measurement_theta_min       2.7690
_cell_measurement_theta_max       73.0640

_exptl_crystal_description        plate
_exptl_crystal_colour             'clear orange'
_exptl_crystal_density_diffrn     1.307
_exptl_crystal_F_000              1184
_exptl_crystal_size_max           0.250
_exptl_crystal_size_mid           0.160
_exptl_crystal_size_min           0.070
_exptl_absorpt_coefficient_mu     3.295
_exptl_absorpt_correction_type    gaussian
_exptl_absorpt_correction_T_min   0.544
_exptl_absorpt_correction_T_max   1.000
_exptl_absorpt_process_details
;
 CrysAlisPro 1.171.43.124a (Rigaku Oxford Diffraction, 2024) Numerical 
 absorption correction based on gaussian integration over a multifaceted 
 crystal model Empirical absorption correction using spherical harmonics, 
 implemented in SCALE3 ABSPACK scaling algorithm.
;
_exptl_crystal_preparation
;
 For data collection the crystal was immersed in a film of perfluoropolyether 
 oil, mounted on a polyimide loop and transferred to stream of cold nitrogen 
 (Oxford Cryostream 800).
;
loop_
 _exptl_crystal_face_index_h
 _exptl_crystal_face_index_k
 _exptl_crystal_face_index_l
 _exptl_crystal_face_perp_dist
  -1 0 0 0.0377
  1 0 0 0.0340
  0 0 -1 0.0839
  0 0 1 0.0762
  0 1 -1 0.1161
  0 -2 1 0.0770
  1 0 -2 0.0681
  -1 0 2 0.0655
  0 1 1 0.0874
  0 -1 -1 0.0828
  1 1 0 0.0874
  -1 0 1 0.0494
  1 0 -1 0.0502
  -1 -1 0 0.0469
  -1 2 -1 0.1043
  1 2 -1 0.1186

_shelx_estimated_absorpt_T_min    0.493
_shelx_estimated_absorpt_T_max    0.802
_diffrn_ambient_temperature       100(2)
_diffrn_ambient_environment       N~2~
_diffrn_radiation_probe           x-ray
_diffrn_radiation_wavelength      1.54184
_diffrn_radiation_type            CuK\a
_diffrn_radiation_xray_symbol     K-L~2,3~
_diffrn_radiation_monochromator   'multi-layer mirror'
_diffrn_source                    'rotating-anode X-ray tube'
_diffrn_source_type               'PhotonJet-R X-ray Source'
_diffrn_measurement_device        'four-circle diffractometer'
_diffrn_measurement_device_type   'Rigaku XtaLAB Synergy-R'
_diffrn_measurement_method        '\w scans'
_diffrn_measurement_details
;
 List of Runs (angles in degrees, time in seconds):
 --------------------------------------------------------------------------
  1  \w     47.00  73.00   0.50    0.05    --   78.63  15.00-150.00   52
  2  \w     59.00  87.00   0.50    0.05    --   42.00  51.00-145.67   56
  3  \w     59.00  87.00   0.50    0.05    --   42.00  52.00-105.04   56
  4  \w     65.00  99.00   0.50    0.05    --   78.63  15.00-120.00   68
  5  \w     88.00 114.00   0.50    0.05    --   78.63  15.00 -30.00   52
  6  \w     50.00  76.00   0.50    0.05    --   78.63  15.00 -30.00   52
  7  \w     86.00 116.00   0.50    0.05    --   78.63  15.00 120.00   60
  8  \w     49.00  75.00   0.50    0.05    --   78.63  15.00 120.00   52
  9  \w     44.00  96.00   0.50    0.05    --   82.25-114.00 -23.51  104
 10  \w     41.00  95.00   0.50    0.05    --   82.25-122.00 109.09  108
 11  \w     70.00  96.00   0.50    0.05    --   82.25-116.00 134.63   52
 12  \w     40.00  66.00   0.50    0.05    --   82.25-116.00 134.63   52
 13  \w     40.00  97.00   0.50    0.05    --   82.25-117.00-125.80  114
 14  \w     20.00  83.00   0.50    0.05    --   58.93-126.00-150.00  126
 15  \w   -121.00 -95.00   0.50    0.05    --  -78.50 -58.00-140.13   52
 16  \w   -119.00 -91.00   0.50    0.05    --  -74.00 -51.00  20.56   56
 17  \w   -119.00 -90.00   0.50    0.05    --  -74.00 -53.00  48.55   58
 18  \w   -122.00 -93.00   0.50    0.05    --  -78.50 -56.00 131.00   58
 19  \w   -120.00 -95.00   0.50    0.05    --  -78.50 -52.00 150.31   50
 20  \w    -99.00 -71.00   0.50    0.05    --  -54.00 -51.00  53.83   56
 21  \w   -124.00 -99.00   0.50    0.05    --  -78.50 -50.00 -16.97   50
 22  \w   -124.00 -95.00   0.50    0.05    --  -78.50 -50.00 -55.07   58
 23  \w    -95.00 -67.00   0.50    0.05    --  -50.00 -51.00 -84.42   56
 24  \w   -124.00 -96.00   0.50    0.05    --  -78.50 -49.00 -27.73   56
 25  \w   -124.00 -96.00   0.50    0.05    --  -78.50 -48.00 -62.73   56
 26  \w   -124.00 -96.00   0.50    0.05    --  -78.50 -48.00-100.03   56
 27  \w   -124.00 -96.00   0.50    0.05    --  -78.50 -48.00  15.03   56
 28  \w   -125.00 -95.00   0.50    0.05    --  -78.50 -47.00  52.56   60
 29  \w    -84.00 -55.00   0.50    0.05    --  -38.00 -49.00 122.31   58
 30  \w   -124.00 -98.00   0.50    0.05    --  -78.50 -48.00  92.75   52
 31  \w   -125.00-100.00   0.50    0.05    --  -78.50 -44.00  -5.15   50
 32  \w   -113.00 -82.00   0.50    0.05    --  -66.00 -43.00-162.89   62
 33  \w    -75.00 -50.00   0.50    0.05    --  -78.50  86.00 -96.61   50
 34  \w    -66.00 -35.00   0.50    0.05    --  -78.50 129.00-123.78   62
 35  \w    -89.00 -35.00   0.50    0.05    --  -78.50 129.00  -1.81  108
 36  \w    -90.00 -37.00   0.50    0.05    --  -78.50 107.00 -42.92  106
 37  \w    -62.00 -36.00   0.50    0.05    --  -78.50 129.00  45.30   52
 38  \w    -69.00 -37.00   0.50    0.05    --  -78.50 121.00  99.26   64
 39  \w    -98.00 -72.00   0.50    0.05    --  -78.50 121.00  99.26   52
 40  \w    -80.00 -40.00   0.50    0.05    --  -78.50  93.00 120.52   80
;
_diffrn_orient_matrix_type
;
 CrysAlisPro convention (1999,Acta A55,543-557)
;
_diffrn_orient_matrix_UB_11      -0.1561208000
_diffrn_orient_matrix_UB_12      -0.0044654000
_diffrn_orient_matrix_UB_13      -0.0218965000
_diffrn_orient_matrix_UB_21      -0.0005768000
_diffrn_orient_matrix_UB_22       0.0676099000
_diffrn_orient_matrix_UB_23      -0.0584822000
_diffrn_orient_matrix_UB_31       0.0124681000
_diffrn_orient_matrix_UB_32      -0.0528467000
_diffrn_orient_matrix_UB_33      -0.0727811000
_diffrn_detector                  HPA
_diffrn_detector_type             'HyPix Arc150'
_diffrn_detector_area_resol_mean  10.0
_diffrn_reflns_number             30222
_diffrn_reflns_av_unetI/netI      0.0140
_diffrn_reflns_av_R_equivalents   0.0192
_diffrn_reflns_limit_h_min       -12
_diffrn_reflns_limit_h_max        12
_diffrn_reflns_limit_k_min       -22
_diffrn_reflns_limit_k_max        21
_diffrn_reflns_limit_l_min       -20
_diffrn_reflns_limit_l_max        18
_diffrn_reflns_theta_min          3.695
_diffrn_reflns_theta_max          73.776
_diffrn_reflns_theta_full         67.684
_diffrn_measured_fraction_theta_max   0.974
_diffrn_measured_fraction_theta_full    1.000
_diffrn_reflns_Laue_measured_fraction_max     0.974
_diffrn_reflns_Laue_measured_fraction_full    1.000
_diffrn_reflns_point_group_measured_fraction_max    0.974
_diffrn_reflns_point_group_measured_fraction_full     1.000
_reflns_number_total              5676
_reflns_number_gt                 5491
_reflns_threshold_expression      'I > 2\s(I)'
_reflns_Friedel_coverage          0.000
_reflns_Friedel_fraction_max      .
_reflns_Friedel_fraction_full     .
_reflns_special_details
;
 Reflections were merged by SHELXL according to the crystal class for the 
 calculation of statistics and refinement. _reflns_Friedel_fraction is 
 defined as the number of unique Friedel pairs measured divided by the number 
 that would be possible theoretically, ignoring centric projections and 
 systematic absences.
;

_computing_data_collection
;
 CrysAlisPro system (CCD 43.128a 64-bit (release 20-06-2024))
;
_computing_cell_refinement        'CrysAlisPro 1.171.43.124a (Rigaku OD, 2024)'
_computing_data_reduction         'CrysAlisPro 1.171.43.124a (Rigaku OD, 2024)'
_computing_structure_solution     'SHELXT 2014/5 (Sheldrick, 2014)'
_computing_structure_refinement   'SHELXL-2019/1 (Sheldrick, 2019)'
_computing_molecular_graphics     'ShelXLe (Huebschle et all, 2011)'
_computing_publication_material   'SHELXL-2019/1 (Sheldrick, 2019)'

_refine_special_details           ?
_refine_ls_structure_factor_coef  Fsqd
_refine_ls_matrix_type            full
_refine_ls_weighting_scheme       calc
_refine_ls_weighting_details
;
 w=1/[\s^2^(Fo^2^)+(0.0288P)^2^+2.7384P] where P=(Fo^2^+2Fc^2^)/3
;
_atom_sites_solution_primary      dual
_atom_sites_solution_secondary    difmap
_atom_sites_solution_hydrogens    geom
_refine_ls_hydrogen_treatment     constr
_refine_ls_extinction_method      'SHELXL-2019/1 (Sheldrick 2019)'
_refine_ls_extinction_coef        0.00031(4)
_refine_ls_number_reflns          5676
_refine_ls_number_parameters      341
_refine_ls_number_restraints      0
_refine_ls_R_factor_all           0.0270
_refine_ls_R_factor_gt            0.0263
_refine_ls_wR_factor_ref          0.0653
_refine_ls_wR_factor_gt           0.0649
_refine_ls_goodness_of_fit_ref    1.042
_refine_ls_restrained_S_all       1.042
_refine_ls_shift/su_max           0.002
_refine_ls_shift/su_mean          0.000
_refine_diff_density_max          0.732
_refine_diff_density_min         -0.352
_refine_diff_density_rms          0.053
_geom_special_details
;
 All esds (except the esd in the dihedral angle between two l.s. planes)
 are estimated using the full covariance matrix.  The cell esds are taken
 into account individually in the estimation of esds in distances, angles
 and torsion angles; correlations between esds in cell parameters are only
 used when they are defined by crystal symmetry.  An approximate (isotropic)
 treatment of cell esds is used for estimating esds involving l.s. planes.
;

loop_
 _atom_site_label
 _atom_site_type_symbol
 _atom_site_fract_x
 _atom_site_fract_y
 _atom_site_fract_z
 _atom_site_U_iso_or_equiv
 _atom_site_adp_type
 _atom_site_occupancy
 _atom_site_site_symmetry_order
 _atom_site_calc_flag
 _atom_site_refinement_flags_posn
 _atom_site_refinement_flags_adp
 _atom_site_refinement_flags_occupancy
 _atom_site_disorder_assembly
 _atom_site_disorder_group
  Zr1 Zr 0.58205(2) 0.05501(2) 0.30433(2) 0.01789(6) Uani 1 1 d . . . . .
  N1 N 0.54178(15) -0.05810(8) 0.33966(9) 0.0186(3) Uani 1 1 d . . . . .
  N2 N 0.36987(15) 0.08518(8) 0.27886(9) 0.0219(3) Uani 1 1 d . . . . .
  C1 C 0.63020(18) -0.11298(10) 0.37135(11) 0.0231(4) Uani 1 1 d . . . . .
  H1 H 0.717475 -0.104420 0.403577 0.028 Uiso 1 1 calc R U . . .
  C2 C 0.5762(2) -0.18247(11) 0.35046(12) 0.0294(4) Uani 1 1 d . . . . .
  H2 H 0.617853 -0.229348 0.365134 0.035 Uiso 1 1 calc R U . . .
  C3 C 0.4474(2) -0.16993(10) 0.30315(12) 0.0267(4) Uani 1 1 d . . . . .
  H3 H 0.385352 -0.207509 0.279777 0.032 Uiso 1 1 calc R U . . .
  C4 C 0.42515(17) -0.09326(9) 0.29597(10) 0.0183(3) Uani 1 1 d . . . . .
  C5 C 0.27419(17) 0.03002(10) 0.24754(11) 0.0207(3) Uani 1 1 d . . . . .
  C6 C 0.1582(2) 0.06670(11) 0.20680(12) 0.0298(4) Uani 1 1 d . . . . .
  H6 H 0.076659 0.043474 0.180347 0.036 Uiso 1 1 calc R U . . .
  C7 C 0.1829(2) 0.14353(12) 0.21167(14) 0.0394(5) Uani 1 1 d . . . . .
  H7 H 0.122086 0.181980 0.189119 0.047 Uiso 1 1 calc R U . . .
  C8 C 0.3123(2) 0.15247(11) 0.25549(13) 0.0319(4) Uani 1 1 d . . . . .
  H8 H 0.355766 0.199259 0.267803 0.038 Uiso 1 1 calc R U . . .
  C9 C 0.17099(17) -0.10393(10) 0.21070(11) 0.0207(3) Uani 1 1 d . . . . .
  C10 C 0.14459(18) -0.11414(10) 0.12370(11) 0.0212(3) Uani 1 1 d . . . . .
  C11 C 0.02838(19) -0.15235(11) 0.08667(11) 0.0258(4) Uani 1 1 d . . . . .
  H11 H 0.013002 -0.160417 0.028221 0.031 Uiso 1 1 calc R U . . .
  C12 C -0.06641(19) -0.17915(11) 0.13397(12) 0.0270(4) Uani 1 1 d . . . . .
  C13 C -0.03830(19) -0.16968(11) 0.21976(11) 0.0275(4) Uani 1 1 d . . . . .
  H13 H -0.101029 -0.188003 0.252688 0.033 Uiso 1 1 calc R U . . .
  C14 C 0.07954(18) -0.13398(11) 0.25880(11) 0.0240(4) Uani 1 1 d . . . . .
  C15 C 0.10502(19) -0.12459(11) 0.35320(11) 0.0259(4) Uani 1 1 d . . . . .
  H15 H 0.201192 -0.107547 0.369885 0.031 Uiso 1 1 calc R U . . .
  C16 C 0.0135(2) -0.06353(15) 0.37960(13) 0.0415(6) Uani 1 1 d . . . . .
  H16A H -0.082021 -0.076779 0.360748 0.062 Uiso 1 1 calc R U . . .
  H16B H 0.033163 -0.015955 0.354528 0.062 Uiso 1 1 calc R U . . .
  H16C H 0.030927 -0.058849 0.440383 0.062 Uiso 1 1 calc R U . . .
  C17 C 0.0908(3) -0.19771(14) 0.39849(13) 0.0502(7) Uani 1 1 d . . . . .
  H17A H 0.120216 -0.190510 0.458451 0.075 Uiso 1 1 calc R U . . .
  H17B H 0.147500 -0.235940 0.378404 0.075 Uiso 1 1 calc R U . . .
  H17C H -0.004447 -0.213723 0.387762 0.075 Uiso 1 1 calc R U . . .
  C18 C -0.1968(2) -0.21791(12) 0.09377(12) 0.0320(4) Uani 1 1 d . . . . .
  H18 H -0.255436 -0.222398 0.137506 0.038 Uiso 1 1 calc R U . . .
  C19 C -0.1667(2) -0.29766(14) 0.06728(14) 0.0413(5) Uani 1 1 d . . . . .
  H19A H -0.107978 -0.295700 0.024878 0.062 Uiso 1 1 calc R U . . .
  H19B H -0.252189 -0.322647 0.044311 0.062 Uiso 1 1 calc R U . . .
  H19C H -0.120737 -0.325464 0.115787 0.062 Uiso 1 1 calc R U . . .
  C20 C -0.2770(2) -0.17293(14) 0.02234(13) 0.0398(5) Uani 1 1 d . . . . .
  H20A H -0.294342 -0.122799 0.042083 0.060 Uiso 1 1 calc R U . . .
  H20B H -0.363688 -0.197882 0.002177 0.060 Uiso 1 1 calc R U . . .
  H20C H -0.224415 -0.169228 -0.023087 0.060 Uiso 1 1 calc R U . . .
  C21 C 0.24582(18) -0.08476(10) 0.07128(11) 0.0214(3) Uani 1 1 d . . . . .
  H21 H 0.305464 -0.048102 0.106515 0.026 Uiso 1 1 calc R U . . .
  C22 C 0.1794(2) -0.04337(12) -0.00698(13) 0.0332(5) Uani 1 1 d . . . . .
  H22A H 0.121579 -0.077873 -0.043943 0.050 Uiso 1 1 calc R U . . .
  H22B H 0.250074 -0.023328 -0.035814 0.050 Uiso 1 1 calc R U . . .
  H22C H 0.123910 -0.002318 0.008557 0.050 Uiso 1 1 calc R U . . .
  C23 C 0.3377(2) -0.14720(11) 0.04987(13) 0.0305(4) Uani 1 1 d . . . . .
  H23A H 0.385227 -0.170024 0.101309 0.046 Uiso 1 1 calc R U . . .
  H23B H 0.404302 -0.126693 0.018239 0.046 Uiso 1 1 calc R U . . .
  H23C H 0.282463 -0.185036 0.016291 0.046 Uiso 1 1 calc R U . . .
  C24 C 0.73514(19) 0.00569(12) 0.20875(11) 0.0274(4) Uani 1 1 d . . . . .
  H24 H 0.808927 -0.032074 0.223911 0.033 Uiso 1 1 calc R U . . .
  C25 C 0.60132(19) -0.00952(10) 0.16867(11) 0.0236(4) Uani 1 1 d . . . . .
  H25 H 0.562267 -0.057646 0.158294 0.028 Uiso 1 1 calc R U . . .
  C26 C 0.53587(19) 0.05846(10) 0.14679(11) 0.0244(4) Uani 1 1 d . . . . .
  H26 H 0.444671 0.064669 0.111047 0.029 Uiso 1 1 calc R U . . .
  C27 C 0.6285(2) 0.11622(11) 0.17372(11) 0.0282(4) Uani 1 1 d . . . . .
  H27 H 0.614405 0.170232 0.159539 0.034 Uiso 1 1 calc R U . . .
  C28 C 0.7526(2) 0.08351(12) 0.21055(12) 0.0301(4) Uani 1 1 d . . . . .
  H28 H 0.840820 0.110401 0.227307 0.036 Uiso 1 1 calc R U . . .
  C29 C 0.7099(2) 0.16196(11) 0.37810(12) 0.0291(4) Uani 1 1 d . . . . .
  H29 H 0.738966 0.200184 0.344762 0.035 Uiso 1 1 calc R U . . .
  C30 C 0.5867(2) 0.16020(12) 0.40855(13) 0.0347(5) Uani 1 1 d . . . . .
  H30 H 0.517468 0.197128 0.399369 0.042 Uiso 1 1 calc R U . . .
  C31 C 0.5832(2) 0.09451(14) 0.45489(13) 0.0408(6) Uani 1 1 d . . . . .
  H31 H 0.511244 0.079109 0.482373 0.049 Uiso 1 1 calc R U . . .
  C32 C 0.7039(3) 0.05579(12) 0.45353(12) 0.0386(5) Uani 1 1 d . . . . .
  H32 H 0.728599 0.009509 0.480277 0.046 Uiso 1 1 calc R U . . .
  C33 C 0.7830(2) 0.09683(12) 0.40587(12) 0.0309(4) Uani 1 1 d . . . . .
  H33 H 0.869884 0.083147 0.394445 0.037 Uiso 1 1 calc R U . . .
  B1 B 0.2953(2) -0.05448(11) 0.25315(12) 0.0184(4) Uani 1 1 d . . . . .

loop_
 _atom_site_aniso_label
 _atom_site_aniso_U_11
 _atom_site_aniso_U_22
 _atom_site_aniso_U_33
 _atom_site_aniso_U_23
 _atom_site_aniso_U_13
 _atom_site_aniso_U_12
  Zr1 0.02157(9) 0.01577(9) 0.01603(9) -0.00136(5) 0.00241(6) -0.00369(5)
  N1 0.0185(7) 0.0180(7) 0.0181(7) 0.0021(5) 0.0004(5) -0.0021(5)
  N2 0.0261(8) 0.0158(7) 0.0242(7) -0.0015(6) 0.0055(6) 0.0016(6)
  C1 0.0199(8) 0.0276(9) 0.0205(8) 0.0054(7) -0.0005(7) 0.0032(7)
  C2 0.0340(10) 0.0211(9) 0.0306(10) 0.0036(8) -0.0017(8) 0.0080(8)
  C3 0.0324(10) 0.0175(9) 0.0275(9) 0.0003(7) -0.0025(8) -0.0013(7)
  C4 0.0198(8) 0.0162(8) 0.0179(8) 0.0007(6) 0.0007(6) -0.0031(6)
  C5 0.0204(8) 0.0225(9) 0.0191(8) -0.0004(7) 0.0030(6) 0.0024(7)
  C6 0.0292(10) 0.0297(10) 0.0280(10) -0.0030(8) -0.0025(8) 0.0105(8)
  C7 0.0508(13) 0.0258(10) 0.0375(11) -0.0015(9) -0.0039(10) 0.0191(10)
  C8 0.0475(12) 0.0162(9) 0.0317(10) -0.0014(8) 0.0060(9) 0.0062(8)
  C9 0.0190(8) 0.0218(9) 0.0197(8) 0.0025(7) -0.0010(6) -0.0024(7)
  C10 0.0219(8) 0.0202(8) 0.0205(8) 0.0017(7) 0.0009(7) -0.0016(7)
  C11 0.0284(9) 0.0278(10) 0.0190(8) 0.0010(7) -0.0019(7) -0.0054(8)
  C12 0.0251(9) 0.0294(10) 0.0245(9) 0.0017(8) -0.0014(7) -0.0079(8)
  C13 0.0258(9) 0.0340(10) 0.0218(9) 0.0044(8) 0.0017(7) -0.0095(8)
  C14 0.0224(9) 0.0280(9) 0.0200(9) 0.0042(7) -0.0011(7) -0.0044(7)
  C15 0.0226(9) 0.0342(10) 0.0197(9) 0.0042(7) -0.0003(7) -0.0068(8)
  C16 0.0305(11) 0.0686(17) 0.0244(10) -0.0044(10) 0.0025(8) 0.0089(10)
  C17 0.0800(18) 0.0445(14) 0.0213(10) 0.0066(9) -0.0047(11) -0.0253(13)
  C18 0.0313(10) 0.0395(12) 0.0244(9) -0.0025(8) 0.0026(8) -0.0123(9)
  C19 0.0338(11) 0.0537(14) 0.0368(11) -0.0206(10) 0.0069(9) -0.0143(10)
  C20 0.0292(10) 0.0550(14) 0.0325(11) -0.0037(10) -0.0019(9) -0.0089(10)
  C21 0.0222(8) 0.0216(9) 0.0201(8) -0.0003(7) 0.0027(7) -0.0024(7)
  C22 0.0294(10) 0.0408(12) 0.0307(10) 0.0141(9) 0.0089(8) 0.0048(9)
  C23 0.0319(10) 0.0287(10) 0.0312(10) -0.0009(8) 0.0062(8) 0.0035(8)
  C24 0.0275(9) 0.0360(11) 0.0198(8) 0.0029(8) 0.0067(7) 0.0062(8)
  C25 0.0321(10) 0.0212(9) 0.0186(8) -0.0032(7) 0.0072(7) -0.0050(7)
  C26 0.0262(9) 0.0298(10) 0.0169(8) 0.0020(7) 0.0032(7) -0.0011(7)
  C27 0.0416(11) 0.0215(9) 0.0232(9) 0.0033(7) 0.0106(8) -0.0043(8)
  C28 0.0286(10) 0.0412(11) 0.0217(9) -0.0039(8) 0.0078(7) -0.0148(9)
  C29 0.0372(10) 0.0248(9) 0.0242(9) -0.0071(7) 0.0021(8) -0.0123(8)
  C30 0.0362(11) 0.0321(11) 0.0356(11) -0.0187(9) 0.0054(9) -0.0065(9)
  C31 0.0514(13) 0.0494(14) 0.0241(10) -0.0160(9) 0.0133(9) -0.0259(11)
  C32 0.0595(15) 0.0337(12) 0.0175(9) -0.0023(8) -0.0075(9) -0.0172(10)
  C33 0.0317(10) 0.0334(11) 0.0241(9) -0.0098(8) -0.0046(8) -0.0058(8)
  B1 0.0195(9) 0.0209(10) 0.0151(8) 0.0016(7) 0.0036(7) -0.0013(7)

loop_
 _geom_bond_atom_site_label_1
 _geom_bond_atom_site_label_2
 _geom_bond_distance
 _geom_bond_site_symmetry_2
 _geom_bond_publ_flag
  Zr1 N2 2.1567(15) . ?
  Zr1 N1 2.1643(14) . ?
  Zr1 C33 2.4887(18) . ?
  Zr1 C29 2.4960(18) . ?
  Zr1 C27 2.5077(18) . ?
  Zr1 C24 2.5208(18) . ?
  Zr1 C28 2.5265(18) . ?
  Zr1 C32 2.527(2) . ?
  Zr1 C26 2.5312(18) . ?
  Zr1 C25 2.5318(17) . ?
  Zr1 C30 2.5335(19) . ?
  Zr1 C31 2.552(2) . ?
  N1 C1 1.363(2) . ?
  N1 C4 1.406(2) . ?
  N2 C8 1.362(2) . ?
  N2 C5 1.409(2) . ?
  C1 C2 1.377(3) . ?
  C1 H1 0.9500 . ?
  C2 C3 1.400(3) . ?
  C2 H2 0.9500 . ?
  C3 C4 1.394(2) . ?
  C3 H3 0.9500 . ?
  C4 B1 1.530(2) . ?
  C5 C6 1.397(3) . ?
  C5 B1 1.530(3) . ?
  C6 C7 1.399(3) . ?
  C6 H6 0.9500 . ?
  C7 C8 1.375(3) . ?
  C7 H7 0.9500 . ?
  C8 H8 0.9500 . ?
  C9 C14 1.408(2) . ?
  C9 C10 1.410(2) . ?
  C9 B1 1.585(2) . ?
  C10 C11 1.393(2) . ?
  C10 C21 1.524(2) . ?
  C11 C12 1.403(3) . ?
  C11 H11 0.9500 . ?
  C12 C13 1.389(3) . ?
  C12 C18 1.521(3) . ?
  C13 C14 1.394(2) . ?
  C13 H13 0.9500 . ?
  C14 C15 1.526(2) . ?
  C15 C17 1.523(3) . ?
  C15 C16 1.534(3) . ?
  C15 H15 1.0000 . ?
  C16 H16A 0.9800 . ?
  C16 H16B 0.9800 . ?
  C16 H16C 0.9800 . ?
  C17 H17A 0.9800 . ?
  C17 H17B 0.9800 . ?
  C17 H17C 0.9800 . ?
  C18 C20 1.526(3) . ?
  C18 C19 1.538(3) . ?
  C18 H18 1.0000 . ?
  C19 H19A 0.9800 . ?
  C19 H19B 0.9800 . ?
  C19 H19C 0.9800 . ?
  C20 H20A 0.9800 . ?
  C20 H20B 0.9800 . ?
  C20 H20C 0.9800 . ?
  C21 C23 1.525(3) . ?
  C21 C22 1.526(3) . ?
  C21 H21 1.0000 . ?
  C22 H22A 0.9800 . ?
  C22 H22B 0.9800 . ?
  C22 H22C 0.9800 . ?
  C23 H23A 0.9800 . ?
  C23 H23B 0.9800 . ?
  C23 H23C 0.9800 . ?
  C24 C28 1.406(3) . ?
  C24 C25 1.410(3) . ?
  C24 H24 1.0000 . ?
  C25 C26 1.400(3) . ?
  C25 H25 0.9500 . ?
  C26 C27 1.408(3) . ?
  C26 H26 1.0000 . ?
  C27 C28 1.409(3) . ?
  C27 H27 1.0000 . ?
  C28 H28 1.0000 . ?
  C29 C30 1.403(3) . ?
  C29 C33 1.410(3) . ?
  C29 H29 0.9500 . ?
  C30 C31 1.403(3) . ?
  C30 H30 0.9500 . ?
  C31 C32 1.394(4) . ?
  C31 H31 0.9500 . ?
  C32 C33 1.406(3) . ?
  C32 H32 0.9500 . ?
  C33 H33 0.9500 . ?

loop_
 _geom_angle_atom_site_label_1
 _geom_angle_atom_site_label_2
 _geom_angle_atom_site_label_3
 _geom_angle
 _geom_angle_site_symmetry_1
 _geom_angle_site_symmetry_3
 _geom_angle_publ_flag
  N2 Zr1 N1 93.75(5) . . ?
  N2 Zr1 C33 134.93(6) . . ?
  N1 Zr1 C33 105.69(6) . . ?
  N2 Zr1 C29 107.76(6) . . ?
  N1 Zr1 C29 133.99(6) . . ?
  C33 Zr1 C29 32.86(7) . . ?
  N2 Zr1 C27 92.55(6) . . ?
  N1 Zr1 C27 134.87(6) . . ?
  C33 Zr1 C27 100.85(7) . . ?
  C29 Zr1 C27 85.38(6) . . ?
  N2 Zr1 C24 130.37(6) . . ?
  N1 Zr1 C24 89.74(6) . . ?
  C33 Zr1 C24 90.69(7) . . ?
  C29 Zr1 C24 104.66(7) . . ?
  C27 Zr1 C24 53.81(6) . . ?
  N2 Zr1 C28 125.01(6) . . ?
  N1 Zr1 C28 121.69(6) . . ?
  C33 Zr1 C28 77.98(7) . . ?
  C29 Zr1 C28 78.12(6) . . ?
  C27 Zr1 C28 32.51(7) . . ?
  C24 Zr1 C28 32.34(7) . . ?
  N2 Zr1 C32 118.68(7) . . ?
  N1 Zr1 C32 80.20(6) . . ?
  C33 Zr1 C32 32.54(7) . . ?
  C29 Zr1 C32 53.79(7) . . ?
  C27 Zr1 C32 133.33(7) . . ?
  C24 Zr1 C32 110.70(7) . . ?
  C28 Zr1 C32 108.51(7) . . ?
  N2 Zr1 C26 78.19(6) . . ?
  N1 Zr1 C26 106.43(6) . . ?
  C33 Zr1 C26 130.87(7) . . ?
  C29 Zr1 C26 117.38(6) . . ?
  C27 Zr1 C26 32.45(6) . . ?
  C24 Zr1 C26 53.59(6) . . ?
  C28 Zr1 C26 53.58(6) . . ?
  C32 Zr1 C26 161.95(7) . . ?
  N2 Zr1 C25 99.48(6) . . ?
  N1 Zr1 C25 81.34(6) . . ?
  C33 Zr1 C25 123.10(6) . . ?
  C29 Zr1 C25 131.55(6) . . ?
  C27 Zr1 C25 53.56(6) . . ?
  C24 Zr1 C25 32.41(6) . . ?
  C28 Zr1 C25 53.47(6) . . ?
  C32 Zr1 C25 138.35(7) . . ?
  C26 Zr1 C25 32.11(6) . . ?
  N2 Zr1 C30 81.23(6) . . ?
  N1 Zr1 C30 120.13(6) . . ?
  C33 Zr1 C30 53.79(7) . . ?
  C29 Zr1 C30 32.40(7) . . ?
  C27 Zr1 C30 104.99(7) . . ?
  C24 Zr1 C30 137.04(7) . . ?
  C28 Zr1 C30 108.55(7) . . ?
  C32 Zr1 C30 53.12(8) . . ?
  C26 Zr1 C30 129.90(7) . . ?
  C25 Zr1 C30 158.51(7) . . ?
  N2 Zr1 C31 87.65(7) . . ?
  N1 Zr1 C31 88.55(7) . . ?
  C33 Zr1 C31 53.54(7) . . ?
  C29 Zr1 C31 53.51(7) . . ?
  C27 Zr1 C31 136.36(7) . . ?
  C24 Zr1 C31 141.96(7) . . ?
  C28 Zr1 C31 129.23(7) . . ?
  C32 Zr1 C31 31.85(8) . . ?
  C26 Zr1 C31 159.86(7) . . ?
  C25 Zr1 C31 167.95(7) . . ?
  C30 Zr1 C31 32.02(7) . . ?
  C1 N1 C4 107.16(14) . . ?
  C1 N1 Zr1 129.75(12) . . ?
  C4 N1 Zr1 117.42(11) . . ?
  C8 N2 C5 107.02(15) . . ?
  C8 N2 Zr1 129.01(13) . . ?
  C5 N2 Zr1 118.47(11) . . ?
  N1 C1 C2 111.00(15) . . ?
  N1 C1 H1 124.5 . . ?
  C2 C1 H1 124.5 . . ?
  C1 C2 C3 105.96(16) . . ?
  C1 C2 H2 127.0 . . ?
  C3 C2 H2 127.0 . . ?
  C4 C3 C2 108.84(16) . . ?
  C4 C3 H3 125.6 . . ?
  C2 C3 H3 125.6 . . ?
  C3 C4 N1 107.04(15) . . ?
  C3 C4 B1 126.64(16) . . ?
  N1 C4 B1 126.23(15) . . ?
  C6 C5 N2 107.31(16) . . ?
  C6 C5 B1 126.09(17) . . ?
  N2 C5 B1 126.53(15) . . ?
  C5 C6 C7 108.24(18) . . ?
  C5 C6 H6 125.9 . . ?
  C7 C6 H6 125.9 . . ?
  C8 C7 C6 106.55(18) . . ?
  C8 C7 H7 126.7 . . ?
  C6 C7 H7 126.7 . . ?
  N2 C8 C7 110.87(18) . . ?
  N2 C8 H8 124.6 . . ?
  C7 C8 H8 124.6 . . ?
  C14 C9 C10 118.86(16) . . ?
  C14 C9 B1 120.31(15) . . ?
  C10 C9 B1 120.68(15) . . ?
  C11 C10 C9 119.93(16) . . ?
  C11 C10 C21 120.64(16) . . ?
  C9 C10 C21 119.41(15) . . ?
  C10 C11 C12 121.34(17) . . ?
  C10 C11 H11 119.3 . . ?
  C12 C11 H11 119.3 . . ?
  C13 C12 C11 118.14(17) . . ?
  C13 C12 C18 120.05(17) . . ?
  C11 C12 C18 121.81(17) . . ?
  C12 C13 C14 121.72(17) . . ?
  C12 C13 H13 119.1 . . ?
  C14 C13 H13 119.1 . . ?
  C13 C14 C9 119.88(16) . . ?
  C13 C14 C15 119.59(16) . . ?
  C9 C14 C15 120.46(16) . . ?
  C17 C15 C14 112.38(16) . . ?
  C17 C15 C16 111.67(19) . . ?
  C14 C15 C16 110.91(16) . . ?
  C17 C15 H15 107.2 . . ?
  C14 C15 H15 107.2 . . ?
  C16 C15 H15 107.2 . . ?
  C15 C16 H16A 109.5 . . ?
  C15 C16 H16B 109.5 . . ?
  H16A C16 H16B 109.5 . . ?
  C15 C16 H16C 109.5 . . ?
  H16A C16 H16C 109.5 . . ?
  H16B C16 H16C 109.5 . . ?
  C15 C17 H17A 109.5 . . ?
  C15 C17 H17B 109.5 . . ?
  H17A C17 H17B 109.5 . . ?
  C15 C17 H17C 109.5 . . ?
  H17A C17 H17C 109.5 . . ?
  H17B C17 H17C 109.5 . . ?
  C12 C18 C20 112.72(17) . . ?
  C12 C18 C19 110.62(17) . . ?
  C20 C18 C19 112.29(18) . . ?
  C12 C18 H18 106.9 . . ?
  C20 C18 H18 106.9 . . ?
  C19 C18 H18 106.9 . . ?
  C18 C19 H19A 109.5 . . ?
  C18 C19 H19B 109.5 . . ?
  H19A C19 H19B 109.5 . . ?
  C18 C19 H19C 109.5 . . ?
  H19A C19 H19C 109.5 . . ?
  H19B C19 H19C 109.5 . . ?
  C18 C20 H20A 109.5 . . ?
  C18 C20 H20B 109.5 . . ?
  H20A C20 H20B 109.5 . . ?
  C18 C20 H20C 109.5 . . ?
  H20A C20 H20C 109.5 . . ?
  H20B C20 H20C 109.5 . . ?
  C10 C21 C23 110.88(15) . . ?
  C10 C21 C22 113.67(15) . . ?
  C23 C21 C22 111.00(16) . . ?
  C10 C21 H21 107.0 . . ?
  C23 C21 H21 107.0 . . ?
  C22 C21 H21 107.0 . . ?
  C21 C22 H22A 109.5 . . ?
  C21 C22 H22B 109.5 . . ?
  H22A C22 H22B 109.5 . . ?
  C21 C22 H22C 109.5 . . ?
  H22A C22 H22C 109.5 . . ?
  H22B C22 H22C 109.5 . . ?
  C21 C23 H23A 109.5 . . ?
  C21 C23 H23B 109.5 . . ?
  H23A C23 H23B 109.5 . . ?
  C21 C23 H23C 109.5 . . ?
  H23A C23 H23C 109.5 . . ?
  H23B C23 H23C 109.5 . . ?
  C28 C24 C25 107.83(17) . . ?
  C28 C24 Zr1 74.05(11) . . ?
  C25 C24 Zr1 74.22(10) . . ?
  C28 C24 H24 125.7 . . ?
  C25 C24 H24 125.7 . . ?
  Zr1 C24 H24 125.7 . . ?
  C26 C25 C24 108.28(17) . . ?
  C26 C25 Zr1 73.92(10) . . ?
  C24 C25 Zr1 73.37(10) . . ?
  C26 C25 H25 125.9 . . ?
  C24 C25 H25 125.9 . . ?
  Zr1 C25 H25 118.7 . . ?
  C25 C26 C27 107.91(17) . . ?
  C25 C26 Zr1 73.97(10) . . ?
  C27 C26 Zr1 72.86(10) . . ?
  C25 C26 H26 125.8 . . ?
  C27 C26 H26 125.8 . . ?
  Zr1 C26 H26 125.8 . . ?
  C26 C27 C28 108.05(17) . . ?
  C26 C27 Zr1 74.70(10) . . ?
  C28 C27 Zr1 74.48(11) . . ?
  C26 C27 H27 125.5 . . ?
  C28 C27 H27 125.5 . . ?
  Zr1 C27 H27 125.5 . . ?
  C24 C28 C27 107.89(16) . . ?
  C24 C28 Zr1 73.61(10) . . ?
  C27 C28 Zr1 73.01(10) . . ?
  C24 C28 H28 125.8 . . ?
  C27 C28 H28 125.8 . . ?
  Zr1 C28 H28 125.8 . . ?
  C30 C29 C33 107.72(18) . . ?
  C30 C29 Zr1 75.27(11) . . ?
  C33 C29 Zr1 73.29(10) . . ?
  C30 C29 H29 126.1 . . ?
  C33 C29 H29 126.1 . . ?
  Zr1 C29 H29 117.3 . . ?
  C31 C30 C29 108.2(2) . . ?
  C31 C30 Zr1 74.74(12) . . ?
  C29 C30 Zr1 72.33(11) . . ?
  C31 C30 H30 125.9 . . ?
  C29 C30 H30 125.9 . . ?
  Zr1 C30 H30 118.9 . . ?
  C32 C31 C30 108.00(19) . . ?
  C32 C31 Zr1 73.08(12) . . ?
  C30 C31 Zr1 73.25(11) . . ?
  C32 C31 H31 126.0 . . ?
  C30 C31 H31 126.0 . . ?
  Zr1 C31 H31 119.5 . . ?
  C31 C32 C33 108.4(2) . . ?
  C31 C32 Zr1 75.07(12) . . ?
  C33 C32 Zr1 72.22(11) . . ?
  C31 C32 H32 125.8 . . ?
  C33 C32 H32 125.8 . . ?
  Zr1 C32 H32 118.8 . . ?
  C32 C33 C29 107.63(19) . . ?
  C32 C33 Zr1 75.25(11) . . ?
  C29 C33 Zr1 73.85(11) . . ?
  C32 C33 H33 126.2 . . ?
  C29 C33 H33 126.2 . . ?
  Zr1 C33 H33 116.8 . . ?
  C5 B1 C4 125.07(16) . . ?
  C5 B1 C9 115.97(15) . . ?
  C4 B1 C9 118.96(15) . . ?

loop_
 _geom_torsion_atom_site_label_1
 _geom_torsion_atom_site_label_2
 _geom_torsion_atom_site_label_3
 _geom_torsion_atom_site_label_4
 _geom_torsion
 _geom_torsion_site_symmetry_1
 _geom_torsion_site_symmetry_2
 _geom_torsion_site_symmetry_3
 _geom_torsion_site_symmetry_4
 _geom_torsion_publ_flag
  C4 N1 C1 C2 -0.2(2) . . . . ?
  Zr1 N1 C1 C2 -152.26(14) . . . . ?
  N1 C1 C2 C3 0.1(2) . . . . ?
  C1 C2 C3 C4 0.0(2) . . . . ?
  C2 C3 C4 N1 -0.1(2) . . . . ?
  C2 C3 C4 B1 -176.86(17) . . . . ?
  C1 N1 C4 C3 0.19(19) . . . . ?
  Zr1 N1 C4 C3 156.28(12) . . . . ?
  C1 N1 C4 B1 176.93(16) . . . . ?
  Zr1 N1 C4 B1 -27.0(2) . . . . ?
  C8 N2 C5 C6 -1.2(2) . . . . ?
  Zr1 N2 C5 C6 -157.40(12) . . . . ?
  C8 N2 C5 B1 176.01(18) . . . . ?
  Zr1 N2 C5 B1 19.8(2) . . . . ?
  N2 C5 C6 C7 1.0(2) . . . . ?
  B1 C5 C6 C7 -176.26(18) . . . . ?
  C5 C6 C7 C8 -0.4(3) . . . . ?
  C5 N2 C8 C7 1.0(2) . . . . ?
  Zr1 N2 C8 C7 153.83(15) . . . . ?
  C6 C7 C8 N2 -0.4(3) . . . . ?
  C14 C9 C10 C11 1.1(3) . . . . ?
  B1 C9 C10 C11 -174.47(17) . . . . ?
  C14 C9 C10 C21 -177.42(16) . . . . ?
  B1 C9 C10 C21 7.0(3) . . . . ?
  C9 C10 C11 C12 2.1(3) . . . . ?
  C21 C10 C11 C12 -179.42(17) . . . . ?
  C10 C11 C12 C13 -3.0(3) . . . . ?
  C10 C11 C12 C18 177.24(18) . . . . ?
  C11 C12 C13 C14 0.7(3) . . . . ?
  C18 C12 C13 C14 -179.53(19) . . . . ?
  C12 C13 C14 C9 2.5(3) . . . . ?
  C12 C13 C14 C15 179.60(18) . . . . ?
  C10 C9 C14 C13 -3.3(3) . . . . ?
  B1 C9 C14 C13 172.25(17) . . . . ?
  C10 C9 C14 C15 179.58(17) . . . . ?
  B1 C9 C14 C15 -4.8(3) . . . . ?
  C13 C14 C15 C17 51.3(3) . . . . ?
  C9 C14 C15 C17 -131.6(2) . . . . ?
  C13 C14 C15 C16 -74.5(2) . . . . ?
  C9 C14 C15 C16 102.6(2) . . . . ?
  C13 C12 C18 C20 128.7(2) . . . . ?
  C11 C12 C18 C20 -51.5(3) . . . . ?
  C13 C12 C18 C19 -104.6(2) . . . . ?
  C11 C12 C18 C19 75.2(2) . . . . ?
  C11 C10 C21 C23 -79.0(2) . . . . ?
  C9 C10 C21 C23 99.48(19) . . . . ?
  C11 C10 C21 C22 46.9(2) . . . . ?
  C9 C10 C21 C22 -134.65(18) . . . . ?
  C28 C24 C25 C26 -0.8(2) . . . . ?
  Zr1 C24 C25 C26 66.23(13) . . . . ?
  C28 C24 C25 Zr1 -67.00(13) . . . . ?
  C24 C25 C26 C27 -0.4(2) . . . . ?
  Zr1 C25 C26 C27 65.47(13) . . . . ?
  C24 C25 C26 Zr1 -65.86(12) . . . . ?
  C25 C26 C27 C28 1.4(2) . . . . ?
  Zr1 C26 C27 C28 67.61(13) . . . . ?
  C25 C26 C27 Zr1 -66.21(13) . . . . ?
  C25 C24 C28 C27 1.6(2) . . . . ?
  Zr1 C24 C28 C27 -65.48(13) . . . . ?
  C25 C24 C28 Zr1 67.11(12) . . . . ?
  C26 C27 C28 C24 -1.9(2) . . . . ?
  Zr1 C27 C28 C24 65.87(13) . . . . ?
  C26 C27 C28 Zr1 -67.75(13) . . . . ?
  C33 C29 C30 C31 0.0(2) . . . . ?
  Zr1 C29 C30 C31 66.69(14) . . . . ?
  C33 C29 C30 Zr1 -66.66(13) . . . . ?
  C29 C30 C31 C32 0.2(2) . . . . ?
  Zr1 C30 C31 C32 65.33(14) . . . . ?
  C29 C30 C31 Zr1 -65.10(13) . . . . ?
  C30 C31 C32 C33 -0.4(2) . . . . ?
  Zr1 C31 C32 C33 65.04(13) . . . . ?
  C30 C31 C32 Zr1 -65.44(14) . . . . ?
  C31 C32 C33 C29 0.4(2) . . . . ?
  Zr1 C32 C33 C29 67.33(13) . . . . ?
  C31 C32 C33 Zr1 -66.91(14) . . . . ?
  C30 C29 C33 C32 -0.3(2) . . . . ?
  Zr1 C29 C33 C32 -68.27(13) . . . . ?
  C30 C29 C33 Zr1 68.00(13) . . . . ?
  C6 C5 B1 C4 178.05(18) . . . . ?
  N2 C5 B1 C4 1.3(3) . . . . ?
  C6 C5 B1 C9 -2.0(3) . . . . ?
  N2 C5 B1 C9 -178.73(15) . . . . ?
  C3 C4 B1 C5 179.17(18) . . . . ?
  N1 C4 B1 C5 3.1(3) . . . . ?
  C3 C4 B1 C9 -0.8(3) . . . . ?
  N1 C4 B1 C9 -176.88(16) . . . . ?
  C14 C9 B1 C5 -97.1(2) . . . . ?
  C10 C9 B1 C5 78.4(2) . . . . ?
  C14 C9 B1 C4 82.9(2) . . . . ?
  C10 C9 B1 C4 -101.6(2) . . . . ?


_shelx_res_file
;
TITL AF529_DaGo_abs in P2(1)/c
    AF529_DaGo_abs.res
    created by SHELXL-2019/1 at 15:24:33 on 01-Aug-2024
REM P2(1)/c (#14 in standard setting)
CELL 1.54184   9.981691  17.928801  16.300222  90.0000  99.8025  90.0000
ZERR    4.00   0.000139   0.000244   0.000212   0.0000   0.0013   0.0000
LATT  1
SYMM -x, y+1/2,-z+1/2
SFAC C H B N Zr
UNIT 132 156 4 8 4
L.S. 10
PLAN  15
LIST 4
ACTA
CONF
TEMP -173
SIZE 0.07 0.16 0.25
BOND $H
SHEL 999. 0.8
fmap 2
REM <olex2.extras>
REM <HklSrc "%.\\AF529_DaGo_auto.hkl">
REM </olex2.extras>
REM #####
WGHT    0.028800    2.738400
EXTI    0.000313
FVAR       4.03816
ZR1   5    0.582055    0.055010    0.304327    11.00000    0.02157    0.01577 =
         0.01603   -0.00136    0.00241   -0.00369
N1    4    0.541780   -0.058096    0.339663    11.00000    0.01851    0.01805 =
         0.01814    0.00208    0.00036   -0.00210
N2    4    0.369872    0.085180    0.278859    11.00000    0.02606    0.01579 =
         0.02417   -0.00154    0.00546    0.00163
C1    1    0.630203   -0.112982    0.371355    11.00000    0.01989    0.02756 =
         0.02051    0.00543   -0.00047    0.00316
AFIX  43
H1    2    0.717475   -0.104420    0.403577    11.00000   -1.20000
AFIX   0
C2    1    0.576213   -0.182471    0.350455    11.00000    0.03399    0.02106 =
         0.03056    0.00364   -0.00174    0.00803
AFIX  43
H2    2    0.617853   -0.229348    0.365134    11.00000   -1.20000
AFIX   0
C3    1    0.447412   -0.169929    0.303153    11.00000    0.03237    0.01749 =
         0.02745    0.00025   -0.00253   -0.00131
AFIX  43
H3    2    0.385352   -0.207509    0.279777    11.00000   -1.20000
AFIX   0
C4    1    0.425149   -0.093256    0.295974    11.00000    0.01980    0.01625 =
         0.01787    0.00072    0.00074   -0.00308
C5    1    0.274192    0.030022    0.247543    11.00000    0.02044    0.02251 =
         0.01909   -0.00039    0.00296    0.00240
C6    1    0.158214    0.066700    0.206800    11.00000    0.02923    0.02970 =
         0.02797   -0.00301   -0.00250    0.01054
AFIX  43
H6    2    0.076659    0.043474    0.180347    11.00000   -1.20000
AFIX   0
C7    1    0.182862    0.143526    0.211666    11.00000    0.05076    0.02581 =
         0.03754   -0.00152   -0.00389    0.01911
AFIX  43
H7    2    0.122086    0.181980    0.189119    11.00000   -1.20000
AFIX   0
C8    1    0.312324    0.152466    0.255489    11.00000    0.04750    0.01620 =
         0.03166   -0.00140    0.00597    0.00619
AFIX  43
H8    2    0.355766    0.199259    0.267803    11.00000   -1.20000
AFIX   0
C9    1    0.170986   -0.103927    0.210697    11.00000    0.01901    0.02181 =
         0.01972    0.00247   -0.00096   -0.00240
C10   1    0.144589   -0.114142    0.123698    11.00000    0.02195    0.02018 =
         0.02047    0.00173    0.00093   -0.00162
C11   1    0.028385   -0.152348    0.086674    11.00000    0.02844    0.02781 =
         0.01901    0.00103   -0.00186   -0.00537
AFIX  43
H11   2    0.013002   -0.160417    0.028221    11.00000   -1.20000
AFIX   0
C12   1   -0.066407   -0.179154    0.133966    11.00000    0.02505    0.02938 =
         0.02447    0.00172   -0.00144   -0.00785
C13   1   -0.038302   -0.169679    0.219759    11.00000    0.02585    0.03402 =
         0.02182    0.00437    0.00165   -0.00949
AFIX  43
H13   2   -0.101029   -0.188003    0.252688    11.00000   -1.20000
AFIX   0
C14   1    0.079545   -0.133984    0.258798    11.00000    0.02238    0.02796 =
         0.02002    0.00420   -0.00105   -0.00440
C15   1    0.105020   -0.124592    0.353196    11.00000    0.02263    0.03417 =
         0.01969    0.00420   -0.00028   -0.00681
AFIX  13
H15   2    0.201192   -0.107547    0.369885    11.00000   -1.20000
AFIX   0
C16   1    0.013516   -0.063534    0.379596    11.00000    0.03054    0.06864 =
         0.02443   -0.00441    0.00251    0.00889
AFIX 137
H16A  2   -0.082021   -0.076779    0.360748    11.00000   -1.50000
H16B  2    0.033163   -0.015955    0.354528    11.00000   -1.50000
H16C  2    0.030927   -0.058849    0.440383    11.00000   -1.50000
AFIX   0
C17   1    0.090805   -0.197708    0.398490    11.00000    0.08004    0.04450 =
         0.02133    0.00662   -0.00469   -0.02529
AFIX 137
H17A  2    0.120216   -0.190510    0.458451    11.00000   -1.50000
H17B  2    0.147500   -0.235940    0.378404    11.00000   -1.50000
H17C  2   -0.004447   -0.213723    0.387762    11.00000   -1.50000
AFIX   0
C18   1   -0.196758   -0.217915    0.093767    11.00000    0.03132    0.03955 =
         0.02438   -0.00250    0.00260   -0.01230
AFIX  13
H18   2   -0.255436   -0.222398    0.137506    11.00000   -1.20000
AFIX   0
C19   1   -0.166689   -0.297663    0.067284    11.00000    0.03385    0.05371 =
         0.03682   -0.02059    0.00692   -0.01433
AFIX 137
H19A  2   -0.107978   -0.295700    0.024878    11.00000   -1.50000
H19B  2   -0.252189   -0.322647    0.044311    11.00000   -1.50000
H19C  2   -0.120737   -0.325464    0.115787    11.00000   -1.50000
AFIX   0
C20   1   -0.276979   -0.172930    0.022344    11.00000    0.02924    0.05502 =
         0.03253   -0.00370   -0.00186   -0.00893
AFIX 137
H20A  2   -0.294342   -0.122799    0.042083    11.00000   -1.50000
H20B  2   -0.363688   -0.197882    0.002177    11.00000   -1.50000
H20C  2   -0.224415   -0.169228   -0.023087    11.00000   -1.50000
AFIX   0
C21   1    0.245821   -0.084765    0.071276    11.00000    0.02216    0.02164 =
         0.02007   -0.00030    0.00266   -0.00242
AFIX  13
H21   2    0.305464   -0.048102    0.106515    11.00000   -1.20000
AFIX   0
C22   1    0.179402   -0.043366   -0.006984    11.00000    0.02939    0.04083 =
         0.03073    0.01407    0.00893    0.00476
AFIX 137
H22A  2    0.121579   -0.077873   -0.043943    11.00000   -1.50000
H22B  2    0.250074   -0.023328   -0.035814    11.00000   -1.50000
H22C  2    0.123910   -0.002318    0.008557    11.00000   -1.50000
AFIX   0
C23   1    0.337653   -0.147205    0.049867    11.00000    0.03188    0.02874 =
         0.03125   -0.00088    0.00624    0.00348
AFIX 137
H23A  2    0.385227   -0.170024    0.101309    11.00000   -1.50000
H23B  2    0.404302   -0.126693    0.018239    11.00000   -1.50000
H23C  2    0.282463   -0.185036    0.016291    11.00000   -1.50000
AFIX   0
C24   1    0.735143    0.005693    0.208751    11.00000    0.02748    0.03597 =
         0.01984    0.00285    0.00674    0.00621
AFIX  13
H24   2    0.808927   -0.032074    0.223911    11.00000   -1.20000
AFIX   0
C25   1    0.601317   -0.009523    0.168671    11.00000    0.03212    0.02121 =
         0.01858   -0.00317    0.00716   -0.00503
AFIX  43
H25   2    0.562267   -0.057646    0.158294    11.00000   -1.20000
AFIX   0
C26   1    0.535871    0.058459    0.146794    11.00000    0.02618    0.02980 =
         0.01692    0.00202    0.00316   -0.00105
AFIX  13
H26   2    0.444671    0.064669    0.111047    11.00000   -1.20000
AFIX   0
C27   1    0.628545    0.116220    0.173720    11.00000    0.04160    0.02154 =
         0.02319    0.00330    0.01063   -0.00433
AFIX  13
H27   2    0.614405    0.170232    0.159539    11.00000   -1.20000
AFIX   0
C28   1    0.752639    0.083506    0.210545    11.00000    0.02857    0.04125 =
         0.02169   -0.00391    0.00777   -0.01477
AFIX  13
H28   2    0.840820    0.110401    0.227307    11.00000   -1.20000
AFIX   0
C29   1    0.709938    0.161962    0.378102    11.00000    0.03720    0.02481 =
         0.02417   -0.00710    0.00215   -0.01227
AFIX  43
H29   2    0.738966    0.200184    0.344762    11.00000   -1.20000
AFIX   0
C30   1    0.586655    0.160199    0.408554    11.00000    0.03624    0.03211 =
         0.03557   -0.01866    0.00538   -0.00649
AFIX  43
H30   2    0.517468    0.197128    0.399369    11.00000   -1.20000
AFIX   0
C31   1    0.583209    0.094509    0.454889    11.00000    0.05137    0.04944 =
         0.02409   -0.01598    0.01333   -0.02588
AFIX  43
H31   2    0.511244    0.079109    0.482373    11.00000   -1.20000
AFIX   0
C32   1    0.703934    0.055785    0.453530    11.00000    0.05953    0.03372 =
         0.01748   -0.00225   -0.00750   -0.01718
AFIX  43
H32   2    0.728599    0.009509    0.480277    11.00000   -1.20000
AFIX   0
C33   1    0.782972    0.096826    0.405874    11.00000    0.03170    0.03344 =
         0.02414   -0.00983   -0.00460   -0.00577
AFIX  43
H33   2    0.869884    0.083147    0.394445    11.00000   -1.20000
AFIX   0
B1    3    0.295338   -0.054477    0.253151    11.00000    0.01952    0.02089 =
         0.01513    0.00164    0.00359   -0.00130
HKLF 4


REM  AF529_DaGo_abs in P2(1)/c
REM wR2 = 0.0653, GooF = S = 1.042, Restrained GooF = 1.042 for all data
REM R1 = 0.0263 for 5491 Fo > 4sig(Fo) and 0.0270 for all 5676 data
REM 341 parameters refined using 0 restraints

END

WGHT      0.0288      2.7359

REM Highest difference peak  0.732,  deepest hole -0.352,  1-sigma level  0.053
Q1    1  -0.2949 -0.2056  0.0775  11.00000  0.05    0.73
Q2    1  -0.1525 -0.2422  0.0581  11.00000  0.05    0.67
Q3    1  -0.0188 -0.1154  0.3648  11.00000  0.05    0.56
Q4    1  -0.0169 -0.1998  0.1850  11.00000  0.05    0.49
Q5    1  -0.0189 -0.2005  0.1064  11.00000  0.05    0.46
Q6    1   0.5535 -0.0149  0.3377  11.00000  0.05    0.40
Q7    1   0.4612  0.0704  0.2831  11.00000  0.05    0.36
Q8    1   0.2296 -0.0807  0.2337  11.00000  0.05    0.34
Q9    1   0.3588 -0.0759  0.2773  11.00000  0.05    0.33
Q10   1   0.2930 -0.0126  0.2483  11.00000  0.05    0.30
Q11   1   0.1597 -0.1084  0.1652  11.00000  0.05    0.30
Q12   1   0.4244 -0.1305  0.3018  11.00000  0.05    0.29
Q13   1   0.0905 -0.1695  0.2362  11.00000  0.05    0.28
Q14   1   0.4767 -0.0728  0.3209  11.00000  0.05    0.28
Q15   1   0.1131 -0.1103  0.2341  11.00000  0.05    0.26
;
_shelx_res_checksum               25387

_shelx_hkl_file
;
   0   0   1 101.402 10.9060  29
   0   0  -1 60.3568 11.8092  14
   0   0   3-14.3174 27.4738   3
   0   0   3 52.4640 24.2173  29
   0   0  -3 31.3089 36.0592  38
   0   0  -3-6.50955 58.9232  26
   0   0  -3 18.4743 30.8146  14
   0   0  -3 61.5740 23.2559  32
   0   0   4 197.547 42.1892   3
   0   0  -4 202.937 46.2629  14
   0   0  -4 238.631 64.4149  40
   0   0  -4 355.139 70.2503   9
   0   0  -4 393.276 62.4998  38
   0   0  -4 160.949 82.0265  26
   0   0  -4 219.857 50.9326  13
   0   0  -4 239.095 39.7396  36
   0   0  -4 285.358 26.7894  32
   0   0   5 39.2874 36.3795   3
   0   0  -5-10.6369 53.8621  40
   0   0  -5 15.9962 33.1381  36
   0   0  -5 12.3387 63.5472   9
   0   0  -5 36.8134 42.3673  14
   0   0  -5 36.9721 53.3411  38
   0   0  -5 33.0584 43.0360  13
   0   0  -6 645.963 79.9669  13
   0   0   6 927.116 81.1940   3
   0   0  -6 683.386 91.0002  38
   0   0  -6 550.684 107.318   9
   0   0  -6 662.324 66.9644  36
   0   0  -6 642.066 97.9182  40
   0   0  -6 648.170 80.4689  14
   0   0  -7-21.1493 76.1678  38
   0   0  -7 103.336 133.383  37
   0   0  -7 82.6824 46.5341  36
   0   0  -7 32.2654 80.7534  40
   0   0  -7 54.2006 57.7602  14
   0   0   8 60744.2 1254.02   8
   0   0  -8 60266.7 1329.65  35
   0   0  -8 62208.6 1371.11  37
   0   0  -8 59205.9 1283.55  38
   0   0  -8 57764.2 1310.49  40
   0   0   9 34.1020 54.7692   8
   0   0  -9 102.530 85.6990  40
   0   0  -9-24.9099 109.864  37
   0   0  -9 103.960 87.7949  35
   0   0  10 129357. 2484.16   8
   0   0 -10 124279. 2581.85  35
   0   0 -10 125913. 2537.04  39
   0   0 -11-26.7583 85.9387  39
   0   0 -11-15.4533 100.670  35
   0   0 -11 15.2860 99.5796  40
   0   0 -11 16.0890 115.872  37
   0   0 -12 81478.1 1925.39  37
   0   0 -12 82418.5 1954.08  12
   0   0 -12 82138.9 1914.23  35
   0   0 -12 78645.2 1927.86  10
   0   0 -12 80693.2 1901.71  40
   0   0 -13 60.5037 146.890  12
   0   0 -13-19.0477 122.349  35
   0   0 -13-20.5362 124.144  10
   0   0 -13-76.0543 133.787  40
   0   0 -13 195.010 164.005  37
   0   0 -14 2763.57 285.726  40
   0   0 -14 3183.73 311.870  35
   0   0 -14 2831.67 296.759  10
   0   0 -14 3074.33 314.500  12
   0   0 -15 308.251 145.418  10
   0   0 -15-20.4395 131.296  12
   0   0 -15 20.3706 117.040  35
   0   0 -16 14938.2 688.476  10
   0   0 -16 15744.1 675.108  12
   0   0  16 15174.9 626.693  20
   0   0 -17-37.9435 110.926  10
   0   0 -17-16.1491 118.919  12
   0   0 -17 34.2994 105.331  35
   0   0 -18 52666.4 1318.43  35
   0   0 -18 55312.0 1388.50  10
   0   0 -19 97.0486 78.1556  35
   0   0 -19 59.1524 82.2579  10
   0   0 -20 44632.2 990.916  10
   0   1  -1 33133.2 596.537   3
   0  -1   1 32205.7 596.243   3
   0  -1   1 32109.7 592.620  23
   0   1  -1 32017.2 591.452  23
   0  -1  -1 32672.6 598.954  14
   0  -1   2 88454.7 1543.54   3
   0   1  -2 85365.4 1541.02   3
   0   1  -2 86547.6 1502.32  14
   0  -1   2 88486.1 1542.81  23
   0  -1  -2 86041.7 1548.68  14
   0   1  -2 87220.3 1533.88  29
   0  -1  -3 201788. 3599.79  38
   0  -1  -3 211735. 3626.10  37
   0  -1  -3 196588. 3606.10  40
   0   1  -3 206833. 3579.70  26
   0  -1  -3 207985. 3604.27   9
   0  -1  -3 209337. 3596.55  14
   0   1  -3 207448. 3548.14  14
   0   1  -3 199224. 3588.52  25
   0  -1  -3 209867. 3602.55  35
   0  -1   3 211012. 3587.20   3
   0   1  -3 205879. 3571.17  29
   0  -1  -4 245302. 4319.50  14
   0   1  -4 250527. 4269.05  14
   0   1  -4 249688. 4310.73  26
   0  -1  -4 246114. 4335.77   9
   0  -1  -4 252249. 4361.10  37
   0  -1  -4 237709. 4325.80  38
   0   1  -4 248436. 4289.75  38
   0   1   4 250355. 4238.25  29
   0  -1  -4 248785. 4296.95  36
   0  -1   4 242030. 4301.09   3
   0  -1  -4 245724. 4331.10  35
   0  -1  -4 241402. 4332.87  40
   0  -1  -4 246313. 4315.57  13
   0   1   5 8804.00 220.127  29
   0  -1  -5 9560.86 311.278   9
   0  -1  -5 9134.66 302.975  40
   0   1  -5 9215.18 291.200  40
   0   1   5 9277.12 243.580   3
   0  -1   5 9592.57 277.965   3
   0  -1  -5 9863.13 330.017  37
   0  -1  -5 8944.29 293.522  38
   0   1  -5 9271.53 272.915  38
   0   1  -5 9356.02 295.185  26
   0  -1  -5 9709.17 294.017  14
   0   1  -5 9621.57 255.157  14
   0  -1  -5 9687.54 274.252  36
   0   1  -5 9047.31 226.615  36
   0  -1  -5 9298.24 282.575  13
   0   1  -6 49838.6 951.957  32
   0   1  -6 55537.6 1038.81  14
   0   1  -6 50889.9 983.491  15
   0  -1  -6 55343.1 1092.12  14
   0  -1  -6 54077.6 1139.00   9
   0  -1  -6 55176.6 1148.41  37
   0  -1  -6 52323.9 1097.33  38
   0   1  -6 54059.3 1069.38  38
   0   1   6 53830.9 1020.81   3
   0   1  -6 53602.9 1131.37  26
   0   1  -6 52748.7 992.299  36
   0  -1  -6 52038.1 1048.95  36
   0  -1  -6 53811.4 1079.47  13
   0  -1  -6 54553.9 1118.57  35
   0   1  -6 53402.5 1102.42  40
   0  -1  -6 51648.2 1116.34  40
   0  -1   7 39448.2 879.386   8
   0  -1  -7 38209.2 870.152  13
   0  -1   7 39376.0 804.215  18
   0  -1  -7 38628.6 947.402   9
   0   1  -7 39057.0 906.874  40
   0  -1  -7 37997.3 918.511  40
   0   1  -7 38547.8 822.207  14
   0  -1  -7 39631.7 882.595  14
   0  -1  -7 39046.2 916.759  35
   0   1  -7 39858.3 953.566  26
   0  -1  -7 39827.0 904.081  38
   0  -1  -7 40542.3 953.571  37
   0   1  -7 39541.6 869.197  38
   0  -1  -7 39256.0 842.751  36
   0   1   7 38709.0 810.516   3
   0  -1   8 35022.9 841.529   8
   0   1   8 36619.0 811.981   8
   0  -1  -8 35260.6 915.324  37
   0  -1  -8 34756.0 796.302  36
   0   1  -8 35971.3 883.983  40
   0  -1  -8 35999.3 897.919  40
   0  -1  -8 34023.6 927.059   9
   0  -1  -8 36922.8 906.276  35
   0   1  -8 35012.3 840.408  38
   0   1  -9 298.562 102.994  35
   0  -1  -9 399.212 109.094  35
   0  -1  -9 212.491 118.470  37
   0   1  -9 487.461 149.485  37
   0  -1  -9 238.370 95.0427  39
   0   1  -9 364.700 110.145  40
   0  -1  -9 577.295 126.780  40
   0  -1  -9 345.375 116.348   9
   0   1   9 363.569 73.4756   8
   0  -1   9 447.731 93.5725   8
   0  -1 -10 331.940 134.859  37
   0  -1 -10 185.124 137.165  12
   0   1 -10 214.111 97.5544  35
   0  -1 -10 164.976 111.779  35
   0  -1  10 277.763 82.1242   8
   0  -1 -10 366.487 110.351  10
   0   1 -10 175.944 81.0835  39
   0  -1 -10 330.372 126.004  40
   0   1 -11 11092.6 499.684  40
   0  -1 -11 11652.7 502.214  39
   0  -1 -11 12077.8 528.320  40
   0  -1 -11 11604.1 538.674  10
   0   1 -11 11689.9 520.493  35
   0  -1 -11 11451.4 520.609  35
   0   1 -11 11227.0 518.451  37
   0  -1 -11 11350.8 528.357  37
   0  -1 -12 7346.45 452.120  12
   0   1 -12 6650.63 400.141  40
   0  -1 -12 7290.05 406.926  39
   0  -1 -12 7470.93 437.575  40
   0  -1 -12 7373.54 434.227  35
   0   1 -12 7405.40 427.834  35
   0   1 -12 7341.32 437.189  37
   0  -1 -12 7552.07 448.641  37
   0  -1 -12 6761.95 432.172  10
   0   1 -13 102682. 2392.39  12
   0  -1 -13 104308. 2403.73  12
   0  -1 -13 104671. 2381.59  40
   0   1 -13 101835. 2331.29  40
   0  -1 -13 105336. 2314.19  39
   0   1 -13 106532. 2369.58  35
   0  -1 -13 106421. 2384.05  35
   0   1 -13 106029. 2378.14  37
   0  -1 -13 103837. 2416.43  10
   0   1 -13 103252. 2399.73  10
   0   1 -14 4312.54 369.455  12
   0  -1 -14 4478.55 371.191  12
   0   1 -14 4495.68 360.055  40
   0  -1 -14 4492.75 368.881  40
   0   1 -14 4682.54 373.749  37
   0   1 -14 4518.37 372.622  10
   0  -1 -14 4977.08 397.698  10
   0  -1 -14 4226.89 350.914  35
   0   1 -14 3630.28 330.800  35
   0   1 -15 23830.9 900.463  12
   0   1  15 26273.9 861.061  20
   0  -1 -15 24880.5 908.461  12
   0  -1 -15 23276.6 922.744  10
   0   1 -15 25721.8 946.046  10
   0  -1 -15 26691.6 936.754  35
   0   1 -15 25626.9 912.823  35
   0   1 -16 2118.20 247.314  35
   0  -1 -16 1685.11 242.478  10
   0   1 -16 1904.50 252.709  10
   0  -1  16 1501.88 201.037  20
   0   1 -16 1710.53 237.120  12
   0  -1 -16 1692.99 232.942  12
   0  -1  17 4948.13 327.687  20
   0   1 -17 4797.60 336.212  35
   0  -1 -17 4493.63 338.762  35
   0   1 -17 4291.43 325.120  12
   0  -1 -17 4789.03 361.398  10
   0   1 -17 4524.20 352.710  10
   0   1 -18 518.579 132.585  35
   0  -1 -18 554.154 133.870  35
   0   1 -18 372.799 129.817  10
   0  -1 -18 554.762 137.932  10
   0  -1 -19 2740.07 208.495  35
   0   1 -19 3325.21 243.357  10
   0  -1 -19 3363.15 243.122  10
   0   2   0 552766. 9348.06   2
   0  -2   0 547421. 9350.66   2
   0   2  -1 12509.3 282.429   3
   0  -2  -1 12514.8 281.460  14
   0  -2  -2 424031. 7081.16  40
   0  -2  -2 417367. 7075.85  35
   0  -2  -2 418800. 7089.84  14
   0   2  -2 419931. 7072.32  22
   0   2  -2 398734. 7075.04  23
   0   2  -2 412188. 7073.81  25
   0   2  -2 414826. 7077.31  29
   0  -2  -2 416530. 7079.91  34
   0   2  -2 417765. 7083.60   3
   0  -2   2 423633. 7087.19   3
   0  -2   2 419179. 7075.34  18
   0   2  -3 177180. 3102.73  29
   0  -2  -3 178826. 3126.81  13
   0   2  -3 175162. 3108.75  25
   0  -2  -3 177138. 3146.48  12
   0  -2  -3 173229. 3115.96  35
   0   2  -3 172704. 3107.57  22
   0  -2  -3 177067. 3118.94  10
   0  -2   3 174940. 3098.28  18
   0  -2  -3 174974. 3124.61  40
   0  -2  -3 175607. 3118.55   9
   0  -2  -3 181734. 3128.01  14
   0   2  -3 177652. 3115.40   3
   0  -2   3 176264. 3119.02   3
   0   2  -3 177147. 3030.29  14
   0  -2  -3 177427. 3126.52  38
   0  -2  -3 179618. 3144.19  37
   0  -2  -3 181437. 3112.77  36
   0  -2  -4 118536. 2157.51  13
   0   2  -4 118695. 2143.60  25
   0   2  -4 119307. 2096.43  38
   0  -2  -4 117362. 2162.48  38
   0  -2  -4 118171. 2163.02  10
   0  -2   4 117513. 2119.04  18
   0  -2  -4 113921. 2135.32  33
   0  -2   4 119775. 2148.30   3
   0  -2  -4 118261. 2158.81  14
   0   2  -4 120179. 2060.37  14
   0  -2  -4 114783. 2162.47  40
   0   2  -4 120031. 2129.42  29
   0  -2  -4 117863. 2192.08  12
   0  -2  -4 116273. 2137.32  36
   0  -2  -4 120167. 2187.63  37
   0  -2  -4 117760. 2160.17   9
   0  -2  -4 114880. 2152.39  35
   0   2  -5 36868.4 731.823  38
   0  -2  -5 36907.2 793.320  38
   0   2  -5 35204.3 687.924  14
   0  -2  -5 36692.7 786.299  14
   0  -2   5 35963.9 736.739  18
   0  -2  -5 35352.1 776.408  33
   0  -2  -5 35351.7 792.577   9
   0  -2  -5 35710.5 824.577  12
   0  -2  -5 35885.1 786.947  35
   0   2   5 35542.2 662.419  29
   0   2  -5 34823.8 740.344  29
   0  -2  -5 36340.5 815.218  37
   0  -2  -5 34429.6 754.329  36
   0   2  -5 36203.6 764.292  26
   0  -2  -5 36935.1 797.482  40
   0  -2  -5 34497.1 772.746  13
   0   2  -6 117913. 2163.38  26
   0  -2  -6 115796. 2234.64  12
   0  -2  -6 114633. 2183.23  35
   0  -2  -6 116352. 2136.32  36
   0  -2  -6 115734. 2212.43  37
   0  -2   6 117743. 2163.70   8
   0  -2   6 114000. 2099.24  18
   0   2   6 114074. 2052.34   3
   0  -2  -6 113761. 2193.62   9
   0   2   6 113952. 2011.07  29
   0  -2  -6 113167. 2186.04  40
   0   2  -6 117266. 2158.97  40
   0  -2  -6 116091. 2173.31  14
   0   2  -6 113413. 2052.96  14
   0  -2  -6 113361. 2154.38  13
   0  -2  -6 113305. 2176.51  38
   0   2  -6 113175. 2105.04  38
   0  -2  -7 82222.7 1719.27  12
   0  -2  -7 80745.0 1644.49  14
   0  -2  -7 81946.0 1606.58  36
   0  -2  -7 84153.7 1703.24  37
   0  -2   7 81799.2 1637.02   8
   0  -2  -7 84581.1 1692.12  10
   0  -2   7 82020.7 1562.50  18
   0   2  -7 78655.4 1666.30  26
   0  -2  -7 81015.1 1669.33  35
   0  -2  -7 80474.1 1686.15   9
   0   2   7 82235.8 1522.06   3
   0   2  -7 83227.1 1645.14  40
   0  -2  -7 82185.5 1677.39  40
   0  -2  -7 81190.8 1630.65  13
   0   2  -7 82303.3 1589.84  38
   0  -2  -8 108506. 2198.41  10
   0  -2  -8 107395. 2232.48  12
   0   2  -8 108777. 2207.59  26
   0  -2   8 109108. 2136.83   8
   0   2   8 110194. 2043.67   8
   0  -2  -8 105207. 2120.92  13
   0   2  -8 110118. 2147.05  40
   0  -2  -8 108243. 2183.50  40
   0  -2  -8 109490. 2177.68  39
   0  -2  -8 109381. 2182.95  35
   0  -2  -8 107612. 2087.86  36
   0  -2  -8 109774. 2214.37  37
   0   2  -8 110594. 2090.19  38
   0  -2  -8 106033. 2204.54   9
   0  -2  -9 137398. 2726.40  37
   0  -2  -9 131651. 2571.38  36
   0  -2  -9 133391. 2693.35  40
   0   2  -9 138408. 2659.99  40
   0  -2  -9 137397. 2690.66  39
   0  -2  -9 138206. 2730.94  10
   0  -2  -9 131244. 2739.80   9
   0  -2   9 137632. 2642.00   8
   0  -2  -9 135764. 2751.68  12
   0  -2 -10 40560.5 1120.84  12
   0  -2 -10 39722.2 1083.67  40
   0  -2 -10 40226.2 1101.69  10
   0  -2 -10 37353.0 1111.04   9
   0  -2 -10 40322.3 1082.18  35
   0   2 -10 39368.3 1064.10  35
   0   2 -10 40383.2 1108.39  37
   0  -2  10 42159.1 1032.55   8
   0  -2 -10 41096.7 1104.44  37
   0  -2 -11 35649.4 1001.48  39
   0   2 -11 34192.3 970.793  40
   0  -2 -11 35035.0 1021.93  40
   0  -2 -11 32901.8 1025.79  10
   0  -2 -11 34492.5 1019.97  35
   0   2 -11 33754.9 995.414  35
   0   2 -11 33940.7 1022.16  37
   0  -2  11 34040.5 940.989   8
   0  -2 -11 35239.5 1038.19  37
   0   2 -12 21768.6 784.949  35
   0  -2 -12 22990.2 816.916  35
   0  -2  12 22855.5 742.136   8
   0  -2 -12 22841.2 841.599  10
   0  -2 -12 21769.7 809.973  40
   0   2 -12 22641.9 776.296  40
   0  -2 -12 21917.8 779.645  39
   0   2 -12 22392.7 811.078  37
   0  -2 -12 23272.9 841.601  12
   0  -2 -13 283.031 152.106  12
   0  -2 -13 148.027 154.051  10
   0   2 -13 167.242 138.354  35
   0  -2 -13 217.929 132.637  35
   0  -2 -13 221.847 150.152  40
   0   2 -13 141.489 106.962  40
   0  -2 -13 271.598 134.812  39
   0   2 -13 76.8285 141.474  37
   0   2 -14 62.5999 153.663  12
   0  -2 -14 165.727 155.834  12
   0  -2 -14 44.6873 126.061  10
   0   2 -14 64.5717 119.167  10
   0  -2 -14 146.416 130.464  35
   0   2 -14-19.5005 117.889  35
   0   2 -14 55.9221 110.860  40
   0  -2 -14-21.3578 129.116  40
   0   2 -14 40.1570 149.458  37
   0  -2 -14 205.981 113.205  39
   0  -2 -15 6741.10 445.011  12
   0   2 -15 6798.80 455.086  12
   0  -2 -15 7498.11 470.254  35
   0   2 -15 7240.54 451.597  35
   0   2 -15 7176.81 454.372  37
   0  -2 -15 6700.31 469.110  10
   0   2 -15 7724.54 486.846  10
   0  -2  16 20816.6 767.344  20
   0   2 -16 19246.3 764.760  12
   0   2 -16 18616.6 774.934  10
   0  -2 -16 18954.9 795.721  10
   0   2 -16 19242.6 742.371  35
   0  -2 -16 18996.7 770.450  35
   0   2 -17 3280.21 273.129  35
   0  -2  17 2836.56 256.848  20
   0   2 -17 2885.70 268.537  12
   0  -2 -17 2793.55 259.165  11
   0  -2 -17 3082.16 287.802  35
   0  -2 -17 3243.04 301.562  10
   0   2 -17 2960.01 282.608  10
   0   2 -18 16553.5 634.795  10
   0  -2 -18 17358.0 652.407  10
   0  -2 -18 17058.0 626.412  35
   0   2 -18 15804.9 576.591  35
   0  -2 -19 12817.3 466.696  35
   0   2 -19 13558.4 493.957  10
   0  -2 -19 13098.5 495.700  10
   0  -3   0 53.5250 27.2357   2
   0  -3   0 16.2082 35.3536  18
   0  -3   1 257.115 41.2368   8
   0  -3  -1 242.771 47.4971  39
   0  -3  -1 264.327 46.3717  35
   0  -3   1 236.151 45.7759  18
   0  -3  -1 235.090 49.2119  14
   0  -3   1 274.914 42.7911   2
   0   3   1 298.850 28.4483   2
   0   3  -1 331.291 48.8249   3
   0  -3  -1 245.886 42.3483  36
   0  -3  -2 9415.82 269.890  13
   0  -3  -2 10276.7 287.940  11
   0   3  -2 10038.9 264.028  23
   0   3  -2 9462.96 253.155  22
   0  -3  -2 9987.35 260.469  35
   0  -3  -2 10173.4 264.172  10
   0  -3   2 9473.87 263.425  18
   0  -3  -2 9990.51 275.082  39
   0  -3  -2 9922.30 261.170  40
   0  -3  -2 9956.26 274.799  14
   0  -3   2 9845.41 263.600   8
   0  -3  -2 10477.9 269.595  36
   0   3  -2 9159.49 263.772   3
   0  -3  -2 9784.73 267.152  34
   0   3  -2 9783.51 267.639  29
   0   3  -3 3336.51 145.921  29
   0  -3  -3 4019.73 178.236  12
   0  -3  -3 3330.55 157.652  13
   0   3  -3 3534.58 149.294  25
   0  -3  -3 3696.94 159.210  34
   0   3  -3 3477.33 148.088  23
   0   3  -3 3164.51 144.466  22
   0  -3  -3 3695.08 154.326  10
   0  -3   3 3426.44 147.216  18
   0  -3  -3 3399.94 153.335  40
   0  -3  -3 3610.23 161.950  39
   0  -3  -3 3275.26 149.049  35
   0   3  -3 3551.29 80.0899  14
   0  -3   3 3380.92 150.111   8
   0  -3  -3 3540.93 159.000  14
   0  -3  -3 3360.75 155.265   9
   0  -3  -3 3553.43 153.105  36
   0   3  -4 1208.09 97.3588  25
   0  -3  -4 1008.77 108.478  12
   0   3  -4 1083.48 43.5368  14
   0  -3  -4 1189.80 104.757  14
   0   3  -4 1103.95 95.4077  22
   0  -3  -4 1171.28 101.112  10
   0  -3   4 1122.21 93.1239  18
   0  -3  -4 1157.49 96.4538  36
   0  -3   4 1231.05 99.5770   8
   0  -3  -4 987.044 95.5784  40
   0   3  -4 1266.11 94.1835  29
   0  -3  -4 1174.99 99.7742  35
   0  -3  -4 1313.78 109.110  13
   0  -3  -4 965.161 96.8387   9
   0  -3  -5 93676.5 1768.14  13
   0   3  -5 92743.1 1745.89  25
   0  -3  -5 91526.2 1801.09  12
   0  -3   5 91387.8 1760.96   8
   0  -3  -5 89056.7 1764.55  35
   0  -3  -5 91538.5 1771.92  10
   0  -3   5 94288.1 1726.66  18
   0  -3  -5 91428.7 1744.99  36
   0   3  -5 93962.3 1675.02  38
   0   3  -5 90384.9 1607.45  14
   0  -3  -5 92615.8 1772.93  14
   0  -3  -5 95127.8 1779.01  40
   0   3  -5 91734.7 1732.66  29
   0  -3  -5 90429.0 1740.10  33
   0  -3  -5 89641.9 1764.92   9
   0   3   6 197410. 3527.91  29
   0   3  -6 206415. 3693.90  26
   0  -3  -6 205453. 3778.90  12
   0  -3   6 204603. 3722.65   8
   0  -3  -6 211009. 3749.75  10
   0  -3  -6 212033. 3740.16  35
   0  -3   6 205696. 3664.29  18
   0   3  -6 209855. 3629.72  38
   0   3  -6 213239. 3684.90  40
   0  -3  -6 206195. 3743.77  40
   0  -3  -6 203786. 3712.52  33
   0  -3  -6 205109. 3722.53  13
   0  -3  -6 206604. 3747.80   9
   0  -3  -6 209683. 3740.21  14
   0  -3  -6 205088. 3769.15  37
   0  -3  -6 205288. 3698.81  36
   0  -3  -7 38695.2 927.433  39
   0  -3  -7 36966.3 919.047  40
   0   3  -7 37702.0 868.828  40
   0  -3   7 37744.1 838.205  18
   0   3  -7 39951.0 901.490  26
   0  -3  -7 39157.6 934.936  10
   0  -3  -7 36993.6 948.003  12
   0  -3  -7 36185.6 901.796  14
   0  -3  -7 38099.9 932.124   9
   0  -3  -7 38951.0 919.977  35
   0  -3  -7 37370.2 872.655  36
   0  -3  -7 38129.1 944.731  37
   0  -3   7 38353.2 901.980   8
   0  -3  -7 38031.1 896.261  13
   0   3  -7 38247.3 821.462  38
   0  -3  -8 52431.3 1236.53  10
   0  -3  -8 52920.6 1184.99  13
   0  -3   8 53850.8 1116.26  18
   0   3  -8 53112.3 1227.05  26
   0  -3  -8 51197.8 1239.37   9
   0  -3  -8 53274.4 1226.57  35
   0  -3  -8 51605.6 1155.29  36
   0  -3  -8 52554.8 1250.49  37
   0  -3  -8 51091.7 1229.03  40
   0   3  -8 50400.4 1159.85  40
   0  -3  -8 53288.3 1229.52  39
   0  -3   8 52599.9 1194.67   8
   0   3  -9 742.933 161.717  26
   0  -3  -9 745.848 136.103  39
   0  -3  -9 787.220 111.952  36
   0  -3  -9 593.317 141.777   9
   0  -3   9 553.126 105.993   8
   0   3  -9 559.615 115.842  40
   0  -3  -9 560.219 142.279  12
   0  -3  -9 623.749 133.320  10
   0  -3  -9 857.205 133.240  13
   0  -3 -10 10946.5 513.248  12
   0  -3 -10 11975.8 511.751  40
   0  -3 -10 11618.6 501.718  39
   0  -3 -10 10247.6 505.181   9
   0  -3 -10 12192.8 517.154  35
   0   3 -11 5137.66 363.734  37
   0  -3  11 5012.59 313.502   8
   0  -3 -11 5384.16 373.286  12
   0  -3 -11 4939.55 371.323   9
   0  -3 -11 4782.47 350.678  10
   0  -3 -11 5000.68 343.702  35
   0   3 -11 4975.40 334.505  35
   0  -3 -11 4578.28 332.451  39
   0   3 -11 4834.88 313.367  40
   0  -3 -11 5290.40 353.616  40
   0  -3 -12 62101.1 1581.65  35
   0   3 -12 60379.1 1530.46  35
   0   3 -12 60858.5 1563.78  37
   0  -3 -12 58650.7 1584.80  10
   0  -3 -12 62394.4 1593.61  12
   0  -3  12 60835.6 1481.81   8
   0  -3 -12 59320.9 1537.88  39
   0   3 -12 59278.9 1478.55  40
   0  -3 -12 61572.5 1579.24  40
   0  -3 -13 32743.7 1074.71  12
   0   3 -13 34408.5 1075.77  37
   0  -3 -13 33744.0 1062.20  39
   0  -3 -13 31502.3 1088.20  10
   0   3 -13 32978.7 1009.29  40
   0  -3 -13 34176.2 1095.95  40
   0  -3 -13 33483.2 1082.18  35
   0   3 -13 32850.5 1041.19  35
   0   3 -14 59109.6 1585.86  35
   0  -3 -14 62155.8 1657.77  35
   0  -3 -14 63562.5 1622.24  39
   0   3 -14 61248.8 1620.93  37
   0  -3 -14 62362.9 1691.20  10
   0   3 -14 59293.3 1638.58  10
   0  -3 -14 63406.9 1648.40  12
   0  -3 -15 9917.71 568.277  10
   0   3 -15 9583.77 550.317  10
   0  -3 -15 9939.66 556.495  35
   0   3 -15 10202.7 530.094  35
   0   3 -15 9514.06 539.014  12
   0   3 -15 9872.26 536.722  37
   0  -3  16 5556.57 383.947  20
   0   3 -16 5946.88 386.506  35
   0  -3 -16 6189.97 421.867  35
   0   3 -16 5326.03 391.068  12
   0   3 -16 5715.95 407.917  10
   0  -3 -16 6210.46 431.910  10
   0  -3  17 2794.62 260.794  20
   0  -3 -17 3247.07 284.231  35
   0   3 -17 3274.13 270.080  35
   0   3 -17 3133.70 285.187  10
   0  -3 -17 2435.23 273.377  10
   0   3 -17 2816.29 265.561  12
   0   3 -18 1151.90 156.456  35
   0  -3 -18 1547.59 191.346  35
   0   3 -18 1387.34 169.926  12
   0   3 -18 1590.29 193.663  10
   0  -3 -18 1376.11 192.161  10
   0  -3 -19 1513.71 172.783  10
   0   3 -19 1516.91 168.465  10
   0  -4   0 491577. 8397.34  20
   0  -4   0 493122. 8441.97  30
   0  -4   0 493629. 8463.84  18
   0  -4   0 492709. 8435.23  36
   0   4  -1 550471. 9563.75  24
   0  -4   1 571917. 9619.08  18
   0  -4   1 552998. 9594.14   8
   0  -4  -1 570491. 9648.73  11
   0  -4  -1 555504. 9610.54  10
   0  -4   1 564550. 9592.14   2
   0   4   1 566676. 9534.09   2
   0  -4  -1 551846. 9611.44  13
   0  -4  -1 555590. 9601.62  36
   0  -4  -1 558038. 9568.28  30
   0  -4  -1 563770. 9609.52  39
   0  -4  -2 10968.4 309.463  13
   0  -4  -2 10773.3 319.954  11
   0  -4  -2 11367.9 309.355  39
   0  -4  -2 10071.7 282.877  40
   0   4  -2 10084.5 289.666  23
   0   4  -2 10497.8 284.300  22
   0   4   2 10117.5 209.224  20
   0  -4   2 10368.8 296.891  18
   0   4  -2 10388.4 300.128   3
   0  -4  -2 9731.55 288.617  36
   0  -4   2 10235.5 287.730   8
   0  -4   2 10175.5 290.083   2
   0  -4  -2 10328.1 301.063  14
   0  -4  -2 10696.1 294.558  10
   0  -4  -2 10879.4 303.269  34
   0  -4  -2 10652.9 290.206  35
   0  -4  -3 69477.3 1335.38  13
   0   4  -3 67668.4 1306.90  25
   0  -4  -3 69422.8 1354.00  11
   0   4  -3 65970.5 1301.15  22
   0  -4  -3 68926.0 1318.66  10
   0  -4   3 68111.8 1315.48  18
   0  -4  -3 70024.2 1314.02  40
   0  -4  -3 69173.7 1335.38  39
   0   4  -3 67987.0 1318.06  29
   0  -4  -3 68253.3 1334.01  14
   0   4  -3 65613.9 1178.47  14
   0   4  -3 68785.2 1324.72   3
   0  -4  -3 69430.3 1312.59  35
   0  -4  -3 68409.2 1320.03  34
   0  -4   3 67718.6 1313.70   8
   0   4  -4 6355.23 240.367  25
   0  -4  -4 6729.54 246.410  35
   0   4  -4 6688.65 242.460  23
   0   4  -4 6216.19 234.358  22
   0  -4  -4 6508.98 255.766  14
   0  -4  -4 6350.00 243.417  10
   0  -4   4 6092.26 233.289  18
   0  -4  -4 6376.91 246.430   9
   0  -4  -4 6959.44 256.637  34
   0  -4   4 6300.40 241.912   8
   0   4  -4 6275.20 242.775   3
   0  -4  -4 6840.89 251.539  40
   0  -4  -4 6411.78 256.226  39
   0  -4  -4 6370.64 244.709  36
   0  -4  -4 6210.33 251.357  13
   0  -4  -5 13191.8 404.051  10
   0  -4  -5 12405.3 397.825   9
   0  -4  -5 12463.6 407.151  39
   0  -4  -5 12862.5 402.778  40
   0  -4   5 12338.4 368.698  18
   0  -4  -5 13170.1 398.160  35
   0  -4  -5 12371.6 385.154  36
   0  -4   5 12383.1 386.843   8
   0  -4  -5 12478.6 399.001  13
   0  -4  -5 12948.4 420.554  12
   0  -4  -5 12411.1 403.030  14
   0   4  -5 12777.2 381.545  25
   0   4  -5 11846.0 376.684  22
   0  -4  -6 36505.7 836.173  36
   0  -4  -6 35736.9 857.909  10
   0  -4  -6 34331.9 822.933  33
   0  -4   6 34450.5 801.354  18
   0   4  -6 35884.1 735.134  38
   0  -4  -6 36247.7 859.622   9
   0  -4  -6 35181.5 861.244  39
   0   4  -6 35879.5 783.135  40
   0  -4  -6 36167.3 857.719  40
   0   4  -6 35275.4 826.629  25
   0  -4  -6 34389.7 840.862  13
   0  -4   6 36440.6 845.553   8
   0  -4  -6 34715.4 846.159  35
   0  -4  -6 34935.4 876.831  12
   0  -4  -7 166910. 3220.39  10
   0  -4  -7 174766. 3203.62  13
   0  -4   7 168236. 3125.95  18
   0  -4  -7 168419. 3219.40   9
   0  -4  -7 167787. 3224.37  39
   0   4  -7 170191. 3123.06  40
   0  -4  -7 171351. 3218.12  40
   0  -4  -7 170427. 3172.00  36
   0  -4  -7 169763. 3249.71  12
   0  -4  -7 165317. 3174.87  33
   0   4  -7 174088. 3167.41  26
   0  -4   7 172852. 3195.58   8
   0  -4  -7 171057. 3210.17  35
   0  -4   8 7021.92 292.355  18
   0  -4  -8 7832.58 351.887  13
   0  -4  -8 6813.33 354.474   9
   0  -4  -8 7304.86 356.693  40
   0  -4  -8 7135.33 353.535  39
   0   4  -8 6664.40 297.664  40
   0  -4   8 7766.58 344.590   8
   0  -4  -8 6281.68 330.824  35
   0   4  -8 7479.82 342.791  26
   0  -4  -8 8196.59 387.120  12
   0  -4  -8 7879.52 372.414  10
   0  -4  -8 7441.38 326.498  36
   0  -4  -9 119303. 2378.42  13
   0  -4  -9 115434. 2445.20   9
   0  -4   9 119596. 2383.76   8
   0  -4  -9 120490. 2450.08  10
   0   4  -9 115625. 2416.05  26
   0  -4  -9 117696. 2452.99  12
   0   4  -9 115599. 2318.04  40
   0  -4  -9 114864. 2333.08  36
   0  -4  10 2665.75 227.692   8
   0  -4 -10 2374.03 245.763  12
   0  -4 -10 2878.43 248.893  35
   0  -4 -10 2428.06 238.951  40
   0  -4 -10 2835.54 251.695  39
   0  -4  11 157135. 3169.95   8
   0  -4 -11 153156. 3304.64   9
   0  -4 -11 158958. 3288.27  10
   0  -4 -11 158743. 3241.94  39
   0  -4 -11 160075. 3269.54  40
   0  -4 -11 159234. 3256.44  35
   0  -4 -11 160582. 3275.97  12
   0  -4 -12 10301.5 520.231  39
   0   4 -12 9038.22 508.768  37
   0  -4  12 9038.51 459.141   8
   0  -4 -12 9331.93 511.876  40
   0  -4 -12 8565.67 508.088  10
   0   4 -12 8621.28 465.814  35
   0  -4 -12 8932.68 503.216  35
   0  -4 -12 10634.1 546.771  12
   0  -4 -13 9903.73 546.159  12
   0  -4 -13 10499.7 563.174  40
   0  -4 -13 11367.9 588.608  35
   0   4 -13 10391.4 533.076  35
   0  -4 -13 11418.5 605.196  10
   0   4 -13 10702.2 559.988  37
   0  -4 -13 11260.9 570.395  39
   0  -4  13 10937.6 518.200  30
   0  -4 -14 3271.54 340.213  10
   0  -4 -14 2592.02 286.297  39
   0   4 -14 2805.51 284.108  35
   0  -4 -14 2824.08 306.981  35
   0   4 -14 2393.12 282.795  37
   0   4 -15 273.297 143.859  37
   0  -4 -15 436.690 171.168  10
   0   4 -15 253.062 141.253  10
   0  -4 -15 325.915 141.653  35
   0   4 -15 275.978 126.462  35
   0  -4  15 364.785 133.957  20
   0  -4 -15 341.323 147.954  11
   0   4 -15 430.180 163.533  12
   0  -4 -16 1821.89 247.492  35
   0   4 -16 1432.75 223.407  10
   0  -4 -16 1519.82 233.118  10
   0   4 -16 1829.45 234.728  37
   0  -4  16 1878.69 231.264  20
   0   4 -16 1971.33 224.098  35
   0  -4 -17 17150.2 672.127  35
   0  -4  17 15492.3 621.827  20
   0   4 -17 13917.8 567.590  35
   0   4 -17 15008.6 610.705  12
   0  -4 -17 16583.0 677.169  10
   0   4 -17 15677.7 645.683  10
   0  -4 -18 56.3485 96.7776  35
   0   4 -18 229.548 101.279  12
   0   4 -18 313.667 110.843  10
   0  -4 -18 103.000 117.435  10
   0  -4 -19 70961.5 1527.17  10
   0   4 -19 69511.3 1499.98  10
   0  -5   0 43.9440 43.0108  36
   0   5   0 29.7561 28.4986  24
   0  -5   0 30.6278 45.1574  13
   0  -5   0 34.4908 34.6880  20
   0  -5   0 47.2008 48.6964  30
   0   5  -1 13869.6 329.786  24
   0  -5  -1 14328.9 319.100   7
   0  -5   1 13741.3 380.928  18
   0  -5  -1 14233.2 371.570  13
   0  -5   1 14386.2 357.981   8
   0   5  -1 13721.6 374.557   3
   0  -5   1 14496.1 357.675   2
   0  -5  -1 13900.2 362.426  36
   0  -5   1 13907.2 328.528  36
   0  -5  -1 13688.9 341.318  30
   0  -5  -1 13972.3 369.638  39
   0  -5  -2 2648.94 162.274  11
   0  -5  -2 2595.18 148.758  10
   0   5  -2 2292.15 127.797  22
   0  -5  -2 2412.46 143.269  39
   0  -5   2 2368.02 141.658  18
   0  -5  -2 2260.64 139.231  13
   0  -5  -2 2430.34 139.241  35
   0  -5  -2 2750.05 153.016  34
   0  -5  -2 2678.51 142.889  36
   0   5  -2 2463.53 141.582   3
   0  -5   2 2634.62 138.406   8
   0  -5   2 2396.00 134.710   2
   0   5   2 2575.25 86.4864   2
   0  -5   3 2571.50 148.479   8
   0   5  -3 3054.30 155.965  25
   0  -5  -3 2649.81 171.681  11
   0   5  -3 2864.17 149.426  22
   0   5  -3 2749.89 152.599  23
   0  -5  -3 2933.55 160.941  10
   0   5   3 2933.67 110.469   6
   0  -5  -3 2723.21 154.625  35
   0  -5  -3 2951.89 163.801  34
   0   5  -3 2666.94 154.844   3
   0  -5  -3 2929.90 168.384  39
   0  -5  -3 2847.99 154.793  40
   0  -5  -3 2960.38 162.373  36
   0  -5  -3 3126.46 171.587  13
   0  -5   3 2805.79 158.183  18
   0   5  -3 2673.29 82.3729  14
   0  -5  -3 3123.57 170.843  14
   0  -5   4 294397. 5263.81   8
   0   5  -4 300983. 5248.21  25
   0  -5  -4 295314. 5310.86  11
   0   5  -4 303718. 5245.34  22
   0   5  -4 300147. 5254.91  23
   0  -5  -4 295450. 5263.65  36
   0  -5  -4 302060. 5271.50  10
   0  -5   4 297591. 5260.44  18
   0  -5  -4 301405. 5292.55  39
   0  -5  -4 292270. 5258.41  40
   0  -5  -4 290774. 5267.94   9
   0  -5  -4 297372. 5287.64  14
   0  -5  -4 296506. 5260.00  35
   0  -5  -4 292972. 5270.97  34
   0   5  -4 300305. 5275.45   3
   0  -5  -4 295773. 5288.98  13
   0  -5  -5 21607.1 596.840  10
   0  -5  -5 21685.5 599.399  34
   0  -5   5 22265.7 580.984  18
   0  -5  -5 22070.0 600.948   9
   0  -5  -5 22431.5 608.889  13
   0  -5   5 21591.7 588.741   8
   0  -5  -5 23285.1 600.049  36
   0   5  -5 22191.7 578.889  25
   0   5  -5 23121.1 583.462  22
   0  -5  -5 22325.5 594.742  35
   0  -5  -5 22362.5 599.752  40
   0  -5  -5 22178.1 615.089  39
   0  -5  -6 240081. 4326.10  33
   0  -5  -6 242878. 4371.29  10
   0  -5   6 241675. 4315.61  18
   0  -5  -6 235319. 4362.85   9
   0  -5  -6 239549. 4355.98  35
   0  -5   6 237290. 4354.65   8
   0   5  -6 237322. 4322.96  25
   0  -5  -6 239232. 4383.49  39
   0  -5  -6 240625. 4363.55  40
   0   5  -6 240110. 4238.56  40
   0  -5  -6 240169. 4368.74  13
   0  -5  -6 233567. 4343.35  36
   0  -5  -7 400.310 117.251  39
   0  -5   7 349.835 84.6275  18
   0  -5  -7 288.461 134.518  12
   0  -5  -7 443.846 123.462  10
   0   5  -7 382.660 78.7994  40
   0  -5  -7 425.969 115.245  40
   0  -5  -7 469.723 102.734  36
   0  -5  -7 446.503 116.819  35
   0   5  -7 447.522 108.841  26
   0  -5   7 553.459 103.874   8
   0  -5  -7 418.944 121.633  33
   0  -5  -7 397.862 134.308   9
   0  -5  -7 237.174 105.249  13
   0  -5  -8 17072.0 603.039  10
   0  -5  -8 16943.0 599.224   9
   0  -5  -8 17462.0 582.176  13
   0  -5  -8 16417.3 591.209  39
   0  -5  -8 16700.2 586.748  40
   0  -5   8 16729.0 522.205  18
   0  -5   8 17908.7 585.523   8
   0   5  -8 17407.3 562.090  26
   0  -5  -8 16871.2 605.564  12
   0  -5  -8 17199.5 568.215  36
   0  -5  -9 5598.00 338.044  40
   0  -5  -9 5111.38 329.488  39
   0  -5  -9 5076.19 322.734  35
   0  -5  -9 5416.15 343.939  12
   0  -5  -9 5379.89 312.349  13
   0  -5  -9 5160.25 331.197  10
   0  -5  -9 5024.87 339.243   9
   0  -5 -10 40746.8 1182.74   9
   0  -5 -10 41481.6 1179.26  10
   0  -5  10 42211.8 1127.95   8
   0   5 -10 40900.2 1162.10  26
   0  -5 -10 43615.5 1182.28  40
   0  -5 -10 43395.0 1181.00  39
   0  -5 -10 41523.9 1078.94  36
   0  -5 -10 42127.9 1163.65  35
   0  -5 -11 816.721 184.996   9
   0   5 -11 693.208 199.629  26
   0  -5  11 349.396 119.785   8
   0  -5 -11 462.097 123.824  36
   0  -5 -11 418.094 138.433  39
   0  -5 -11 589.724 152.635  40
   0  -5 -11 583.046 156.012  35
   0  -5 -11 561.777 157.636  10
   0  -5 -12 57466.0 1548.03  35
   0   5 -12 56595.4 1473.67  35
   0  -5  12 59462.2 1481.21   8
   0  -5 -12 55647.5 1564.27  10
   0  -5 -12 58353.2 1617.24   9
   0  -5 -12 56776.5 1533.98  39
   0  -5 -12 58756.1 1556.79  40
   0   5 -13 981.844 228.795  37
   0  -5 -13 985.475 203.041  39
   0  -5 -13 1426.33 240.169  10
   0  -5  13 864.439 168.918  30
   0   5 -13 1035.49 182.625  35
   0  -5 -13 866.466 194.671  35
   0  -5 -14 85561.6 2153.52  10
   0  -5 -14 86060.1 2077.73  11
   0   5 -14 86183.0 2060.66  37
   0   5 -14 83639.2 2006.60  35
   0  -5 -14 86593.7 2124.09  35
   0  -5 -15 236.451 126.668  11
   0  -5  15 386.119 152.951  20
   0  -5 -15 262.788 136.681  35
   0  -5 -15 253.916 162.502  10
   0   5 -15 412.256 155.137  10
   0   5 -15 287.255 170.268  37
   0   5 -16 17804.9 676.259  35
   0  -5  16 19308.3 749.563  20
   0   5 -16 19667.2 731.601  37
   0  -5 -16 18857.9 762.225  35
   0  -5 -17 1479.44 220.124  10
   0   5 -17 1336.67 196.803  10
   0  -5 -17 1589.17 210.070  35
   0   5 -17 1325.09 164.845  35
   0  -5  17 1310.10 188.321  20
   0   5 -17 1126.59 180.829  12
   0   5 -18 1910.94 185.338  12
   0  -5 -18 2289.79 222.681  10
   0   5 -18 1771.62 191.772  10
   0   5 -19 311.269 90.6296  10
   0  -5 -19 182.030 93.7124  10
   0  -6   0 23228.2 478.334  17
   0   6   0 23611.3 479.006  21
   0  -6   0 23713.5 493.295  20
   0  -6   0 23087.8 547.636  30
   0  -6   0 24190.6 546.245  13
   0   6   0 24161.8 564.916   3
   0  -6   0 23964.3 539.997  36
   0   6   0 23155.0 494.312  24
   0  -6   1 171309. 3043.37  20
   0  -6  -1 174603. 3106.51  13
   0  -6   1 173735. 3050.78  13
   0   6  -1 169849. 3120.97   3
   0  -6   1 172885. 3130.50  18
   0  -6  -1 170505. 3069.51  30
   0  -6   1 172889. 3106.75  30
   0  -6  -1 173737. 3028.50   7
   0   6  -1 170379. 3039.46  24
   0  -6   1 173486. 3080.88   2
   0  -6  -1 171216. 3097.44  36
   0  -6   1 172463. 3047.52  36
   0  -6  -2 37901.6 883.005  11
   0  -6  -2 37314.7 847.110  10
   0   6  -2 38608.6 842.967  23
   0   6  -2 38173.4 815.257  22
   0  -6   2 38907.6 827.804   8
   0  -6   2 39036.1 748.744  36
   0  -6  -2 38561.6 837.397  36
   0  -6  -2 37961.4 854.476  34
   0  -6  -2 38184.4 851.862  13
   0   6  -2 37860.2 851.136   3
   0  -6   2 37141.3 849.995  18
   0  -6  -2 38471.2 847.917  39
   0  -6   3 50224.6 1043.31   8
   0   6  -3 50627.5 1036.48  25
   0  -6  -3 50338.5 1095.83  11
   0   6  -3 48921.8 1022.26  22
   0   6  -3 50029.9 1048.26  23
   0  -6  -3 48996.6 1052.31  10
   0   6   3 49519.7 949.241   6
   0  -6   3 49308.8 1054.52  18
   0  -6  -3 50731.7 1068.72  39
   0  -6  -3 50103.3 1060.05  34
   0  -6  -3 48601.5 1040.27  35
   0  -6  -3 49086.1 1065.69  13
   0   6   3 47488.8 882.416   2
   0   6  -3 49708.0 1063.04   3
   0  -6  -3 48300.2 1044.64  36
   0  -6  -4 197.035 82.2290  13
   0  -6   4 111.245 69.3256   8
   0   6  -4 145.745 67.4575  25
   0  -6  -4 349.854 106.731  11
   0   6  -4 153.258 65.4023  23
   0   6  -4 87.6815 60.4537  22
   0  -6   4 37.8975 73.6602  18
   0  -6  -4 141.489 85.2973  39
   0  -6  -4 423.719 93.1227  35
   0  -6  -4 141.220 90.9940  34
   0   6  -4 79.2449 67.2586   3
   0  -6  -4 101.271 83.3500  10
   0  -6  -4 499.571 91.4552  36
   0  -6  -4 132.409 89.5405   9
   0  -6  -4 299.702 90.3960  40
   0   6  -5 7139.74 303.780  25
   0  -6  -5 7206.99 339.806  11
   0   6  -5 7782.22 308.231  22
   0   6  -5 7952.44 315.579  23
   0  -6  -5 7509.12 325.491  10
   0  -6  -5 7567.20 333.567  39
   0  -6  -5 7900.62 322.002  40
   0  -6   5 8079.35 318.253  18
   0  -6  -5 7679.43 321.601  36
   0  -6  -5 7527.05 324.773   9
   0  -6  -5 7490.13 328.296  13
   0  -6  -5 6863.80 317.413  34
   0  -6  -5 7535.50 317.650  35
   0  -6   5 7884.40 321.318   8
   0   6  -6 5474.77 268.190  22
   0  -6   6 5968.54 281.081  18
   0  -6  -6 5183.89 279.589  35
   0  -6  -6 5398.09 288.378  13
   0  -6  -6 5444.66 277.808  36
   0   6  -6 5443.53 272.042  25
   0  -6  -6 4941.69 286.187   9
   0  -6  -6 5669.53 310.822  11
   0  -6  -6 5839.43 295.350  40
   0  -6  -6 5121.42 293.149  39
   0  -6  -6 5289.88 290.457  10
   0  -6   6 5272.91 279.471   8
   0  -6  -7 95735.4 2009.72  10
   0  -6  -7 94807.9 1957.74  33
   0  -6   7 96872.0 1941.38  18
   0  -6  -7 97831.2 2002.55  40
   0  -6  -7 96041.5 2024.76  39
   0  -6  -7 96180.4 1995.26  35
   0  -6  -7 93893.3 1993.87   9
   0   6  -7 97224.8 1957.50  25
   0  -6  -7 99089.6 2004.12  13
   0  -6   7 96229.2 1985.77   8
   0  -6  -7 93254.4 2024.83  11
   0  -6  -7 92609.7 1967.26  36
   0  -6  -8 66545.7 1539.25  10
   0  -6  -8 65528.3 1500.28  13
   0  -6  -8 65661.5 1547.26  11
   0  -6   8 68044.4 1510.96   8
   0  -6  -8 62317.0 1513.01   9
   0  -6   8 65780.5 1440.51  18
   0  -6  -9 51371.5 1247.84  36
   0  -6  -9 50039.6 1289.38  40
   0  -6  -9 48898.4 1299.75  39
   0  -6  -9 49896.5 1288.56  35
   0  -6   9 49774.1 1265.40   8
   0  -6  -9 50325.9 1314.78  11
   0   6  -9 50842.3 1253.18  26
   0  -6 -10 28908.2 936.306  11
   0  -6  10 28123.4 883.632   8
   0  -6 -10 29665.7 897.219  13
   0   6 -10 27027.2 899.454  26
   0  -6 -10 27196.5 848.664  36
   0  -6 -10 29277.2 955.579   9
   0  -6 -10 28437.2 937.699  10
   0  -6 -10 30815.0 945.906  40
   0  -6 -10 30453.4 951.729  39
   0  -6 -10 28702.4 922.753  35
   0  -6 -11 62451.4 1602.94  40
   0  -6 -11 61645.3 1596.23  11
   0  -6 -11 62223.0 1608.29  35
   0  -6 -11 60816.9 1622.73  10
   0  -6 -11 62350.8 1613.09  39
   0  -6 -11 61471.4 1498.05  36
   0  -6  11 61166.0 1543.37   8
   0  -6 -11 60982.8 1633.41   9
   0   6 -11 61729.7 1620.13  26
   0  -6  12 31946.4 1009.75  30
   0  -6 -12 32140.0 1066.50  39
   0  -6 -12 30790.2 1054.93  35
   0   6 -12 32623.5 1003.28  35
   0  -6 -12 31467.7 1102.71   9
   0  -6 -12 31515.3 1085.05  10
   0  -6 -12 31714.0 963.318  36
   0  -6 -12 32512.8 1063.17  11
   0   6 -13 40457.8 1193.98  35
   0   6 -13 41042.7 1252.09  37
   0  -6 -13 43601.9 1294.89  39
   0  -6 -13 41999.9 1294.59  35
   0  -6 -13 42072.9 1320.97  10
   0  -6  13 42847.9 1219.47  30
   0  -6 -13 40491.1 1249.26  11
   0   6 -14 2506.76 260.124  35
   0  -6 -14 2887.98 307.200  35
   0   6 -14 2388.56 282.333  37
   0  -6  14 2344.13 252.975  30
   0  -6 -14 2226.51 295.847  10
   0  -6 -14 2409.10 282.281  11
   0  -6 -15 6389.37 420.335  11
   0   6 -15 5891.67 379.097  35
   0  -6  15 6743.64 440.719  20
   0   6 -15 6805.03 441.940  10
   0  -6 -15 6700.47 463.373  10
   0   6 -16 3937.77 324.014  10
   0   6 -16 3335.60 292.419  37
   0  -6  16 3361.67 300.696  20
   0   6 -16 3135.87 297.112  12
   0  -6 -16 3828.69 335.280  35
   0   6 -16 3295.65 265.400  35
   0   6 -17 56072.6 1404.70  10
   0  -6 -17 57158.2 1461.29  10
   0   6 -17 55484.1 1382.63  12
   0  -6  17 57673.0 1421.40  20
   0   6 -18 2457.40 199.163  12
   0  -6 -18 2476.38 227.902  10
   0   6 -18 2897.77 221.442  10
   0   6 -19 27997.1 694.358  10
   0  -7   0 35.4351 60.8430  30
   0   7   0 89.3983 38.2565  24
   0  -7   0 37.0827 45.5888   7
   0  -7   0 21.9069 44.1145  13
   0   7   0 38.6801 50.4872   3
   0  -7  -1 102999. 1973.66  36
   0  -7   1 105521. 1924.55  36
   0   7   1 105406. 1850.56  21
   0  -7   1 104412. 1912.98  20
   0   7  -1 104425. 1908.29  24
   0   7   1 106850. 1879.80  24
   0  -7  -1 103155. 1898.12   7
   0  -7  -1 99375.0 1970.77  13
   0  -7   1 100481. 1918.11  13
   0  -7  -1 104479. 1951.19  30
   0  -7   1 105075. 1989.24  30
   0   7   1 103470. 1966.37   3
   0   7  -1 107900. 2007.84   3
   0  -7   2 55368.1 1054.32  36
   0  -7  -2 53664.3 1149.85  36
   0  -7  -2 55397.1 1179.41  34
   0  -7   2 53918.8 1136.05   8
   0  -7  -2 56158.6 1163.59  13
   0  -7   2 54753.4 1050.87  13
   0  -7   2 54892.1 1177.68  18
   0   7   2 54370.3 1107.81   3
   0   7  -2 55239.2 1173.28   3
   0   7  -2 53721.8 1121.42  22
   0   7  -2 54823.3 1159.86  23
   0   7  -3 94624.9 1843.93  25
   0  -7  -3 93608.8 1920.45  11
   0  -7  -3 94987.9 1882.94  10
   0   7  -3 94844.4 1875.85   3
   0   7   3 96483.1 1756.12   6
   0  -7  -3 93110.1 1874.53  34
   0  -7   3 93453.8 1878.40  18
   0   7  -3 91766.2 1859.46  23
   0   7  -3 92004.7 1826.67  22
   0  -7  -3 95893.7 1876.31  13
   0  -7   3 95630.0 1849.46   8
   0  -7  -3 93972.7 1858.64  36
   0  -7  -3 97706.7 1887.25  39
   0   7  -4 69011.4 1420.99  23
   0   7  -4 68018.2 1395.47  22
   0  -7  -4 68296.8 1478.72  11
   0  -7  -4 66994.7 1434.77  10
   0  -7  -4 68825.1 1453.82  39
   0   7  -4 68127.9 1442.13   3
   0   7  -4 66062.6 1399.88  25
   0  -7  -4 66280.9 1426.31  36
   0  -7  -4 66763.1 1443.42  13
   0  -7   4 66678.0 1414.24   8
   0  -7   4 69761.7 1437.19  18
   0  -7  -4 65814.0 1431.60  34
   0  -7  -4 68226.2 1429.54  35
   0   7  -5 173626. 3273.26  25
   0  -7  -5 173068. 3349.03  11
   0   7  -5 176982. 3264.71  22
   0   7  -5 177877. 3287.07  23
   0  -7  -5 175680. 3319.11  10
   0  -7  -5 171886. 3311.05  34
   0  -7  -5 175224. 3305.04  35
   0  -7   5 171493. 3291.32  18
   0  -7  -5 176346. 3312.20   9
   0  -7  -5 178838. 3338.63  39
   0  -7  -5 175361. 3325.23  13
   0  -7  -5 174193. 3303.24  36
   0  -7   5 178813. 3296.87   8
   0  -7  -5 175303. 3286.50  40
   0  -7  -6 35627.0 931.225  10
   0  -7  -6 35780.1 922.747  35
   0  -7   6 35738.8 900.024  18
   0  -7  -6 35084.3 912.458  36
   0   7  -6 35269.6 882.741  22
   0  -7   6 35233.5 910.030   8
   0  -7  -6 34977.8 921.686   9
   0   7  -6 33668.1 879.451  25
   0  -7  -6 36827.5 935.924  13
   0  -7  -6 36604.4 920.863  40
   0  -7  -6 34542.6 940.905  39
   0  -7  -6 34516.8 947.232  11
   0  -7  -7 87811.8 1837.82  33
   0  -7  -7 86301.0 1885.02  10
   0  -7  -7 90016.6 1878.16  40
   0  -7  -7 83742.1 1864.68   9
   0  -7  -7 88821.3 1876.19  13
   0  -7   7 83692.3 1850.49   8
   0  -7  -7 86404.9 1902.13  11
   0  -7   7 86326.5 1821.42  18
   0  -7  -8 4530.58 313.836   9
   0  -7  -8 4962.96 320.862  40
   0  -7  -8 4591.25 315.710  10
   0   7  -8 4605.14 286.786  26
   0  -7  -8 5137.10 333.941  39
   0  -7  -8 4578.50 321.370  11
   0  -7  -8 4612.98 302.720  13
   0  -7  -8 4013.12 277.586  36
   0  -7  -8 5104.36 326.359  35
   0   7  -9 946.962 161.456  26
   0  -7  -9 766.080 173.169   9
   0  -7  -9 1023.71 172.641  35
   0  -7  -9 940.912 169.913  39
   0  -7  -9 847.586 153.205  13
   0  -7   9 846.342 142.931   8
   0  -7  -9 963.839 147.320  36
   0  -7  -9 926.260 168.081  40
   0   7 -10 808.500 147.761   6
   0  -7 -10 714.051 166.855  10
   0  -7 -10 742.829 163.475  13
   0  -7 -10 807.444 150.450  36
   0  -7 -10 766.010 170.875  40
   0  -7 -10 681.537 166.263  39
   0  -7 -10 694.227 172.307  35
   0  -7 -10 926.649 203.708   9
   0  -7  10 894.884 160.489   8
   0  -7 -10 808.123 170.908  11
   0   7 -10 956.796 186.347  26
   0  -7 -11 10579.4 564.778  35
   0  -7 -11 10848.6 583.036  10
   0  -7 -11 11127.3 564.180  11
   0   7 -11 10432.6 566.659  26
   0  -7  11 11288.2 545.356  30
   0  -7 -11 10877.2 569.619  39
   0  -7 -11 10780.0 579.274   9
   0  -7 -11 11052.0 517.178  36
   0  -7 -12 27079.0 974.521  35
   0  -7  12 26479.7 916.453  30
   0  -7 -12 26327.7 983.839  10
   0  -7 -12 26639.4 947.515  11
   0  -7 -12 27292.1 973.153  39
   0  -7 -12 26457.2 991.346   9
   0  -7 -12 25807.7 869.010  36
   0  -7 -13 59883.3 1662.49  35
   0  -7 -13 57893.1 1670.33  10
   0  -7 -13 62695.6 1728.21   9
   0  -7 -13 61722.6 1627.57  11
   0   7 -13 58370.0 1531.43  35
   0   7 -13 60820.8 1621.99  37
   0  -7  13 60720.3 1575.44  30
   0  -7  14 34619.2 1067.57  30
   0  -7 -14 33570.2 1096.28  11
   0  -7  14 35200.5 1128.40  20
   0  -7 -14 34533.1 1159.35  35
   0  -7 -14 35058.5 1185.05  10
   0   7 -14 35540.1 1115.29  37
   0  -7  15 11405.7 523.053  30
   0  -7  15 11520.5 569.938  20
   0   7 -15 10686.3 551.845  10
   0  -7 -15 10557.8 585.692  10
   0   7 -15 10577.8 533.995  37
   0  -7 -15 10889.7 583.248  35
   0  -7  16 11931.1 492.406   7
   0   7 -16 11242.5 515.719  37
   0  -7  16 11356.6 542.260  20
   0   7 -16 10973.1 526.838  10
   0  -7 -16 11732.8 579.525  10
   0  -7 -16 11263.6 564.442  35
   0   7 -16 11291.9 538.639  12
   0   7 -17 1816.20 199.921  10
   0  -7 -17 1921.85 228.338  10
   0   7 -17 1851.74 207.507  12
   0   7 -18 985.626 133.910  10
   0  -7 -18 1123.51 154.953  10
   0   7 -18 939.604 131.135  12
   0  -8   0 544476. 9290.97  13
   0   8   0 535314. 9209.06  24
   0  -8   0 531332. 9310.46  30
   0  -8   0 530701. 9251.08   7
   0  -8   0 532575. 9282.44  36
   0   8   0 540550. 9332.38   3
   0  -8   1 38746.7 845.402  13
   0  -8  -1 40053.1 901.620  13
   0   8  -1 39918.3 830.284  24
   0   8   1 40338.5 801.008  24
   0  -8   1 40026.6 915.858  30
   0  -8   1 39137.4 834.442  20
   0  -8  -1 39777.9 826.718   7
   0  -8  -1 39888.2 898.082  36
   0  -8   1 41218.9 856.155  36
   0   8   1 40230.7 900.875   3
   0   8  -1 40362.6 928.430   3
   0   8  -2 56211.5 1240.22  23
   0   8  -2 57919.4 1208.17  22
   0  -8   2 57120.9 1246.36  30
   0   8  -2 59393.5 1263.44   3
   0   8   2 57479.9 1192.84   3
   0  -8  -2 56719.5 1228.02  36
   0  -8   2 58274.0 1131.93  36
   0  -8  -2 58803.7 1276.11  34
   0   8   2 60354.9 1188.94   6
   0  -8  -2 58182.1 1239.75  13
   0  -8   2 56152.1 1120.79  13
   0   8  -3 2507.00 179.388  25
   0   8  -3 2973.03 184.876  22
   0   8  -3 2823.82 196.073  23
   0  -8  -3 2430.20 188.163  36
   0  -8  -3 2924.15 208.655  34
   0  -8   3 2731.28 200.136  30
   0   8   3 2869.59 153.620   6
   0   8  -3 2697.13 201.999   3
   0   8   3 2671.68 156.296   3
   0  -8  -3 2792.15 196.182  13
   0  -8  -4 3660.95 241.836  39
   0  -8  -4 3628.70 237.223  34
   0  -8   4 3734.13 234.791  18
   0  -8  -4 3449.52 231.601  13
   0   8  -4 3609.56 220.771  25
   0  -8  -4 3157.96 232.580  10
   0  -8  -4 3388.00 249.904  11
   0   8  -4 3587.63 235.809   3
   0   8  -4 3623.87 231.027  23
   0   8  -4 3496.93 209.021  22
   0  -8   4 4018.58 231.355   8
   0  -8  -4 3466.90 223.142  36
   0  -8  -5 6515.41 340.460  39
   0   8  -5 6612.78 310.730  25
   0  -8  -5 6123.56 316.597  36
   0  -8   5 6703.92 329.139  18
   0  -8  -5 6492.82 335.059  13
   0   8  -5 6394.56 304.156  22
   0   8  -5 6316.46 316.306  23
   0  -8  -5 6703.86 340.091  10
   0  -8  -5 6414.55 348.106  11
   0  -8  -5 5657.41 313.903   9
   0  -8   5 6193.06 313.934   8
   0  -8  -5 6569.11 331.028  35
   0  -8  -5 6928.33 344.720  34
   0  -8  -6 26511.6 791.065  13
   0  -8  -6 26338.5 815.444  11
   0  -8   6 26306.8 764.148  18
   0  -8  -6 27001.4 802.932  10
   0  -8  -6 27009.3 786.622   9
   0  -8   6 26960.1 776.551   8
   0  -8  -7 6597.42 363.015   9
   0  -8  -7 6299.77 357.758  35
   0  -8  -7 6173.70 354.835  13
   0  -8  -7 6122.63 340.105  33
   0  -8  -7 7176.78 389.718  11
   0   8  -7 6604.91 338.502  25
   0  -8  -7 6034.65 343.973  36
   0  -8  -7 6766.64 379.384  39
   0  -8  -7 6331.48 368.662  10
   0  -8  -8 83195.9 1916.48  35
   0   8  -8 83008.8 1841.58  26
   0  -8  -8 84790.6 1883.23  36
   0  -8   8 84621.3 1892.91   8
   0  -8  -8 87019.0 1959.27  39
   0  -8  -9 12955.8 586.644   9
   0  -8   9 13669.4 573.234   8
   0  -8  -9 12264.1 572.313  11
   0  -8  -9 12604.4 544.424  36
   0  -8  -9 12809.3 594.338  10
   0   8  -9 14298.5 571.922  26
   0  -8  -9 12355.3 559.611  13
   0  -8  -9 13248.6 601.412  39
   0  -8  -9 12870.7 580.828  35
   0   8 -10 77672.5 1826.23   6
   0  -8 -10 81005.4 1961.77  39
   0  -8 -10 78863.9 1916.15  11
   0  -8 -10 79955.3 1859.66  36
   0  -8  10 79008.3 1899.83  30
   0  -8 -10 75495.8 1929.33  10
   0   8 -10 80287.5 1881.48  26
   0  -8 -10 83383.6 1908.78  13
   0  -8 -10 77888.6 1922.64  35
   0  -8 -10 78682.2 1944.62   9
   0  -8  11 19203.3 753.831  30
   0   8 -11 18142.3 695.944   6
   0  -8 -11 17343.9 766.859   9
   0   8 -11 18450.8 777.512  26
   0  -8 -11 18780.6 767.484  11
   0  -8 -11 18344.3 776.213  35
   0  -8 -11 18047.4 707.809  36
   0  -8 -11 20045.1 804.540  39
   0  -8 -11 17855.9 779.416  10
   0   8 -12 26935.3 1008.92  26
   0  -8 -12 28127.6 1035.13   9
   0  -8  12 28233.1 960.812  30
   0  -8 -12 28250.9 981.933  11
   0  -8 -12 27686.5 1029.28  10
   0  -8 -12 27805.2 924.868  36
   0  -8 -12 29626.1 1042.20  35
   0  -8  13 484.547 162.077  20
   0  -8 -13 586.585 169.305  35
   0  -8 -13 839.947 214.833   9
   0  -8 -13 416.108 172.351  11
   0  -8 -13 558.764 183.043  10
   0  -8  13 764.522 182.149  30
   0  -8 -13 756.518 161.606  36
   0  -8  14 356.121 121.037   7
   0  -8 -14 590.194 162.898  11
   0  -8 -14 739.392 184.551  35
   0  -8  14 429.179 158.695  20
   0  -8 -14 616.065 178.444  10
   0  -8  15 3954.73 300.085   7
   0  -8  15 4174.00 341.051  20
   0   8 -15 4456.63 337.294  37
   0  -8  15 4694.79 329.522  30
   0   8 -16 9810.73 477.323  10
   0   8 -16 10523.3 475.800  37
   0  -8 -16 11276.6 548.473  10
   0  -8  16 10447.5 456.901  30
   0  -8  16 10193.9 502.044  20
   0  -8  16 10044.6 449.346   7
   0  -8  17 17935.4 558.281   7
   0   8 -17 17895.1 605.238  10
   0   8 -17 17639.2 605.574  12
   0  -8 -17 18229.3 653.413  10
   0   8 -18 31193.6 795.559  10
   0  -8  18 34748.6 856.486  28
   0  -9   0 21.8370 60.7123  13
   0  -9   0-6.20550 48.1253   7
   0  -9   0 123.481 61.0949  36
   0   9   0 69.8324 69.0037   3
   0  -9   0 217.897 90.9969  30
   0  -9  -1 18281.2 469.536   7
   0  -9   1 18498.8 513.093   7
   0  -9   1 18313.9 550.623  30
   0   9  -1 19642.5 567.016  23
   0  -9   1 18967.8 498.797  36
   0  -9  -1 18282.7 533.322  36
   0  -9   1 17515.7 483.118  13
   0  -9  -1 17808.5 531.028  13
   0   9   1 18806.4 538.837   3
   0   9  -1 18812.7 563.659   3
   0  -9  -2-9.26094 66.7031  13
   0  -9   2 78.2383 90.7272  30
   0   9  -2 77.8167 63.3727  23
   0   9   2 51.5263 58.1896   6
   0   9  -2 95.9297 61.9908  22
   0  -9  -2 45.3627 62.3058  36
   0   9  -2-10.0783 74.2205   3
   0   9   2 46.3326 58.0942   3
   0  -9  -2 204.374 99.1017  34
   0  -9   3 254574. 4651.09  20
   0  -9  -3 254455. 4761.50  34
   0  -9  -3 262914. 4736.18  36
   0  -9   3 258535. 4752.39  30
   0   9  -3 255736. 4702.64  25
   0  -9  -3 255448. 4727.12  13
   0   9  -3 259601. 4684.23  22
   0   9  -3 258171. 4734.80  23
   0   9   3 265578. 4610.22   6
   0   9   3 261053. 4629.94   3
   0   9  -3 255559. 4751.73   3
   0   9  -4 3142.87 213.596  25
   0  -9  -4 2115.53 192.467  36
   0  -9   4 3625.70 247.639  30
   0   9  -4 2302.29 201.289   3
   0  -9  -4 2338.93 212.395  34
   0  -9  -4 2248.27 195.850  13
   0   9  -4 2504.65 190.052  22
   0   9  -4 3321.76 225.628  23
   0  -9  -5 144442. 2934.20  10
   0  -9  -5 149190. 2917.38  13
   0  -9  -5 148010. 2915.54   9
   0   9  -5 146746. 2888.66  23
   0  -9  -6 3121.70 256.292   9
   0   9  -6 3384.78 236.720  22
   0  -9  -6 3193.17 267.528  11
   0  -9  -6 3155.22 262.714  10
   0  -9  -6 3161.25 254.281  13
   0  -9  -6 3709.01 279.972  39
   0   9  -6 3436.67 248.480  25
   0  -9  -6 3682.20 278.636  34
   0  -9   6 2800.54 241.398  30
   0  -9  -6 3773.45 266.512  36
   0  -9  -7 71574.7 1679.19  33
   0  -9   7 76165.7 1744.10  30
   0  -9  -7 77124.1 1774.09  39
   0  -9  -7 75348.4 1743.72  35
   0  -9  -7 72523.6 1702.49  36
   0   9  -7 73676.3 1672.18  25
   0  -9  -8 292.882 124.236  39
   0  -9  -8 275.389 136.156  35
   0  -9  -8 284.249 133.747  11
   0  -9  -8 507.409 133.466  36
   0  -9   8 287.791 122.043  30
   0  -9  -8 704.209 159.363  10
   0   9  -8 157.136 113.044  26
   0  -9  -8 313.872 119.098  13
   0  -9  -8 255.007 136.997   9
   0  -9  -9 1219.49 204.746  39
   0  -9   9 1621.38 218.633  30
   0  -9  -9 1520.93 221.435  11
   0  -9  -9 1448.51 189.905  36
   0  -9  -9 1122.92 196.125  35
   0  -9  -9 1075.24 184.808  13
   0   9  -9 1089.09 171.999   6
   0  -9  -9 1190.35 200.049   9
   0  -9  -9 1114.19 200.316  10
   0   9  -9 1484.38 206.859  26
   0   9 -10 2151.20 239.731   6
   0  -9 -10 2160.94 286.346   9
   0  -9 -10 2534.96 279.460  13
   0  -9 -10 2547.61 260.332  36
   0  -9 -10 2615.51 289.231  11
   0  -9  10 2051.09 249.097  30
   0  -9 -10 2564.48 291.732  35
   0   9 -10 2244.46 266.707  26
   0  -9 -10 2450.62 291.110  10
   0  -9 -11 58338.5 1526.30  36
   0  -9 -11 58476.7 1616.28  35
   0  -9 -11 56726.8 1557.75  11
   0  -9  11 58146.3 1560.61  30
   0  -9 -11 58656.8 1624.37   9
   0  -9 -11 59766.3 1641.28  10
   0   9 -11 56354.6 1482.49   6
   0   9 -11 57091.8 1572.84  26
   0  -9 -12 8151.02 519.379  35
   0  -9  12 7937.53 488.126  20
   0  -9 -12 8150.75 495.851  11
   0   9 -12 7484.52 508.957  26
   0  -9 -12 7338.49 450.925  36
   0  -9  12 8516.18 496.378  30
   0  -9 -12 7678.02 514.328   9
   0  -9 -12 8152.87 538.037  10
   0  -9 -13 90150.4 2273.79   9
   0  -9  13 91023.3 2170.19  20
   0  -9 -13 88583.9 2245.09  10
   0  -9 -13 90676.5 2157.88  11
   0  -9 -13 91360.5 2121.82  36
   0  -9  13 92450.7 2154.73  30
   0  -9 -14 1659.42 213.059  36
   0  -9  14 1857.22 244.297  20
   0  -9 -14 1677.90 252.349  10
   0   9 -14 1621.59 235.917  37
   0  -9  14 1479.31 219.001  30
   0  -9  15 24490.8 813.962  30
   0  -9  15 24455.5 852.554  20
   0   9 -15 24930.8 821.345  37
   0  -9  15 23719.4 794.144   7
   0  -9 -15 24353.7 898.074  10
   0  -9  16 216.191 112.522  20
   0   9 -16 114.362 113.818  37
   0  -9  16 286.994 106.730  30
   0  -9  16 174.545 86.7422   7
   0   9 -16 244.076 112.174  10
   0  -9 -16 168.499 121.400  10
   0  -9  17 2017.80 164.760   7
   0   9 -17 1957.47 185.639  12
   0   9 -17 2086.47 183.775  10
   0  -9  18 1939.67 166.831  28
   0 -10   0 132389. 2450.90  13
   0 -10   0 130656. 2451.45  36
   0 -10   0 124824. 2399.47   7
   0  10   0 125162. 2496.90   3
   0 -10   0 126122. 2491.89  30
   0  10  -1 25685.0 725.345   3
   0  10   1 25550.6 693.439   3
   0 -10  -1 24868.6 687.917  36
   0 -10   1 25303.1 643.619  36
   0  10  -1 26040.9 725.557  23
   0  10  -1 25757.7 672.948  22
   0  10   1 26161.8 699.960   6
   0 -10   1 25159.9 659.514   7
   0 -10  -1 23576.7 673.844  13
   0 -10   1 24794.1 712.409  30
   0 -10   2 81562.3 1725.47  30
   0  10  -2 79303.1 1654.78  22
   0  10  -2 80664.5 1720.97  23
   0 -10   2 80084.7 1659.58   7
   0 -10  -2 80640.7 1690.30  13
   0  10  -2 79814.3 1724.28   3
   0  10   2 80309.0 1649.70   3
   0  10  -2 79856.0 1674.20  25
   0 -10  -2 79082.0 1685.96  36
   0  10   2 81834.4 1645.69   6
   0 -10  -3 350.652 102.129  36
   0 -10   3 194.453 98.8617  30
   0 -10  -3 332.208 104.912  13
   0  10  -3 294.326 79.8576  22
   0  10  -3 209.453 86.7474  23
   0  10  -3 257.793 93.4224   3
   0  10  -3 385.013 101.795  25
   0  10  -4 29155.9 829.612  23
   0 -10  -4 27257.7 836.684  34
   0 -10  -4 29483.6 831.967  13
   0 -10  -5 1304.25 183.235  34
   0 -10  -5 1095.02 162.657  13
   0  10  -5 1135.50 149.189  25
   0 -10   5 1270.66 167.881  30
   0 -10  -5 1159.24 167.964   9
   0  10  -5 1227.63 148.880  22
   0  10  -5 1112.26 153.700  23
   0 -10  -5 1158.50 155.820  36
   0 -10   5 1343.95 155.390  20
   0  10  -6 17254.3 610.347  22
   0 -10   6 17943.7 620.540  20
   0  10  -6 18640.5 634.007  25
   0 -10  -6 17980.7 653.012  36
   0 -10   6 17208.2 660.556  30
   0 -10  -6 18491.2 680.860  34
   0 -10  -7 368.732 116.881  36
   0 -10   7 309.778 116.715  20
   0 -10  -7 526.072 147.481  10
   0 -10  -7 134.245 123.679   9
   0 -10   7 271.618 123.752  30
   0 -10  -7 312.169 122.406  13
   0  10  -7 284.306 110.344  25
   0 -10  -8 35217.6 1033.83  36
   0 -10   8 34335.7 1009.81  20
   0 -10  -8 33069.9 1044.68   9
   0 -10  -8 33076.3 1024.53  13
   0  10  -8 33424.7 982.956  26
   0 -10  -8 31668.6 1050.71  10
   0 -10  -8 33877.5 1061.40  11
   0 -10   8 32674.7 1033.50  30
   0 -10   9 6248.15 414.787  30
   0  10  -9 6038.15 395.734   6
   0 -10   9 6314.54 401.954  20
   0 -10  -9 5848.22 416.111   9
   0 -10  -9 5911.96 401.212  13
   0 -10  -9 5732.36 386.351  36
   0  10  -9 6080.64 391.103  26
   0 -10  -9 6522.26 444.290  10
   0 -10  -9 5868.27 408.659  11
   0 -10  10 23184.0 863.151  30
   0 -10 -10 23700.2 853.833  36
   0 -10  10 21768.7 823.466  20
   0  10 -10 23902.8 855.653  26
   0  10 -10 23093.5 832.840   6
   0 -10 -10 22316.1 883.619   9
   0 -10 -10 21896.2 854.140  11
   0 -10 -10 21684.6 880.973  10
   0 -10  11 15958.8 698.901  30
   0 -10 -11 15186.0 670.821  36
   0 -10  11 15386.6 688.348  20
   0  10 -11 13979.6 675.160  26
   0  10 -11 15585.1 657.579   6
   0 -10 -11 15260.2 727.808   9
   0 -10 -11 15387.1 740.555  10
   0 -10 -11 14337.2 674.493  11
   0  10 -12 3997.04 390.924  26
   0 -10  12 3564.90 326.012  20
   0 -10 -12 3279.75 346.496   9
   0 -10  12 3992.66 344.792  30
   0 -10 -12 3692.62 339.399  11
   0 -10 -12 3250.52 342.952  10
   0 -10 -12 3971.96 335.160  36
   0 -10  13 4032.90 345.573  20
   0 -10  13 3588.47 312.532   7
   0 -10 -13 3593.26 364.094  10
   0 -10 -13 3991.50 375.628   9
   0  10 -14 5357.19 372.369  37
   0 -10 -14 4577.11 340.381  36
   0 -10  14 5122.08 350.654   7
   0 -10  14 5529.68 374.400  30
   0 -10  14 5150.70 372.452  20
   0  10 -15 278.106 114.757  10
   0 -10  15 418.920 136.280  20
   0  10 -15 359.184 143.095  37
   0 -10  15 304.576 113.713   7
   0 -10  15 466.708 134.925  30
   0  10 -16 29751.2 819.062  37
   0  10 -16 28639.4 824.217  10
   0 -10  16 31299.0 841.496   7
   0 -10  17 128.719 91.7195  28
   0 -10  17 72.7124 67.4009   7
   0  10 -17 114.973 90.6053  12
   0  10 -17 120.270 75.4122  10
   0 -11   0 18.8791 62.3449  36
   0  11   0 199.051 87.1569   6
   0  11   0-11.4001 61.8910   3
   0  11   0 35.7446 63.3786  23
   0 -11  -1 1163.67 140.004  13
   0 -11  -1 933.281 159.432  34
   0  11  -1 909.238 118.976  22
   0  11   1 1010.61 132.525   3
   0  11  -1 775.185 126.475   3
   0  11  -1 1107.14 144.746  23
   0  11   1 749.517 120.192   6
   0 -11   1 948.034 116.015   7
   0 -11  -1 983.810 126.026  36
   0 -11   1 1039.64 144.676  30
   0  11  -2 28106.3 817.044  23
   0  11  -2 27855.6 763.620  22
   0 -11  -2 29348.0 865.505  34
   0  11   2 29163.1 769.655   3
   0  11  -2 27874.4 821.012   3
   0 -11  -2 26639.9 776.152  13
   0  11   2 29106.6 763.394   6
   0 -11   2 27570.6 757.635   7
   0  11  -3 75585.5 1694.16   3
   0  11  -3 76949.4 1683.64  23
   0 -11   3 71857.9 1673.84  30
   0 -11   3 74451.9 1619.05   7
   0 -11  -3 70947.8 1645.13  13
   0 -11  -3 76722.1 1668.50  36
   0 -11  -3 75291.6 1722.38  34
   0 -11  -4 11088.4 503.261  34
   0  11  -4 9965.09 418.670  22
   0  11  -4 10576.3 460.059  23
   0 -11  -4 9215.93 442.350  13
   0 -11   4 9727.50 458.822  30
   0  11  -4 9741.82 425.964  25
   0 -11  -4 9156.22 436.312  36
   0 -11  -5 101588. 2220.61  34
   0 -11  -5 100043. 2168.73  13
   0  11  -5 101581. 2113.37  22
   0  11  -5 99904.6 2161.29  23
   0 -11   5 97803.1 2186.87  30
   0 -11  -5 100249. 2174.34  36
   0  11  -5 98958.9 2115.75  25
   0 -11  -5 99357.6 2189.77   9
   0 -11  -6 25493.5 846.958  36
   0 -11  -6 25589.2 846.850  13
   0  11  -6 25684.6 803.622  22
   0  11  -6 25872.0 812.177  25
   0 -11   6 27154.4 879.549  30
   0 -11  -6 26781.6 888.859  34
   0 -11  -6 26001.6 863.537   9
   0 -11   7 19622.9 754.550  30
   0  11  -7 19806.0 704.753  25
   0 -11   7 18759.6 691.566  20
   0 -11  -7 19366.1 732.364  13
   0  11  -7 19938.9 747.661   6
   0 -11  -7 19983.7 756.326   9
   0 -11  -7 20759.3 752.661  36
   0 -11  -8 9418.31 504.020  36
   0 -11   8 9644.53 519.163  30
   0 -11  -8 9405.31 503.077  13
   0 -11  -8 8939.23 510.448   9
   0  11  -8 9336.86 479.322  26
   0  11  -8 9854.51 513.982   6
   0 -11   8 9149.39 476.319  20
   0 -11   9 1369.26 216.703  30
   0 -11  -9 1671.00 227.727  36
   0  11  -9 1408.34 219.678  26
   0 -11   9 1784.60 224.847  20
   0  11  -9 1486.40 218.363   6
   0 -11  -9 1503.27 224.513  13
   0 -11  -9 1584.57 249.489   9
   0 -11 -10 809.813 204.427   9
   0  11 -10 327.217 169.882  26
   0  11 -10 351.795 127.456   6
   0 -11 -10 462.288 144.876  36
   0 -11  10 252.828 148.367  30
   0 -11  10 194.197 119.420  20
   0 -11  11 4133.42 354.700  30
   0 -11 -11 5170.72 427.075   9
   0  11 -11 3927.41 371.797  26
   0 -11 -11 4611.30 363.397  36
   0 -11  11 4780.92 367.189  20
   0  11 -11 4136.52 340.961   6
   0  11 -12 13228.3 680.486  26
   0 -11  12 13926.2 623.063   7
   0 -11  12 13435.0 643.276  30
   0 -11  12 13665.9 636.583  20
   0  11 -12 14013.3 613.968   6
   0 -11 -12 14127.2 700.680   9
   0 -11 -12 13566.5 633.075  36
   0 -11 -13 22249.2 822.779  36
   0 -11 -13 22093.3 906.463   9
   0 -11  13 23426.4 850.451  30
   0 -11  13 22914.4 840.701  20
   0 -11  14 10016.2 514.874  20
   0  11 -14 9937.99 492.430  37
   0 -11  14 10053.5 485.204   7
   0 -11 -14 10378.8 507.964  36
   0 -11  14 10833.8 520.453  30
   0 -11  15 26402.2 809.436  30
   0  11 -15 26207.0 778.206  37
   0 -11  15 26336.5 792.436   7
   0  11 -16 3373.82 221.908  37
   0  11 -16 3368.52 221.832  10
   0 -11  16 3684.00 237.429   7
   0 -11  17 640.029 117.120  28
   0  12   0 4147.80 271.484   3
   0  12   0 4183.65 281.386  23
   0  12  -1 143562. 2772.01  25
   0  12  -1 139277. 2836.17   6
   0  12  -1 142316. 2838.19  23
   0 -12  -1 139695. 2889.02  34
   0  12  -1 138025. 2813.71   3
   0  12   1 138401. 2767.90   3
   0  12  -2 5913.44 343.319   3
   0 -12   2 5887.68 352.240  30
   0  12  -2 5752.84 344.562   6
   0  12  -2 5706.26 316.543  25
   0 -12  -2 5707.04 322.562  36
   0 -12  -2 5224.93 351.899  34
   0 -12  -2 5339.95 309.086  13
   0  12  -2 5935.40 309.000  22
   0  12  -2 5757.96 339.216  23
   0 -12  -3 37270.4 1085.94  34
   0  12  -3 38500.8 990.844  22
   0  12  -3 39211.1 1059.91  23
   0 -12  -3 38730.6 1040.17  36
   0  12  -3 38394.3 1007.10  25
   0 -12   3 36894.0 1060.15  30
   0 -12   3 35992.0 977.071   7
   0  12  -3 36506.9 1061.94   6
   0  12  -4 245.432 96.2609  22
   0 -12   4 391.425 105.777   7
   0 -12  -4 328.415 128.742  34
   0  12  -4 314.747 124.696   6
   0 -12  -4 195.902 104.866  13
   0 -12  -4 148.864 119.213   9
   0  12  -4 366.505 114.254  25
   0  12  -4 153.164 89.6719  23
   0 -12   4 229.734 115.556  30
   0 -12  -4 438.463 115.003  36
   0  12  -5 15539.4 640.392   6
   0 -12  -5 14680.9 612.253  13
   0  12  -5 16413.7 606.278  25
   0 -12  -5 14762.4 613.671  36
   0 -12  -5 15938.4 663.669  34
   0 -12   5 15480.8 597.208   7
   0  12  -5 14963.7 573.457  22
   0  12  -5 14715.4 606.676  23
   0 -12   5 14882.6 628.773  30
   0 -12  -5 16283.6 655.867   9
   0 -12  -6 13132.9 599.386   9
   0 -12  -6 13539.3 619.483  34
   0 -12   6 12519.8 587.687  30
   0 -12  -6 13201.9 583.722  13
   0 -12  -6 12737.8 579.745  36
   0  12  -6 13336.1 552.028  25
   0  12  -6 12317.9 580.335   6
   0 -12  -7 49786.6 1353.80  13
   0  12  -7 48143.6 1284.93  25
   0 -12   7 49526.2 1376.44  30
   0 -12  -7 49557.0 1375.42   9
   0  12  -7 46955.4 1349.03   6
   0 -12  -7 47364.3 1337.40  36
   0 -12  -7 50789.0 1372.16  33
   0 -12   8 1953.04 255.774  30
   0 -12  -8 2212.97 260.886  36
   0  12  -8 2019.80 253.010   6
   0 -12  -8 1792.71 259.284   9
   0  12  -8 1829.13 236.217  26
   0 -12  -8 2262.33 261.659  13
   0 -12   9 52263.4 1415.93   7
   0 -12  -9 51657.1 1480.34   9
   0 -12  -9 48982.4 1423.41  36
   0 -12   9 52326.5 1464.01  30
   0  12  -9 52842.7 1441.15   6
   0 -12   9 49363.3 1378.32  20
   0  12  -9 51611.4 1403.03  26
   0 -12 -10 558.558 156.193  36
   0 -12 -10 641.488 207.060   9
   0 -12  10 888.063 173.369   7
   0  12 -10 1142.78 196.369   6
   0  12 -10 834.310 205.049  26
   0 -12  10 756.478 172.905  20
   0 -12  10 838.388 197.126  30
   0 -12  11 88399.3 2095.89  30
   0 -12  11 86548.5 2029.55   7
   0 -12 -11 86770.1 2148.00   9
   0 -12 -11 85007.3 2067.03  36
   0  12 -11 83239.3 2066.54  26
   0  12 -11 83429.6 2011.01   6
   0 -12  11 82390.6 2019.42  20
   0  12 -12 612.357 190.302  26
   0 -12 -12 643.320 173.626  36
   0 -12 -12 437.332 173.518   9
   0 -12  12 1031.11 186.934  20
   0 -12 -13 32609.3 1021.05  36
   0 -12  13 31279.5 1003.52  20
   0 -12  13 32214.2 985.415   7
   0 -12  13 33275.7 1032.41  30
   0 -12  14 6362.81 368.470   7
   0 -12  14 6156.92 379.019  30
   0 -12  14 5981.57 378.843  20
   0  12 -14 6557.36 373.574  37
   0  12 -15-10.5757 106.515  37
   0  12 -15 203.784 85.7317  10
   0 -12  15 300.616 102.001   7
   0 -12  16 19534.3 605.372  28
   0  12 -16 17815.3 557.395  12
   0 -12  16 19634.3 572.966   7
   0  13   0 197.572 96.9231   3
   0 -13   0-17.3679 119.276  34
   0  13   0 91.6223 81.2433  23
   0  13   0 131.845 96.7657   6
   0  13  -1 6072.19 365.303   6
   0  13   1 6266.95 345.382   6
   0  13  -1 6142.51 334.505  25
   0 -13  -1 5607.11 374.293  34
   0  13  -1 5563.26 343.648  23
   0  13   1 5679.61 345.551  23
   0 -13  -1 5463.66 317.627  36
   0 -13  -2 5026.94 319.756  36
   0  13  -2 5634.68 326.322  25
   0  13  -2 4937.08 336.116   6
   0 -13  -2 5788.93 382.705  34
   0  13   2 5938.90 348.944  23
   0  13  -2 5896.88 359.846  23
   0 -13   2 5428.53 358.575  30
   0 -13   3 6719.56 410.986  30
   0 -13  -3 7267.17 394.242  36
   0  13  -3 6630.44 356.456  22
   0  13  -3 7185.45 406.905  23
   0  13  -3 6991.65 412.377   6
   0  13  -3 7371.84 382.150  25
   0 -13   3 6622.22 355.604   7
   0 -13  -3 7099.39 433.186  34
   0 -13  -3 6795.20 380.706  13
   0 -13  -4 66703.3 1679.60  34
   0  13  -4 66303.1 1654.62   6
   0 -13  -4 64832.3 1590.45  13
   0 -13  -4 64862.7 1642.84   9
   0 -13   4 65846.7 1648.56  30
   0 -13  -4 65518.1 1606.90  36
   0 -13   4 63668.8 1544.36   7
   0  13  -4 69065.9 1580.44  25
   0  13  -4 66553.5 1548.88  22
   0 -13  -5 1074.64 196.655  34
   0 -13   5 1195.82 174.723   7
   0 -13  -5 1263.92 207.798   9
   0  13  -5 1293.37 186.456  25
   0  13  -5 1338.15 176.732  22
   0  13  -5 1110.00 191.549   6
   0 -13  -5 1225.28 192.954  36
   0 -13   5 1027.18 201.208  30
   0 -13  -5 970.275 176.575  13
   0  13  -6 94357.0 2227.79   6
   0 -13  -6 95306.7 2206.08  36
   0 -13  -6 98062.6 2208.30  13
   0 -13   6 96094.6 2238.93  30
   0 -13   6 99686.1 2165.65   7
   0 -13  -6 93623.0 2226.05   9
   0  13  -6 95398.8 2144.74  25
   0 -13  -7 13164.2 610.204  13
   0 -13  -7 12489.9 619.826  33
   0 -13   7 13039.9 628.251  30
   0  13  -7 12346.9 607.429   6
   0 -13   7 12639.6 575.134   7
   0 -13  -7 12405.3 617.704   9
   0 -13  -7 13313.0 616.518  36
   0  13  -8 11613.8 564.559  26
   0 -13   8 11068.7 592.862  30
   0  13  -8 11704.5 587.749   6
   0 -13   8 12273.5 574.136   7
   0 -13  -8 12056.6 617.168   9
   0 -13  -8 11126.3 576.523  36
   0  13  -9 3618.31 332.048  26
   0 -13   9 3747.14 350.535  30
   0  13  -9 3822.16 336.133   6
   0 -13   9 3882.35 322.760   7
   0 -13  -9 3435.73 342.795   9
   0 -13  -9 3827.22 346.776  36
   0  13 -10 22920.8 852.548  26
   0  13 -10 23626.5 854.304   6
   0 -13 -10 21040.2 868.991   9
   0 -13  10 21889.0 862.316  30
   0 -13  10 22847.7 830.262   7
   0 -13 -10 20872.2 841.909  36
   0 -13 -11 339.502 159.513   9
   0 -13  11 730.438 167.306   7
   0 -13  11 581.454 163.168  20
   0  13 -11 482.598 194.855  26
   0 -13  12 55643.1 1460.82  30
   0 -13  12 50683.0 1385.68  20
   0  13 -12 48262.1 1429.01  26
   0 -13 -12 54597.5 1445.96  36
   0 -13  12 52226.1 1376.38   7
   0  13 -12 52688.8 1365.16   6
   0 -13  13 340.006 134.439  30
   0 -13 -13 182.873 118.435  36
   0 -13  13 178.732 117.093  20
   0 -13 -13 342.021 149.811   9
   0 -13  13 243.755 99.3312   7
   0  13 -14 79537.8 1751.07  37
   0 -13  14 82884.7 1796.48   7
   0 -13  15 2111.51 186.801   7
   0  13 -15 2095.93 173.630  37
   0 -13  15 2296.41 203.016  28
   0  14   0 2289.30 235.480   6
   0 -14   0 1144.66 210.069  34
   0  14  -1 43951.8 1198.71   6
   0 -14  -1 41791.0 1237.13  34
   0 -14   1 41226.1 1227.56  34
   0 -14  -2 1760.22 247.861  34
   0  14  -2 2084.38 212.074  25
   0  14  -2 2082.58 234.071  23
   0 -14  -2 1697.91 197.663  36
   0  14  -2 1799.54 219.873   6
   0  14  -3 18813.8 731.103   6
   0 -14  -3 17792.6 749.461  34
   0  14  -3 17730.5 650.121  25
   0  14  -3 17973.5 701.695  23
   0 -14  -3 17574.0 716.892   9
   0 -14  -3 17914.9 682.791  36
   0 -14  -4 4110.62 343.759   9
   0  14  -4 3713.26 321.853   6
   0 -14   4 3772.02 280.070   7
   0 -14  -4 3931.73 358.482  34
   0  14  -4 3718.37 312.088  23
   0  14  -4 3295.96 267.797  22
   0 -14  -4 3544.75 293.832  13
   0 -14   4 3528.22 319.834  30
   0 -14  -4 3836.71 309.591  36
   0  14  -4 3465.56 282.562  25
   0 -14  -5 791.783 173.725  36
   0  14  -5 831.821 183.019   6
   0 -14   5 781.937 153.684   7
   0 -14  -5 801.002 191.318   9
   0 -14  -5 1175.20 232.431  34
   0 -14  -5 908.524 170.309  13
   0  14  -5 774.442 158.302  25
   0 -14   5 858.472 192.720  30
   0 -14  -6 6119.12 427.984   9
   0  14  -6 5549.43 360.027  25
   0 -14  -6 5253.44 383.554  36
   0 -14   6 4920.22 345.418   7
   0 -14  -6 5315.03 378.715  13
   0  14  -6 5102.19 383.191   6
   0 -14   6 4994.95 395.218  30
   0 -14  -7 133449. 2930.08  36
   0 -14  -7 135921. 2964.78  33
   0 -14  -7 134525. 2964.04   9
   0 -14   7 134207. 2853.68   7
   0  14  -7 137435. 2952.32   6
   0 -14   7 132866. 2959.66  30
   0 -14   8 12552.8 641.138  30
   0  14  -8 13454.8 645.648   6
   0 -14  -8 13771.0 650.875  36
   0 -14  -8 14137.7 686.657   9
   0  14  -8 13688.0 629.343  26
   0 -14   8 14297.8 623.683   7
   0 -14   9 133870. 2985.44  30
   0  14  -9 137171. 2956.97   6
   0 -14  -9 131396. 2956.90  36
   0 -14  -9 140282. 3033.48   9
   0  14  -9 137064. 2925.49  26
   0 -14   9 136586. 2896.22   7
   0 -14 -10 820.061 212.946   9
   0 -14  10 770.526 159.808   7
   0  14 -11 37911.6 1117.70   6
   0 -14 -11 38428.6 1165.68  36
   0 -14  11 38060.6 1103.87   7
   0 -14  11 38704.7 1174.56  30
   0  14 -11 37368.7 1174.59  26
   0 -14  12 200.194 104.465   7
   0 -14 -12 174.036 125.382  36
   0  14 -12 190.277 166.590  26
   0 -14 -12 318.945 148.413   9
   0  14 -12 134.784 105.426   6
   0 -14  12 177.785 130.958  30
   0 -14  13 8002.30 413.368  28
   0 -14  13 8470.18 410.385   7
   0 -14 -13 9368.50 496.893   9
   0 -14  14 192.053 91.8345   7
   0  14 -14 150.141 93.4227  37
   0 -14  15 1627.18 149.700   7
   0 -15   0 81.8689 135.174  34
   0  15   0 65.7206 100.915   6
   0  15   0 17.6821 85.8604  23
   0 -15  -1 2560.86 294.335  34
   0 -15   1 2156.28 273.559  34
   0  15  -1 2364.97 244.021   6
   0  15  -1 2690.91 263.042  23
   0  15   1 2316.75 242.679  23
   0 -15  -2 627.818 187.665  34
   0 -15   2 505.891 174.706  34
   0  15  -2 640.857 161.852   6
   0  15   2 515.389 137.475  23
   0  15  -2 892.019 170.356  23
   0  15  -3 3316.88 308.706   6
   0  15  -3 3302.17 276.224  25
   0  15  -3 2841.41 279.724  23
   0  15   3 3605.18 290.689  23
   0 -15  -3 3347.35 283.282  36
   0 -15  -3 3565.30 321.808   9
   0 -15  -3 3567.93 343.239  34
   0 -15  -4 79646.1 1996.14  34
   0 -15  -4 78702.2 1897.05  36
   0  15  -4 80584.2 1855.39  25
   0 -15  -4 78820.6 1946.83   9
   0  15  -4 80663.2 1949.60   6
   0  15  -5 13912.6 646.949   6
   0  15  -5 13959.1 593.876  25
   0 -15  -5 13585.5 617.536  36
   0 -15   5 13334.1 570.926   7
   0 -15  -5 13762.9 670.542  34
   0 -15  -5 14361.9 657.734   9
   0  15  -6 65205.7 1674.24   6
   0 -15  -6 62305.0 1639.19  36
   0 -15   6 60878.2 1548.13   7
   0 -15   6 64293.6 1701.86  30
   0 -15  -6 63433.0 1676.35   9
   0 -15  -7 2470.77 302.805  33
   0 -15   7 2752.09 302.332  30
   0 -15  -7 2569.36 302.591   9
   0 -15  -7 2932.90 289.494  36
   0  15  -7 2718.41 283.350   6
   0  15  -7 2575.13 270.946  26
   0 -15   7 2479.12 249.862   7
   0 -15   8 17665.6 760.392  30
   0 -15  -8 18391.8 775.046   9
   0 -15  -8 17830.6 748.604  36
   0  15  -8 16573.1 721.317   6
   0 -15   8 16985.6 679.598   7
   0  15  -8 17842.6 719.921  26
   0 -15  -9-42.9793 147.570   9
   0 -15  -9 158.904 131.186  36
   0 -15   9 20.9228 122.338  30
   0  15  -9 130.517 141.712  26
   0 -15  10 326.315 124.244   7
   0 -15 -10 457.097 147.878  36
   0  15 -10 527.893 177.442  26
   0  15 -10 603.668 151.986   6
   0  15 -11 913.277 160.019   6
   0  15 -11 729.071 200.346  26
   0 -15 -11 793.244 159.539  36
   0 -15  11 814.239 148.847   7
   0 -15 -11 640.514 174.289   9
   0  15 -12 37014.9 1093.13  26
   0 -15 -12 38799.2 1131.12   9
   0 -15  12 37391.8 1019.81   7
   0  15 -13 514.805 122.103  37
   0 -15  13 266.435 95.9842   7
   0 -15  14 63891.2 1382.39   7
   0 -16   0 36020.7 1164.76  34
   0  16   0 38425.3 1126.73  23
   0 -16   1 5482.54 409.612  34
   0 -16  -1 5160.11 401.974  34
   0  16   1 5819.11 378.712  23
   0  16  -1 4922.24 359.438  23
   0  16  -1 5000.69 354.119   6
   0 -16  -2 35052.8 1121.01   9
   0 -16  -2 34880.0 1152.28  34
   0 -16   2 35052.6 1141.33  34
   0  16  -2 36801.3 1114.17  23
   0  16   2 38197.2 1091.90  23
   0  16  -2 35635.9 1095.68   6
   0  16  -3 171.563 109.703   6
   0 -16   3 287.556 141.186  34
   0 -16  -3 529.992 162.740  34
   0 -16  -3 488.878 132.140  36
   0  16  -3 392.645 133.271  23
   0 -16  -3 623.710 174.874   9
   0  16  -4 2828.98 260.622  25
   0 -16  -4 3138.48 284.574  36
   0 -16  -4 2488.81 286.754   9
   0 -16   4 3215.81 308.418  34
   0 -16  -4 2607.53 302.094  34
   0  16  -4 2614.90 272.189   6
   0 -16  -5 818.762 169.929  36
   0 -16  -5 1140.77 204.664   9
   0 -16   5 1306.12 210.252  34
   0  16  -5 969.505 186.853   6
   0 -16  -6 60283.2 1631.12  33
   0 -16  -6 57268.5 1553.83  36
   0 -16  -6 59984.4 1605.58   9
   0 -16   6 58043.7 1471.62   7
   0  16  -6 61229.7 1584.86   6
   0  16  -7 21949.1 818.641   6
   0 -16  -7 21215.8 836.597   9
   0 -16  -7 21515.0 850.014  33
   0 -16  -8 17452.9 716.226  36
   0 -16  -8 16255.0 716.604   9
   0 -16   8 15873.0 633.623   7
   0  16  -8 16869.7 687.464  26
   0  16  -9 34056.4 1036.31  26
   0 -16  -9 32943.6 1054.27  36
   0 -16  -9 31512.3 1053.34   9
   0 -16   9 32348.5 967.675   7
   0  16  -9 34232.8 1036.05   6
   0  16 -10 3578.81 316.696  26
   0  16 -10 3954.17 302.653   6
   0 -16 -10 4172.23 336.830   9
   0 -16  10 3530.43 273.857   7
   0 -16 -10 3602.04 309.152  36
   0 -16 -11 1655.68 224.835   9
   0 -16  11 1608.67 181.144   7
   0  16 -11 1607.32 229.922  26
   0 -16 -12 8843.64 440.848   9
   0 -16  12 7875.85 370.763   7
   0 -16  13 5139.57 271.367   7
   0  17   0 229.995 115.278  23
   0 -17   0 21.3331 133.079  34
   0 -17  -1 7882.20 498.251  34
   0 -17   1 8073.66 498.239  34
   0  17   1 8384.82 451.848  23
   0  17  -1 7676.96 445.468  23
   0  17  -1 8329.15 447.963   6
   0 -17  -1 7118.30 452.200   9
   0 -17   2 22305.7 858.581  34
   0 -17  -2 22324.9 876.392  34
   0  17   2 22355.0 785.665  23
   0  17  -2 22930.5 819.222  23
   0 -17  -2 21447.0 825.188   9
   0  17  -2 23561.6 814.266   6
   0 -17  -3 31406.8 1035.72   9
   0 -17   3 31383.0 1043.04  34
   0 -17  -3 32272.3 1087.47  34
   0  17  -3 31506.4 1005.32   6
   0  17  -4 5131.67 366.075   6
   0 -17  -4 5459.06 394.015   9
   0 -17  -5 30014.7 975.542  36
   0 -17  -5 30787.2 1021.59   9
   0 -17   5 30007.1 981.993  34
   0 -17  -6 6141.93 417.534   9
   0 -17  -6 5529.49 420.728  33
   0 -17  -6 5940.55 395.104  36
   0 -17   6 5348.62 368.119  34
   0  17  -6 5824.31 393.676  26
   0  17  -7 16817.7 676.604   6
   0 -17   7 15560.0 609.892   7
   0 -17  -7 17209.9 691.105  36
   0 -17   7 16501.1 640.983  34
   0 -17  -7 16077.6 702.080  33
   0  17  -7 17468.5 682.425  26
   0 -17  -8 12627.5 590.885   9
   0  17  -8 11845.5 542.681   6
   0  17  -8 13647.6 581.583  26
   0 -17  -8 11701.0 557.886  36
   0 -17   8 10548.2 478.125  34
   0 -17   8 11104.6 493.746   7
   0  17  -9 1403.88 196.347   6
   0 -17  -9 1389.61 210.109   9
   0  17  -9 1046.40 197.209  26
   0 -17   9 1010.48 156.086   7
   0 -17 -10 713.325 156.215   9
   0 -17  10 536.280 118.102   7
   0  17 -10 736.367 172.130  26
   0 -17 -11 11965.7 501.042   9
   0 -17  11 11435.1 442.816   7
   0 -17  12 3386.04 214.001   7
   0 -18   0 116712. 2588.49   9
   0 -18   0 113272. 2638.46  34
   0 -18  -1 7226.17 434.773   9
   0  18   1 6924.14 395.848  23
   0 -18  -1 7621.82 469.766  34
   0 -18   1 6688.43 438.700  34
   0 -18  -2 40634.1 1194.40   9
   0 -18   2 42260.2 1233.57  34
   0 -18  -2 42046.5 1268.53  34
   0 -18   3 408.248 148.139  34
   0 -18  -3 332.223 154.636  34
   0  18  -3 212.322 110.853   6
   0 -18   4 3294.35 292.684  34
   0  18  -4 2957.02 268.811   6
   0  18  -5 1225.43 198.239  26
   0 -18   5 1199.98 189.326  34
   0  18  -5 1379.60 199.840   6
   0 -18  -5 1510.75 217.733   9
   0 -18  -5 1399.53 230.830  33
   0  18  -6 36407.0 1052.40  26
   0 -18   6 35805.2 1018.87  34
   0  18  -6 37030.9 1058.30   6
   0 -18  -6 34810.1 1067.52   9
   0 -18  -6 35707.4 1106.40  33
   0  18  -7 461.213 156.642  26
   0 -18   7 305.667 114.110  34
   0  18  -7 61.0948 102.316   6
   0 -18  -7 325.487 160.058  33
   0 -18  -7 302.988 141.629   9
   0 -18  -8 23357.5 795.354   9
   0  18  -8 24689.2 795.128  26
   0 -18  -9 6601.87 377.508   9
   0  18  -9 7173.64 398.618  26
   0 -18 -10 35926.3 952.984   9
   0  18 -10 32451.1 937.142  26
   0 -18 -11 1618.41 168.276   9
   0 -19   0 55.5268 142.100  34
   0 -19   0-61.1004 114.903   9
   0 -19  -1 9438.48 506.708  34
   0 -19   1 9018.46 490.965  34
   0 -19  -1 8367.83 445.912   9
   0 -19   2 17.1844 123.780  34
   0 -19  -2 238.744 119.744   9
   0 -19   3 22169.7 775.413  34
   0 -19  -3 22819.4 782.703   9
   0 -19   4 4112.90 304.078  34
   0 -19  -4 4017.44 340.139  33
   0 -19  -4 4103.42 307.905   9
   0  19  -4 4079.23 299.310  26
   0 -19   5 23750.2 764.211  34
   0 -19  -5 26412.1 878.873  33
   0 -19  -5 23860.2 798.894   9
   0  19  -5 25620.0 802.599  26
   0 -19   6 904.229 140.111  34
   0 -19  -6 1105.00 174.638   9
   0 -19  -6 839.427 184.647  33
   0  19  -6 1395.93 189.425  26
   0  19  -7 19714.2 667.111  26
   0 -19  -7 18950.1 665.492   9
   0  19  -8 2761.40 242.042  26
   0 -19  -8 2936.01 238.899   9
   0  19  -9-23.4226 110.121  26
   0 -19  -9 99.0733 84.5171   9
   0 -19 -10 1280.36 139.445   9
   0 -20   0 53734.8 1370.79  34
   0 -20   1 8512.58 434.413  34
   0 -20  -1 7760.71 383.682   9
   0 -20   2 12105.1 512.031  34
   0 -20  -2 11215.0 473.640   9
   0 -20   3 616.777 132.549  34
   0 -20  -3 676.315 177.346  33
   0 -20  -3 521.095 127.658   9
   0  20  -3 731.065 146.497  26
   0 -20   4 3125.52 237.094  34
   0 -20  -4 3098.89 276.474  33
   0 -20  -4 2782.17 234.212   9
   0  20  -4 3443.32 251.710  26
   0 -20   5-10.0150 78.4112  34
   0 -20  -5 58.1643 122.292  33
   0  20  -5 11.9129 99.3502  26
   0 -20  -5 11.9831 89.1954   9
   0 -20   6 477.395 101.673  34
   0  20  -6 776.902 139.095  26
   0 -20  -6 773.860 133.260   9
   0 -20  -7 9371.67 387.569   9
   0  20  -7 9729.88 412.007  26
   0 -20  -8 27071.9 712.909   9
   0  20  -8 27196.5 746.101  26
   0  21   0 62.9252 86.2050  26
   0  21   1 1955.27 159.124  26
   0  21  -1 1772.76 166.607  26
   0 -21  -1 1968.64 226.180  33
   0  21  -2 11352.2 430.455  26
   0 -21  -2 12021.7 516.426  33
   0  21  -3 10858.6 415.540  26
   0 -21  -3 11189.8 484.223  33
   0 -21  -4 20688.3 660.378  33
   0  21  -4 19832.6 590.400  26
   0  21  -5 11376.2 420.386  26
   0  21  -6 24431.3 670.441  26
   0 -22   0 2156.94 193.846  33
   0 -22   1 23971.1 692.541  33
   0 -22  -1 23407.2 695.425  33
   1   0 -20 53495.3 1166.09  10
   1   0 -19 158.796 93.7927  11
   1   0 -19-24.6444 82.4765  10
   1   0 -18 21097.0 683.352  35
   1   0 -18 21013.8 745.771  10
  -1   0  17 15.6966 93.3451  20
   1   0 -17-15.7015 94.9181  35
   1   0 -17 78.3316 129.331  12
   1   0 -16 2589.22 284.653  10
   1   0 -16 2915.16 320.229  12
   1   0 -15 141.603 155.867  12
   1   0 -15 54.8219 106.849  35
   1   0 -15 146.635 128.662  40
   1   0 -15-62.6762 128.319  10
   1   0 -14 44258.9 1332.55  37
   1   0 -14 39710.6 1306.76  12
   1   0 -14 42773.1 1261.08  40
   1   0 -14 41465.3 1198.88  35
   1   0 -14 41912.4 1252.11  10
   1   0 -13 75.1593 115.405  10
   1   0 -13 50.9878 90.4019  39
   1   0 -13-45.5645 165.932  12
   1   0 -13-117.121 110.501  35
   1   0 -13 43.2793 157.609  37
   1   0 -13-57.1922 113.371  40
   1   0 -12 65890.3 1677.73  37
   1   0 -12 61467.1 1680.45  12
   1   0 -12 64436.2 1561.12  39
   1   0 -12 64549.8 1605.19  40
   1   0 -12 64013.2 1591.85  10
   1   0 -12 64478.6 1543.76  35
   1   0 -11-15.4100 93.1568  40
   1   0 -11 89.5880 91.7073  10
   1   0 -11-13.4185 77.0930  35
   1   0 -11 198.848 135.980  37
   1   0 -11 13.9143 89.3773  38
   1   0 -10 53714.0 1289.38  10
   1   0 -10 55203.7 1276.79  38
   1   0  -9 115.027 131.545  37
  -1   0   9 29.6943 53.4698   8
   1   0  -9 129.903 68.4190  13
   1   0  -9-10.4843 74.6485  38
   1   0  -9 53.2802 72.7949  14
   1   0  -9-23.1452 85.2219  40
   1   0  -9 49.4255 75.1323  35
   1   0  -8 219278. 3862.13  13
   1   0  -8 212196. 3893.30  14
   1   0  -8 211804. 3933.86  38
   1   0  -8 210562. 4064.21  37
   1   0  -8 213897. 3970.34  40
   1   0  -8 217815. 3922.58  35
  -1   0   8 210948. 3850.65   8
  -1   0   8 216614. 3841.89  29
   1   0  -7 41.2589 71.2268  35
   1   0  -7 79.2898 60.2551  13
  -1   0   7 26.3721 51.2277  29
   1   0  -7 59.7184 47.2381  36
  -1   0   7 37.7948 47.6322   8
   1   0  -7 65.3986 58.5591  14
   1   0  -7 7.44928 75.4444  38
   1   0  -7 62.6460 41.3728   6
   1   0  -6 202758. 3697.90   6
   1   0  -6 216230. 3803.53  14
   1   0  -6 214441. 3775.23  13
  -1   0   6 215473. 3769.08  29
   1   0  -6 211320. 3804.72  35
  -1   0   6 222534. 3774.48   8
   1   0  -6 218274. 3831.13  38
   1   0  -6 215750. 3739.86  36
   1   0  -5 147.555 38.7980  36
  -1   0   5 14.5694 35.8305   8
   1   0  -5 40.6592 57.0927  38
  -1   0   5 58.2233 40.4402  29
   1   0  -5 239.080 57.7555  14
   1   0  -5 123.491 51.5878  35
   1   0  -5 23.3689 28.8422   6
   1   0  -5 263.224 74.6144   9
   1   0  -5 45.7745 67.6087  26
   1   0  -5 23.4437 42.0133  13
   1   0  -4 6045.11 219.678   9
   1   0  -4 5739.39 186.020  35
  -1   0   4 5734.97 165.729  23
   1   0  -4 5905.80 170.549  36
  -1   0   4 5797.20 175.622   8
   1   0  -4 6219.42 196.993  14
   1   0  -3 35.2520 32.4844  35
   1   0  -3 71.1021 46.1631   9
  -1   0   3 32.1788 22.5178  23
   1   0  -3 27.2884 31.3359  22
   1   0  -3 72.4686 36.4390  14
  -1   0   2 657720. 11172.2  32
   1   0  -1 93.5953 23.3056  16
  -1   0   1 41.0507 23.7614  32
   1   0   0 378193. 6478.09  17
   1   0   1 20.0639 27.2989  20
  -1   0  -1 30.4879 25.3578   2
  -1   0  -2 50709.5 958.143   4
   1   0   2 51359.1 960.817   2
  -1   0  -2 53260.3 971.412  40
  -1   0  -3 9.80777 53.5052  32
  -1   0  -3 128.140 62.6966  15
  -1   0  -3 52.8032 38.6342   4
  -1   0  -3 50.8620 41.7594  39
   1   0   3 29.3138 41.4251   2
  -1   0  -3 36.0209 54.6383  40
  -1   0  -4 27135.7 610.472  40
  -1   0  -4 28234.3 592.986  39
  -1   0  -4 27773.0 606.880  15
  -1   0  -4 27475.3 590.510   4
  -1   0  -4 28737.1 584.635  32
   1   0   4 27473.4 600.580   2
  -1   0  -4 27510.0 525.919  29
  -1   0  -5 143.976 70.4728  40
  -1   0  -5 107.033 59.5369  15
  -1   0  -5 21.7025 45.1316  32
  -1   0  -5-6.31317 65.0349   9
  -1   0  -5 88.1529 72.2871  37
  -1   0  -5 78.1968 54.3831  39
  -1   0  -6 291053. 5057.03  39
  -1   0  -6 289099. 5090.69  40
  -1   0  -6 290238. 5030.85  15
  -1   0  -6 281571. 4965.49  32
  -1   0  -6 274144. 5113.74   9
  -1   0  -6 292216. 5086.38  37
  -1   0  -7 59.5591 90.8219   9
  -1   0  -7 29.0049 69.0955  39
  -1   0  -7 177.590 101.840  37
  -1   0  -7 76.5985 87.6731  40
  -1   0  -8 335070. 6004.04  37
  -1   0  -8 336578. 5973.04  39
  -1   0  -8 332513. 6020.91  40
  -1   0  -9 30.2231 70.0406  39
  -1   0  -9 55.9179 94.0567  37
  -1   0  -9 23.9244 89.0419  40
   1   0  10 11241.4 445.879   8
  -1   0 -10 11015.3 473.130  37
  -1   0 -10 12086.1 504.578  40
  -1   0 -10 11597.0 517.693  35
  -1   0 -11 15.8427 116.670  40
  -1   0 -11-44.3573 108.887  37
  -1   0 -12 39.6707 123.728  35
  -1   0 -12 247.368 130.126  40
  -1   0 -12 65.9783 120.150  37
  -1   0 -12 65.7513 118.399  12
  -1   0 -12 141.830 128.285  10
  -1   0 -13-70.1268 124.820  12
  -1   0 -13 43.5994 133.891  10
  -1   0 -13 21.3805 139.282  35
  -1   0 -14 91056.2 2215.93  10
  -1   0 -14 86853.2 2061.30  12
  -1   0 -14 89996.9 2197.29  35
   1   0  14 93018.6 2084.48  20
  -1   0 -15-43.6816 136.230  35
  -1   0 -15 242.947 151.667  10
   1   0  15 135.721 117.951  20
  -1   0 -16 31412.9 1057.99  10
  -1   0 -16 33385.6 1069.94  35
  -1   0 -17-34.9216 107.244  35
  -1   0 -17 124.328 118.876  10
  -1   0 -18 39878.9 1083.48  10
  -1   0 -18 40246.9 1070.58  35
  -1   0 -19 9.95668 77.9547  10
  -1   0 -19 9.33070 70.9151  35
   1  -1 -20 528.377 102.470  10
   1   1 -20 363.674 92.3268  10
   1  -1 -19 3586.44 248.057  11
   1   1 -19 3694.49 253.994  11
   1   1 -19 4134.91 267.455  10
   1  -1 -19 3965.21 268.792  10
   1   1 -18 807.184 160.768  12
   1  -1 -18 617.204 149.328  11
   1   1 -18 948.796 167.644  10
   1  -1 -18 549.204 144.096  10
   1   1 -18 818.846 133.276  35
   1  -1 -18 729.020 134.813  35
   1  -1 -17 25107.3 824.717  35
  -1  -1  17 25759.0 838.408  20
   1   1 -17 22940.9 779.613  35
   1   1 -17 23141.0 865.702  12
   1   1 -16 1086.26 217.185  12
   1  -1 -16 1001.42 212.592  12
   1   1 -16 984.840 190.879  10
   1  -1 -16 703.490 176.149  10
   1   1 -15 63309.0 1684.42  10
   1  -1 -15 61812.8 1682.23  10
   1  -1 -15 65121.2 1766.65  12
   1   1 -15 63778.9 1753.74  12
   1  -1 -15 64485.0 1644.63  35
   1   1 -15 65232.3 1624.71  35
   1   1 -15 64594.8 1738.06  37
   1   1 -15 65871.7 1690.45  40
   1  -1 -15 65391.4 1712.96  40
   1   1 -14 11639.5 585.421  10
   1  -1 -14 11647.7 594.300  10
   1  -1 -14 11771.0 642.647  12
   1   1 -14 11581.5 640.818  12
   1  -1 -14 11042.0 546.339  35
   1   1 -14 12084.1 556.062  35
   1   1 -14 12742.9 648.262  37
   1  -1 -14 11949.4 568.091  39
   1  -1 -14 11478.9 589.810  40
   1   1 -14 11317.0 571.613  40
   1  -1 -13 57927.1 1533.23  10
   1   1 -13 57966.2 1526.01  10
   1  -1 -13 56933.1 1619.72  12
   1   1 -13 57502.7 1616.59  12
   1  -1 -13 59094.2 1496.73  35
   1   1 -13 57384.1 1463.33  35
   1  -1 -13 58751.3 1612.80  37
   1   1 -13 59048.4 1603.30  37
   1  -1 -13 57382.9 1534.38  40
   1  -1 -13 58305.3 1503.12  39
   1   1 -13 59304.4 1528.59  40
   1  -1 -12 1656.30 211.924  10
   1   1 -12 1710.89 222.380  10
   1  -1 -12 1468.02 241.633  12
   1   1 -12 1534.21 191.811  35
   1  -1 -12 1568.81 200.578  35
   1  -1 -12 2062.96 221.043  39
   1   1 -12 1304.25 190.292  40
   1  -1 -12 1368.56 199.497  40
   1  -1 -12 1792.92 264.923  37
   1   1 -12 1286.69 242.694  37
   1  -1 -11 6422.89 418.914  37
   1   1 -11 5457.17 324.095  35
   1  -1 -11 5983.95 344.785  35
   1  -1 -11 5823.21 355.474  10
   1   1 -11 5534.17 385.989  37
   1   1 -11 5893.25 340.375  38
   1  -1 -11 6468.70 378.173  40
   1   1 -11 5513.00 348.703  40
   1  -1 -10 12002.7 542.875  37
   1  -1 -10 11905.5 453.543  14
   1  -1 -10 10949.7 482.795  40
   1  -1 -10 11605.3 427.577  13
   1  -1 -10 12214.3 489.691  10
   1  -1 -10 11128.3 546.859  12
  -1  -1  10 11459.2 420.324   8
   1   1 -10 11732.3 547.315  37
   1   1 -10 11297.8 451.014  38
  -1  -1   9 117186. 2257.66   8
   1  -1  -9 113557. 2251.95  13
   1  -1  -9 116993. 2444.06  37
   1  -1  -9 118510. 2347.84  10
   1  -1  -9 113098. 2291.36  14
   1   1  -9 118024. 2352.82  40
   1  -1  -9 118832. 2373.08  40
   1   1  -9 115947. 2299.08  35
   1  -1  -9 115904. 2309.71  35
   1  -1  -9 116725. 2340.71  38
   1   1  -9 118313. 2311.15  38
  -1   1   8 32224.2 708.281  29
   1  -1  -8 30948.6 848.105   9
   1  -1  -8 31619.3 811.961  10
   1   1  -8 31475.6 743.749  14
   1  -1  -8 33549.8 842.288  40
   1   1  -8 31223.1 815.094  40
   1   1  -8 30942.4 782.581  38
   1  -1  -8 31083.5 884.457  37
   1  -1  -8 32202.6 818.146  38
   1   1  -8 31537.2 782.658  35
   1  -1  -8 32013.7 796.923  35
   1  -1  -8 31718.2 723.163  36
  -1  -1   8 31758.8 758.039   8
   1  -1  -8 31502.1 762.929  13
  -1   1   8 31975.7 712.447   8
  -1  -1   7 676209. 11392.5   8
  -1   1   7 668901. 11332.3   8
   1   1  -7 645177. 11314.6   6
  -1  -1   7 672522. 11383.5  29
  -1   1   7 659577. 11335.0  29
   1  -1  -7 662395. 11447.3  10
   1  -1  -7 660629. 11487.9   9
  -1  -1   7 659497. 11301.4  19
   1  -1  -7 645497. 11348.6  36
   1   1  -7 669796. 11378.8  14
   1  -1  -7 667261. 11431.2  14
   1   1  -7 624008. 11435.3  26
   1  -1  -7 675424. 11404.3  13
   1   1  -7 639615. 11327.7  13
   1  -1  -7 669438. 11477.4  40
   1  -1  -7 659244. 11456.1  38
   1  -1  -7 666625. 11558.6  37
   1   1  -7 662783. 11421.8  38
   1  -1  -7 673082. 11428.3  35
   1   1  -7 665992. 11409.0  35
   1   1  -6 35695.0 786.657  26
   1   1  -6 36444.1 803.253  38
   1  -1  -6 37020.6 829.088  38
   1  -1  -6 36660.8 896.076  37
   1   1  -6 35606.6 740.964   6
  -1  -1   6 37158.7 789.389   8
  -1   1   6 36991.6 741.672   8
   1   1  -6 36542.8 710.037  36
   1  -1  -6 35857.6 803.467  35
   1   1  -6 36718.7 746.245  13
   1  -1  -6 36413.1 814.316  14
   1   1  -6 36850.9 776.533  14
   1  -1  -6 37533.7 800.758  13
  -1  -1   6 36430.7 783.412  29
  -1   1   6 36389.9 752.293  29
   1  -1  -6 36404.5 762.835  36
   1  -1  -6 36895.8 845.221   9
   1   1  -5 782075. 13662.0  25
   1   1  -5 798582. 13636.8  26
   1  -1  -5 795236. 13693.3  10
   1   1  -5 788863. 13629.0   6
   1  -1  -5 815245. 13709.3  38
   1  -1  -5 779014. 13776.5  37
   1   1  -5 803973. 13652.8  14
   1  -1  -5 813913. 13696.6  14
   1  -1  -5 772269. 13711.3   9
  -1  -1   5 793141. 13665.2  29
   1  -1  -5 794276. 13649.3  36
   1  -1  -5 796144. 13681.0  13
  -1  -1   5 806602. 13669.6   8
  -1   1   5 818368. 13614.7   8
   1  -1  -5 798382. 13679.2  35
   1   1  -5 801836. 13591.0  36
   1  -1  -4 3062.94 138.699  13
   1   1  -4 2790.44 130.160  25
   1  -1  -4 2946.95 147.176  38
   1  -1  -4 3168.53 180.389  37
   1  -1  -4 3145.42 127.071  36
  -1  -1   4 2845.51 130.944  29
   1   1  -4 3091.69 122.341   6
   1  -1  -4 3154.89 142.121  10
   1   1  -4 3104.46 129.052  14
   1  -1  -4 2898.57 140.183  14
   1  -1  -4 2722.27 177.855  33
   1  -1  -4 2941.88 147.346   9
   1   1  -4 2927.87 132.750  22
  -1  -1   4 2920.20 128.823   8
   1   1  -3 387506. 6777.89  24
   1   1  -3 379302. 6764.77  22
   1   1  -3 387129. 6747.85  23
   1   1  -3 400639. 6764.78  25
   1  -1  -3 395862. 6763.56  36
   1   1  -3 392220. 6755.76   6
   1  -1  -3 385718. 6826.84  37
   1  -1  -3 406599. 6791.11  14
  -1  -1   3 396692. 6779.01  29
   1  -1  -3 401894. 6776.34  10
  -1  -1   3 402367. 6769.54   8
   1  -1  -3 399331. 6783.71   9
   1  -1  -3 394563. 6764.90  35
   1  -1  -3 387210. 6826.04  33
   1   1  -2 6986.93 187.782  21
   1   1  -2 7077.51 186.313  24
   1  -1  -2 7085.19 184.029  36
   1  -1  -2 6845.66 209.166  33
   1  -1  -2 6692.52 191.454  14
   1  -1  -1 35589.2 658.745  16
  -1   1   0 49419.2 927.293  20
   1  -1   0 50488.6 931.882  17
   1   1   0 49165.6 917.121  16
  -1  -1   0 50862.7 915.428  32
   1   1   1 168316. 2855.48  20
  -1  -1  -1 162514. 2855.59  20
   1  -1   1 163948. 2878.11  20
  -1  -1  -1 165468. 2873.76  32
  -1   1  -1 161822. 2888.98   2
  -1  -1  -1 166753. 2845.95   2
  -1   1  -2 3383.60 141.395  26
  -1  -1  -2 3447.62 134.193  15
  -1   1  -2 3548.97 132.985   4
  -1  -1  -2 3570.71 135.185  39
  -1  -1  -2 3656.41 128.021  32
   1  -1   2 3406.45 124.449  30
  -1  -1  -2 3386.04 139.161  40
   1   1   2 3516.27 110.793   2
   1  -1   2 3504.31 134.966   2
  -1   1  -2 3334.49 136.867   2
  -1  -1  -3 37573.9 756.279   9
  -1   1  -3 37910.0 785.776  26
  -1  -1  -3 38199.3 738.489  32
  -1  -1  -3 37360.3 774.655  40
  -1  -1  -3 38138.9 765.837  39
  -1   1  -3 37206.6 746.057  40
   1  -1   3 37057.3 768.753   2
   1   1   3 38129.9 732.755   2
  -1   1  -3 37919.9 739.367   3
  -1  -1  -3 37556.4 725.210   4
  -1   1  -3 37441.8 763.510   4
  -1  -1  -3 37638.2 762.489  15
  -1  -1  -3 39502.9 753.452  37
   1   1   4 40787.2 804.739   2
   1  -1   4 40329.9 839.507   2
  -1  -1  -4 41417.7 791.545   4
  -1   1  -4 40514.5 834.009   4
  -1   1  -4 41197.0 801.071   3
  -1  -1  -4 40689.4 825.180  37
  -1  -1  -4 41040.5 834.081  39
  -1   1  -4 40023.4 820.767  40
  -1   1  -4 40841.3 790.110  39
  -1  -1  -4 40602.8 847.428  40
  -1   1  -4 39646.9 864.461  26
  -1  -1  -4 40277.5 835.933   9
  -1   1  -4 41523.9 782.541  29
  -1  -1  -4 40033.0 785.304  32
  -1  -1  -4 40379.9 822.317  15
  -1   1  -5 115773. 2265.08  26
  -1   1  -5 117755. 2132.41  29
  -1  -1  -5 121023. 2208.77  37
   1   1   5 117484. 2179.41   2
  -1   1  -5 119813. 2205.84  40
  -1   1  -5 121255. 2166.42  39
  -1  -1  -5 121233. 2230.90  40
  -1  -1  -5 119483. 2209.99  39
  -1  -1  -5 115801. 2221.36   9
  -1   1  -5 122012. 2203.34  15
  -1   1  -6 17239.6 425.677  32
  -1  -1  -6 17453.4 499.079  40
  -1   1  -6 17894.5 488.761  40
  -1   1  -6 17553.4 450.378  39
  -1  -1  -6 17176.4 479.874  39
  -1  -1  -6 16362.9 498.055   9
  -1   1  -6 17427.9 456.035  15
  -1  -1  -6 17406.6 484.200  37
  -1  -1  -7 8232.92 321.450  39
  -1  -1  -7 7875.84 333.530  40
  -1   1  -7 8180.37 325.177  40
  -1   1  -7 8459.24 298.213  39
  -1  -1  -7 8049.11 327.716  37
  -1  -1  -7 7613.79 342.750   9
  -1   1  -7 8073.11 285.412  15
  -1   1  -8 1750.59 176.944  37
  -1   1  -8 1815.28 150.631  39
  -1  -1  -8 1639.09 160.180  39
  -1  -1  -8 1748.61 176.591  40
  -1   1  -8 1866.66 172.086  40
  -1  -1  -8 1764.33 185.713  35
  -1  -1  -8 1777.36 141.983  36
  -1  -1  -8 1608.19 171.174  37
  -1  -1  -8 1649.93 183.008   9
  -1  -1  -9 3548.06 269.165   9
  -1   1  -9 3559.49 251.416  37
  -1   1  -9 3666.41 248.974  40
  -1  -1  -9 3817.87 247.150  39
  -1  -1  -9 3671.05 252.006  37
  -1  -1  -9 3881.47 261.064  12
   1   1  10 6350.88 313.996   8
   1  -1  10 5573.69 312.199   8
  -1  -1 -10 6615.30 357.552  12
  -1   1 -10 5474.53 333.004  40
  -1  -1 -10 6761.71 369.450  40
  -1  -1 -10 6314.46 381.951  35
  -1   1 -10 6089.97 366.781  35
  -1   1 -10 6257.66 346.232  37
  -1  -1 -10 6685.75 357.175  37
   1  -1  11 111183. 2341.35   8
  -1  -1 -11 112145. 2476.98  35
  -1   1 -11 113913. 2474.31  35
  -1   1 -11 115791. 2388.18  37
  -1  -1 -11 111433. 2385.26  37
  -1  -1 -11 109963. 2481.24  10
  -1  -1 -11 111565. 2360.03  39
  -1  -1 -11 111040. 2420.82  40
  -1   1 -11 114344. 2397.34  40
  -1  -1 -12 29498.0 954.651  40
  -1   1 -12 29972.2 933.499  40
  -1  -1 -12 27826.5 977.050  10
  -1   1 -12 29054.3 913.776  37
  -1  -1 -12 28059.4 906.073  12
  -1   1 -12 28705.6 976.448  35
  -1  -1 -12 27235.8 963.114  35
  -1   1 -13 65235.6 1757.35  10
  -1  -1 -13 67011.3 1771.11  10
  -1   1 -13 69742.8 1683.89  37
  -1   1 -13 65764.9 1664.30  12
  -1  -1 -13 67045.1 1658.03  12
  -1  -1 -13 70719.8 1787.96  35
  -1   1 -13 66601.9 1752.69  35
  -1  -1 -14 1500.96 242.720  35
  -1   1 -14 1137.95 215.950  35
  -1  -1 -14 813.326 203.121  10
  -1   1 -14 875.183 207.568  10
  -1   1 -14 1205.67 203.886  12
   1  -1  14 1137.55 196.059  20
  -1  -1 -15 46690.0 1385.70  10
  -1   1 -15 45221.1 1370.23  10
   1  -1  15 48270.5 1304.35  20
  -1  -1 -15 46554.0 1381.93  35
  -1   1 -15 46060.6 1364.73  35
  -1  -1 -16 3667.98 334.141  10
  -1   1 -16 3732.10 333.627  10
   1  -1  16 3610.44 297.880  20
  -1   1 -16 4084.44 342.758  35
  -1  -1 -16 4294.28 356.341  35
  -1   1 -17 11280.7 547.445  10
  -1  -1 -17 11447.8 553.915  10
  -1   1 -17 11698.1 546.016  35
  -1  -1 -17 12288.2 564.787  35
  -1   1 -18-14.0818 111.308  10
  -1  -1 -18 42.0105 107.510  10
  -1   1 -18 13.3409 85.6939  35
  -1  -1 -18 69.5486 99.0334  35
  -1   1 -19 5367.68 280.525  10
  -1  -1 -19 4827.16 265.087  10
  -1  -1 -19 5398.48 273.406  35
  -1   1 -19 4797.56 257.565  35
   1  -2 -20 31221.3 772.114  10
   1  -2 -19 14809.0 547.617  10
   1   2 -19 15397.5 533.175  10
   1  -2 -19 13795.0 501.817  11
   1  -2 -18 12278.7 546.032  11
   1  -2 -18 13690.8 534.188  35
   1  -2 -18 13838.2 581.526  10
   1   2 -18 13493.8 554.806  10
   1   2 -18 12504.1 554.509  12
   1   2 -17 157.144 93.0820  35
   1  -2 -17 165.642 101.752  35
   1   2 -17-71.1034 120.542  10
   1   2 -17 58.1803 138.087  12
  -1  -2  17 236.018 109.839  20
   1  -2 -16 105.080 118.604  10
   1   2 -16 392.436 144.523  10
   1   2 -16 98.0587 97.2368  35
   1  -2 -16 288.587 167.013  12
   1   2 -16 177.097 163.043  12
   1   2 -15 1011.43 225.935  37
   1  -2 -15 956.729 193.076  39
   1  -2 -15 1290.04 219.959  10
   1   2 -15 1233.16 212.676  10
   1   2 -15 1293.61 192.093  35
   1  -2 -15 1096.08 190.186  35
   1  -2 -15 1575.99 233.768  40
   1   2 -15 1543.54 221.426  40
   1  -2 -15 1236.27 247.105  12
   1   2 -15 1097.22 245.306  12
   1  -2 -14 8574.44 477.603  35
   1   2 -14 7680.64 432.466  35
   1  -2 -14 6469.37 484.904  12
   1   2 -14 8064.08 514.514  37
   1  -2 -14 7592.86 479.565  10
   1   2 -14 7737.84 470.334  10
   1   2 -14 7619.38 458.170  40
   1  -2 -14 7858.23 490.903  40
   1  -2 -14 7455.74 458.149  39
   1   2 -14 7329.43 506.228  12
   1   2 -13 34778.6 1130.33  37
   1   2 -13 34597.3 1067.82  10
   1  -2 -13 34130.1 1089.35  10
   1  -2 -13 32234.2 1137.66  12
   1  -2 -13 35798.1 1110.30  40
   1  -2 -13 33978.6 1065.14  39
   1   2 -13 33548.5 1048.46  40
   1  -2 -13 35394.9 1056.33  35
   1   2 -13 33520.1 1008.31  35
   1  -2 -12 42986.5 1271.97  37
   1   2 -12 40254.4 1230.88  37
   1  -2 -12 42693.0 1202.58  10
   1  -2 -12 40104.9 1272.57  12
   1   2 -12 43411.7 1181.24  40
   1  -2 -12 41395.2 1181.47  39
   1  -2 -12 40986.8 1202.39  40
   1   2 -12 41929.5 1125.16  35
   1  -2 -12 41293.3 1152.56  35
   1  -2 -11 56112.8 1480.01  37
   1   2 -11 52032.9 1443.50  37
   1  -2 -11 57187.3 1402.50  10
   1  -2 -11 53564.4 1487.40  12
   1   2 -11 52764.2 1317.46  35
   1  -2 -11 54855.6 1352.03  35
   1   2 -11 55091.4 1371.64  40
   1  -2 -11 58285.1 1427.58  40
   1  -2 -10 59954.4 1409.54  35
   1  -2 -10 61062.9 1406.34  14
   1  -2 -10 61397.5 1465.99  40
   1  -2 -10 61358.2 1529.97  37
  -1  -2  10 63719.2 1377.11   8
   1   2 -10 60740.2 1378.05  38
   1  -2 -10 60247.8 1371.84  13
   1  -2 -10 60408.8 1440.90  10
   1  -2 -10 58769.3 1548.31  12
   1  -2  -9 3234.87 227.515  35
   1   2  -9 3417.58 221.316  35
  -1  -2   9 3519.47 214.813   8
   1  -2  -9 3782.56 240.716  14
   1  -2  -9 3451.93 249.755  40
   1   2  -9 3670.25 244.695  40
   1  -2  -9 3574.44 200.820  36
   1  -2  -9 3623.37 289.037  37
   1  -2  -9 3442.55 244.540  38
   1   2  -9 3413.87 219.613  38
   1  -2  -9 3502.75 218.663  13
   1  -2  -9 3503.25 267.550   9
   1  -2  -9 3507.21 246.057  10
   1  -2  -9 3243.99 288.953  12
   1  -2  -8 44819.4 959.702  36
   1  -2  -8 42514.6 1106.94  37
   1  -2  -8 43642.5 1130.89  12
  -1  -2   8 44148.3 987.872   8
   1  -2  -8 42932.9 1027.07  10
   1  -2  -8 42131.2 1000.58  35
   1   2  -8 42226.5 916.115   6
   1   2  -8 43660.7 984.167  38
   1  -2  -8 44126.0 1042.95  38
   1  -2  -8 44153.1 1021.93  14
   1   2  -8 42472.6 921.615  14
   1  -2  -8 44636.3 1000.32  13
   1  -2  -8 42942.7 1059.87   9
   1  -2  -8 43458.9 1050.15  40
   1   2  -8 41133.5 1010.85  26
  -1   2   7 16746.5 415.557  29
   1   2  -7 16533.2 475.936  26
   1  -2  -7 17004.0 495.418  35
   1  -2  -7 17533.5 588.632  12
   1  -2  -7 17592.2 465.484  36
   1  -2  -7 16210.8 564.496  37
   1  -2  -7 16786.2 506.933  10
  -1  -2   7 17016.0 425.416  19
   1   2  -7 16359.9 439.736   6
   1   2  -7 17256.4 477.707  38
   1  -2  -7 18027.5 527.861  38
   1  -2  -7 16588.2 489.818  13
   1  -2  -7 17467.3 527.978  40
  -1  -2   7 17489.0 488.164   8
  -1   2   7 17102.7 401.293   8
   1  -2  -7 16970.4 529.923   9
   1   2  -7 16832.7 436.717  14
  -1   2   6 22.7069 31.0288   8
  -1  -2   6 65.5268 55.6697   8
   1   2  -6 86.4359 46.7266  14
   1  -2  -6 178.895 66.0050  14
  -1  -2   6 17.8254 49.5891  29
   1   2  -6 98.4185 63.2456  26
   1   2  -6 465.584 82.2154  25
   1  -2  -6 544.806 82.1750  35
   1  -2  -6 161.969 98.1544  12
   1   2  -6 33.9862 46.8919   6
  -1  -2   6 112.287 44.5243  19
   1  -2  -6 51.5784 69.7689  40
   1  -2  -6 127.930 56.1434  36
   1  -2  -6 110.123 104.517  37
   1  -2  -6 45.5082 60.7496  13
   1  -2  -6 217.504 80.2987  38
   1  -2  -6 100.544 81.8023   9
  -1  -2   5 15521.7 400.135  29
   1  -2  -5 14228.3 405.065  13
   1   2  -5 14237.7 387.870  25
   1  -2  -5 14597.3 458.730  12
   1   2  -5 14858.0 357.879  14
   1  -2  -5 14322.9 411.150  14
   1   2  -5 14400.2 391.514  22
   1   2  -5 14467.8 375.768   6
   1  -2  -5 14733.2 420.524  38
   1  -2  -5 14907.7 405.659  10
   1  -2  -5 14705.9 410.519   9
   1  -2  -5 15713.0 404.638  35
   1  -2  -5 14951.2 385.961  36
   1  -2  -5 14245.7 450.264  37
   1  -2  -5 14497.3 445.759  33
  -1  -2   5 14809.6 367.586  19
  -1  -2   5 14901.5 395.783   8
   1   2  -4 16110.5 356.849  14
   1  -2  -4 15852.1 405.672  14
   1  -2  -4 15217.6 402.583  13
   1   2  -4 15152.0 386.694  25
   1  -2  -4 15199.2 437.590  12
  -1  -2   4 15404.6 390.614  29
   1   2  -4 15125.4 371.213  23
   1   2  -4 14846.3 383.031  22
   1  -2  -4 15246.5 435.893  37
   1  -2  -4 15787.7 382.286  36
   1   2  -4 15057.2 374.825   6
   1  -2  -4 15064.9 418.592  33
   1  -2  -4 15236.5 392.821   9
  -1  -2   4 15581.7 388.866   8
   1  -2  -4 15840.5 393.460  10
  -1  -2   4 14537.9 396.520   3
   1  -2  -4 16136.9 410.936  38
   1  -2  -4 16368.9 391.668  35
   1  -2  -3 14567.2 358.092  13
   1   2  -3 13457.9 338.151  24
   1  -2  -3 13694.0 377.469  12
   1   2  -3 13718.6 335.793  22
   1   2  -3 13606.1 323.331  23
   1  -2  -3 13895.8 348.988  38
  -1  -2   3 13841.0 336.477   8
   1  -2  -3 13175.4 332.191   9
   1   2  -3 14036.2 333.933   6
   1  -2  -3 13383.2 329.451  35
   1  -2  -3 13243.8 351.777  33
   1  -2  -3 13828.0 350.921  14
   1  -2  -3 12875.1 364.749  37
   1  -2  -3 13917.2 334.048  36
   1  -2  -3 13498.8 336.059  10
  -1  -2   3 13499.5 340.481  29
   1   2  -2 425826. 7186.74   6
  -1  -2   2 415662. 7193.16  29
   1  -2  -2 419121. 7195.19  14
   1  -2  -2 429380. 7179.05  35
   1   2  -2 411278. 7181.68  24
   1  -2  -2 411620. 7182.77  36
   1   2  -2 415001. 7181.50  21
   1  -2  -2 420807. 7191.16  38
  -1   2   1 459259. 7763.97  23
  -1  -2   1 445585. 7806.99   7
   1  -2  -1 457712. 7815.85  14
   1   2  -1 446645. 7815.47   6
   1   2  -1 444726. 7803.91  31
   1  -2  -1 458711. 7781.33  16
  -1  -2   0 454268. 7525.56  29
   1  -2   0 446248. 7550.99  20
   1  -2   0 447977. 7514.92  14
  -1  -2   0 447576. 7516.80   3
  -1   2   0 435564. 7510.44  23
   1  -2   0 427111. 7512.83  23
   1   2   0 437428. 7521.12  16
   1  -2   0 448683. 7552.76  17
   1   2   0 433530. 7529.17   6
  -1  -2   0 432523. 7528.13   7
   1  -2   1 261718. 4554.35  20
  -1  -2  -1 263393. 4485.99   2
  -1   2  -1 264312. 4571.17   2
  -1  -2  -1 265105. 4505.96  29
   1  -2   1 257241. 4541.71  23
  -1   2  -1 262708. 4558.54   4
  -1  -2  -1 265034. 4491.10   3
   1  -2   1 263429. 4555.33  30
  -1  -2  -2 12391.0 301.087  34
   1   2   2 12947.5 273.435  20
   1  -2   2 13043.6 319.118  30
  -1  -2  -2 12621.0 326.801  39
  -1  -2  -2 12719.2 323.979  13
  -1   2  -2 12664.2 322.392   4
  -1  -2  -2 13561.3 316.020  35
   1  -2   2 12548.6 323.720   2
  -1   2  -2 11878.5 326.109   2
  -1  -2  -3 15040.9 376.333  35
  -1  -2  -3 14078.5 350.383  34
   1  -2   3 14416.2 376.505   2
   1   2   3 14586.9 312.926   2
  -1   2  -3 14247.0 357.891   3
  -1   2  -3 14618.8 377.394   4
  -1   2  -3 15035.2 372.241  26
  -1  -2  -3 14879.8 379.030  39
  -1  -2  -3 13959.6 371.719  13
  -1  -2  -3 14090.3 365.690   9
   1  -2   3 14124.3 280.193  14
  -1   2  -3 15015.3 334.103  40
  -1  -2  -3 15129.5 384.248  40
  -1  -2  -4 13456.6 381.279  35
  -1   2  -4 12644.4 367.710   4
  -1  -2  -4 13257.9 362.510  37
  -1   2  -4 12995.8 337.410  29
  -1   2  -4 13639.5 372.347  26
  -1  -2  -4 13416.4 372.477  13
  -1  -2  -4 12602.2 376.952  40
  -1  -2  -4 13386.5 373.896  39
  -1   2  -4 13329.2 338.123  40
  -1  -2  -4 13941.9 360.192  12
  -1  -2  -4 12866.9 365.758   9
   1   2   4 12797.1 313.491   2
  -1   2  -5 3881.10 173.332  40
  -1  -2  -5 3265.84 181.296  39
  -1  -2  -5 3374.43 188.785  40
  -1   2  -5 3430.73 139.981  39
  -1  -2  -5 3703.81 185.774  37
  -1   2  -5 3669.08 198.209  26
   1   2   5 3380.59 147.998   2
  -1   2  -5 3517.47 154.957  29
  -1  -2  -5 3432.82 192.163  35
  -1  -2  -5 3655.39 181.764  12
  -1   2  -5 3681.87 169.270   3
  -1  -2  -5 4091.31 200.626   9
  -1  -2  -6 75250.5 1542.44  37
  -1   2  -6 77844.8 1521.93  40
  -1  -2  -6 77016.1 1555.72  39
  -1   2  -6 78439.7 1464.71  39
  -1  -2  -6 76344.9 1567.41  40
  -1  -2  -6 79207.0 1594.38  35
  -1  -2  -6 79549.4 1547.41  12
  -1   2  -6 77043.3 1591.87  26
  -1  -2  -6 74569.8 1561.16   9
  -1   2  -6 75959.7 1472.38  29
  -1  -2  -7 602.913 118.876  40
  -1   2  -7 902.513 95.2046  39
  -1   2  -7 929.696 119.870  40
  -1  -2  -7 701.757 121.743  39
  -1   2  -7 795.245 107.001  15
  -1  -2  -7 715.674 136.898   9
  -1  -2  -7 1018.61 136.222  35
  -1   2  -7 776.511 174.698  26
  -1  -2  -7 940.692 135.096  12
  -1  -2  -8 131012. 2504.05  36
  -1  -2  -8 133633. 2564.34  37
  -1  -2  -8 130734. 2625.87  35
  -1  -2  -8 132546. 2559.07  12
  -1  -2  -8 124328. 2595.77   9
  -1   2  -8 129191. 2531.11  40
  -1  -2  -8 133565. 2592.29  40
  -1  -2  -8 132739. 2567.10  39
  -1   2  -9 29988.6 841.556  37
  -1   2  -9 30293.8 818.202  40
  -1  -2  -9 31171.0 848.437  39
   1  -2   9 30138.4 829.208   8
  -1  -2  -9 29177.1 776.383  36
  -1  -2  -9 29646.6 834.433  37
  -1  -2  -9 31013.6 843.413  12
  -1  -2  -9 28878.3 880.152   9
  -1  -2 -10 8704.82 417.108  12
  -1   2 -10 8818.40 422.204  37
  -1  -2 -10 8509.99 453.998   9
  -1  -2 -10 8663.99 432.709  40
  -1  -2 -10 8519.81 450.494  35
  -1  -2 -11 1467.86 218.543  35
  -1   2 -11 1493.48 214.509  35
  -1  -2 -11 1463.61 201.291  12
  -1   2 -11 1375.50 183.896  37
  -1  -2 -11 1343.27 183.065  39
  -1  -2 -11 1209.02 203.368  10
   1  -2  11 1302.63 167.960   8
  -1  -2 -11 1499.14 212.195  40
  -1   2 -11 1425.05 186.283  40
  -1   2 -12 1217.13 201.713  35
  -1  -2 -12 902.556 187.019  35
  -1  -2 -12 911.945 178.408  12
  -1   2 -12 731.869 183.355  37
   1  -2  12 911.321 150.547   8
  -1   2 -12 1114.76 177.875  40
  -1  -2 -12 1033.59 175.281  39
  -1  -2 -12 748.594 194.872  10
  -1  -2 -13 15976.0 721.132  35
  -1   2 -13 16822.3 726.456  35
  -1  -2 -13 15188.6 641.746  12
  -1   2 -13 17095.8 678.326  37
  -1   2 -13 16047.2 669.461  12
  -1  -2 -13 16102.1 731.975  10
  -1  -2 -14 16775.0 744.916  35
  -1   2 -14 16034.8 719.280  35
  -1   2 -14 15806.8 724.790  10
  -1  -2 -14 14547.0 709.630  10
  -1   2 -14 15891.9 663.671  37
   1  -2  14 15687.1 669.751  20
  -1   2 -14 15437.3 658.965  12
   1  -2  15 7741.91 449.477  20
  -1  -2 -15 6479.99 457.222  10
  -1   2 -15 6673.88 457.175  10
  -1   2 -15 6929.55 461.558  35
  -1  -2 -15 7084.20 475.769  35
   1  -2  16 13205.1 582.366  20
  -1   2 -16 13719.2 642.408  10
  -1   2 -16 12848.8 611.888  35
  -1  -2 -16 13538.5 635.667  35
   1  -2  17 30453.4 898.790  20
  -1  -2 -17 29359.1 949.413  10
  -1   2 -17 30637.7 965.692  10
  -1   2 -17 28021.4 914.674  35
  -1  -2 -17 29754.9 955.930  35
  -1  -2 -18 15967.7 596.620  35
  -1   2 -18 16427.6 605.392  10
  -1  -2 -18 16121.2 596.769  10
  -1   2 -18 15523.5 569.391  35
  -1   2 -19 9016.46 365.966  10
  -1  -2 -19 8925.91 358.935  10
  -1  -2 -19 8123.53 346.741  35
   1  -3 -20 219.458 72.8024  10
   1  -3 -19 2235.87 193.984  11
   1   3 -19 2490.40 203.523  10
   1  -3 -19 2469.68 213.738  10
   1  -3 -18 11237.5 485.025  35
   1  -3 -18 10952.9 501.894  11
   1   3 -18 10905.6 508.963  12
   1   3 -18 11699.7 500.662  10
   1  -3 -18 11055.7 512.850  10
   1  -3 -17 66.9475 109.112  35
  -1  -3  17 256.088 124.416  20
   1   3 -17 308.332 116.222  10
   1  -3 -17 345.221 139.750  10
   1  -3 -17 248.051 132.719  11
   1   3 -17 420.513 163.464  12
   1   3 -16 34493.0 1138.71  12
   1  -3 -16 33940.5 1119.03  10
   1   3 -16 34069.8 1079.92  10
   1   3 -16 33312.1 992.707  35
   1  -3 -16 35756.7 1086.43  39
   1  -3 -15 6894.83 441.890  39
   1   3 -15 5985.09 448.614  12
   1  -3 -15 5972.93 431.137  40
   1   3 -15 6785.71 421.401  40
   1   3 -15 5556.08 432.178  37
   1  -3 -15 6013.88 435.034  10
   1   3 -15 6110.02 419.080  10
   1  -3 -15 6606.28 433.305  35
   1   3 -15 5741.60 376.649  35
   1  -3 -15 6266.77 465.206  12
   1   3 -14 49126.1 1370.46  40
   1  -3 -14 50816.2 1426.77  39
   1  -3 -14 52838.6 1471.20  40
   1  -3 -14 48950.6 1435.58  10
   1   3 -14 52513.7 1425.20  10
   1   3 -14 49797.7 1459.03  37
   1  -3 -14 51499.2 1520.32  12
   1  -3 -14 51534.4 1407.80  35
   1   3 -14 49695.5 1330.63  35
   1   3 -13 1050.01 181.571  35
   1  -3 -13 1278.82 204.345  35
   1  -3 -13 1310.31 223.699  39
   1   3 -13 1350.95 207.128  40
   1  -3 -13 1192.44 216.300  40
   1   3 -13 1162.89 199.519  10
   1  -3 -13 1248.25 215.214  10
   1   3 -13 1549.09 254.630  37
   1  -3 -13 1284.81 245.979  12
   1  -3 -12 6917.25 420.680  39
   1  -3 -12 6280.58 418.335  40
   1   3 -12 6750.55 397.918  40
   1  -3 -12 6735.15 422.296  10
   1   3 -12 8028.83 498.384  37
   1   3 -12 6323.61 368.274  35
   1  -3 -12 6715.10 400.254  35
   1  -3 -12 6709.60 473.625  12
   1  -3 -11 2242.36 277.768  12
   1  -3 -11 2434.78 243.043  39
   1  -3 -11 1995.06 227.347  40
   1   3 -11 2069.79 212.217  40
   1  -3 -11 2186.67 226.092  10
   1   3 -11 2277.59 209.891  35
   1  -3 -11 2072.10 215.673  35
   1  -3 -11 2021.61 206.930  13
   1  -3 -10 21140.8 690.189  35
   1  -3 -10 22795.5 746.925  40
   1  -3 -10 21459.5 673.690  13
   1  -3 -10 21781.3 783.452  37
  -1  -3  10 22146.2 673.318   8
   1  -3 -10 21232.0 700.273  14
   1  -3 -10 21288.7 747.441   9
   1  -3 -10 22154.3 723.253  10
   1  -3 -10 21692.3 803.414  12
   1  -3  -9 6853.38 349.169  10
   1   3  -9 7019.74 358.776  26
  -1  -3   9 7433.41 315.565  18
  -1  -3   9 6868.47 324.219   8
   1  -3  -9 7129.59 375.733   9
   1   3  -9 7653.42 353.974  40
   1  -3  -9 7553.03 430.384  12
   1  -3  -9 7359.68 367.544  38
   1   3  -9 7403.44 320.612  38
   1  -3  -9 7835.97 364.829  14
   1  -3  -9 7396.13 341.230  13
   1  -3  -9 7360.29 315.659  36
   1   3  -8 134015. 2593.55  26
   1  -3  -8 134685. 2576.45  36
   1  -3  -8 138119. 2757.37  37
   1  -3  -8 130771. 2764.68  12
   1  -3  -8 139124. 2660.01  10
   1  -3  -8 141503. 2637.94  13
   1   3  -8 133463. 2544.60   6
   1  -3  -8 132781. 2626.20  35
   1  -3  -8 138517. 2684.41  40
   1   3  -8 139007. 2576.15  38
   1  -3  -8 140019. 2681.91  38
  -1  -3   8 136555. 2612.04   8
   1  -3  -8 137316. 2658.33  14
   1  -3  -8 132762. 2675.64   9
   1   3  -7 98719.0 1818.29  14
   1  -3  -7 98859.3 1950.38  13
   1   3  -7 97400.5 1887.31  26
   1   3  -7 97388.8 1919.37  25
   1  -3  -7 99118.0 1937.04  35
   1  -3  -7 94902.8 2045.45  12
   1  -3  -7 99383.8 1954.15  10
  -1  -3   7 98275.6 1853.72  19
   1   3  -7 98064.3 1883.92   6
   1  -3  -7 97150.3 1966.53   9
   1  -3  -7 97629.6 1961.74  14
  -1  -3   7 98285.3 1923.27   8
   1  -3  -7 100283. 1980.73  40
   1  -3  -7 98328.9 2042.71  37
   1  -3  -7 96281.2 1902.91  36
   1  -3  -7 100481. 1979.67  38
   1   3  -7 99942.3 1889.25  38
   1   3  -6 226232. 3911.38  14
  -1  -3   6 224178. 4011.98   8
   1  -3  -6 221037. 4035.21  13
   1   3  -6 226008. 4004.79  25
   1  -3  -6 219182. 4125.53  12
   1  -3  -6 224845. 4013.99  35
   1   3  -6 221068. 4008.72  22
   1  -3  -6 226385. 4032.65  10
  -1  -3   6 222986. 3957.27  19
   1   3  -6 220772. 3979.17   6
   1  -3  -6 220167. 4034.09   9
   1  -3  -6 210807. 4064.21  33
   1  -3  -6 221749. 4111.78  37
   1  -3  -6 223723. 3993.48  36
   1  -3  -6 229506. 4056.14  40
   1  -3  -6 220132. 4042.14  14
   1  -3  -6 229580. 4060.80  38
   1   3  -5 10176.6 263.719  14
  -1  -3   5 9949.69 321.072  29
   1  -3  -5 10215.4 337.751  13
   1   3  -5 9834.71 313.918  25
   1  -3  -5 9343.71 367.469  12
   1  -3  -5 10238.6 337.145  14
   1   3  -5 9951.41 320.537  22
   1   3  -5 9882.04 306.637  23
   1  -3  -5 10412.4 328.423  10
  -1  -3   5 9963.48 298.939  19
   1  -3  -5 9527.32 313.706  35
   1  -3  -5 9964.19 325.292   9
   1  -3  -5 9985.90 335.119  40
  -1  -3   5 9893.90 319.276   8
   1  -3  -5 10015.5 339.666  38
   1  -3  -5 10232.4 348.746  33
   1  -3  -5 10082.6 312.651  36
   1  -3  -5 9832.88 366.064  37
   1  -3  -4 50213.5 1010.97  13
   1   3  -4 47929.3 973.948  25
   1  -3  -4 47703.7 1040.97  12
   1   3  -4 48139.6 974.575  22
   1  -3  -4 47979.5 995.390  33
   1  -3  -4 47990.4 981.295  10
  -1  -3   4 47387.1 959.734  19
   1  -3  -4 48043.8 997.900  38
  -1  -3   4 48516.6 989.458  29
   1  -3  -4 47887.2 972.733  35
   1  -3  -4 48220.2 998.599  14
   1  -3  -4 48260.7 987.331  40
   1  -3  -4 47849.0 972.679  36
  -1  -3   4 49482.8 982.096   8
   1  -3  -4 48253.5 975.322   9
  -1  -3   3 119638. 2144.16  29
   1   3  -3 118740. 2126.19  29
   1   3  -3 116803. 2125.38  24
   1  -3  -3 118143. 2124.56  36
   1   3  -3 117043. 2117.53  23
   1  -3  -3 115178. 2144.80  14
   1  -3  -3 117087. 2128.70  10
   1  -3  -3 113971. 2114.18   9
  -1  -3   3 117214. 2124.16  19
   1  -3  -3 117491. 2119.82  35
   1  -3  -3 114537. 2151.36  13
   1  -3  -3 116161. 2182.70  12
  -1  -3   3 116465. 2143.77   3
   1  -3  -3 120550. 2141.73  38
   1   3  -2 77860.9 1447.81  24
   1  -3  -2 79882.0 1437.42   9
   1   3  -2 78236.1 1444.49  21
   1  -3  -2 80194.8 1460.57  10
  -1  -3   2 80964.2 1471.57  29
   1   3  -2 77597.0 1457.21  29
   1  -3  -2 80002.6 1457.66  38
   1  -3  -2 75459.8 1450.70  36
   1  -3  -2 79054.5 1448.27  34
   1  -3  -2 78925.3 1452.22  35
   1  -3  -2 80529.3 1468.14  14
  -1  -3   2 79163.5 1462.49  19
   1   3  -2 77615.3 1459.18   6
  -1  -3   2 77275.4 1468.86   3
  -1  -3   1 120661. 2222.59  19
   1   3  -1 127231. 2217.23   6
   1  -3  -1 119821. 2248.27  11
   1  -3  -1 126423. 2208.22  14
   1  -3  -1 123149. 2189.32  38
  -1  -3   1 120960. 2215.02   3
   1  -3  -1 122574. 2197.48  34
   1   3  -1 126555. 2209.41  29
  -1  -3   1 125628. 2220.88  29
   1   3  -1 124186. 2192.33  31
   1  -3  -1 125435. 2206.06  36
  -1  -3   1 126336. 2203.76   7
   1  -3  -1 123817. 2196.66  17
   1   3   0 690140. 11773.0   6
   1   3   0 679346. 11757.9  29
  -1   3   0 676370. 11750.9  23
   1  -3   0 701616. 11784.5  20
   1  -3   0 702235. 11783.7  17
   1   3   0 680551. 11734.6  16
   1  -3   0 693199. 11791.9  30
   1  -3   0 708462. 11751.4  14
  -1   3   0 696287. 11792.8   2
  -1  -3   0 685929. 11758.6   3
  -1   3   0 698578. 11774.8   4
  -1  -3   0 709049. 11786.1  19
   1  -3   0 699940. 11762.6  36
  -1  -3   0 652825. 11758.6   7
   1  -3   1 39502.0 783.394  20
  -1   3  -1 40078.6 800.781   2
  -1   3  -1 39131.4 791.783   4
  -1  -3  -1 40069.7 758.961  35
  -1   3  -1 38856.6 754.215  25
   1   3   1 40463.3 760.068   6
   1  -3   1 38504.9 790.370  30
  -1   3  -1 38901.1 770.300  23
  -1   3  -1 38715.0 748.620  22
  -1  -3  -1 39509.4 772.707  19
   1  -3   1 40962.4 725.112  14
  -1  -3  -1 40610.6 785.347  13
   1   3   1 40613.7 740.816  29
  -1  -3  -2 22578.3 495.254  35
  -1   3  -2 22232.5 486.952  25
  -1  -3  -2 22747.6 472.178  19
   1   3   2 22624.0 430.295  20
  -1   3  -2 22478.8 519.143   4
   1  -3   2 21942.3 510.560  30
   1   3   2 22206.3 458.627   5
   1  -3   2 22326.1 516.241   2
  -1  -3  -2 22595.9 525.722  39
   1   3   2 23679.2 431.068  29
  -1  -3  -2 22899.6 512.282  13
  -1  -3  -2 22557.6 503.789  34
  -1  -3  -3 844.991 88.8423  13
   1   3   3 990.007 47.2640   2
   1   3   3 937.800 71.8748   5
  -1  -3  -3 833.158 82.7917  34
  -1  -3  -3 850.752 92.7636  39
  -1  -3  -3 967.780 85.4738  10
  -1   3  -3 1003.23 90.1332   3
  -1   3  -3 725.736 86.4717   4
  -1  -3  -3 1055.03 101.182  40
  -1  -3  -3 781.105 81.9236  35
  -1  -3  -4 56159.5 1167.87  35
  -1  -3  -4 59403.0 1166.91  10
  -1   3  -4 58185.0 1157.01   3
  -1  -3  -4 57025.9 1167.25  13
  -1  -3  -4 55970.8 1143.73  34
  -1  -3  -4 58761.9 1142.66  12
  -1   3  -4 57720.2 1091.82  40
  -1  -3  -4 57084.1 1176.67  40
  -1  -3  -4 56573.6 1175.21  39
  -1  -3  -4 56568.6 1164.80   9
   1   3   4 57680.6 1056.35   2
  -1   3  -4 59676.1 1155.68  26
  -1  -3  -5 153952. 2777.62  12
  -1   3  -5 152220. 2758.93  29
  -1  -3  -5 154966. 2821.71  35
  -1  -3  -5 150594. 2706.29  33
  -1  -3  -5 151303. 2796.19  13
  -1  -3  -5 147262. 2800.02   9
  -1   3  -5 152007. 2726.35  40
  -1  -3  -5 145144. 2810.64  40
  -1   3  -5 150722. 2657.98  39
  -1  -3  -5 154094. 2813.84  39
  -1  -3  -5 148982. 2807.70  10
   1   3   5 150360. 2682.94   2
  -1   3  -5 155926. 2795.15  26
  -1   3  -5 155635. 2785.16   3
  -1  -3  -6 197962. 3694.24   9
  -1  -3  -6 198592. 3718.91  35
  -1   3  -6 204806. 3699.14  26
  -1  -3  -6 201868. 3712.43  10
   1   3   6 199258. 3567.71   2
  -1  -3  -6 200215. 3679.08  13
  -1  -3  -6 200697. 3694.29  39
  -1  -3  -6 202079. 3705.94  40
  -1   3  -6 205774. 3620.18  40
  -1  -3  -6 202969. 3665.36  12
  -1  -3  -7 21360.3 600.859  12
  -1  -3  -7 20254.0 579.741  36
  -1   3  -7 20930.7 640.569  26
  -1  -3  -7 21538.9 644.926  10
  -1  -3  -7 20674.8 627.939   9
  -1  -3  -7 21185.2 644.184  35
  -1  -3  -7 20556.9 611.928  39
  -1  -3  -7 19882.3 622.086  40
  -1   3  -7 21809.3 570.784  40
  -1  -3  -8 12830.6 459.437  12
  -1  -3  -8 11709.7 430.452  36
  -1   3  -8 12072.9 507.152  26
  -1   3  -8 12554.8 427.610  40
  -1  -3  -8 11887.1 460.721  39
  -1  -3  -8 11969.3 470.287  40
  -1  -3  -8 11672.0 479.546  10
  -1  -3  -8 12077.7 482.130   9
  -1  -3  -8 13305.8 507.145  35
  -1   3  -9 57367.8 1291.83  40
  -1  -3  -9 55422.8 1394.31  10
  -1  -3  -9 56308.0 1291.00  36
  -1  -3  -9 57126.4 1326.93  12
   1  -3   9 59073.5 1348.49   8
  -1  -3  -9 55592.9 1386.94   9
   1  -3  10 21662.2 722.506   8
  -1  -3 -10 23243.1 751.895  39
  -1   3 -10 22200.5 731.834  37
  -1  -3 -10 23115.1 795.340  35
  -1  -3 -10 21799.8 755.768  40
  -1  -3 -10 22130.2 719.860  12
  -1  -3 -11 37901.2 1120.56  40
  -1  -3 -11 39134.0 1094.52  39
  -1   3 -11 39537.4 1077.49  37
   1  -3  11 36039.5 1049.40   8
  -1  -3 -11 38318.4 1061.93  12
  -1  -3 -11 37715.7 1148.17  10
  -1  -3 -11 37879.0 1153.89   9
  -1  -3 -11 36129.3 1133.67  35
  -1  -3 -12 45725.6 1368.25  10
  -1   3 -12 47528.6 1282.89  37
  -1  -3 -12 50110.5 1329.96  39
  -1  -3 -12 47084.1 1274.28  12
   1  -3  12 49460.3 1294.60   8
  -1  -3 -12 48500.4 1391.33  35
  -1   3 -12 47725.3 1356.31  35
  -1   3 -13 46171.7 1359.80  35
  -1  -3 -13 47524.9 1404.97  35
   1  -3  13 48984.0 1344.55  20
  -1   3 -13 47620.2 1288.94  37
  -1  -3 -13 45427.1 1378.42  10
   1  -3  13 45267.9 1267.25   8
  -1  -3 -14 55493.3 1578.50  10
  -1   3 -14 55916.5 1481.59  12
  -1   3 -14 56693.9 1474.17  37
   1  -3  14 57276.5 1521.55  20
  -1   3 -14 55372.4 1549.23  35
  -1  -3 -14 55983.7 1588.30  35
   1  -3  15 1811.49 237.346  20
  -1  -3 -15 2139.18 275.946  10
  -1   3 -15 1746.05 256.159  10
  -1  -3 -15 2047.92 258.289  35
  -1   3 -15 1846.90 243.761  35
   1  -3  16 1474.82 204.535  20
  -1  -3 -16 1502.08 222.664  35
  -1   3 -16 1612.39 219.819  35
   1  -3  17 117.663 102.277  20
  -1   3 -17 109.685 104.899  35
  -1  -3 -17 227.604 121.740  35
  -1   3 -17 119.535 104.906  10
  -1  -3 -17 135.129 117.452  10
  -1  -3 -18 7122.40 380.325  35
   1  -3  18 7560.68 347.769  28
  -1   3 -18 7295.17 381.902  10
  -1  -3 -18 7201.04 374.533  10
  -1   3 -18 7096.41 352.706  35
  -1  -3 -19 1594.76 150.515  10
  -1   3 -19 1998.41 167.016  10
   1   4 -19 30360.2 807.479  12
   1  -4 -19 31506.5 856.360  10
   1   4 -19 30439.1 801.262  10
   1   4 -18 4562.15 318.802  12
   1  -4 -18 4441.53 310.829  11
   1  -4 -18 4671.58 330.140  10
   1   4 -18 4872.88 310.727  10
  -1  -4  17 24231.6 828.933  20
   1  -4 -17 25566.4 843.670  35
   1   4 -17 24089.4 818.563  10
   1  -4 -17 24595.2 872.652  10
   1  -4 -17 24021.9 859.250  11
   1   4 -17 22764.7 846.534  12
   1   4 -16 128.806 119.871  10
   1  -4 -16 21.3631 146.697  10
   1   4 -16-43.0935 173.495  12
   1  -4 -16 21.9044 128.072  11
   1  -4 -16-18.9886 127.090  35
   1   4 -16-144.033 164.167  37
   1  -4 -15 964.345 199.334  39
   1  -4 -15 1521.68 229.994  10
   1   4 -15 1227.54 197.102  10
   1   4 -15 988.786 215.549  37
   1  -4 -15 900.984 184.152  35
   1  -4 -15 1277.94 218.549  40
   1  -4 -14 169.484 119.572  39
   1   4 -14 290.302 137.834  10
   1  -4 -14 287.712 176.612  10
   1   4 -14 111.601 145.445  37
   1   4 -14 259.459 114.156  35
   1  -4 -14 159.446 124.358  35
   1  -4 -14 177.775 142.780  40
   1   4 -13 116245. 2493.00  40
   1  -4 -13 115575. 2602.70  40
   1  -4 -13 118600. 2605.07  39
   1   4 -13 113685. 2636.28  37
   1  -4 -13 112797. 2591.23  10
   1   4 -13 114329. 2455.82  35
   1  -4 -13 116409. 2553.74  35
   1  -4 -13 113248. 2684.44  12
   1   4 -12 571.512 216.979  37
   1  -4 -12 590.227 159.014  10
   1  -4 -12 642.230 149.827  35
   1   4 -12 405.771 120.133  35
   1   4 -12 484.203 129.435  40
   1  -4 -12 560.676 166.832  40
   1  -4 -12 456.991 153.559  39
   1  -4 -12 435.264 176.084  12
   1  -4 -11 88442.3 2026.65  40
   1   4 -11 87387.5 1937.68  40
   1  -4 -11 89805.9 2039.01  39
   1  -4 -11 85419.5 2112.87  12
   1  -4 -11 90069.9 2025.62  10
   1  -4 -11 85336.2 2065.25   9
   1   4 -11 89111.0 1911.30  35
   1  -4 -11 87224.1 1976.07  35
   1  -4 -10 1915.70 199.238  35
   1  -4 -10 1668.05 180.219  13
   1  -4 -10 1747.40 203.868  40
   1  -4 -10 1631.75 201.050  39
   1  -4 -10 1666.98 188.194  14
  -1  -4   9 173247. 3244.91  18
   1   4  -9 169622. 3213.98   6
   1   4  -9 175469. 3278.49  40
   1  -4  -9 168954. 3360.19   9
  -1  -4   9 170384. 3286.13   8
   1  -4  -9 171735. 3336.50  10
   1  -4  -9 175324. 3347.59  14
   1  -4  -9 174038. 3254.45  36
   1   4  -9 173034. 3294.51  26
   1  -4  -9 173746. 3317.44  13
   1  -4  -9 159412. 3440.69  12
   1  -4  -8 8825.51 372.462  35
   1  -4  -8 9029.91 450.051  12
   1  -4  -8 8474.02 387.512  40
  -1  -4   8 8278.36 344.029  18
   1   4  -8 9040.17 343.118   6
   1  -4  -8 8467.32 379.045  10
   1  -4  -8 9178.12 401.260   9
  -1  -4   8 9512.20 375.866   8
   1  -4  -8 9112.49 392.471  14
   1  -4  -8 8519.12 351.475  36
   1   4  -8 9710.38 340.339  38
   1  -4  -8 9234.63 386.078  13
   1   4  -8 9015.79 357.732  26
   1   4  -7 46614.0 1053.81  25
   1  -4  -7 47042.6 1099.33  40
   1  -4  -7 48352.1 1102.92  14
   1  -4  -7 46827.3 1084.29  10
  -1  -4   7 47202.6 1049.12  18
   1   4  -7 46435.2 1032.04   6
   1  -4  -7 47031.9 1093.68   9
  -1  -4   7 46923.3 1063.26   8
   1  -4  -7 47808.3 1093.80  13
   1  -4  -7 47669.1 1181.46  12
   1  -4  -7 48039.1 1108.77  38
   1  -4  -7 45627.2 1122.64  33
   1  -4  -7 45747.0 1061.71  35
   1  -4  -7 45018.4 1038.28  36
   1   4  -6 3076.05 187.041  25
   1  -4  -6 3248.01 225.115  33
   1   4  -6 3147.31 190.224  22
   1  -4  -6 3355.69 203.312  40
   1  -4  -6 3287.42 198.137  10
  -1  -4   6 3158.43 188.003   8
   1  -4  -6 3015.25 185.597  36
   1  -4  -6 3144.02 240.835  12
   1  -4  -6 2982.23 196.077  13
   1  -4  -6 3266.25 212.136  38
   1  -4  -6 3333.44 197.231  35
   1   4  -6 3106.45 127.633  14
  -1  -4   6 2936.70 166.637  19
   1  -4  -6 2874.33 195.377   9
   1   4  -5 15227.7 438.734  25
   1   4  -5 16263.7 362.927  14
   1   4  -5 15548.7 437.038  23
   1   4  -5 15492.4 441.190  22
   1  -4  -5 16265.9 460.826  40
  -1  -4   5 15403.1 426.490  19
   1  -4  -5 15942.4 453.759  10
   1  -4  -5 15750.2 461.174  33
   1  -4  -5 15960.7 450.486   9
  -1  -4   5 15506.0 444.608   8
   1  -4  -5 15292.4 463.438  14
   1  -4  -5 15980.4 446.801  35
   1  -4  -5 16101.6 474.089  13
   1  -4  -5 15086.4 500.618  12
   1  -4  -5 16053.7 445.353  36
   1  -4  -5 15918.8 469.003  38
   1   4  -4 35612.6 790.790  23
   1   4  -4 35165.0 793.649  22
   1  -4  -4 37166.2 807.842  10
   1  -4  -4 37413.6 833.201  13
   1  -4  -4 35384.4 859.936  12
  -1  -4   4 36864.1 793.372  19
   1  -4  -4 37152.1 819.710  38
   1  -4  -4 37573.9 802.322  36
   1  -4  -4 37027.3 794.181   9
  -1  -4   4 37440.6 804.141   8
   1  -4  -4 36174.2 795.249  35
   1   4  -4 36561.4 796.949  25
   1  -4  -4 37426.3 825.685  14
   1  -4  -4 37074.6 802.412  40
   1   4  -3 81376.1 1541.67  24
   1  -4  -3 81113.0 1543.47  35
   1  -4  -3 79331.7 1545.57  34
   1  -4  -3 80275.9 1615.21  11
   1  -4  -3 82906.6 1555.36  10
   1  -4  -3 81525.2 1551.34  36
  -1  -4   3 81380.6 1551.61  19
   1  -4  -3 83593.3 1571.05  14
   1   4  -3 80131.7 1547.56  29
   1  -4  -3 82646.8 1559.06  38
   1  -4  -3 82557.0 1583.09  13
   1  -4  -3 83427.8 1535.66  40
   1  -4  -3 81549.5 1534.76   9
   1   4  -2 8247.10 235.904  24
   1  -4  -2 6608.89 229.436  36
   1  -4  -2 7250.54 233.463  34
   1   4  -2 6475.89 215.966  21
   1   4  -2 7341.40 236.120  29
  -1  -4   2 7156.54 242.193  19
   1  -4  -2 7312.64 211.362  40
   1  -4  -2 7107.04 229.045  38
   1  -4  -2 6461.49 261.185  11
   1  -4  -2 7536.09 244.360  10
  -1  -4   2 6917.93 241.309   3
   1  -4  -2 6894.41 234.175  14
   1  -4  -2 7398.40 251.392  13
  -1  -4   1 65785.5 1221.59   7
   1  -4  -1 62733.4 1279.75  11
  -1  -4   1 63463.0 1240.84   3
  -1   4   1 64819.0 1196.17   4
   1   4  -1 63675.4 1208.23  21
   1  -4  -1 67046.3 1229.08  14
   1   4  -1 66602.1 1239.61   6
   1  -4  -1 65993.7 1208.70  38
   1  -4  -1 64953.9 1203.49  17
   1  -4  -1 67076.6 1225.00  34
   1   4  -1 63847.8 1202.27  31
   1  -4  -1 63624.1 1222.75  36
   1  -4  -1 63938.8 1217.76  28
   1   4  -1 65283.9 1229.81  29
  -1  -4   1 63906.3 1248.15  19
  -1  -4   1 64353.5 1244.88  18
   1  -4   0 6122.11 207.196  30
   1   4   0 5945.22 174.739  31
  -1   4   0 5974.93 185.019  23
  -1   4   0 5790.64 202.470   2
   1  -4   0 5624.40 196.006  20
   1   4   0 5920.06 197.599   6
   1  -4   0 5848.60 185.985  36
  -1   4   0 5833.44 192.887   4
   1   4   0 5475.93 183.578  29
  -1  -4   0 5720.26 203.222  19
  -1  -4   0 5647.14 196.474  18
  -1  -4   0 5663.83 183.304   7
   1  -4   0 6300.51 184.759  14
   1   4   1 164378. 2863.80   3
  -1   4  -1 165358. 2936.53   4
  -1   4  -1 165634. 2888.59  25
  -1   4  -1 160939. 2879.00  22
  -1   4  -1 167462. 2911.67  23
   1  -4   1 165046. 2916.69  20
   1  -4   1 164842. 2935.64  30
   1  -4   1 166050. 2854.71  14
  -1  -4  -1 162421. 2918.21  13
  -1  -4  -1 164831. 2895.09  35
   1   4   1 166219. 2896.95   6
  -1  -4  -1 163241. 2900.49  18
  -1  -4  -1 162003. 2919.08  19
   1   4   1 164676. 2879.10  29
   1   4   1 163211. 2856.37  16
  -1   4  -2 283751. 4885.22  22
  -1  -4  -2 276368. 4893.30  10
  -1   4  -2 277631. 4891.45  25
  -1  -4  -2 279572. 4900.85  35
   1   4   2 286387. 4836.94  29
  -1   4  -2 281605. 4943.31   4
  -1  -4  -2 275954. 4922.02  13
   1  -4   2 285942. 4935.27  30
  -1  -4  -2 279963. 4912.44  11
  -1   4  -3 17698.0 437.967  25
   1   4   3 17955.2 349.683  20
  -1  -4  -3 18284.6 481.967  39
  -1  -4  -3 17607.3 452.777  35
  -1  -4  -3 17731.8 466.054  13
  -1  -4  -3 17815.9 447.057  11
  -1  -4  -3 18382.1 449.460  10
  -1  -4  -3 17819.0 456.249  34
   1   4   3 16870.4 384.677   5
   1   4   3 18105.0 352.280  29
  -1   4  -3 17816.9 469.116   3
  -1   4  -4 55929.7 1158.97   3
  -1  -4  -4 55985.5 1175.49  39
  -1  -4  -4 54494.4 1157.35  13
  -1  -4  -4 54962.0 1142.82  34
  -1  -4  -4 56772.8 1157.20  35
  -1  -4  -4 56421.5 1170.98  40
  -1   4  -4 55589.4 1046.36  40
  -1  -4  -4 56917.9 1163.99   9
  -1  -4  -4 56317.8 1148.88  10
  -1   4  -5 57831.4 1178.64   3
  -1  -4  -5 54419.0 1187.61  40
  -1   4  -5 53670.5 1070.40  40
   1   4   5 54922.6 1021.17   2
  -1  -4  -5 56266.1 1189.19  35
  -1   4  -5 54976.0 1159.24  26
  -1  -4  -5 56880.7 1181.52  13
  -1  -4  -5 55106.5 1194.47  39
  -1  -4  -5 54472.4 1172.91  10
  -1  -4  -5 54547.4 1182.12   9
  -1   4  -6 6253.54 296.367  26
  -1  -4  -6 6400.61 301.459   9
  -1   4  -6 7187.24 252.043  40
  -1  -4  -6 6264.29 302.441  40
  -1  -4  -6 6953.04 312.259  39
  -1  -4  -6 6537.24 305.605  35
  -1  -4  -6 6295.25 302.530  10
  -1  -4  -6 6353.00 280.870  12
  -1  -4  -6 6619.32 296.145  13
  -1  -4  -6 6216.05 250.191  33
  -1  -4  -7 318771. 5760.52  12
  -1   4  -7 331111. 5801.58  26
  -1  -4  -7 325502. 5819.21  40
  -1   4  -7 320502. 5682.76  40
  -1  -4  -7 315307. 5811.70  39
  -1  -4  -7 323519. 5775.68  36
  -1  -4  -7 314106. 5808.60   9
  -1  -4  -7 322542. 5837.09  35
  -1  -4  -7 324276. 5830.73  10
  -1  -4  -8 15483.8 566.211  10
  -1  -4  -8 14786.7 516.036  36
  -1  -4  -8 14814.7 560.623  35
  -1  -4  -8 15291.7 520.691  12
  -1  -4  -8 15361.6 559.447   9
  -1   4  -8 14843.5 565.206  26
   1  -4   8 15839.8 544.320   8
  -1  -4  -8 14753.7 541.063  39
  -1  -4  -9 8447.64 393.477  12
  -1  -4  -9 8258.67 429.673  35
  -1  -4  -9 7994.16 421.479  10
  -1  -4  -9 8122.24 417.223  40
  -1  -4  -9 8416.76 429.101   9
  -1  -4 -10 310.851 125.675  40
  -1  -4 -10 288.450 91.2475  36
  -1  -4 -10 193.851 114.879  35
   1  -4  10 354.791 102.858   8
  -1  -4 -10 137.645 100.339  12
   1  -4  10 240.422 94.0764  30
  -1  -4 -10 317.162 122.569  10
  -1  -4 -10 156.513 106.205  39
   1  -4  11 28470.2 870.431  30
  -1  -4 -11 29500.5 899.119  12
  -1  -4 -11 27995.9 970.372   9
  -1  -4 -11 28938.2 979.896  10
  -1  -4 -11 29981.4 998.837  35
  -1   4 -11 29575.1 918.688  37
  -1  -4 -11 30440.1 949.888  39
   1  -4  11 29328.9 917.185   8
  -1   4 -12 454.146 161.979  35
  -1  -4 -12 564.157 181.068  35
  -1   4 -12 184.272 149.010  37
  -1  -4 -12 324.177 162.691  10
   1  -4  12 399.956 128.207   8
   1  -4  13 233.699 103.309   8
  -1  -4 -13 386.249 154.074  10
  -1   4 -13 145.708 119.613  35
  -1  -4 -13 45.9366 124.711  35
   1  -4  13 39.9887 108.570  20
  -1   4 -13 104.829 131.447  37
  -1   4 -14 1850.65 251.969  35
  -1  -4 -14 2223.09 283.199  35
  -1  -4 -14 2291.83 296.870  10
   1  -4  14 2544.62 285.059  20
  -1   4 -14 2415.58 263.147  37
  -1  -4 -15 37314.0 1204.36  10
  -1   4 -15 40572.9 1236.42  10
  -1   4 -15 36481.0 1108.48  12
   1  -4  15 38872.5 1168.28  20
  -1  -4 -16-40.7209 128.913  35
  -1   4 -16 53.7547 101.106  35
  -1   4 -17 42851.4 1143.28  35
  -1   4 -17 42908.6 1190.85  10
  -1  -4 -17 42412.7 1174.18  10
   1  -4  17 42096.5 1144.28  20
  -1  -4 -17 42343.1 1195.92  35
  -1   4 -18 560.101 130.781  10
  -1  -4 -18 450.187 117.854  10
   1  -4  18 755.102 126.898  28
  -1  -4 -18 608.380 135.847  35
  -1   4 -18 630.534 112.954  35
  -1  -4 -19 19722.0 553.359  10
  -1   4 -19 19614.4 566.056  10
   1  -5 -19 5358.69 295.986  10
   1   5 -19 5129.74 271.479  12
   1   5 -19 4952.33 255.532  10
   1  -5 -18 10623.7 472.723  11
   1   5 -18 11867.1 503.576  12
   1   5 -18 11749.9 472.550  10
   1  -5 -18 11295.2 509.820  10
   1   5 -17 137.362 138.271  37
   1  -5 -17 93.2900 121.564  10
   1   5 -17 137.879 111.599  10
   1   5 -17 108.331 128.564  12
   1  -5 -17 17.5911 117.754  11
   1  -5 -17 283.438 126.733  35
  -1  -5  17 100.097 105.638  20
   1  -5 -16 64169.1 1643.55  35
   1  -5 -16 64129.7 1700.59  10
   1   5 -16 64406.9 1669.70  37
   1  -5 -15 14484.5 709.866  11
   1   5 -15 14545.5 691.570  37
   1   5 -15 13607.6 624.781  10
   1  -5 -15 13860.1 683.761  10
   1  -5 -15 13798.5 647.624  35
   1  -5 -15 14653.7 679.976  39
   1  -5 -14 79760.9 1961.47  39
   1   5 -14 76889.1 1964.89  37
  -1  -5  14 76288.3 1805.65   7
   1  -5 -14 76243.0 1949.52  40
   1  -5 -14 75345.5 1904.59  35
   1  -5 -14 76192.3 1968.96  10
   1   5 -14 76471.9 1881.55  10
   1  -5 -14 78599.6 2035.72  11
   1  -5 -13 26464.4 945.713  40
   1  -5 -13 24972.8 925.407  39
   1  -5 -13 24187.2 929.318  10
   1  -5 -13 24832.7 896.360  35
   1   5 -13 26155.2 968.468  37
   1   5 -12 30602.2 910.680  35
   1  -5 -12 31998.1 1004.49  35
   1  -5 -12 31684.3 1032.27  39
   1  -5 -12 32136.2 1035.44  40
   1  -5 -12 28782.9 1047.73   9
   1  -5 -12 30117.9 1020.08  10
   1  -5 -11 1754.00 243.441   9
   1  -5 -11 2428.62 216.318  36
   1  -5 -11 2811.45 275.195  40
   1  -5 -11 2236.67 255.431  39
   1  -5 -11 2503.20 263.943  10
   1  -5 -11 2154.90 226.231  13
   1  -5 -11 1954.14 225.223  35
   1   5 -11 2308.81 216.552  35
   1  -5 -11 2287.17 283.406  12
   1  -5 -10 13531.7 554.107  35
   1  -5 -10 13377.2 517.878  36
   1  -5 -10 15453.6 620.021  39
   1  -5 -10 15021.3 600.055  40
   1  -5 -10 14263.6 590.162  10
   1  -5 -10 13580.6 587.759   9
   1  -5  -9 2271.23 219.039  10
   1   5  -9 2005.05 175.150   6
   1  -5  -9 1976.67 242.271  12
  -1  -5   9 2134.84 185.679  18
   1  -5  -9 2352.22 214.722  13
   1  -5  -9 2571.43 218.447  35
   1   5  -9 2189.21 201.482  26
   1  -5  -9 1905.01 213.963   9
   1  -5  -9 2362.09 219.462  14
   1  -5  -9 2790.84 238.872  40
   1   5  -9 2453.90 193.994  40
   1  -5  -9 1870.52 208.828  39
   1   5  -8 124019. 2429.86  25
   1   5  -8 120737. 2392.28  26
  -1  -5   8 123680. 2444.10   8
   1  -5  -8 123808. 2476.63   9
   1  -5  -8 122165. 2473.07  10
   1   5  -8 121454. 2394.62   6
  -1  -5   8 122584. 2414.79  18
   1  -5  -8 122514. 2445.89  35
   1  -5  -8 124510. 2483.80  40
   1  -5  -8 123156. 2514.28  39
   1  -5  -8 119733. 2417.46  36
   1  -5  -8 123209. 2525.20  33
   1  -5  -8 126258. 2483.24  13
   1  -5  -8 119908. 2572.75  12
   1  -5  -8 123917. 2492.10  14
   1   5  -7 34099.1 836.488  22
   1  -5  -7 33318.6 852.258   9
  -1  -5   7 32731.2 831.929   8
   1  -5  -7 33059.4 854.961  10
   1   5  -7 31218.6 804.736   6
  -1  -5   7 32881.9 824.486  18
   1  -5  -7 31764.6 868.158  33
   1  -5  -7 32196.9 829.502  35
   1  -5  -7 33008.7 823.473  36
   1  -5  -7 32743.0 867.976  14
   1  -5  -7 30839.1 914.052  12
   1  -5  -7 33271.5 865.321  13
   1  -5  -7 32118.8 853.563  40
   1   5  -7 32864.4 822.748  25
   1  -5  -6 259484. 4711.21  10
   1  -5  -6 260097. 4723.66  33
  -1  -5   6 260842. 4694.95  18
  -1  -5   6 259708. 4694.18   8
   1  -5  -6 257687. 4697.52   9
   1  -5  -6 262178. 4737.83  14
   1  -5  -6 265553. 4692.27  36
   1  -5  -6 255931. 4692.89  35
   1   5  -6 260550. 4681.49  23
   1   5  -6 253910. 4683.67  22
   1   5  -6 264566. 4690.08  25
   1  -5  -6 260994. 4737.54  13
   1  -5  -6 261310. 4717.98  40
  -1  -5   5 4656.06 219.159  19
  -1  -5   5 4821.02 238.602  18
  -1  -5   5 4720.82 227.257   8
   1  -5  -5 4606.67 230.017   9
   1  -5  -5 4497.79 233.536  10
   1   5  -5 4558.88 224.081  22
   1   5  -5 4333.76 218.802  23
   1  -5  -5 4763.90 232.726  40
   1  -5  -5 4626.73 228.754  36
   1  -5  -5 4715.53 245.331  13
   1  -5  -5 4536.74 225.658  35
   1   5  -5 4622.97 224.537  25
   1  -5  -4 27591.5 739.004  11
   1  -5  -4 28959.2 680.634  10
   1  -5  -4 28545.6 695.011  14
  -1  -5   4 28521.8 669.587  19
  -1  -5   4 27020.9 673.830  18
   1  -5  -4 28680.2 662.698   9
   1  -5  -4 28226.8 657.213  40
   1  -5  -4 28371.2 685.666  38
   1  -5  -4 26654.4 693.801  13
   1   5  -4 27142.0 662.121  22
   1   5  -4 27521.3 665.029  23
   1  -5  -4 28083.8 673.668  34
   1  -5  -4 28090.1 665.461  35
   1  -5  -4 26301.3 664.206  36
   1   5  -3 6158.95 238.655  23
   1  -5  -3 6061.55 243.704  10
  -1  -5   3 6015.68 244.515  18
  -1  -5   3 5950.39 239.053  19
   1  -5  -3 6678.70 247.595  35
   1  -5  -3 5746.47 232.383  34
   1  -5  -3 5983.36 236.712  36
   1  -5  -3 5954.31 252.020  13
   1  -5  -3 6025.05 278.579  11
   1  -5  -3 6103.19 219.051  40
   1   5  -3 5735.86 225.889  24
   1  -5  -3 6036.19 244.314  14
   1  -5  -3 5986.92 226.635   9
   1  -5  -2 65322.7 1273.52  10
   1  -5  -2 60696.4 1314.72  11
   1   5  -2 63986.8 1225.14  21
   1   5  -2 62386.0 1229.30  24
  -1  -5   2 61528.1 1268.38  18
  -1  -5   2 64586.1 1271.23  19
   1  -5  -2 65720.9 1282.45  13
   1  -5  -2 63336.6 1258.92  14
   1  -5  -2 64120.7 1197.57  40
   1  -5  -2 64345.7 1244.76  39
   1   5  -2 62886.7 1251.68  29
  -1   5   2 65476.3 1178.90   4
   1  -5  -2 64115.1 1248.86  34
   1  -5  -2 61318.6 1242.34  36
   1  -5  -1 55077.6 1093.70  34
   1   5  -1 53703.4 1062.47  21
   1   5  -1 56914.3 1108.18   6
   1   5  -1 55753.1 1095.18  29
   1  -5  -1 54261.4 1071.18  28
  -1  -5   1 56190.9 1114.96  18
  -1  -5   1 54692.8 1118.85  19
   1  -5  -1 56549.0 1092.64  14
   1  -5  -1 57291.3 1091.54  36
  -1  -5   1 55576.9 1082.02   7
   1  -5  -1 55375.5 1024.99   8
   1   5  -1 55477.1 1087.25   3
  -1   5   1 56121.0 1062.75   4
   1  -5  -1 54688.5 1067.17  39
   1  -5  -1 54748.2 1050.49  17
   1   5   0 81593.0 1519.97  29
   1  -5   0 81917.0 1515.86  28
  -1  -5   0 80966.0 1506.37   7
   1  -5   0 82916.3 1496.68   8
   1  -5   0 84902.2 1507.98  14
  -1   5   0 80638.3 1511.46  23
  -1   5   0 81590.0 1471.42  22
   1  -5   0 77391.5 1472.46  39
   1  -5   0 81176.5 1522.89  20
   1   5   0 81690.6 1534.05   6
   1  -5   0 81689.6 1508.58  36
   1  -5   0 79694.1 1518.44  17
  -1  -5   0 81351.3 1452.61   2
  -1  -5   0 81571.1 1553.19  19
  -1  -5   0 80342.8 1539.78  18
   1  -5   0 82267.6 1545.46  30
   1   5   0 80852.3 1479.18  31
  -1  -5   0 82412.1 1506.31  13
  -1   5   0 80913.1 1525.37   4
   1  -5   1 4459.05 192.311  30
   1   5   1 4285.43 159.591  29
  -1  -5  -1 4432.16 161.493   7
  -1   5  -1 4435.19 163.643  25
  -1   5  -1 4297.13 156.201  22
   1  -5   1 4128.12 173.177  20
  -1  -5  -1 4430.56 180.123  13
   1   5   1 4294.59 170.383   6
   1  -5   1 4384.67 157.709  36
  -1  -5  -1 4294.40 169.674  35
  -1   5  -1 4198.93 183.990   2
   1  -5   1 4462.78 146.920  14
  -1  -5  -1 4362.99 174.322  18
   1   5   1 4478.33 154.263   3
  -1   5  -1 4234.34 187.220   4
   1  -5   2 182447. 3260.52  20
   1   5   2 183728. 3211.23   6
   1  -5   2 182880. 3285.89  30
   1   5   2 181193. 3193.66  29
   1   5   2 185497. 3173.17   3
  -1   5  -2 185293. 3231.53  22
  -1   5  -2 180872. 3260.42  23
  -1  -5  -2 178175. 3270.76  11
  -1  -5  -2 179927. 3246.66  10
  -1   5  -2 181207. 3239.26  25
  -1  -5  -2 179276. 3272.37  13
  -1  -5  -2 181912. 3252.64  35
  -1   5  -3 9561.63 301.952  25
  -1  -5  -3 10103.6 322.291  11
  -1   5  -3 9332.70 310.085  23
  -1   5  -3 10114.9 300.816  22
  -1  -5  -3 9826.82 325.438  34
  -1  -5  -3 9768.17 341.061  39
   1   5   3 9737.43 237.689  29
  -1  -5  -3 9384.41 307.186  10
  -1  -5  -3 9112.01 320.692  13
  -1   5  -3 9535.14 331.891   3
   1   5   3 9708.85 217.130   3
   1  -5   3 9702.47 327.700  30
  -1  -5  -3 9257.03 311.325  35
   1   5   4 456645. 7879.94  20
  -1  -5  -4 463852. 8071.18  10
  -1  -5  -4 458548. 8077.69  34
  -1  -5  -4 470073. 8122.03  39
  -1   5  -4 470022. 8050.68  25
  -1  -5  -4 461602. 8067.66  11
   1   5   4 459834. 7882.09  29
   1   5   4 467629. 7946.61   5
  -1  -5  -4 480451. 8099.96  13
  -1  -5  -4 464109. 8080.72  35
  -1   5  -4 471000. 8105.99   3
  -1   5  -5 32671.6 806.514   3
  -1  -5  -5 32780.6 789.364  11
  -1  -5  -5 31918.4 794.500  34
  -1  -5  -5 33261.2 806.928  10
  -1  -5  -5 33915.1 812.999  13
  -1  -5  -5 33203.2 830.793  39
  -1  -5  -5 32982.8 814.185  35
  -1  -5  -5 32224.4 810.866   9
  -1  -5  -6 69271.6 1481.46  39
  -1  -5  -6 66711.9 1456.17  10
  -1  -5  -6 67629.9 1450.03  13
  -1  -5  -6 67562.4 1468.76  35
  -1   5  -6 68101.2 1448.05   3
  -1  -5  -6 68371.2 1449.54  36
  -1  -5  -6 66893.4 1431.27  11
  -1  -5  -6 66484.0 1365.55  33
  -1  -5  -6 68221.9 1470.37  40
  -1  -5  -6 67233.6 1463.66   9
  -1   5  -6 67979.8 1433.44  26
   1  -5   6 69771.6 1466.21   8
  -1   5  -7 24703.9 704.281  26
  -1  -5  -7 25358.2 732.383   9
  -1  -5  -7 24445.5 727.038  39
  -1  -5  -7 24154.6 721.187  10
  -1  -5  -7 23877.7 698.999  13
  -1  -5  -7 24922.4 705.716  36
  -1  -5  -7 24279.9 723.885  40
  -1  -5  -7 23849.6 725.661  35
   1  -5   7 24145.2 713.847   8
   1  -5   8 4490.03 283.744   8
  -1  -5  -8 4730.52 308.226   9
  -1  -5  -8 4398.87 293.282  10
  -1  -5  -9-15.9376 89.9209  10
  -1  -5  -9 74.9570 93.5087  39
   1  -5   9 26.4484 77.3275  30
  -1  -5  -9 32.3249 105.295  35
   1  -5   9 170.368 84.4357   8
  -1  -5  -9 93.3221 119.415   9
  -1  -5  -9 79.1421 83.5133  36
  -1   5  -9 47.5102 132.078  26
  -1  -5 -10 30081.4 979.342  10
  -1  -5 -10 30555.2 954.175  39
  -1  -5 -10 30821.1 987.036   9
   1  -5  10 31561.6 942.492   8
  -1   5 -10 31187.7 1002.52  26
  -1  -5 -10 31469.6 911.604  36
   1  -5  10 30577.5 908.634  30
  -1  -5 -10 31380.0 998.353  35
  -1  -5 -11 628.630 169.632  10
  -1  -5 -11 998.562 190.928  39
  -1  -5 -11 605.035 159.959   9
  -1  -5 -11 890.788 151.578  36
  -1  -5 -11 781.685 173.505  35
   1  -5  11 763.727 157.489  30
   1  -5  11 822.306 149.387   8
  -1  -5 -12 131323. 2939.02  35
  -1  -5 -12 130824. 2926.96  10
  -1  -5 -12 129253. 2936.89   9
   1  -5  12 134738. 2832.67   8
  -1   5 -12 132263. 2804.82  37
   1  -5  12 133805. 2777.84  30
   1  -5  13 447.904 129.992   8
  -1  -5 -13 518.732 171.919  35
  -1   5 -13 330.389 152.269  35
   1  -5  13 387.384 140.234  20
  -1   5 -13 387.177 150.668  37
   1  -5  14 99919.9 2267.48  20
  -1   5 -14 96726.3 2171.73  37
  -1   5 -14 94882.5 2245.93  35
  -1  -5 -14 93137.1 2313.99  35
  -1  -5 -14 91745.8 2285.07  10
  -1   5 -15 2918.17 288.867  35
   1  -5  15 3488.34 313.423  20
  -1   5 -15 3176.02 279.153  37
  -1   5 -15 3406.27 296.960  12
  -1   5 -15 3148.29 318.264  10
  -1  -5 -15 2890.82 310.952  10
  -1  -5 -16 6053.55 405.789  10
  -1   5 -16 6133.36 407.610  10
  -1   5 -16 6513.66 399.843  35
   1  -5  16 7297.70 423.905  20
  -1  -5 -16 6703.75 439.288  35
  -1  -5 -17 15.1766 119.960  10
  -1   5 -17 78.1325 100.374  10
  -1   5 -17-80.7662 100.196  35
  -1  -5 -17 49.6952 106.403  35
  -1   5 -18 13425.2 510.838  10
  -1  -5 -18 12814.8 484.431  10
   1  -5  18 14133.6 494.584  28
  -1   5 -19 37.6325 56.0267  10
   1   6 -19 31380.9 765.345  12
   1   6 -19 29168.5 721.145  10
   1   6 -18 6214.62 317.851  10
   1   6 -18 6185.86 349.366  12
   1  -6 -18 6086.47 365.434  10
   1  -6 -18 5717.33 320.676  11
  -1  -6  17 17131.4 655.190  20
   1  -6 -17 16316.3 651.816  11
   1   6 -17 15941.2 659.254  12
   1   6 -17 15802.6 640.164  37
   1   6 -17 16013.9 608.149  10
   1  -6 -17 17138.5 690.608  10
  -1  -6  16 1794.26 228.010  20
  -1  -6  16 1418.84 183.633  30
   1  -6 -16 1441.74 215.647  35
   1   6 -16 1646.35 233.856  37
   1  -6 -15 1420.92 241.140  11
   1   6 -15 1403.10 207.959  10
   1  -6 -15 1461.44 239.025  10
   1   6 -14 10183.8 588.416  37
   1  -6 -14 9987.23 570.736  39
   1  -6 -14 10625.5 615.610  11
   1  -6 -14 11428.5 588.841  35
   1  -6 -14 10746.5 598.960  10
  -1  -6  14 10138.0 504.184   7
  -1  -6  14 10750.5 548.676  30
   1  -6 -13 95366.1 2251.59  35
   1   6 -13 93695.9 2320.33  37
   1  -6 -13 98604.6 2318.63  39
   1  -6 -13 98227.2 2301.51  40
   1  -6 -13 95249.4 2310.14  10
   1  -6 -13 95880.3 2379.07  11
   1  -6 -12 28978.8 1004.04  39
   1  -6 -12 29122.5 994.831  40
   1  -6 -12 27904.9 880.317  36
   1  -6 -12 29550.9 983.198  35
   1  -6 -12 28408.2 1031.86   9
   1  -6 -12 29021.6 1011.05  10
   1  -6 -12 29108.2 1067.28  11
   1  -6 -11 138204. 2900.81  13
   1  -6 -11 141708. 2981.11  10
   1  -6 -11 137575. 2988.88   9
   1  -6 -11 133125. 2818.40  36
   1  -6 -11 142089. 2993.38  39
   1  -6 -11 142733. 2977.88  40
   1  -6 -11 141315. 2929.68  35
   1  -6 -10 24271.1 799.415  35
   1  -6 -10 22934.7 743.661  36
   1  -6 -10 22263.0 771.197  13
   1  -6 -10 23166.4 816.755   9
   1   6 -10 23718.3 775.643  26
   1  -6 -10 23990.3 819.210  10
  -1  -6  10 24343.5 744.337  18
   1  -6 -10 24244.1 818.968  40
   1  -6 -10 23316.5 826.854  39
   1  -6  -9 66895.5 1614.43  39
   1  -6  -9 68808.7 1595.63  40
   1  -6  -9 65549.4 1553.92  35
   1   6  -9 64650.3 1491.38   6
   1  -6  -9 67755.7 1526.11  36
   1  -6  -9 69839.0 1586.24  13
   1   6  -8 13572.4 497.017   6
   1  -6  -8 14631.4 544.191  13
   1  -6  -8 15076.9 553.989   9
   1  -6  -8 13607.3 560.086  33
   1  -6  -8 13618.7 539.362  14
  -1  -6   8 14483.3 514.412  18
   1  -6  -8 14451.3 547.268  10
   1  -6  -7 1337.97 163.829  13
   1   6  -7 1412.50 153.406  22
   1  -6  -7 1527.89 194.051  11
   1   6  -7 1430.24 157.930  25
   1  -6  -7 1285.69 163.738  10
   1   6  -7 1265.52 145.787   6
  -1  -6   7 1480.84 152.070  18
   1  -6  -7 1564.71 176.018  39
   1  -6  -7 1258.06 154.335  40
   1  -6  -7 1576.93 158.618  36
   1  -6  -7 1600.01 194.328  33
   1  -6  -7 1268.58 155.801  35
   1  -6  -7 1287.26 158.350  14
   1  -6  -7 1502.21 174.914   9
   1   6  -6 8421.07 342.219  25
   1  -6  -6 7885.03 400.957  11
   1  -6  -6 8378.19 363.562  10
   1  -6  -6 8063.23 365.555  13
  -1  -6   6 8359.83 349.618  18
   1  -6  -6 8028.97 363.973  14
   1  -6  -6 8365.53 369.853  39
   1  -6  -6 8274.94 349.519  40
   1  -6  -6 8326.86 351.204   9
   1  -6  -6 8263.79 361.708  33
   1  -6  -6 8102.08 346.694  35
   1   6  -6 8226.53 343.708  22
   1   6  -6 7973.96 335.872  23
   1  -6  -6 8547.86 350.216  36
   1   6  -5 12819.8 423.661  22
   1   6  -5 12915.6 425.450  23
   1  -6  -5 12736.6 497.373  11
  -1  -6   5 13280.3 444.661  18
   1   6  -5 13174.7 436.301  25
   1  -6  -5 13360.6 437.990   9
   1  -6  -5 13520.2 460.292  39
   1  -6  -5 12209.0 416.310  40
   1  -6  -5 14074.7 444.364  36
   1  -6  -5 13271.1 461.577  13
   1  -6  -5 13224.2 446.449  10
   1  -6  -5 13135.3 435.152  35
   1  -6  -5 12622.0 453.247  14
  -1  -6   4 27223.7 699.682  18
   1  -6  -4 26842.1 756.639  11
   1  -6  -4 27803.2 701.349  10
   1  -6  -4 27281.2 691.132  34
   1  -6  -4 27436.7 685.865  35
   1  -6  -4 28019.5 691.476  36
   1  -6  -4 27851.4 720.708  13
   1   6  -4 28222.0 690.731  22
   1   6  -4 27434.5 689.641  23
   1  -6  -4 27683.4 679.617   9
   1  -6  -4 27511.4 705.924  39
   1  -6  -4 27750.8 664.563  40
  -1  -6   3 134349. 2499.10  18
   1  -6  -3 131360. 2465.67  36
  -1  -6   3 131950. 2324.07  36
   1  -6  -3 135055. 2471.23  34
   1   6  -3 134223. 2448.42  24
   1  -6  -3 132812. 2493.97  10
   1  -6  -3 130179. 2559.80  11
   1  -6  -3 133966. 2490.68  14
   1  -6  -3 131735. 2502.68  13
   1   6  -3 127353. 2472.69  23
   1  -6  -3 131164. 2414.51  40
   1  -6  -3 133525. 2478.80  39
   1   6  -2 132022. 2429.79  21
  -1  -6   2 132697. 2438.50   2
  -1  -6   2 135476. 2501.92  18
   1  -6  -2 135474. 2475.18  34
   1  -6  -2 132049. 2395.99  40
   1  -6  -2 134019. 2459.27  39
   1  -6  -2 136100. 2507.53  13
   1  -6  -2 138470. 2486.12  14
  -1  -6   2 132707. 2382.81  36
   1  -6  -2 133806. 2467.79  36
   1   6  -2 134117. 2443.79  24
   1  -6  -2 129665. 2561.88  11
  -1  -6   1 138546. 2495.69   7
   1  -6  -1 131705. 2470.91  28
   1  -6  -1 134476. 2534.03  13
   1   6  -1 135715. 2481.17  24
   1  -6  -1 136485. 2516.31  34
   1   6  -1 139329. 2469.21  21
  -1  -6   1 140008. 2542.23  18
  -1  -6   1 136333. 2441.44  13
   1   6  -1 138094. 2506.23   3
   1  -6  -1 139951. 2510.26  14
   1  -6  -1 135604. 2498.87  36
   1   6  -1 137172. 2524.89   6
   1  -6  -1 136396. 2480.07  39
  -1  -6   1 137314. 2456.77   2
   1  -6  -1 138664. 2430.19   8
   1   6   0 97130.9 1807.47   3
  -1  -6   0 98168.9 1798.36  13
  -1   6   0 95273.1 1761.77  22
   1  -6   0 92872.2 1804.53  17
  -1  -6   0 96817.8 1797.91   7
   1  -6   0 98643.0 1787.91   8
   1   6   0 100375. 1835.34   6
   1  -6   0 99178.0 1806.18  36
  -1   6   0 97238.2 1820.32   2
  -1  -6   0 94652.6 1740.10   2
   1   6   0 98202.8 1823.10  29
   1  -6   0 96952.2 1807.13  28
   1  -6   0 97238.3 1845.69  30
   1   6   0 98509.1 1763.03  31
  -1  -6   0 97286.0 1847.41  18
   1  -6   0 98004.7 1799.47  14
   1  -6   1 5594.36 213.185  20
   1   6   1 5301.10 204.568   6
  -1  -6  -1 5180.92 214.292  18
  -1  -6  -1 5539.58 216.419  13
  -1  -6  -1 5064.85 176.494  30
   1  -6   1 5129.06 228.468  30
   1   6   1 5462.46 172.588  31
  -1   6  -1 5510.11 199.758  25
  -1   6  -1 4906.30 185.788  22
  -1   6  -1 5187.73 212.255  23
   1   6   1 5049.37 197.012  29
   1  -6   1 5048.87 185.865  36
  -1  -6  -1 5336.16 193.427   7
   1  -6   1 5448.73 208.421   8
  -1   6  -2 2209.78 129.880  25
  -1  -6  -2 1911.10 134.332  10
  -1   6  -2 2014.12 135.701  23
  -1   6  -2 1886.57 122.041  22
  -1  -6  -2 2027.43 136.535  35
   1   6   2 1926.19 100.786   3
  -1   6  -2 2066.24 152.610   3
  -1  -6  -2 1943.42 138.125  13
   1  -6   2 1991.03 148.269  30
   1   6   2 1901.16 110.345  29
   1   6   2 2134.38 78.4233  16
   1   6   2 2120.60 119.827   6
   1  -6   2 1825.12 130.388   8
  -1   6  -3 31304.8 726.023  22
  -1   6  -3 32030.3 753.478  23
  -1  -6  -3 33596.6 773.345  11
   1  -6   3 31907.9 754.462  20
  -1  -6  -3 32895.2 775.043  13
  -1  -6  -3 32157.2 752.233  10
  -1   6  -3 32149.8 735.482  25
   1  -6   3 31989.8 777.972  30
   1   6   3 32628.4 665.484  29
   1  -6   3 33129.6 768.895   8
   1   6   3 33271.1 640.643   3
  -1   6  -3 33136.2 796.757   3
  -1  -6  -3 33291.4 764.613  35
  -1  -6  -3 31857.0 776.804  34
  -1  -6  -4 7830.06 335.560  39
  -1  -6  -4 7857.98 312.428  10
  -1  -6  -4 8161.97 326.217  13
  -1  -6  -4 7915.15 323.310  34
  -1   6  -4 8385.01 333.466   3
  -1  -6  -4 7899.24 318.078  11
   1   6   4 7873.09 232.215   5
   1  -6   4 8049.62 320.179   8
  -1   6  -4 7567.78 295.526  25
  -1  -6  -4 8001.20 319.533  35
   1  -6   4 7986.08 326.553  30
  -1  -6  -5 32464.9 806.943  11
  -1  -6  -5 33304.3 854.242  39
  -1  -6  -5 32292.8 821.143  34
   1  -6   5 33288.2 835.657  30
  -1  -6  -5 31353.0 818.018  36
  -1  -6  -5 32358.6 834.896   9
  -1  -6  -5 32509.3 818.092  10
  -1   6  -5 33164.9 836.260   3
  -1  -6  -5 31149.2 819.309  35
  -1   6  -5 31921.7 785.642  25
  -1  -6  -5 33048.0 827.294  13
   1  -6   5 33618.8 829.501   8
  -1  -6  -6 42308.5 1002.74  11
  -1  -6  -6 41772.1 1044.30  39
   1  -6   6 42394.4 1024.33  30
  -1  -6  -6 41304.5 1014.87  36
  -1  -6  -6 42069.4 1025.17  10
   1  -6   6 41246.3 1021.00   8
  -1   6  -6 40816.8 989.188  26
  -1  -6  -6 40628.1 1026.46  35
  -1   6  -6 41995.2 1025.49   3
  -1  -6  -6 40116.0 1024.36   9
  -1  -6  -6 41511.8 1015.54  13
  -1   6  -7 86019.3 1797.79  26
  -1  -6  -7 81355.8 1833.67   9
   1  -6   7 86248.3 1838.84   8
  -1  -6  -7 87163.8 1833.80  13
   1  -6   7 84555.9 1822.36  30
  -1  -6  -7 86628.7 1804.88  11
  -1  -6  -7 85299.5 1853.68  35
  -1  -6  -7 85200.8 1820.29  36
  -1  -6  -7 85158.4 1841.63  10
  -1  -6  -8 22921.8 751.910  35
  -1  -6  -8 21741.8 728.636  39
  -1  -6  -8 20810.4 717.315  10
  -1  -6  -8 21595.9 726.092   9
  -1  -6  -8 21823.0 689.723  11
  -1   6  -8 21252.7 696.753  26
  -1  -6  -9 91091.5 1985.96  36
  -1  -6  -9 89160.6 2029.50  39
   1  -6   9 89535.4 1980.69  30
   1  -6   9 93934.1 2020.36   8
  -1  -6  -9 90559.3 1968.63  11
  -1  -6  -9 90174.1 2058.38  35
  -1   6  -9 87547.7 2021.68  26
  -1  -6 -10 1583.99 227.091   9
  -1  -6 -10 1618.80 222.765  39
   1  -6  10 1769.35 212.482   8
  -1  -6 -10 1696.49 228.754  10
  -1  -6 -10 1757.11 234.238  35
  -1   6 -10 1501.53 237.002  26
   1  -6  10 1640.59 202.017  30
  -1  -6 -10 1722.21 204.650  11
  -1  -6 -10 1786.33 203.299  36
   1  -6  11 66180.0 1623.04   8
   1  -6  11 64727.7 1578.83  30
  -1  -6 -11 63866.6 1692.13  35
  -1  -6 -11 62644.9 1667.07  10
  -1  -6 -11 63275.1 1675.42   9
  -1  -6 -11 62961.9 1564.07  36
  -1  -6 -11 60932.7 1549.04  11
  -1  -6 -12 475.040 184.085   9
   1  -6  12 660.442 172.781  20
   1  -6  12 625.457 157.033  30
  -1  -6 -12 911.743 166.333  36
  -1  -6 -12 462.443 191.471  35
   1  -6  12 606.051 155.591   8
  -1  -6 -12 627.222 182.299  10
  -1   6 -12 446.363 171.519  37
   1  -6  13 6371.50 395.831  30
   1  -6  13 6262.56 408.885   8
  -1   6 -13 5954.16 422.557  35
  -1  -6 -13 5751.92 448.798  35
  -1   6 -13 6294.44 409.498  37
   1  -6  13 6780.11 447.005  20
  -1  -6 -13 5757.72 440.129  10
  -1   6 -14 188.311 124.787  37
  -1  -6 -14 90.5788 143.449  10
   1  -6  14 553.709 169.648  20
  -1   6 -14 399.181 143.833  35
  -1  -6 -14 404.724 167.593  35
  -1   6 -15 25038.3 822.550  37
  -1   6 -15 24063.1 862.829  35
  -1  -6 -15 24379.5 906.453  10
  -1  -6 -15 24672.7 936.048  35
   1  -6  15 27359.4 921.402  20
   1  -6  16 5688.94 336.991   7
  -1  -6 -16 5868.92 404.953  35
  -1   6 -16 6530.10 381.664  35
  -1   6 -16 5668.91 347.367  12
  -1   6 -16 5732.11 386.682  10
  -1  -6 -16 5511.88 379.460  10
   1  -6  16 6449.53 399.731  20
  -1  -6 -17 24326.8 807.910  35
  -1   6 -17 22554.0 712.265  35
  -1   6 -17 24522.2 789.014  10
  -1  -6 -17 24809.0 776.218  10
  -1   6 -18 6492.94 322.279  10
  -1  -6 -18 5711.85 293.677  10
   1  -6  18 5913.85 303.121  28
   1   7 -18 807.912 119.006  10
   1  -7 -18 537.904 135.106  10
   1   7 -18 660.605 135.434  12
  -1  -7  17 8671.83 389.554  30
  -1  -7  17 8897.70 450.925  20
   1   7 -17 9181.37 452.476  37
   1   7 -17 9410.51 424.166  10
   1  -7 -17 9037.87 478.819  10
   1  -7 -17 8898.40 447.465  11
   1   7 -17 8329.18 451.109  12
  -1  -7  16 19628.1 704.032  30
  -1  -7  16 20844.9 680.034   7
  -1  -7  16 19738.6 755.743  20
   1   7 -16 21464.6 785.529  37
   1  -7 -16 19650.6 798.648  10
   1   7 -16 19337.1 707.185  10
   1  -7 -16 20043.1 780.672  11
   1  -7 -15 24882.4 937.399  11
  -1  -7  15 24211.6 845.671  30
   1   7 -15 23770.4 839.417  10
   1  -7 -15 24287.3 935.308  10
   1  -7 -14 42713.8 1275.39  35
   1  -7 -14 40994.3 1284.27  39
   1   7 -14 39628.1 1277.10  37
   1  -7 -14 41348.4 1311.47  10
   1  -7 -14 40547.7 1314.21  11
  -1  -7  14 40755.1 1217.27  30
  -1  -7  14 40590.8 1161.73   7
   1  -7 -13 26019.5 1009.15  11
  -1  -7  13 25079.1 857.594   7
   1  -7 -13 25098.3 949.821  39
   1  -7 -13 25975.1 941.934  35
   1  -7 -13 23327.6 821.190  36
   1  -7 -13 25906.2 977.329  10
   1  -7 -12 36205.4 1196.87   9
   1  -7 -12 35310.2 1164.98  10
   1  -7 -12 37334.7 1186.96  39
   1  -7 -12 38158.0 1127.81  13
   1  -7 -12 35194.2 1048.87  36
   1  -7 -12 33553.5 1111.88  35
   1  -7 -12 36587.2 1227.79  11
   1  -7 -12 37586.5 1167.26  40
   1  -7 -11 272.628 138.703  40
   1  -7 -11 184.596 143.188  35
   1  -7 -11 236.823 111.165  36
   1  -7 -11 142.388 139.737   9
   1  -7 -11 352.330 171.124  11
   1  -7 -11 185.087 137.702  39
   1  -7 -11 222.416 148.949  10
   1  -7 -11 359.579 146.134  13
  -1  -7  10 5107.80 319.803  18
   1   7 -10 5057.46 317.912   6
   1  -7 -10 5034.85 398.423  11
   1  -7 -10 5086.91 369.153   9
   1  -7 -10 4946.74 322.871  36
   1  -7 -10 5467.48 359.823  35
   1   7 -10 5014.90 338.417  26
   1  -7 -10 5677.86 367.344  13
   1  -7 -10 4915.31 364.081  10
   1  -7 -10 5307.45 363.895  40
   1  -7 -10 4930.19 371.178  39
   1  -7  -9 1495.03 175.768  36
   1  -7  -9 1687.51 208.721  10
  -1  -7   9 1390.84 174.346  18
   1  -7  -9 1545.03 203.744  39
   1  -7  -9 1715.58 208.953   9
   1  -7  -9 1199.16 179.591  35
   1  -7  -9 1671.71 236.940  33
   1   7  -9 1917.52 191.324   6
   1   7  -9 1773.76 196.254  26
   1  -7  -9 1809.65 207.833  40
   1   7  -8 54822.4 1322.84   6
   1  -7  -8 55030.5 1469.65  11
   1   7  -8 57023.6 1333.89  25
   1  -7  -8 56710.2 1365.02   9
   1  -7  -8 57475.3 1407.14  39
   1  -7  -8 56038.6 1384.70  13
   1  -7  -8 56166.6 1357.87  35
   1  -7  -8 55495.1 1379.05  10
   1  -7  -8 57723.9 1346.56  36
   1  -7  -7 80629.8 1745.06  10
   1   7  -7 77838.4 1692.62   6
  -1  -7   7 78139.5 1707.23  18
   1  -7  -7 79518.3 1737.88  33
   1  -7  -7 76804.4 1706.45   9
   1  -7  -7 79124.3 1714.14  40
   1  -7  -7 79360.9 1745.33  13
   1  -7  -7 81168.9 1763.32  14
   1  -7  -7 76977.9 1832.49  11
   1   7  -6 60262.5 1363.41  25
   1  -7  -6 59910.0 1469.42  11
  -1  -7   6 60861.9 1377.76  18
   1   7  -6 61505.9 1358.46  23
   1   7  -6 62098.1 1360.13  22
   1  -7  -6 62114.8 1396.59  10
   1  -7  -6 63354.8 1375.37  36
   1  -7  -6 61536.2 1365.64   9
   1  -7  -6 61311.0 1408.25  39
   1  -7  -6 61514.6 1359.00  40
   1  -7  -6 62729.0 1415.85  13
   1  -7  -6 60035.9 1406.42  14
   1  -7  -6 59920.5 1366.98  35
   1   7  -5 246972. 4494.34  25
   1  -7  -5 244537. 4619.51  11
   1  -7  -5 244050. 4495.37  36
   1  -7  -5 248627. 4488.22   9
   1  -7  -5 250102. 4471.42  40
   1  -7  -5 249034. 4535.76  39
  -1  -7   5 249639. 4522.74  18
   1  -7  -5 253031. 4548.34  13
   1  -7  -5 249176. 4528.99  10
   1  -7  -5 250235. 4544.70  14
   1   7  -5 247362. 4493.06  22
   1   7  -5 235808. 4491.57  23
   1  -7  -5 240818. 4503.52  34
   1  -7  -5 242438. 4500.76  35
   1   7  -4 30273.1 762.229  23
   1   7  -4 30793.9 755.291  22
   1  -7  -4 29267.2 781.811  14
   1  -7  -4 30374.4 759.455  36
   1  -7  -4 31071.2 796.540  13
   1  -7  -4 29603.5 772.116  39
   1  -7  -4 29807.3 720.876  40
  -1  -7   4 29871.4 780.183  18
   1  -7  -4 30826.0 753.844   9
   1  -7  -4 29141.9 760.261  34
   1  -7  -4 29509.0 843.539  11
   1  -7  -4 30248.4 788.676  10
  -1  -7   3 65097.9 1371.02  18
   1  -7  -3 64785.2 1342.61  34
   1  -7  -3 67038.3 1378.52  13
   1   7  -3 65498.4 1351.64  23
   1  -7  -3 64865.0 1440.11  11
   1   7  -3 61966.2 1306.21  24
   1  -7  -3 61642.3 1267.39  40
   1  -7  -3 64163.1 1340.71  39
   1  -7  -3 65308.0 1338.00  36
   1   7  -2 34723.6 760.626  21
   1   7  -2 35026.6 818.956   6
   1  -7  -2 35899.0 814.832  34
  -1  -7   2 35188.7 835.509  18
  -1  -7   2 34271.0 721.800  36
   1  -7  -2 35029.1 800.492  36
   1  -7  -2 35392.1 814.436  14
  -1   7   2 34401.5 740.380   2
   1  -7  -2 36331.0 834.646  13
   1  -7  -2 35075.1 792.699  39
   1   7  -2 33599.4 772.954  24
   1  -7  -2 33116.9 669.822   7
  -1  -7   2 35624.5 795.765   7
   1  -7  -1 6034.07 224.097  28
   1  -7  -1 6411.54 269.135  13
   1   7  -1 6186.63 235.932  24
   1  -7  -1 5902.00 256.713  34
   1   7  -1 6497.80 227.825  21
  -1  -7   1 6116.53 270.936  18
  -1   7   1 6809.50 238.313   2
  -1  -7   1 6516.21 225.002   2
   1  -7  -1 6186.11 239.557  39
  -1  -7   1 7123.00 239.757  36
   1  -7  -1 6581.57 252.156  36
   1  -7  -1 6238.00 250.836  14
   1   7  -1 6109.33 260.671   6
  -1  -7   1 6499.12 243.633   7
   1   7  -1 6577.94 254.954   3
  -1  -7   1 6313.19 215.274  13
   1  -7   0 7891.57 302.700  30
  -1  -7   0 8092.39 275.037  30
  -1   7   0 8269.23 251.371  22
  -1   7   0 7973.05 282.628  23
   1  -7   0 8971.98 271.917   8
  -1  -7   0 7721.40 265.251   7
   1   7   0 8321.69 257.152  21
   1   7   0 8423.24 300.019   6
   1  -7   0 8669.78 283.062  36
  -1  -7   0 8222.11 284.767  36
   1  -7   0 8220.48 295.992  13
  -1  -7   0 8319.23 273.258  13
   1  -7   0 8512.78 286.071  28
  -1  -7   0 7925.24 308.152  18
   1  -7   0 7980.83 274.105  17
   1   7   0 8278.81 280.353   3
   1  -7   1 50640.8 1053.62  20
  -1  -7  -1 49268.5 1066.90  36
   1   7   1 50877.0 972.052  31
  -1  -7  -1 48804.3 1001.02  30
   1  -7   1 51190.4 1094.87  30
  -1  -7  -1 51774.1 1062.22  13
   1   7   1 51574.6 1053.17   6
   1  -7   1 51649.7 1020.27  36
   1  -7   1 50724.4 1049.28  13
  -1   7  -1 48893.8 1059.29  23
  -1   7  -1 48867.5 1012.58  22
  -1  -7  -1 51802.9 1022.74   7
   1  -7   1 52125.2 1052.64   8
  -1   7  -1 50700.6 1032.01  25
   1   7   1 50639.1 1023.43   3
  -1  -7  -2 9143.18 328.025  13
  -1  -7  -2 9046.24 331.520  36
   1  -7   2 9344.49 322.772   8
   1  -7   2 8795.38 340.504  30
   1   7   2 8911.55 246.440  31
   1   7   2 8241.78 277.629  29
  -1   7  -2 8668.53 317.283  23
  -1   7  -2 8773.46 293.637  22
  -1   7  -2 9060.30 302.504  25
   1   7   2 9184.95 291.344   6
  -1   7  -2 9278.92 352.871   3
   1   7   2 9208.50 269.731   3
  -1   7  -3 121805. 2285.33  23
  -1   7  -3 119402. 2241.41  22
   1  -7   3 118099. 2268.04  20
  -1  -7  -3 118233. 2287.37  35
  -1  -7  -3 119757. 2320.44  34
   1  -7   3 121996. 2316.98  30
  -1   7  -3 119084. 2337.36   3
   1   7   3 116682. 2170.91  29
  -1  -7  -3 122352. 2306.39  13
   1  -7   3 122904. 2295.44   8
  -1  -7  -3 115523. 2275.77  10
  -1  -7  -3 117896. 2305.63  36
  -1   7  -3 119778. 2250.84  25
   1  -7   4 29108.4 736.357  20
  -1   7  -4 29147.4 707.229  22
  -1   7  -4 29589.1 777.483   3
  -1  -7  -4 28053.6 737.739  10
  -1   7  -4 28186.3 713.126  25
   1   7   4 27818.8 611.418   5
   1  -7   4 28282.0 758.828  30
  -1  -7  -4 28736.5 746.875  11
  -1  -7  -4 28635.3 746.609  35
  -1  -7  -4 27965.9 752.844  34
  -1  -7  -4 27774.7 748.991  36
  -1  -7  -4 29090.9 756.852  13
   1  -7   4 30009.0 756.609   8
  -1   7  -5 271996. 4895.42   3
  -1  -7  -5 266243. 4876.06  36
  -1  -7  -5 275371. 4878.27  13
   1  -7   5 262158. 4879.60  30
   1  -7   5 274287. 4879.42   8
  -1  -7  -5 263009. 4847.31  11
  -1  -7  -5 259746. 4868.74  34
  -1  -7  -5 265524. 4870.80  35
  -1   7  -5 267839. 4815.25  25
  -1  -7  -5 265850. 4882.81   9
  -1  -7  -5 259954. 4851.09  10
  -1  -7  -6 8601.18 399.771  39
  -1  -7  -6 7313.93 359.626  36
  -1   7  -6 7797.96 369.929   3
   1  -7   6 7462.71 361.096   8
  -1  -7  -6 7246.61 362.679   9
  -1  -7  -6 7288.83 345.765  11
   1  -7   6 8146.79 377.803  30
  -1  -7  -6 7603.85 360.478  10
  -1  -7  -6 7418.21 358.905  13
  -1  -7  -6 6982.03 359.028  35
  -1  -7  -7 6376.46 334.522  11
  -1  -7  -7 6379.94 350.847  10
  -1  -7  -7 6364.36 343.285  13
  -1  -7  -7 5806.43 349.970   9
   1  -7   8 8091.33 408.341  30
  -1  -7  -8 7740.07 399.375  36
   1  -7   8 7776.19 401.276   8
  -1  -7  -8 7553.07 415.757  35
  -1  -7  -8 7446.38 383.016  11
  -1   7  -8 7732.25 395.446  26
  -1  -7  -8 7633.45 419.664  39
  -1  -7  -8 7439.85 407.755  10
  -1  -7  -9 13967.6 615.812  35
  -1  -7  -9 13910.1 609.647  10
   1  -7   9 14073.6 589.618   8
   1  -7   9 14863.5 591.712  30
  -1   7  -9 14256.0 606.349  26
  -1  -7  -9 14997.2 626.317   9
  -1  -7  -9 14310.6 583.340  36
  -1  -7 -10 40769.4 1144.84  11
   1  -7  10 41686.9 1171.11  30
   1  -7  10 41658.3 1192.48   8
  -1  -7 -10 42745.4 1244.70   9
  -1   7 -10 41321.1 1233.67  26
  -1  -7 -10 42271.5 1181.95  36
  -1  -7 -10 41068.4 1246.59  35
  -1  -7 -10 42082.6 1235.05  10
   1  -7  11 17971.9 697.783  30
   1  -7  11 19782.7 744.029   8
  -1  -7 -11 17031.1 746.632   9
  -1  -7 -11 16912.9 682.952  36
  -1   7 -11 17317.0 762.453  26
  -1  -7 -11 16549.1 735.656  10
  -1  -7 -11 17023.8 761.912  35
   1  -7  11 16132.7 697.313  20
  -1  -7 -12 116225. 2675.55  35
   1  -7  12 117296. 2588.66  20
   1  -7  12 117011. 2564.24   8
  -1  -7 -12 112906. 2640.54   9
   1  -7  12 113750. 2512.40  30
  -1  -7 -12 108962. 2603.70  10
  -1  -7 -12 113015. 2503.69  36
   1  -7  13 23042.8 827.208  30
  -1  -7 -13 22192.4 921.596   9
  -1  -7 -13 22682.0 898.585  10
  -1   7 -13 22543.1 824.018  37
  -1  -7 -13 23397.0 938.454  35
   1  -7  13 24070.6 886.536  20
  -1   7 -13 23417.1 871.356  35
  -1  -7 -14 24393.1 951.237  35
  -1  -7 -14 23000.2 899.207  10
   1  -7  14 24959.1 902.374  20
   1  -7  15 3492.58 310.550  20
  -1   7 -15 2955.02 277.077  35
  -1  -7 -15 3469.08 336.821  35
  -1   7 -15 3489.47 285.058  37
  -1  -7 -16 328.035 129.702  10
  -1   7 -16 117.308 109.239  10
  -1   7 -16 277.634 122.703  12
   1  -7  16 217.018 102.102   7
   1  -7  16 231.428 114.987  20
  -1  -7 -16 297.730 129.424  35
  -1   7 -16 196.751 102.431  35
  -1  -7 -17 338.360 116.384  10
  -1   7 -17 343.516 109.388  10
   1  -7  17 311.009 89.0876   7
   1  -7  18 2316.44 186.449  28
  -1   7 -18 2029.21 173.341  10
   1  -7  18 2459.08 195.936  17
   1   8 -18 20484.7 628.731  12
   1   8 -18 20478.7 563.768  10
   1  -8 -17 13776.3 579.769  10
   1   8 -17 12659.6 540.774  12
  -1  -8  17 12570.7 475.475  30
   1   8 -17 13126.8 527.926  37
   1   8 -17 12076.5 470.570  10
   1  -8 -16 897.003 184.626  10
   1   8 -16 1186.54 165.735  10
  -1  -8  16 1080.47 168.101  30
   1  -8 -16 1347.25 211.820  11
  -1  -8  16 1335.97 163.166   7
   1   8 -16 1066.23 192.786  37
  -1  -8  16 930.081 181.342  20
  -1  -8  15 6568.33 380.971   7
  -1  -8  15 7026.59 444.606  20
   1  -8 -15 7050.38 477.043  10
   1   8 -15 7634.43 471.334  37
  -1  -8  15 6822.35 416.545  30
   1  -8 -14 16237.5 760.142  10
   1  -8 -14 17533.7 784.332  11
  -1  -8  14 16553.7 663.146   7
   1   8 -14 15957.8 742.919  37
  -1  -8  14 17043.0 711.162  30
  -1  -8  13 2910.87 299.455  30
   1  -8 -13 2783.70 300.576  35
  -1  -8  13 2643.88 267.303   7
   1  -8 -13 2598.00 262.850  36
   1  -8 -13 3057.10 338.770  11
   1  -8 -13 2971.76 320.852  39
   1  -8 -13 2888.70 334.300   9
   1  -8 -13 2817.80 335.169  10
   1  -8 -12 31122.2 1055.23  35
   1  -8 -12 33020.2 1011.61  36
   1  -8 -12 31886.4 1140.16  11
  -1  -8  12 33050.8 1018.57   7
   1  -8 -12 31428.4 1095.98  39
   1  -8 -12 31116.7 1097.95  10
   1  -8 -12 31179.0 1101.65   9
   1  -8 -11 301.908 167.239  10
   1  -8 -11 209.951 126.093  13
   1   8 -11 109.271 97.4149   6
   1  -8 -11 80.2876 132.599  40
   1  -8 -11 389.926 162.982  39
   1  -8 -11 603.269 214.478  11
   1  -8 -11 101.874 102.691  36
   1   8 -11 166.896 157.284  26
   1  -8 -11 294.068 129.514  35
   1  -8 -11 125.929 140.509   9
  -1  -8  10 87071.5 1969.60  18
   1   8 -10 87140.3 1963.18   6
   1  -8 -10 84623.9 2078.41  10
   1  -8 -10 85805.3 1984.28  36
   1  -8 -10 86531.5 2065.46   9
   1   8 -10 91090.0 1999.26  26
   1  -8 -10 90812.4 2058.88  40
   1  -8 -10 89796.7 2103.75  39
   1  -8 -10 85729.7 2153.71  11
   1  -8 -10 87891.4 2048.52  35
   1  -8 -10 88967.7 2045.69  13
   1  -8  -9 5908.28 374.002  35
   1  -8  -9 6193.49 398.419  10
   1  -8  -9 6128.64 364.493  36
   1  -8  -9 6736.10 396.803  13
   1  -8  -9 5591.99 383.546  39
   1  -8  -9 6363.17 385.665  40
  -1  -8   9 6035.53 354.902  18
   1   8  -9 6435.70 360.029  26
   1  -8  -9 5586.71 409.316  11
   1  -8  -9 6341.85 418.820  33
   1   8  -9 6199.40 361.539   6
   1  -8  -9 5199.56 364.346   9
   1  -8  -8 52698.6 1328.73  35
   1  -8  -8 52131.0 1348.19  33
  -1  -8   8 52077.6 1301.56  18
   1  -8  -8 52400.1 1365.64  39
   1  -8  -8 51872.9 1309.75  40
   1  -8  -8 53042.3 1302.80  36
   1   8  -8 52628.1 1289.51  25
   1   8  -8 51364.0 1289.02   6
   1  -8  -7 22112.5 705.677   9
   1   8  -7 20490.1 674.591  22
   1  -8  -7 20396.4 773.984  11
   1   8  -7 21320.9 680.384  25
   1  -8  -7 21988.4 694.449  36
   1  -8  -7 21574.1 720.143  13
   1  -8  -7 22619.5 739.538  39
   1  -8  -7 21150.3 718.460  10
   1  -8  -7 21414.9 704.133  35
   1   8  -6 544.733 118.954   6
   1  -8  -6 496.116 123.974  39
   1  -8  -6 648.188 138.981  10
   1   8  -6 571.285 113.454  23
   1  -8  -6 410.860 117.320   9
   1  -8  -6 694.789 136.139  13
   1  -8  -6 889.039 133.030  40
   1  -8  -6 496.882 155.971  11
   1   8  -5 36468.6 923.540   6
   1  -8  -5 35813.1 933.256  39
   1  -8  -5 34726.0 869.942  40
  -1  -8   5 35210.6 928.749  18
   1  -8  -5 35860.9 912.389  36
   1  -8  -5 35496.9 900.385   9
   1  -8  -5 34512.9 914.403  34
   1   8  -5 34688.2 901.060  25
   1  -8  -5 36991.8 955.947  10
   1  -8  -5 36650.7 1019.66  11
   1  -8  -5 35300.7 942.033  13
   1  -8  -5 35756.9 945.452  14
   1   8  -5 34739.2 893.274  22
   1   8  -5 35924.9 911.677  23
   1  -8  -4 120901. 2350.61  39
   1  -8  -4 112720. 2253.70  40
   1  -8  -4 116123. 2446.59  11
   1  -8  -4 119372. 2343.17  34
   1  -8  -4 119509. 2316.05   9
   1  -8  -4 118571. 2365.50  14
   1  -8  -4 120106. 2373.05  13
  -1  -8   4 116956. 2363.10  18
   1   8  -4 119980. 2320.52  22
   1   8  -4 123753. 2351.82  23
   1  -8  -4 118536. 2328.16  36
   1   8  -3 71660.2 1516.69  23
   1   8  -3 73268.6 1467.35  24
   1  -8  -3 71718.4 1508.05  34
   1  -8  -3 71158.7 1497.84  36
   1  -8  -3 72684.2 1527.01  14
   1  -8  -3 71061.6 1496.50  39
   1  -8  -3 72442.2 1539.53  13
   1   8  -3 69900.1 1515.54   6
  -1  -8   3 71460.5 1535.98  18
  -1  -8   3 71818.3 1479.24   7
  -1  -8   2 268997. 4964.98  18
   1  -8  -2 274069. 4937.60  34
   1   8  -2 276128. 4947.43   6
   1   8  -2 273773. 4880.68  24
  -1  -8   2 273514. 4897.68   7
  -1   8   2 270672. 4820.49   2
   1  -8  -2 284992. 4963.51  13
   1  -8  -2 271951. 4907.28  39
  -1  -8   2 275105. 4817.63  36
   1  -8  -2 275987. 4917.05  36
  -1  -8   1 36836.7 769.483  13
  -1  -8   1 35272.0 808.219   7
   1   8  -1 36305.2 779.609  21
  -1  -8   1 35558.0 874.150  18
   1   8  -1 35997.7 855.471   6
   1  -8  -1 34925.8 844.751  34
   1   8  -1 35862.7 835.139   3
   1   8  -1 36182.4 798.671  24
  -1  -8   1 35606.0 790.979  36
   1  -8  -1 35567.6 823.345  36
  -1  -8   1 33416.5 770.933   2
   1  -8  -1 36641.0 857.102  13
  -1   8   0 191957. 3431.94  23
  -1   8   0 188602. 3356.21  22
   1  -8   0 189531. 3464.70  30
  -1  -8   0 186637. 3405.68  30
   1   8   0 190013. 3359.16  21
   1   8   0 188761. 3447.73   6
   1  -8   0 181246. 3401.90  28
  -1  -8   0 190699. 3394.97   7
  -1  -8   0 191197. 3397.34  13
   1   8   0 186852. 3382.96  24
  -1  -8   0 189378. 3422.82  36
   1  -8   0 189400. 3406.86  36
   1   8   0 190230. 3419.95   3
   1  -8   0 176134. 3426.79  13
  -1  -8   0 189986. 3481.03  18
  -1   8  -1 7184.06 289.943  23
  -1   8  -1 6539.49 247.094  22
   1   8   1 7158.35 280.071   6
  -1  -8  -1 7432.98 286.968  13
   1  -8   1 6702.66 270.070  17
  -1   8  -1 6433.01 304.497   3
   1   8   1 7216.72 262.548   3
   1  -8   1 6795.20 269.468  13
  -1  -8  -1 6552.22 282.239  36
   1  -8   1 6657.14 300.694  30
  -1   8  -1 6595.87 258.313  25
  -1  -8  -1 6979.14 253.894   7
   1  -8   1 6812.15 267.433   8
   1  -8   1 6741.78 250.702  36
  -1  -8  -2 57987.0 1226.02  36
  -1   8  -2 55805.6 1163.82  25
  -1  -8  -2 56255.2 1199.68  13
   1   8   2 54677.4 1113.41   3
  -1   8  -2 54366.0 1250.72   3
   1  -8   2 56053.8 1139.73  13
  -1   8  -2 55278.3 1199.67  23
  -1   8  -2 54607.7 1146.85  22
   1  -8   2 55339.1 1180.27  20
   1   8   2 56669.5 1149.54   6
   1  -8   2 55217.4 1225.72  30
   1  -8   2 54695.2 1188.10   8
  -1  -8  -3 19638.5 604.345  36
  -1   8  -3 20603.8 635.070   3
  -1  -8  -3 20925.2 636.059  34
   1  -8   3 21675.7 628.124  30
  -1  -8  -3 20957.3 606.492  13
  -1   8  -3 21319.8 599.718  23
  -1   8  -3 20902.9 560.307  22
  -1   8  -3 21353.9 577.112  25
   1  -8   3 21828.8 607.119   8
   1  -8   3 20858.0 583.878  20
  -1  -8  -4 41541.4 1032.20  36
  -1   8  -4 42764.4 1061.14   3
  -1  -8  -4 43420.3 1041.35  35
  -1  -8  -4 42432.6 1046.30  34
   1  -8   4 42321.6 1042.36  30
  -1  -8  -4 45445.8 1042.48  13
  -1   8  -4 41643.8 1006.74  23
   1  -8   4 42397.7 1000.16  20
  -1   8  -4 42068.8 971.427  22
  -1  -8  -4 41361.3 1015.60  10
  -1   8  -4 42379.2 980.097  25
   1  -8   4 41421.3 1022.77   8
   1  -8   5 22787.0 666.725  20
  -1  -8  -5 21846.1 694.992   9
  -1   8  -5 21904.1 642.830  25
  -1  -8  -5 23241.5 696.549  36
  -1   8  -5 22762.3 702.493   3
   1  -8   5 21870.9 689.207  30
  -1  -8  -5 22257.5 674.723  11
  -1  -8  -5 22597.3 689.067  35
  -1  -8  -5 22666.0 695.371  34
  -1  -8  -5 22835.9 687.112  13
   1  -8   5 22218.7 679.411   8
  -1  -8  -5 21298.3 666.494  10
  -1  -8  -6 135870. 2747.44  10
  -1  -8  -6 136055. 2776.04   9
  -1  -8  -6 134811. 2727.71  11
  -1  -8  -6 137377. 2754.83  13
   1  -8   6 140152. 2766.40   8
   1  -8   6 140827. 2742.64  20
  -1   8  -6 139179. 2784.26   3
  -1  -8  -7 7221.26 387.844  10
  -1   8  -7 7449.64 381.093  26
   1  -8   7 7643.93 393.143   8
  -1  -8  -7 7570.06 396.594  36
  -1  -8  -7 6833.35 365.911  11
   1  -8   7 7466.93 384.965  20
  -1  -8  -7 7208.94 399.171  35
   1  -8   7 7455.61 391.615  30
  -1   8  -8 48544.1 1253.19  26
   1  -8   8 48834.4 1286.58   8
  -1  -8  -8 50628.1 1297.38  36
   1  -8   8 49384.8 1279.69  20
  -1  -8  -8 49332.4 1323.86  35
  -1  -8  -8 49653.1 1316.25   9
   1  -8   8 49825.7 1290.87  30
  -1  -8  -9 25267.5 881.174  10
  -1   8  -9 27113.4 880.302  26
   1  -8   9 26397.9 876.481   8
  -1  -8  -9 25215.4 859.449  36
  -1  -8  -9 26178.4 846.942  11
   1  -8   9 27685.4 885.192  30
  -1  -8  -9 26756.8 925.723  35
  -1  -8  -9 26217.4 900.739   9
   1  -8   9 26673.6 872.822  20
  -1  -8 -10 1570.88 209.858  36
  -1   8 -10 1346.56 255.010  26
  -1  -8 -10 1792.79 252.193  35
   1  -8  10 1558.05 216.566  30
  -1  -8 -10 1610.15 231.911  10
  -1  -8 -10 1834.83 265.235   9
   1  -8  10 1908.58 225.756   8
  -1  -8 -10 1601.56 216.045  11
  -1  -8 -11 10549.4 572.959  10
  -1   8 -11 9857.81 506.738   6
   1  -8  11 10329.7 527.658  30
  -1  -8 -11 9927.03 517.526  36
   1  -8  11 10131.2 539.226  20
  -1  -8 -11 10245.3 587.998  35
   1  -8  11 9759.29 532.315   8
  -1  -8 -11 9992.39 568.698   9
  -1   8 -11 9242.26 562.432  26
   1  -8  12 102.886 134.074  20
  -1  -8 -12 89.6208 149.979  10
   1  -8  12 38.1061 127.548  30
  -1  -8 -12 483.128 137.613  36
  -1  -8 -12 69.7804 140.635   9
  -1  -8 -12 169.971 149.157  35
  -1  -8 -13 1303.57 235.185   9
   1  -8  13 1005.52 189.495  30
  -1   8 -13 816.904 186.878  37
  -1  -8 -13 1144.25 184.247  36
  -1  -8 -13 1199.18 216.462  10
  -1  -8 -13 1270.77 239.526  35
  -1   8 -13 1061.64 192.984  35
   1  -8  13 1242.06 218.710  20
   1  -8  14 6921.37 417.293  30
  -1  -8 -14 6967.87 454.223  10
  -1   8 -14 6969.06 428.109  35
  -1   8 -14 6122.19 389.327  37
   1  -8  14 6766.32 439.445  20
   1  -8  15 8380.57 436.917   7
  -1   8 -15 6809.70 398.929  35
   1  -8  15 7710.56 456.564  20
  -1  -8 -15 7612.19 447.214  10
  -1  -8 -15 8530.84 502.552  35
   1  -8  16 13607.2 573.893  20
  -1   8 -16 12657.7 555.194  10
   1  -8  16 14215.5 535.631   7
  -1  -8 -16 13397.6 555.277  10
  -1   8 -16 13695.9 520.167  12
   1  -8  17 7713.28 335.558   7
   1  -8  17 8389.32 392.247  28
  -1   8 -17 8083.64 380.169  10
   1  -8  18 51325.5 1127.52  28
  -1   8 -18 48620.7 1086.46  10
   1   9 -18 541.886 106.067  12
  -1  -9  17 32519.5 833.467   7
  -1  -9  17 34647.3 879.395  30
   1   9 -17 35425.1 923.384  37
   1   9 -17 34664.7 949.486  12
   1   9 -17 32301.5 839.233  10
   1  -9 -16 1987.92 246.622  10
   1   9 -16 2096.87 203.670  10
  -1  -9  16 2152.30 219.058  30
   1   9 -16 2302.65 245.123  37
  -1  -9  16 2012.50 226.620  20
  -1  -9  16 2001.69 190.435   7
  -1  -9  15 21440.8 771.880  30
  -1  -9  15 20317.5 715.012   7
   1   9 -15 21300.8 799.699  37
   1  -9 -15 21721.9 827.377  11
  -1  -9  15 21456.1 797.096  20
   1   9 -15 19285.5 707.470  10
   1  -9 -14 359.208 176.374  10
   1  -9 -14 207.758 130.274  11
  -1  -9  14 81.3215 132.481  20
  -1  -9  13 1954.95 238.866   7
   1  -9 -13 2087.25 289.195  10
   1  -9 -13 2308.43 306.190   9
   1  -9 -13 2547.32 321.812  11
   1  -9 -13 1823.41 224.787  36
  -1  -9  13 1834.67 251.352  30
   1  -9 -12 3503.58 352.018  39
   1  -9 -12 3733.74 375.882  11
   1  -9 -12 3152.94 338.548  10
  -1  -9  12 3926.46 322.493   7
   1  -9 -12 3666.35 351.173   9
   1  -9 -12 4179.86 329.925  36
  -1  -9  12 3895.74 347.061  30
   1   9 -11 2237.25 235.559   6
   1  -9 -11 2396.76 289.895   9
   1  -9 -11 2477.59 308.131  11
   1   9 -11 2251.03 276.148  26
  -1  -9  11 2567.41 258.589   7
   1  -9 -11 1992.48 286.315  10
   1  -9 -11 2436.54 261.559  36
   1  -9 -11 2450.01 267.362  13
   1  -9 -11 2490.52 293.595  39
   1   9 -10 1129.69 178.527   6
   1  -9 -10 1008.54 208.919   9
   1  -9 -10 1169.70 216.103  39
   1  -9 -10 1319.72 210.474  13
   1  -9 -10 1126.46 182.317  36
   1  -9 -10 901.796 213.210  11
   1  -9 -10 999.939 222.268  10
   1   9 -10 764.190 182.134  26
   1  -9  -9 3115.41 302.293  10
   1  -9  -9 3053.94 318.493  11
   1  -9  -9 2809.70 262.327  36
   1   9  -9 3020.85 259.636  26
   1  -9  -9 2702.72 303.354  33
   1  -9  -9 3464.81 314.815  39
   1  -9  -9 2560.61 261.046  13
  -1  -9   9 2867.64 257.456  18
   1  -9  -9 2832.61 279.985   9
   1   9  -9 2985.54 262.595   6
   1   9  -8 5604.58 346.651   6
   1  -9  -8 5285.85 339.633  36
  -1  -9   8 5194.17 339.249  18
   1  -9  -8 5719.00 350.893  40
   1  -9  -8 5129.41 363.552  10
   1  -9  -8 5145.62 393.776  11
   1  -9  -8 5727.13 379.365  33
   1  -9  -8 5438.37 371.078  39
   1   9  -8 5870.69 354.445  25
   1  -9  -8 5066.49 346.704   9
   1  -9  -8 5387.19 360.941  13
   1  -9  -7 179072. 3479.25  39
   1  -9  -7 170391. 3429.62  33
   1   9  -7 172369. 3383.34  22
   1  -9  -7 168705. 3397.53  36
  -1  -9   7 171915. 3420.34  18
   1   9  -7 176194. 3415.36   6
   1   9  -7 174032. 3387.05  25
   1  -9  -6 11987.8 507.413  13
   1  -9  -6 11219.1 468.866   9
   1   9  -6 11253.1 467.091  23
   1   9  -6 11252.8 457.825  22
   1  -9  -6 10698.3 493.441  10
   1  -9  -6 10525.4 528.164  11
   1  -9  -6 11552.6 474.743  36
  -1  -9   6 10960.8 481.497  18
   1   9  -6 11581.3 466.962  25
   1  -9  -5 262279. 5110.11  11
   1  -9  -5 266126. 5003.68  39
   1  -9  -5 271201. 5020.56  13
   1   9  -5 269626. 4987.89   6
   1   9  -5 274753. 4984.29  23
   1  -9  -5 270798. 4956.18   9
  -1  -9   4 19756.5 664.985  18
   1   9  -4 20769.5 653.257   6
   1  -9  -4 21459.2 646.269  36
   1  -9  -4 20652.4 652.890  39
   1  -9  -4 21894.2 675.781  13
   1   9  -4 22393.0 655.344  25
  -1  -9   4 21131.4 628.750   7
   1   9  -4 21407.3 636.051  22
   1   9  -4 21090.4 655.758  23
   1  -9  -4 21037.9 653.660  34
   1  -9  -4 21041.9 635.414   9
   1   9  -3 182641. 3398.70   6
   1  -9  -3 179417. 3403.68  13
  -1  -9   3 179117. 3340.47   7
   1  -9  -3 175416. 3357.92  39
   1   9  -3 180347. 3359.75  22
   1   9  -3 173139. 3388.09  23
   1  -9  -3 180610. 3361.03  36
   1  -9  -3 179903. 3381.10  34
  -1  -9   3 177050. 3416.97  18
  -1  -9   2 29423.3 742.210   7
   1  -9  -2 30146.7 789.654  13
  -1  -9   2 29129.3 808.390  18
   1   9  -2 28044.4 777.855   6
   1  -9  -2 29375.9 755.784  36
   1  -9  -2 28491.3 773.890  34
   1   9  -2 30613.3 731.272  24
   1   9  -1 8062.91 343.214   6
  -1  -9   1 8240.05 304.036  36
   1  -9  -1 8469.26 330.698  36
  -1  -9   1 7895.38 329.784  30
  -1   9   1 7496.86 306.038  23
  -1  -9   1 8275.34 283.869  13
   1  -9  -1 8289.49 346.134  13
  -1  -9   1 8418.22 314.800   7
   1   9  -1 8249.93 304.108  24
   1  -9  -1 8430.27 353.248  34
   1   9  -1 8019.12 283.472  21
   1  -9   0 202.260 77.1535  13
  -1  -9   0 215.629 74.4360  13
  -1  -9   0 92.0496 68.7388  30
  -1  -9   0 191.670 69.7802   7
   1   9   0 218.284 89.9810   6
   1   9   0 195.739 69.6420   3
  -1   9   0 182.015 95.1239   3
  -1   9   0 167.727 60.3207  25
   1  -9   0 154.727 64.0621  36
  -1  -9   0 166.557 69.4864  36
  -1   9   0 133.522 56.0968  22
   1   9   0 175.472 59.1063  24
  -1   9   0 182.079 67.3061  23
  -1  -9  -1 106261. 2089.70  36
   1   9   1 106455. 2066.89   6
   1  -9   1 103578. 2114.71  30
   1  -9   1 107484. 2051.54  13
  -1   9  -1 103108. 2006.76  22
  -1   9  -1 104702. 2085.92  23
  -1  -9  -1 106291. 2063.45  13
  -1   9  -1 106937. 2153.78   3
   1   9   1 107938. 2036.43   3
   1  -9   1 108369. 2023.59  36
  -1   9  -1 104151. 2028.37  25
  -1   9  -2 668.443 107.337  23
   1  -9   2 617.085 102.328   8
  -1   9  -2 669.590 93.5828  22
   1  -9   2 530.767 99.9507  20
   1   9   2 676.794 100.650   6
  -1   9  -2 715.175 123.825   3
  -1  -9  -2 817.899 141.197  34
   1   9   2 883.564 94.8734   3
  -1  -9  -2 704.077 112.006  36
   1  -9   2 614.635 119.758  30
  -1  -9  -2 588.815 111.475  13
  -1   9  -2 1009.38 114.660  25
   1  -9   3 179378. 3340.02   8
  -1  -9  -3 177616. 3340.38  13
  -1  -9  -3 179599. 3408.79  34
   1  -9   3 176665. 3313.56  20
  -1  -9  -3 174650. 3361.17  36
  -1   9  -3 176457. 3335.99  23
  -1   9  -3 176210. 3275.89  22
  -1   9  -3 176269. 3404.83   3
   1  -9   3 176396. 3376.28  30
  -1   9  -3 176364. 3291.42  25
   1  -9   4 5074.54 285.916   8
  -1   9  -4 5251.10 268.768  25
  -1   9  -4 4632.77 269.993  23
  -1  -9  -4 4789.16 286.587  13
  -1   9  -4 4982.82 303.042   3
   1  -9   4 4699.77 266.348  20
  -1   9  -4 5358.75 265.631  22
  -1  -9  -5 116674. 2453.18  10
  -1  -9  -5 120409. 2465.59  13
   1  -9   5 122360. 2435.65  20
  -1  -9  -5 121718. 2505.81   9
  -1   9  -5 122349. 2511.77   3
   1  -9   5 124028. 2476.15   8
   1  -9   6 7306.54 368.781  20
   1  -9   6 6691.37 371.346  30
  -1  -9  -6 6353.25 357.903  10
  -1  -9  -6 6534.82 378.119  35
  -1  -9  -6 6588.77 373.961  34
  -1  -9  -6 7240.87 382.302  36
   1  -9   6 6927.10 374.801   8
   1  -9   7 4739.02 311.807  20
  -1  -9  -7 4750.24 312.404  11
  -1  -9  -7 4277.75 309.929  10
  -1  -9  -7 4960.86 345.100   9
  -1  -9  -7 4936.54 327.289  13
  -1   9  -7 5010.32 321.990  26
  -1  -9  -7 5110.09 344.151  35
   1  -9   7 4747.10 316.702   8
   1  -9   7 4638.60 326.283  30
  -1  -9  -7 4588.61 321.630  36
  -1  -9  -8 1023.42 180.613  10
  -1  -9  -8 983.111 168.517  36
  -1   9  -8 1190.06 193.682  26
   1  -9   8 1082.89 181.880  30
  -1  -9  -8 942.682 179.336  35
  -1  -9  -8 1209.09 179.768  11
  -1  -9  -8 1260.23 199.244   9
   1  -9   8 1133.44 176.777  20
   1  -9   8 1094.33 174.401   8
   1  -9   9 10375.3 516.607  20
  -1  -9  -9 9470.69 484.235  11
   1  -9   9 9569.74 506.604  30
  -1   9  -9 10370.4 528.748  26
  -1  -9  -9 10443.3 534.058  10
   1  -9   9 10530.8 527.180   8
  -1  -9  -9 10399.4 547.164   9
  -1  -9  -9 10826.5 563.896  35
  -1  -9  -9 9250.67 498.161  36
  -1  -9 -10 116.837 113.867  36
  -1  -9 -10 145.050 138.697  10
   1  -9  10 190.091 136.913  30
   1  -9  10 96.7232 113.117   8
  -1  -9 -10 106.913 155.746   9
  -1   9 -10 329.807 187.254  26
  -1  -9 -10 35.2024 113.070  11
  -1  -9 -10-22.3218 139.233  35
   1  -9  10 38.2148 115.518  20
   1  -9  11 125022. 2744.05  30
  -1  -9 -11 120177. 2780.44  10
  -1   9 -11 122332. 2709.98   6
   1  -9  11 128781. 2776.65  20
  -1  -9 -11 126744. 2768.88  36
  -1  -9 -11 128244. 2877.30  35
  -1  -9 -11 127788. 2849.09   9
  -1   9 -11 124016. 2829.15  26
  -1  -9 -12 1150.89 224.503   9
   1  -9  12 704.919 186.219  30
  -1  -9 -12 1374.29 241.957  35
   1  -9  12 1216.81 208.441  20
  -1  -9 -12 1042.70 189.409  36
  -1  -9 -12 1118.02 212.325  10
   1  -9  13 60496.6 1593.82  30
   1  -9  13 63695.1 1654.20  20
  -1  -9 -13 63091.5 1722.05   9
  -1  -9 -13 61863.0 1659.52  10
  -1  -9 -13 62270.6 1732.68  35
   1  -9  14 778.555 168.062  30
   1  -9  14 1057.33 202.900  20
  -1  -9 -14 681.847 156.643  36
  -1   9 -14 940.022 172.375  35
  -1   9 -14 997.598 172.750  37
  -1   9 -15 12549.5 528.499  35
  -1  -9 -15 13576.6 585.805  10
   1  -9  15 13707.2 566.634   7
  -1   9 -16 874.693 152.733  10
   1  -9  16 852.905 133.637   7
  -1   9 -16 831.490 136.718  12
   1  -9  17 143.289 101.563  28
   1  -9  17 118.271 69.8800   7
  -1   9 -17 49.8936 74.3009  10
   1  -9  17 191.265 100.750  17
   1  10 -17 419.275 120.833  12
   1  10 -17 597.654 119.253  37
  -1 -10  17 466.077 94.7369   7
   1  10 -16 3636.38 275.476  37
  -1 -10  16 3217.25 254.911  30
  -1 -10  16 3089.15 230.519   7
  -1 -10  15 2949.03 277.366  20
   1  10 -15 3049.43 289.755  37
   1  10 -15 2441.51 224.929  10
  -1 -10  15 2637.36 252.872  30
  -1 -10  15 2637.28 234.575   7
   1  10 -14 13427.8 646.124  37
  -1 -10  14 14173.3 630.017  30
  -1 -10  14 13050.5 613.775  20
  -1 -10  13 36588.0 1151.55  20
  -1 -10  13 35793.5 1093.93   7
   1 -10 -13 36287.1 1236.54  10
   1 -10 -13 36903.4 1217.56  11
  -1 -10  13 35208.2 1138.31  30
   1 -10 -13 37655.3 1235.42   9
  -1 -10  12 41911.8 1218.95   7
   1 -10 -12 42051.7 1345.34  11
   1 -10 -12 39234.0 1316.64  10
   1 -10 -12 43308.8 1332.09   9
  -1 -10  12 41269.4 1263.86  30
   1 -10 -12 41165.9 1221.23  36
   1 -10 -11 16402.4 695.315  36
   1 -10 -11 16924.6 724.089  13
  -1 -10  11 17482.7 705.255   7
   1 -10 -11 15992.8 763.466  10
   1 -10 -11 16468.2 778.528  11
   1  10 -11 16968.0 717.405  26
   1 -10 -11 16516.7 758.486  39
  -1 -10  11 16847.4 738.358  30
   1 -10 -11 16620.1 748.848   9
   1  10 -11 16177.6 665.247   6
   1 -10 -10 62139.3 1670.59   9
   1  10 -10 65095.7 1615.59   6
  -1 -10  10 62670.6 1673.80  30
   1 -10 -10 66320.7 1673.93  13
   1 -10 -10 62811.5 1756.95  11
   1 -10 -10 60525.1 1705.49  10
  -1 -10  10 65001.7 1623.22   7
   1  10 -10 64282.8 1604.59  26
   1 -10 -10 62972.0 1705.08  39
   1 -10 -10 64474.3 1632.25  36
   1 -10  -9 576.889 176.979  10
   1 -10  -9 739.399 163.643  36
   1  10  -9 533.705 150.389  26
   1 -10  -9 582.217 172.251  39
   1 -10  -9 843.799 228.113  33
   1 -10  -9 586.574 194.288  11
   1  10  -9 416.598 141.418   6
  -1 -10   9 548.366 133.279   7
   1 -10  -9 694.086 169.090  13
   1 -10  -9 961.946 198.823   9
   1  10  -8 15559.8 628.454   6
   1 -10  -8 15163.2 659.520  33
   1 -10  -8 16194.6 666.827  13
   1 -10  -8 15452.0 643.683   9
   1 -10  -8 15846.9 691.103  10
   1 -10  -8 15167.3 705.823  11
   1  10  -8 16716.4 637.376  25
   1 -10  -8 15682.1 632.666  36
   1 -10  -8 14728.9 660.071  39
   1  10  -7 975.610 171.408   6
  -1 -10   7 1242.46 182.344  18
   1 -10  -7 1302.52 192.478   9
   1 -10  -7 1375.00 185.062  36
   1  10  -7 1622.89 191.097  22
   1 -10  -7 1498.14 224.723  11
   1 -10  -7 1152.44 188.962  39
   1  10  -7 1179.32 170.807  25
   1 -10  -7 1480.70 212.569  33
   1 -10  -7 1380.15 199.603  13
   1 -10  -6 19589.6 707.873  39
   1  10  -6 18920.1 670.878  23
   1  10  -6 19888.1 668.445  22
  -1 -10   6 19362.2 702.789  18
   1  10  -6 19817.2 676.815  25
   1 -10  -6 19244.6 678.483  36
  -1 -10   6 20929.5 682.046   7
   1  10  -6 19753.1 688.219   6
   1  10  -5 11795.3 500.858   6
   1  10  -5 11846.3 475.232  22
   1  10  -5 11896.6 499.607  23
  -1 -10   5 12033.0 514.865  18
   1  10  -5 11636.3 478.996  25
   1 -10  -5 11564.4 503.820  13
   1 -10  -5 12537.0 492.279   9
   1 -10  -5 11558.0 495.020  34
   1 -10  -5 12144.5 496.120  36
  -1 -10   4 34608.8 973.468  18
   1  10  -4 35809.1 958.634  23
  -1 -10   4 35115.0 915.636   7
   1 -10  -4 33631.4 957.809  13
   1 -10  -4 34759.0 925.057   9
  -1 -10   3 293.263 100.346  30
   1  10  -3 524.333 107.569  22
   1  10  -3 331.288 106.747   6
   1  10  -3 384.098 98.1229  23
  -1  10   3 355.135 84.8367   3
   1 -10  -3 197.030 94.7348  13
  -1 -10   3 456.919 100.012   7
   1 -10  -2 177815. 3336.49  36
  -1 -10   2 170092. 3350.75  30
   1  10  -2 177037. 3282.93  24
   1  10  -2 176998. 3380.28   6
   1 -10  -2 174510. 3369.65  34
   1 -10  -2 182130. 3379.78  13
  -1  10   2 176386. 3345.70   3
   1  10  -2 180180. 3393.47  23
  -1 -10   2 174208. 3300.32   7
  -1 -10   1 21012.0 574.243  36
   1 -10  -1 20691.1 605.586  36
  -1 -10   1 20806.2 621.533  30
  -1 -10   1 21392.5 589.439   7
   1  10  -1 21520.6 577.738  24
   1  10  -1 21570.6 642.852   6
   1 -10  -1 20735.9 641.782  34
   1 -10  -1 19437.7 614.476  13
  -1  10   1 21304.2 642.798   3
  -1  10   1 20056.2 593.369  23
  -1 -10   0 105918. 2048.16  13
  -1 -10   0 103536. 2076.76  36
  -1  10   0 103296. 2027.60  25
   1  10   0 104925. 2112.69   6
  -1 -10   0 105938. 2045.82   7
   1 -10   0 104079. 2063.36  36
   1 -10   0 108354. 2104.02  13
  -1  10   0 104197. 2154.78   3
  -1  10   0 107307. 2102.25  23
  -1  10  -1 168.415 61.6298  22
  -1  10  -1 169.915 95.0543   3
   1 -10   1 147.826 90.7582  30
  -1  10  -1 136.811 67.7256  25
   1  10   1 128.776 76.7492   6
  -1  10  -1 129.724 67.7041  23
   1 -10   1 195.860 70.4554  13
  -1 -10  -1 80.9980 60.2838  13
   1 -10   1 173.741 65.1436  36
  -1 -10  -1 120.802 71.7135  36
  -1  10  -2 234.784 76.8500  22
  -1  10  -2 320.067 98.4615   3
  -1  10  -2 306.355 87.5430  23
   1  10   2 442.983 82.3803   6
  -1 -10  -2 490.721 100.752  36
   1 -10   2 430.675 107.266  30
  -1 -10  -2 313.052 88.5871  13
  -1  10  -2 289.384 85.3564  25
  -1  10  -3 773.727 113.234  22
  -1  10  -3 642.323 111.726  25
  -1  10  -3 708.440 131.141   3
  -1 -10  -3 551.647 108.561  13
   1 -10   3 700.492 112.066   8
  -1  10  -3 709.592 116.580  23
   1 -10   4 56324.6 1320.51  20
  -1 -10  -4 57654.2 1349.88  13
   1 -10   4 59115.4 1395.59  30
   1 -10   4 57847.6 1352.59   8
  -1 -10  -4 57654.1 1405.02  34
  -1 -10  -4 57211.3 1379.27  36
  -1  10  -4 57820.3 1404.80   3
  -1  10  -4 56626.2 1343.72  23
  -1  10  -5 2099.02 212.630   3
   1 -10   5 2329.05 210.007  20
  -1  10  -5 1639.18 174.680  25
   1 -10   5 1574.65 186.102   8
  -1 -10  -5 2005.82 211.262  36
   1 -10   5 1924.76 214.484  30
  -1 -10  -5 1995.20 222.352  34
  -1 -10  -6 139231. 2895.00  34
   1 -10   6 139231. 2825.47  20
   1 -10   6 141051. 2888.57  30
  -1 -10  -6 137697. 2886.25  36
  -1 -10  -6 141351. 2869.97  13
   1 -10   6 140761. 2862.57   8
  -1 -10  -6 137769. 2899.80   9
  -1  10  -7 151.074 126.062  26
   1 -10   7 201.623 105.245  20
   1 -10   7 181.648 101.511   8
   1 -10   7 291.232 138.006  30
  -1 -10  -7 197.513 127.908   9
  -1 -10  -7 566.170 145.825  10
  -1 -10  -7 277.471 113.051  36
   1 -10   8 94905.9 2193.36  30
  -1 -10  -8 91080.8 2176.32  10
  -1  10  -8 99089.9 2170.41  26
  -1 -10  -8 95560.0 2208.98  36
   1 -10   8 98764.3 2177.67  20
  -1 -10  -8 97793.8 2238.26   9
   1 -10   8 99427.2 2206.84   8
   1 -10   9 8392.42 482.003  30
  -1 -10  -9 7286.83 461.615  10
  -1 -10  -9 7986.58 470.962  36
  -1  10  -9 8695.49 493.487  26
  -1 -10  -9 8508.41 520.881  35
   1 -10   9 8336.89 471.750   8
  -1 -10  -9 8340.11 506.069   9
  -1 -10 -10 17156.7 778.046  35
  -1 -10 -10 19285.1 769.098  36
  -1  10 -10 18686.5 781.173  26
   1 -10  10 18160.5 744.831  30
  -1 -10 -10 17974.8 778.649   9
  -1 -10 -10 16995.6 738.580  10
   1 -10  10 17374.0 727.410  20
  -1 -10 -11 6569.97 441.686  36
  -1  10 -11 5790.30 407.470   6
   1 -10  11 7034.59 452.993  30
  -1  10 -11 6732.92 499.261  26
  -1 -10 -11 7010.80 464.512  10
   1 -10  11 6635.50 438.321  20
  -1 -10 -11 6845.43 479.179   9
   1 -10  12 79.5528 112.211  30
  -1 -10 -12 61.5213 109.086  36
  -1 -10 -12 163.963 146.099   9
  -1 -10 -12-21.0195 116.376  10
   1 -10  12 203.995 129.154  20
  -1  10 -13 3999.48 323.728  35
  -1  10 -13 4352.43 332.530  37
  -1 -10 -13 5329.69 380.570  36
  -1 -10 -13 5376.06 416.904   9
   1 -10  13 5070.97 378.057  20
  -1 -10 -13 5424.15 396.509  10
  -1  10 -14 27409.3 848.184  37
   1 -10  14 30761.2 937.656   7
   1 -10  14 30636.2 935.483  30
  -1 -10 -14 27701.9 921.521  10
  -1  10 -14 25573.2 845.014  35
  -1 -10 -14 29401.7 929.984  36
   1 -10  14 29497.5 955.836  20
   1 -10  15 6796.08 402.483  20
   1 -10  15 6157.89 362.942   7
   1 -10  16 27720.4 774.543   7
   1 -10  16 28057.9 815.863  28
   1 -10  16 28329.9 817.028  17
  -1  10 -16 26150.0 774.495  10
  -1  10 -17 214.741 79.7194  10
   1 -10  17 290.932 102.708  28
   1  11 -17 8838.04 366.033  12
  -1 -11  16 24194.7 710.622   7
   1  11 -16 25222.3 748.800  37
  -1 -11  16 26844.7 767.920  30
  -1 -11  15 9293.40 427.834   7
   1  11 -15 8647.13 452.108  37
  -1 -11  15 8848.19 455.553  20
  -1 -11  15 9678.44 468.644  30
  -1 -11  14 48116.5 1277.75   7
  -1 -11  14 49120.1 1341.59  20
  -1 -11  14 51488.5 1364.18  30
   1  11 -14 47462.6 1354.93  37
  -1 -11  13 10299.8 558.166  30
   1 -11 -13 11142.2 612.557   9
   1 -11 -13 10206.8 531.736  36
  -1 -11  13 11472.2 565.488  20
  -1 -11  12 16147.4 720.125  30
  -1 -11  12 14923.3 679.516  20
   1  11 -12 15027.8 710.225  26
   1  11 -12 16791.2 663.070   6
   1 -11 -12 16091.0 690.703  36
  -1 -11  12 15902.7 673.883   7
   1 -11 -12 17282.2 771.158   9
   1 -11 -11 20041.0 830.784   9
   1 -11 -11 20121.2 810.865  13
  -1 -11  11 18577.6 795.512  30
  -1 -11  11 19307.6 778.231  20
  -1 -11  11 19983.8 764.796   7
   1  11 -11 19197.9 742.508   6
   1  11 -11 19583.2 782.057  26
   1 -11 -11 20335.3 786.384  36
   1 -11 -10 1319.56 224.656   9
   1  11 -10 894.334 173.637   6
  -1 -11  10 1366.74 197.783   7
   1 -11 -10 836.846 193.457  13
   1 -11 -10 968.448 186.470  36
  -1 -11  10 849.519 180.878  30
   1  11 -10 786.263 197.235  26
   1  11  -9 30111.7 965.940  26
   1 -11  -9 32691.4 1051.74  13
  -1 -11   9 30269.1 1040.67  30
   1 -11  -9 30452.2 1005.36  36
  -1 -11   9 32229.3 999.259   7
   1  11  -9 32076.9 1008.35   6
   1 -11  -9 31512.6 1078.46  33
   1 -11  -9 30306.5 1021.07   9
   1 -11  -8 43863.6 1253.38   9
   1  11  -8 43552.8 1217.00  25
   1 -11  -8 47789.0 1308.88  13
  -1 -11   8 44271.5 1289.69  30
   1 -11  -8 42415.4 1233.45  36
  -1 -11   8 44543.2 1224.28   7
   1 -11  -8 44758.3 1300.89  33
   1  11  -8 43192.8 1238.56   6
   1 -11  -7 70463.5 1723.40   9
   1  11  -7 74753.3 1717.91  25
   1  11  -7 72169.4 1740.56   6
   1 -11  -7 73362.3 1773.15  13
   1 -11  -7 73163.6 1742.26  36
  -1 -11   7 70491.0 1704.08   7
  -1 -11   7 73494.8 1785.80  30
   1 -11  -7 71209.2 1763.13  33
   1  11  -7 70351.9 1696.35  22
  -1 -11   6 16988.0 634.975   7
  -1 -11   6 17362.6 686.191  30
   1  11  -6 17362.0 666.953  23
   1  11  -6 17410.1 644.002  22
   1  11  -6 17453.3 668.388   6
   1 -11  -6 18311.3 698.450  13
   1  11  -6 18665.5 664.649  25
   1 -11  -6 17587.9 664.072  36
   1 -11  -6 18648.9 677.174   9
   1  11  -5 41686.4 1090.92  25
   1  11  -5 41046.8 1115.80   6
  -1 -11   5 40925.0 1130.95  30
   1  11  -5 41018.7 1107.12  23
   1  11  -5 39457.3 1066.36  22
  -1 -11   5 38970.7 1060.10   7
   1 -11  -5 39780.1 1114.18  34
   1 -11  -5 39299.9 1108.48  13
   1 -11  -5 38416.1 1081.42  36
  -1 -11   4 29290.0 836.114   7
  -1 -11   4 28189.4 878.810  30
   1  11  -4 30542.8 859.433  22
   1  11  -4 28385.8 874.868  23
   1  11  -4 31218.3 904.802   6
   1 -11  -4 29043.3 885.166  34
   1  11  -4 31043.7 878.465  25
   1 -11  -4 28646.0 861.097  36
   1  11  -3 13116.3 509.923  22
   1  11  -3 15061.7 563.584  23
   1  11  -3 13984.6 549.238   6
  -1  11   3 14570.4 512.898   3
   1 -11  -3 14065.9 551.338  34
   1 -11  -3 14540.3 552.224  13
   1 -11  -3 13588.9 518.407  36
  -1 -11   2 22411.5 655.569   7
  -1 -11   2 22182.5 703.849  30
   1  11  -2 23085.8 728.422  23
  -1  11   2 23023.7 663.040  23
   1 -11  -2 22451.2 714.020  34
  -1  11   2 22276.0 687.453   3
   1 -11  -2 21612.4 696.977  13
  -1 -11   1 179.080 72.3905   7
  -1  11   1 64.1057 66.6713  23
   1  11  -1 244.577 93.9080   6
   1 -11  -1 156.047 76.6350  36
  -1  11   1 74.2866 74.8743   3
   1 -11  -1 80.5765 76.0499  13
  -1 -11   0 12764.2 437.329   7
  -1  11   0 12310.2 496.420   3
  -1 -11   0 13324.3 464.568  36
  -1  11   0 13325.8 481.994  23
   1 -11   0 12677.1 461.218  13
   1 -11   0 13631.0 460.348  36
   1  11   0 12636.5 483.222   6
  -1  11  -1 4653.62 246.142  25
   1  11   1 4525.37 260.591   6
  -1  11  -1 4312.48 264.532  23
  -1 -11  -1 4485.43 268.706  36
  -1  11  -1 4588.30 296.176   3
  -1 -11  -1 4594.55 258.206  13
  -1 -11  -2 10140.8 418.240  13
  -1  11  -2 10547.9 402.967  25
  -1 -11  -2 10401.8 488.602  34
  -1  11  -2 11329.3 485.829   3
  -1  11  -2 10899.7 443.851  23
   1  11   2 10672.6 400.862   6
  -1 -11  -3 16698.6 607.155  36
  -1  11  -3 17790.3 605.048  23
  -1  11  -3 16496.8 634.226   3
  -1 -11  -3 16615.4 584.231  13
   1 -11   3 16683.6 623.029  30
   1 -11   4 14469.0 585.053  30
  -1 -11  -4 14799.7 582.110  36
  -1  11  -4 13257.6 503.118  25
  -1  11  -4 14897.4 601.622   3
  -1 -11  -4 14271.0 598.443  34
  -1 -11  -5 18432.3 685.816  36
  -1  11  -5 16992.2 608.503  25
  -1 -11  -5 18410.5 706.199  34
  -1 -11  -5 17483.4 654.215  13
   1 -11   5 19921.1 711.240  30
  -1 -11  -5 17928.3 692.016   9
  -1 -11  -6 43872.5 1239.35  36
  -1 -11  -6 45409.9 1266.41  34
   1 -11   6 46305.9 1262.80  30
   1 -11   6 44958.1 1197.81  20
  -1 -11  -6 43897.4 1218.59  13
  -1 -11  -6 45961.3 1275.02   9
   1 -11   7 73.9910 115.384  30
  -1  11  -7 261.368 131.545  26
   1 -11   7 49.5376 104.552  20
  -1 -11  -7 74.7220 112.938  36
  -1 -11  -7 97.3789 130.361   9
  -1 -11  -8 954.476 204.303   9
   1 -11   8 681.805 182.277  30
  -1 -11  -8 614.502 155.591  36
  -1  11  -8 474.863 165.740  26
  -1 -11  -9 44333.5 1333.69  36
   1 -11   9 45369.7 1329.57  30
  -1 -11  -9 47421.9 1378.42   9
   1 -11   9 45992.8 1305.06  20
  -1  11  -9 48466.5 1331.09  26
   1 -11  10 178.152 127.212  20
   1 -11  10 331.133 158.941  30
  -1 -11 -10 229.010 163.098   9
  -1  11 -10 279.150 188.009  26
  -1  11 -10 307.826 126.107   6
  -1 -11 -10 170.487 120.297  36
  -1  11 -11 98820.7 2408.68  26
  -1 -11 -11 100238. 2433.77   9
   1 -11  11 101488. 2355.40  30
  -1  11 -11 101937. 2337.94   6
  -1 -11 -11 105640. 2402.20  36
   1 -11  11 101683. 2349.38  20
  -1  11 -12 22365.2 825.452   6
   1 -11  12 23286.6 860.516  20
  -1 -11 -12 23315.3 922.410   9
  -1 -11 -13 32389.8 1035.88  36
   1 -11  13 33366.7 1021.43   7
  -1  11 -13 32472.5 970.973  37
   1 -11  13 31713.3 1029.58  20
   1 -11  13 32786.9 1027.22  30
  -1 -11 -14 23019.4 791.143  36
   1 -11  14 23027.6 805.135  20
   1 -11  14 22264.2 771.945   7
   1 -11  15 5184.46 328.636  28
   1 -11  15 4930.22 308.625   7
   1 -11  15 4667.36 315.074  17
  -1  11 -16 230.009 80.0980  10
   1 -11  16 383.668 98.1895   7
   1 -11  16 408.461 109.619  28
   1 -11  16 278.188 105.456  17
   1  12 -16 460.950 114.458  37
  -1 -12  16 423.957 95.2218   7
  -1 -12  15 6524.95 340.894   7
  -1 -12  15 6388.76 363.764  30
   1  12 -15 6287.40 357.828  37
  -1 -12  14 9872.23 489.945  30
  -1 -12  14 9110.62 443.712   7
   1  12 -14 8207.96 470.057  37
  -1 -12  14 9084.52 471.458  20
  -1 -12  13 15928.7 677.355  20
  -1 -12  13 16621.8 662.155   7
  -1 -12  13 18234.3 731.704  30
  -1 -12  12 10399.0 539.133  20
   1  12 -12 10524.3 576.960  26
   1 -12 -12 10717.2 597.461   9
  -1 -12  12 10818.6 532.504   7
   1 -12 -11 29769.8 1039.44   9
   1  12 -11 28181.9 972.816  26
  -1 -12  11 28324.9 1012.56  30
  -1 -12  11 28086.4 962.653  20
   1  12 -11 26911.4 921.920   6
   1 -12 -11 29006.2 984.369  36
  -1 -12  11 29087.5 955.573   7
   1 -12 -10 586.849 200.619   9
   1  12 -10 939.178 197.057  26
  -1 -12  10 851.670 168.647   7
  -1 -12  10 532.753 172.556  30
  -1 -12  10 581.443 159.347  20
   1 -12 -10 556.857 164.906  36
   1  12 -10 893.043 182.614   6
   1 -12 -10 1025.40 201.243  13
  -1 -12   9 23586.7 894.259  30
   1 -12  -9 21905.4 844.097  36
   1 -12  -9 22355.7 855.481   9
  -1 -12   9 22668.1 823.969   7
   1 -12  -9 22844.8 905.115  33
   1  12  -9 21959.8 808.182  26
   1 -12  -9 22148.0 858.529  13
   1  12  -9 22952.7 840.584   6
   1  12  -8 6864.35 416.964  25
   1 -12  -8 6257.86 448.304  33
   1 -12  -8 7466.73 458.335   9
   1  12  -8 6628.19 424.895   6
  -1 -12   8 6874.55 420.644   7
  -1 -12   8 6381.86 438.487  30
   1 -12  -8 6357.71 430.458  13
   1 -12  -8 6920.54 433.988  36
   1  12  -7 682.536 150.665  22
   1 -12  -7 889.955 185.943  13
   1 -12  -7 667.565 160.838  36
   1  12  -7 814.108 170.923   6
  -1 -12   7 721.627 179.910  30
  -1 -12   7 687.435 150.643   7
   1  12  -7 984.828 176.314  25
   1 -12  -7 649.521 178.909   9
   1 -12  -7 658.485 188.046  33
   1 -12  -6 5973.43 392.238  13
  -1 -12   6 5777.31 359.367   7
  -1 -12   6 5784.87 396.921  30
   1  12  -6 5892.00 364.440  22
   1  12  -6 5752.33 382.214   6
   1  12  -6 6493.68 382.395  25
   1 -12  -6 5799.11 376.296  36
   1 -12  -6 6049.03 380.200   9
   1 -12  -5 14909.5 628.672  34
  -1 -12   5 14556.6 579.154   7
  -1 -12   5 14549.3 623.127  30
   1  12  -5 15407.3 596.051  22
   1  12  -5 14345.3 603.961  23
   1  12  -5 14649.0 619.593   6
   1  12  -5 14657.8 592.317  25
   1 -12  -5 14560.1 598.579  36
   1 -12  -5 15306.4 633.027  13
   1 -12  -5 14817.9 593.875   9
   1 -12  -4 58724.5 1488.05  34
  -1 -12   4 59905.4 1421.96   7
  -1 -12   4 58170.8 1489.19  30
   1  12  -4 58912.6 1485.30  23
   1  12  -4 60335.2 1445.71  22
   1  12  -4 60681.9 1500.28   6
   1  12  -4 62299.9 1476.21  25
   1 -12  -4 59050.5 1455.71  36
   1 -12  -4 59047.6 1482.48  13
   1 -12  -4 61233.5 1460.71   9
   1 -12  -3 89472.3 1960.87  34
  -1 -12   3 85776.0 1860.29   7
  -1 -12   3 83428.8 1932.96  30
   1 -12  -3 85411.1 1900.29  36
   1  12  -3 86243.7 1947.58   6
   1  12  -3 87001.1 1956.67  23
   1  12  -3 87680.5 1900.64  22
   1  12  -3 89710.7 1928.79  25
   1 -12  -2 11202.9 483.927  13
  -1  12   2 11258.3 473.708   3
   1  12  -2 11145.7 496.066   6
  -1  12   2 11627.9 459.936  23
   1  12  -2 12085.9 486.008  22
   1  12  -2 12048.5 521.771  23
   1 -12  -2 11264.0 468.940  36
   1 -12  -2 12010.2 516.559  34
  -1 -12   1 109546. 2204.97   7
   1 -12  -1 111439. 2249.01  36
   1 -12  -1 109411. 2321.91  34
  -1  12   1 112499. 2264.01  23
   1  12  -1 109788. 2334.12  23
  -1  12   1 107936. 2290.97   3
   1  12  -1 110892. 2304.52   6
   1 -12  -1 105421. 2249.69  13
   1  12   0 1273.94 163.119   6
  -1  12   0 1388.51 177.503   3
  -1  12   0 1587.91 171.036  23
   1 -12   0 1514.31 183.026  34
  -1 -12  -1 31252.7 879.248  36
   1 -12   1 32826.1 927.468  34
  -1 -12  -1 31513.6 980.040  34
  -1  12  -1 30797.1 931.309   3
  -1  12  -1 32021.0 890.634  23
  -1  12  -2 6659.24 392.608   3
  -1 -12  -2 6681.01 349.297  13
  -1  12  -2 7451.03 344.357  25
  -1 -12  -2 7555.40 380.941  36
  -1 -12  -2 6998.71 418.596  34
  -1  12  -2 7766.83 385.158  23
  -1 -12  -3 12749.2 575.600  34
  -1 -12  -3 11696.1 508.596  36
   1 -12   3 11070.9 515.289  30
  -1  12  -3 11467.9 454.219  25
  -1  12  -3 11753.1 499.084  23
  -1 -12  -4 47036.2 1283.46  36
  -1 -12  -4 51000.7 1275.79  13
  -1 -12  -4 49055.1 1345.03  34
   1 -12   4 50161.3 1329.64  30
  -1  12  -4 49688.8 1215.14  25
  -1 -12  -5 44307.8 1276.09   9
  -1 -12  -5 46831.0 1303.48  34
   1 -12   5 45608.5 1266.31  30
  -1 -12  -5 45321.4 1258.78  36
  -1  12  -5 45786.1 1167.04  25
  -1 -12  -6 54264.0 1442.44  36
  -1 -12  -6 52510.2 1455.72   9
   1 -12   6 54268.9 1447.67  30
  -1 -12  -6 52527.7 1453.45  34
  -1 -12  -7 64633.2 1691.49   9
   1 -12   7 65219.3 1666.91  30
  -1 -12  -7 61605.1 1641.32  36
  -1  12  -7 63208.0 1598.47  26
  -1  12  -8 24780.3 862.961  26
   1 -12   8 23107.1 837.410  20
  -1 -12  -8 24017.8 910.782   9
   1 -12   8 23542.7 881.820  30
  -1 -12  -8 23511.0 881.881  36
  -1  12  -9 79841.0 1928.59  26
   1 -12   9 77911.8 1932.08  30
   1 -12   9 74216.7 1868.26  20
  -1 -12  -9 78368.7 1983.36   9
  -1  12  -9 75001.9 1915.04   6
  -1 -12  -9 77612.3 1947.93  36
  -1  12 -10 20322.3 843.119  26
   1 -12  10 21616.5 846.765  30
   1 -12  10 21551.0 822.205  20
  -1 -12 -10 21663.8 883.025   9
  -1  12 -10 21133.2 831.529   6
  -1 -12 -10 22128.1 861.913  36
  -1  12 -11 11162.6 609.849  26
  -1 -12 -11 11517.2 628.165   9
   1 -12  11 11638.7 587.061  30
  -1  12 -11 10629.7 552.214   6
  -1 -12 -11 10686.4 570.546  36
   1 -12  11 9621.88 530.230  20
   1 -12  12 37.9145 121.772  20
  -1  12 -12 35.8842 108.466   6
  -1 -12 -12 40.0469 99.6301  36
  -1 -12 -12 155.870 145.061   9
   1 -12  12 38.2229 115.535  30
  -1 -12 -13 5801.83 394.176  36
  -1 -12 -13 5933.21 424.258   9
   1 -12  13 5549.91 380.480  20
   1 -12  13 6214.65 382.583   7
  -1  12 -13 5755.85 349.107  37
   1 -12  14 8425.57 436.549  17
   1 -12  14 9591.29 449.087   7
   1 -12  14 8818.54 447.481  28
  -1 -12 -14 8799.46 447.823  36
   1 -12  15 25343.9 751.968  28
   1 -12  15 23316.8 722.744  17
   1 -12  15 25731.4 738.970   7
  -1  12 -15 22386.4 690.342  10
   1 -12  16 10042.7 388.134  28
   1 -12  16 10041.6 369.296   7
   1  13 -16 53809.6 1220.31  12
  -1 -13  16 57523.0 1200.91   7
  -1 -13  15 7674.93 348.517   7
   1  13 -15 7452.89 359.049  37
   1  13 -14 91805.8 2054.03  37
  -1 -13  14 94883.4 2014.75   7
  -1 -13  14 95723.0 2091.69  30
  -1 -13  13 3915.35 323.084  30
  -1 -13  13 3284.94 284.687  20
   1 -13 -13 3203.61 320.464   9
  -1 -13  13 3547.68 281.449   7
   1 -13 -12 21070.3 791.704  36
   1  13 -12 18798.5 790.725  26
  -1 -13  12 22646.8 838.479  30
  -1 -13  12 20380.8 746.821   7
   1 -13 -11 151.935 143.358   9
  -1 -13  11 54.2089 103.829   7
   1  13 -11 142.250 115.849   6
   1 -13 -10 297.999 142.478  13
  -1 -13  10 130.454 103.194   7
   1  13 -10 435.376 168.241  26
   1  13 -10 151.695 112.782   6
   1 -13 -10 21.6461 137.054   9
  -1 -13  10 66.6777 132.190  30
   1 -13 -10-20.0162 101.954  36
   1 -13  -9-47.2134 195.199  33
   1 -13  -9 63.6952 130.405  13
   1 -13  -9 100.143 115.072  36
   1  13  -9 19.6208 118.613   6
   1 -13  -9 189.409 158.311   9
   1  13  -9 55.8876 134.170  26
  -1 -13   9 93.2246 110.882   7
  -1 -13   9-22.2716 105.407  30
   1 -13  -8 46126.8 1378.91  33
   1 -13  -8 44670.1 1302.81   9
   1  13  -8 45142.3 1273.84  25
  -1 -13   8 46624.2 1363.74  30
   1 -13  -8 45543.2 1316.03  36
  -1 -13   8 43958.7 1256.18   7
   1 -13  -8 42220.2 1293.59  13
   1  13  -8 46576.9 1318.66   6
  -1 -13   7 122.058 98.4225   7
   1 -13  -7 107.124 157.799  33
  -1 -13   7 296.521 161.003  30
   1  13  -7 271.756 131.653   6
   1 -13  -7 266.848 147.824   9
   1  13  -7 160.237 112.759  25
   1 -13  -7 100.227 121.218  13
   1 -13  -7 265.719 138.273  36
   1 -13  -6 143551. 3056.47  36
  -1 -13   6 144562. 3003.85   7
  -1 -13   6 142612. 3106.48  30
   1 -13  -6 150731. 3071.72   9
   1  13  -6 145792. 3017.10  22
   1  13  -6 146259. 3069.85  23
   1  13  -6 139449. 3059.68   6
   1  13  -6 150388. 3044.09  25
   1 -13  -6 146369. 3090.39  13
   1 -13  -5 626.329 163.700   9
   1 -13  -5 584.433 150.082  13
   1 -13  -5 715.901 172.679  34
  -1 -13   5 694.379 170.463  30
  -1 -13   5 647.092 143.314   7
   1  13  -5 720.103 155.503  23
   1  13  -5 639.768 157.880   6
   1  13  -5 665.593 151.525  25
   1  13  -5 559.420 139.233  22
   1 -13  -5 476.330 141.063  36
   1 -13  -4 56526.4 1466.37  34
  -1 -13   4 54999.8 1365.97   7
   1 -13  -4 55486.1 1415.80  36
   1  13  -4 57826.9 1404.56  22
  -1 -13   4 54259.3 1453.95  30
   1 -13  -4 56542.5 1418.38   9
   1  13  -4 57948.1 1425.88  25
   1  13  -4 57780.3 1462.85   6
   1  13  -3 88.3245 86.1320  22
   1  13  -3 248.248 117.965  25
   1 -13  -3 214.990 104.174   9
   1 -13  -3 147.861 87.9907  36
  -1 -13   3 205.330 120.443  30
   1 -13  -3 176.634 100.206  13
   1 -13  -3 238.877 129.720  34
  -1 -13   3 305.380 96.7589   7
   1  13  -3 217.501 119.162   6
  -1  13   2 11677.3 480.936  23
   1  13  -2 11633.0 497.436  22
   1  13  -2 11572.1 531.632  23
   1  13  -2 11647.1 520.611   6
   1  13  -2 11141.8 494.412  25
   1 -13  -2 11301.6 527.948  34
   1 -13  -2 10209.6 468.615  36
   1  13  -1 1034.78 157.700   6
  -1  13   1 821.479 139.841   6
   1  13  -1 915.604 142.290  22
   1 -13  -1 878.140 166.009  34
   1 -13  -1 876.171 138.638  36
  -1  13   1 679.114 128.542  23
   1  13  -1 930.839 158.007  23
  -1 -13   0 17259.5 710.719  34
   1 -13   0 16395.7 641.716  34
   1  13   0 17956.9 674.313  23
  -1  13   0 17354.2 620.317  23
   1  13   0 18579.0 643.024   6
  -1 -13  -1 555.612 125.148  36
  -1  13  -1 500.693 120.623  23
  -1 -13  -1 416.352 148.425  34
   1 -13   1 478.439 138.452  34
   1  13   1 567.366 119.932   6
  -1 -13  -2 103153. 2261.58  36
  -1  13  -2 104470. 2324.91   3
  -1  13  -2 109154. 2277.92  23
  -1 -13  -2 106033. 2388.97  34
  -1 -13  -3 10251.2 534.889  34
  -1  13  -3 8621.51 406.116  25
  -1  13  -3 9507.56 500.458   3
  -1 -13  -3 9917.60 480.003  36
   1 -13   4 168731. 3484.86  30
   1 -13   4 167505. 3360.15   7
  -1 -13  -4 173581. 3539.31  34
  -1  13  -4 167790. 3326.06  25
  -1 -13  -4 169756. 3449.90  36
  -1 -13  -4 173702. 3535.96   9
  -1 -13  -5 5107.39 396.764  34
  -1 -13  -5 5629.24 402.285   9
  -1 -13  -5 5069.39 363.200  36
   1 -13   5 5879.95 402.265  30
  -1 -13  -6 31605.6 1059.37  34
  -1 -13  -6 31316.7 1057.76   9
   1 -13   6 31694.6 1043.84  30
  -1 -13  -6 31210.0 1030.42  36
  -1 -13  -7 21364.4 854.642   9
  -1 -13  -7 20375.7 806.309  36
  -1  13  -7 19431.8 762.814  26
   1 -13   7 20789.9 822.136  30
  -1  13  -8 19949.7 820.024   6
  -1 -13  -8 22039.4 877.287   9
  -1 -13  -8 20942.9 837.690  36
  -1  13  -8 20721.2 803.473  26
   1 -13   8 21834.0 852.571  30
   1 -13   9 2114.10 263.284  30
   1 -13   9 1922.26 250.833  20
  -1 -13  -9 2464.66 281.026  36
  -1  13  -9 2510.11 295.102  26
  -1  13  -9 2740.04 288.364   6
  -1 -13  -9 2665.96 315.184   9
   1 -13  10 1296.33 215.308  30
  -1 -13 -10 1332.95 250.507   9
   1 -13  10 1180.56 207.073  20
   1 -13  10 1434.33 205.701   7
  -1  13 -10 1329.37 210.314   6
  -1  13 -10 1263.11 246.991  26
  -1 -13 -10 1341.47 220.234  36
   1 -13  11 950.938 197.699  30
  -1 -13 -11 936.212 220.990   9
  -1 -13 -11 724.805 168.911  36
  -1  13 -11 1097.16 233.904  26
   1 -13  11 824.612 180.321  20
  -1  13 -12 30295.3 952.588   6
   1 -13  12 30979.0 969.466  28
   1 -13  12 32316.0 978.119   7
   1 -13  12 28364.0 949.882  20
  -1 -13 -12 30761.0 1045.27   9
   1 -13  12 29665.9 947.493  17
  -1 -13 -12 30990.2 1011.26  36
  -1 -13 -13 5790.30 380.556  36
  -1  13 -13 5320.53 328.044   6
   1 -13  13 6658.71 380.096   7
  -1  13 -13 6531.26 341.461  37
  -1 -13 -13 6360.53 417.217   9
   1 -13  13 6849.28 393.413  28
   1 -13  14 25935.9 795.097  28
   1 -13  14 26984.0 793.498   7
  -1 -13 -14 25267.2 792.964  36
   1 -13  15 2637.74 213.476  28
   1 -13  15 2685.58 202.366   7
  -1  13 -15 2102.19 165.353  10
  -1 -14  15 267.204 82.1742   7
   1  14 -15 251.142 89.6255  37
  -1 -14  14 2049.14 192.190   7
   1  14 -14 2198.22 219.194  37
  -1 -14  13 15288.6 580.610   7
  -1 -14  13 16512.2 646.374  30
   1  14 -12 1593.85 245.618  26
   1 -14 -12 1384.99 222.567   9
  -1 -14  12 1534.56 196.655   7
  -1 -14  12 1481.79 222.667  30
   1  14 -11 40265.3 1123.80   6
   1 -14 -11 36638.5 1153.47  36
   1  14 -11 40338.1 1178.16  26
  -1 -14  11 37349.4 1100.65   7
  -1 -14  11 38571.8 1197.64  30
   1  14 -10 806.812 169.202   6
   1 -14 -10 567.128 181.267   9
  -1 -14  10 408.884 135.451   7
  -1 -14   9 45605.4 1377.65  30
   1 -14  -9 46501.3 1355.99   9
   1 -14  -9 47800.7 1437.90  33
   1  14  -9 46230.9 1318.00   6
   1 -14  -9 45500.5 1329.75  36
   1  14  -9 45321.8 1293.43  26
  -1 -14   9 47211.9 1294.53   7
   1 -14  -9 46302.8 1354.04  13
   1 -14  -8 2715.22 326.712  33
   1  14  -8 3042.82 298.791   6
  -1 -14   8 2858.15 314.878  30
  -1 -14   8 3467.27 301.316   7
   1 -14  -8 3006.30 299.444  36
   1 -14  -8 3328.17 333.718   9
   1 -14  -8 3295.29 316.515  13
   1 -14  -7 486.132 156.684  36
   1  14  -7 508.776 149.062  25
   1 -14  -7 386.839 151.662  13
  -1 -14   7 154.050 151.232  30
   1  14  -7 357.322 132.993   6
  -1 -14   7 246.199 117.846   7
   1 -14  -7 492.153 154.242   9
   1 -14  -7 203.159 162.678  33
   1  14  -6 1120.49 188.135  25
   1 -14  -6 1700.28 234.601   9
   1 -14  -6 955.620 180.625  36
  -1 -14   6 1026.04 178.025   7
   1  14  -6 1100.91 194.167   6
   1 -14  -6 1197.33 200.772  13
   1  14  -6 931.146 172.583  22
  -1 -14   6 984.970 202.184  30
   1  14  -5 8249.39 449.184  25
   1  14  -5 8021.98 468.150   6
   1 -14  -5 7561.14 441.202   9
  -1 -14   5 6509.53 392.900   7
   1 -14  -5 5656.32 397.985  13
   1  14  -5 7565.57 428.940  22
   1  14  -5 7668.46 453.480  23
   1 -14  -5 6636.14 415.386  36
  -1 -14   5 6424.77 438.553  30
   1 -14  -4 168.551 112.853  36
  -1 -14   4 225.411 97.9439   7
   1  14  -4 94.0770 98.0213  23
   1  14  -4 167.354 133.956   6
   1 -14  -4 251.710 141.056  34
   1 -14  -4 240.812 128.071   9
   1  14  -4 354.669 114.820  22
   1 -14  -4 143.044 111.565  13
  -1 -14   4 197.995 130.798  30
   1  14  -4 84.8820 94.0359  25
   1 -14  -3 56872.7 1493.62  13
  -1 -14   3 58509.9 1444.85   7
   1 -14  -3 60336.7 1517.45   9
   1 -14  -3 58525.2 1497.31  36
   1  14  -3 62963.6 1526.41  25
   1 -14  -3 61687.4 1579.60  34
   1  14  -3 63918.1 1593.09  23
   1  14  -3 62154.0 1503.61  22
   1  14  -3 62811.9 1565.65   6
   1  14  -2 119.338 111.103   6
   1 -14  -2 221.003 104.943  36
   1  14  -2 236.981 97.0107  23
   1  14  -2 144.821 97.3225  25
   1 -14  -2 143.547 136.408  34
   1  14  -2 196.550 98.5413  22
  -1  14   1 73744.9 1766.66   3
   1  14  -1 79431.1 1801.72   6
   1  14  -1 75500.1 1836.11  23
   1  14  -1 78046.9 1752.80  22
   1 -14  -1 74839.4 1815.69  34
  -1 -14   0 352.328 173.065  34
   1 -14   0 411.048 129.132  34
   1  14   0 525.767 124.523   6
  -1  14   0 561.543 149.214   6
   1  14   0 678.864 151.747  23
  -1  14   0 570.436 140.196   3
  -1  14  -1 61313.4 1552.75   3
   1  14   1 62480.6 1565.34  23
  -1  14  -1 61887.6 1553.61   6
   1 -14   1 61245.2 1538.50  34
  -1 -14  -1 60105.2 1625.60  34
  -1  14  -2 3687.12 307.638   3
  -1  14  -2 3382.27 302.321   6
  -1 -14  -2 3884.21 354.622  34
   1 -14   2 3501.50 290.935  34
  -1  14  -2 3358.05 280.279  23
  -1 -14  -2 3849.27 290.974  36
   1 -14   3 813.452 179.082  34
  -1 -14  -3 860.448 204.372  34
  -1  14  -3 872.462 172.964   6
  -1 -14  -3 1039.83 175.266  36
  -1  14  -4 513.459 164.918   6
  -1 -14  -4 512.155 140.687  36
  -1 -14  -4 548.257 187.596   9
  -1 -14  -4 448.072 170.450  34
  -1  14  -5 80826.7 1979.54   6
  -1 -14  -5 78365.3 1942.81  36
   1 -14   5 80818.5 1859.59   7
  -1 -14  -5 79139.1 1994.06   9
  -1 -14  -5 82117.9 2024.83  34
  -1 -14  -6 10454.8 558.812  36
   1 -14   6 10953.7 523.077   7
  -1  14  -6 10869.7 578.886   6
  -1 -14  -6 11141.2 599.886   9
  -1  14  -7 143432. 3005.68  26
  -1 -14  -7 143975. 3115.31   9
  -1 -14  -7 141416. 3071.45  36
   1 -14   7 135799. 2949.52   7
  -1  14  -7 142975. 3081.64   6
   1 -14   7 138778. 3064.61  30
  -1  14  -8 1816.28 257.188  26
  -1 -14  -8 1618.43 256.665   9
  -1 -14  -8 2226.90 272.465  36
   1 -14   8 2016.15 233.646   7
  -1  14  -8 1617.32 238.461   6
   1 -14   8 1675.32 248.712  30
   1 -14   9 51292.8 1394.28   7
  -1  14  -9 54024.0 1477.30   6
  -1 -14  -9 50692.5 1464.39  36
  -1 -14  -9 49815.7 1479.55   9
  -1  14  -9 52270.4 1450.86  26
  -1 -14 -10 1124.08 213.302   9
  -1 -14 -10 795.042 182.434  36
  -1  14 -10 982.754 225.313  26
  -1  14 -11 31379.6 1045.68  26
  -1  14 -11 30634.7 978.520   6
  -1 -14 -11 31573.9 1029.61  36
   1 -14  11 30834.6 959.824   7
   1 -14  11 28558.3 942.570  28
  -1 -14 -12 75.3969 129.435   9
  -1  14 -12 45.1620 92.4614   6
   1 -14  12-15.3435 97.1398   7
  -1 -14 -12 17.4099 103.536  36
   1 -14  12 93.0581 121.432  28
  -1 -14 -13 131.324 110.926  36
  -1 -14 -13 212.739 128.148   9
   1 -14  13 40.4338 104.533  28
   1 -14  13 213.364 98.2292   7
   1 -14  14 196.805 80.5821   7
   1  15 -14 38985.1 952.822  37
  -1 -15  14 40541.4 963.435   7
  -1 -15  13 2022.70 192.803   7
   1 -15 -12 30001.9 945.381   9
  -1 -15  12 29021.4 852.813   7
  -1 -15  12 28997.5 926.189  30
   1  15 -12 26725.7 906.806  26
  -1 -15  11 2876.35 255.170   7
   1 -15 -11 2664.28 280.011   9
   1  15 -11 3019.00 303.811  26
  -1 -15  10 32.6961 90.5254   7
  -1 -15  10 246.783 148.122  30
   1  15 -10 118.856 112.153   6
   1  15 -10 160.989 142.729  26
   1 -15  -9 1014.73 239.202  33
   1 -15  -9 742.801 191.693   9
   1  15  -9 768.425 189.924  26
  -1 -15   9 605.585 174.617  30
   1  15  -8 36480.2 1116.51   6
  -1 -15   8 34363.8 1152.06  30
   1 -15  -8 36756.9 1139.05  13
  -1 -15   8 34168.1 1051.35   7
   1 -15  -8 35670.8 1122.88  36
   1 -15  -8 35338.5 1120.20   9
   1  15  -8 36216.7 1097.98  26
   1 -15  -7 14771.8 665.842  36
   1 -15  -7 14998.7 666.893  13
   1  15  -7 14842.6 642.832  25
   1  15  -7 14400.1 649.445   6
  -1 -15   7 14278.1 693.667  30
  -1 -15   7 14560.0 617.594   7
   1 -15  -7 15127.6 722.318  33
   1 -15  -7 15402.0 674.555   9
   1 -15  -6 59374.5 1599.63  36
  -1 -15   6 61423.7 1548.72   7
   1 -15  -6 62678.7 1618.42  13
   1  15  -6 64827.7 1604.18  25
   1  15  -6 64859.0 1646.07   6
  -1 -15   6 59669.3 1663.80  30
   1 -15  -6 63352.0 1619.96   9
   1 -15  -6 63437.6 1706.54  33
   1  15  -5 14532.2 618.004  25
   1 -15  -5 13467.0 616.304  13
   1  15  -5 14220.2 606.967  22
   1  15  -5 14228.2 645.894  23
  -1 -15   5 13524.7 576.064   7
   1 -15  -5 13623.1 617.901   9
  -1 -15   5 14322.3 676.945  30
   1 -15  -5 12819.8 602.292  36
   1  15  -5 14637.4 648.739   6
   1  15  -4 3431.08 287.662  22
   1  15  -4 2760.67 290.770  23
   1 -15  -4 3128.37 309.677  34
  -1 -15   4 3309.51 268.374   7
   1  15  -4 3007.76 273.369  25
   1 -15  -4 2802.61 272.388  36
   1 -15  -4 2940.09 277.508  13
   1  15  -4 3094.99 293.350   6
   1 -15  -4 3473.14 300.681   9
   1  15  -3 7485.97 424.345  25
   1 -15  -3 7048.20 443.814  34
   1 -15  -3 7374.51 430.335   9
   1  15  -3 7086.58 403.175  22
   1  15  -3 7194.77 445.983  23
   1  15  -3 7326.11 439.725   6
   1 -15  -3 7043.17 409.183  36
   1 -15  -2 18092.1 731.777  34
   1  15  -2 17589.2 676.420  25
   1  15  -2 18199.7 735.534  23
   1  15  -2 17420.7 658.642  22
   1 -15  -2 17114.5 676.799   9
   1  15  -2 18402.6 710.269   6
   1  15  -1 11663.7 526.141  25
   1 -15  -1 10111.4 530.672  34
  -1 -15   1 11035.9 598.653  34
   1  15  -1 11215.9 528.197   6
  -1  15   1 11747.9 519.477  23
   1  15  -1 11246.7 560.452  23
  -1  15   0 32231.9 1007.84   3
   1  15   0 33616.8 987.045  25
  -1  15   0 33072.4 993.795  23
   1  15   0 32435.6 1041.17  23
   1  15   0 34385.5 991.964   6
  -1  15   0 32451.3 1008.58   6
   1 -15   0 33928.6 1045.57  34
  -1 -15   0 32466.7 1106.46  34
   1  15   1 168.723 107.755  23
  -1  15  -1 165.577 100.147  23
  -1  15  -1 54.6163 98.8858   6
   1 -15   1 305.349 135.151  34
   1  15   2 54398.0 1427.98  23
  -1 -15  -2 52739.9 1503.30  34
   1 -15   2 50904.5 1394.75  34
  -1  15  -2 53219.1 1430.03   6
   1  15   3 21397.3 784.567  23
  -1 -15  -3 21327.8 777.257  36
  -1 -15  -3 20162.1 835.514  34
   1 -15   3 21994.5 786.870  34
  -1  15  -3 21364.8 817.331   6
  -1 -15  -3 20907.5 846.063   9
  -1 -15  -4 44865.0 1279.94  36
   1 -15   4 44711.0 1242.15  34
  -1 -15  -4 44216.6 1345.59  34
  -1  15  -4 44635.5 1309.76   6
  -1 -15  -4 45879.6 1357.85   9
  -1 -15  -5 9803.41 531.445  36
  -1 -15  -5 11225.8 602.699  34
   1 -15   5 9937.13 500.231  34
  -1 -15  -5 10632.2 582.380   9
  -1  15  -5 9286.43 530.397   6
  -1  15  -6 22130.3 853.799   6
  -1 -15  -6 21448.7 836.346  36
  -1 -15  -6 21612.6 867.718   9
  -1  15  -6 22655.8 820.852  26
   1 -15   6 20591.7 758.555   7
  -1  15  -7 1707.11 245.105   6
  -1 -15  -7 1557.05 220.250  36
  -1  15  -7 1238.61 222.017  26
  -1 -15  -7 1010.03 216.372   9
   1 -15   7 1200.47 184.488   7
  -1 -15  -8 5916.42 436.460   9
   1 -15   8 5700.08 378.064   7
  -1  15  -8 5355.21 404.186   6
  -1 -15  -9 8948.36 532.488   9
  -1  15  -9 10106.1 538.924  26
  -1 -15  -9 9754.36 542.860  36
  -1 -15 -10 23912.9 894.450   9
  -1  15 -10 24947.9 865.371   6
  -1 -15 -10 24606.2 891.863  36
  -1  15 -10 23566.8 881.618  26
   1 -15  10 23879.9 810.305   7
  -1 -15 -11 8993.55 496.558   9
  -1  15 -11 8400.56 446.877   6
  -1 -15 -11 9162.95 489.524  36
  -1  15 -11 9141.87 507.406  26
   1 -15  11 8449.10 432.745   7
  -1 -15 -12 37703.1 1067.31  36
  -1 -15 -12 36698.3 1072.38   9
  -1  15 -12 36358.4 986.250   6
   1 -15  12 35307.0 984.954   7
   1 -15  13 9103.24 392.964   7
   1 -15  14 7165.23 311.421   7
   1  16 -13 13133.4 435.685   5
   1  16 -13 14790.6 495.940  37
   1 -16 -12 4235.44 299.914   9
   1  16 -12 4008.56 301.104  26
  -1 -16  12 4518.05 275.952   7
   1 -16 -11 11655.1 530.163   9
   1  16 -11 10652.1 519.447  26
  -1 -16  11 10957.7 468.688   7
   1 -16 -10 11662.1 554.086   9
  -1 -16  10 10414.9 482.221   7
   1  16 -10 11365.8 534.751  26
   1  16  -9 24142.3 821.230  26
  -1 -16   9 22362.5 857.782  30
   1 -16  -9 22905.4 831.307   9
  -1 -16   9 21962.2 759.577   7
   1  16  -9 22211.4 785.590   6
   1 -16  -9 23081.3 886.426  33
  -1 -16   8 15229.4 709.524  30
   1  16  -8 17481.3 695.842  26
   1 -16  -8 17013.9 760.065  33
   1  16  -7 390.639 145.835   6
   1 -16  -7 511.679 166.058   9
  -1 -16   6 1838.36 214.275   7
   1  16  -6 2044.85 246.462   6
   1 -16  -6 2111.27 251.839  36
   1 -16  -6 2287.24 262.096   9
   1  16  -6 1997.39 231.482  25
   1 -16  -6 1916.96 241.246  13
   1 -16  -6 1983.84 274.453  33
   1 -16  -5 1238.41 202.822   9
   1  16  -5 1380.43 198.546  25
   1  16  -5 1402.22 213.893   6
   1 -16  -5 1095.26 189.243  13
   1  16  -4 14024.8 593.547  22
   1  16  -4 13950.8 644.408  23
   1  16  -4 14578.3 615.532  25
   1  16  -4 14077.8 624.706   6
   1 -16  -4 12671.6 592.983   9
   1  16  -3 8749.76 462.821  25
   1 -16  -3 8616.23 465.803   9
   1  16  -3 8688.51 494.711  23
   1 -16  -3 9373.35 522.310  34
  -1 -16   3 7427.82 506.921  34
   1  16  -3 8217.94 467.422   6
   1  16  -2 20929.4 744.910  25
   1 -16  -2 19502.3 736.080   9
   1  16  -2 20912.3 768.038   6
   1  16  -2 20515.0 795.840  23
  -1 -16   2 19413.2 840.072  34
   1 -16  -2 20200.5 791.487  34
  -1 -16   1 44809.4 1370.74  34
   1 -16  -1 42564.6 1263.46  34
   1 -16  -1 42194.9 1201.99   9
  -1 -16   0 24324.7 948.734  34
   1 -16   0 24749.0 878.044  34
   1  16   0 25739.4 897.786  23
  -1  16   0 26521.6 860.781  23
  -1  16  -1 12741.1 577.054   6
  -1 -16  -1 11038.9 608.274  34
   1 -16   1 11403.6 561.038  34
   1  16   1 11887.2 572.847  23
  -1  16  -2 10988.9 554.391   6
   1  16   2 11593.4 559.366  23
  -1 -16  -2 11582.8 616.007  34
   1 -16   2 11304.3 553.408  34
  -1 -16  -3 946.223 204.822   9
  -1  16  -3 991.542 182.199   6
   1 -16   3 770.246 164.359  34
  -1 -16  -3 1346.47 243.356  34
   1  16   3 1105.05 175.133  23
   1  16   4 18543.4 706.378  23
  -1 -16  -4 16480.1 757.231  34
   1 -16   4 17409.6 687.401  34
  -1 -16  -4 17506.3 764.559   9
  -1  16  -4 18150.0 750.879   6
  -1 -16  -4 18115.2 726.546  36
  -1  16  -5 13110.3 629.753   6
  -1 -16  -5 13255.3 654.613   9
  -1  16  -5 13881.4 616.254  26
  -1 -16  -5 12374.0 602.254  36
  -1  16  -6 53279.2 1485.19   6
  -1  16  -6 53761.1 1443.04  26
  -1 -16  -6 53910.6 1517.85   9
  -1 -16  -7 61163.7 1631.43  36
  -1 -16  -7 62843.3 1669.09   9
  -1  16  -8 35844.1 1108.46   6
  -1 -16  -8 35904.0 1129.03  36
   1 -16   8 33389.9 1013.14   7
  -1  16  -8 37151.4 1109.12  26
  -1  16  -9 13828.7 619.136   6
  -1 -16  -9 14349.4 645.834  36
  -1 -16  -9 13890.6 640.162   9
   1 -16   9 13534.9 568.558   7
  -1  16  -9 15303.6 654.933  26
  -1  16 -10 11452.9 527.839   6
  -1 -16 -10 11284.4 553.067  36
  -1 -16 -10 12624.9 583.396   9
   1 -16  10 11250.3 495.548   7
  -1  16 -10 11377.7 563.026  26
  -1  16 -11 7332.98 388.010   6
  -1 -16 -11 8192.65 440.479   9
   1 -16  11 6559.28 355.631   7
  -1 -16 -11 7491.40 420.856  36
  -1  16 -11 7391.05 428.161  26
   1 -16  12 2034.03 184.998   7
  -1 -16 -12 2289.11 222.877   9
   1 -16  13 44.0145 66.9077   7
   1  17 -12 159.765 75.8845   5
   1  17 -11 778.751 164.844  26
   1 -17 -11 1167.96 160.671   9
  -1 -17  10 557.015 121.362   7
  -1 -17  10 486.233 118.429  34
   1  17 -10 716.572 179.328  26
   1 -17 -10 712.870 149.865   9
   1  17  -9 6258.25 384.471  26
  -1 -17   9 5735.81 358.197  34
   1 -17  -9 6618.95 392.113   9
   1 -17  -9 5785.03 409.859  33
  -1 -17   9 6017.79 348.765   7
   1 -17  -8 1501.92 261.165  33
  -1 -17   8 897.162 152.623   7
   1 -17  -8 1097.59 186.989   9
   1  17  -8 1200.41 196.457  26
  -1 -17   7 44854.4 1210.07   7
   1  17  -7 46885.9 1274.40   6
   1  17  -7 49226.3 1297.48  26
   1 -17  -7 47503.9 1389.22  33
   1 -17  -6 7065.88 473.925  33
  -1 -17   6 6852.32 453.542  34
   1  17  -5 19652.1 720.448  25
   1 -17  -5 20216.9 751.971   9
   1 -17  -4 1193.51 195.996   9
   1  17  -4 951.177 177.234   6
   1 -17  -3 13334.3 630.505  34
  -1 -17   3 13116.6 668.003  34
   1 -17  -3 13037.8 584.173   9
   1  17  -3 14207.9 584.341  25
   1  17  -3 14344.3 634.049  23
  -1 -17   2 1390.51 249.302  34
   1 -17  -2 1663.74 236.154  34
   1  17  -2 1730.30 230.564  23
   1 -17  -1 14200.2 642.780  34
  -1 -17   1 14904.3 717.163  34
   1  17  -1 15098.9 655.131  23
  -1 -17   0 13342.1 674.164  34
   1 -17   0 12790.7 599.897  34
   1  17   0 13566.4 614.902  23
   1  17   1 83017.0 1934.51  23
  -1  17  -1 81373.0 1901.87   6
  -1 -17  -1 80964.7 2039.41  34
   1  17   2 3710.36 302.655  23
  -1 -17  -2 3484.71 337.071   9
  -1  17  -2 3005.57 290.741   6
   1 -17   2 3062.23 292.093  34
  -1 -17  -2 3505.72 347.071  34
   1  17   3 66442.0 1604.36  23
  -1 -17  -3 61690.6 1676.01   9
  -1  17  -3 63278.6 1628.62   6
  -1 -17  -3 60822.7 1695.32  34
  -1  17  -4 638.695 163.057   6
  -1 -17  -4 576.021 175.144   9
   1  17   4 525.418 130.140  23
  -1 -17  -5 44476.9 1338.10   9
  -1  17  -5 46968.4 1279.40  26
  -1 -17  -5 45852.1 1291.15  36
  -1  17  -6 229.580 128.185   6
  -1 -17  -6 442.634 151.297  36
  -1  17  -6 262.709 161.462  26
  -1 -17  -6 524.287 167.815  33
  -1 -17  -7 73.4151 112.737  36
  -1 -17  -7 138.307 126.922   9
  -1  17  -7 86.6634 142.087  26
  -1  17  -7 73.6785 107.708   6
  -1  17  -8 5818.49 383.268   6
  -1 -17  -8 5746.63 384.588  36
  -1 -17  -8 6681.89 427.954   9
   1 -17   8 5047.44 327.461   7
  -1  17  -8 6777.26 419.960  26
  -1  17  -9 3631.32 288.637   6
  -1 -17  -9 3643.79 308.476  36
  -1 -17  -9 3470.93 301.598   9
   1 -17   9 3505.68 261.511   7
  -1  17  -9 3491.46 317.583  26
  -1  17 -10 12639.9 513.243   6
  -1 -17 -10 12863.3 551.477  36
  -1  17 -10 13057.7 558.943  26
  -1 -17 -10 13687.3 562.172   9
   1 -17  11 9439.57 394.707   7
  -1 -17 -11 10577.3 461.387   9
   1  18 -11 437.131 98.0343   5
   1  18 -11 180.019 115.106  26
   1  18 -10 13252.1 523.985  26
   1 -18 -10 14656.2 518.046   9
   1 -18  -9 656.822 132.865   9
   1  18  -9 813.965 169.933  26
  -1 -18   9 788.253 132.281  34
   1 -18  -8 12988.2 531.774   9
  -1 -18   8 11740.3 511.824  34
   1  18  -8 13595.2 551.373  26
   1 -18  -8 12217.8 583.853  33
   1 -18  -7 59.9784 112.802   9
  -1 -18   7 16.0019 101.317  34
   1  18  -7 246.234 138.804  26
   1 -18  -7 135.459 174.531  33
  -1 -18   6 2677.67 271.649  34
   1 -18  -6 2096.56 279.911  33
   1 -18  -6 2440.37 241.234   9
  -1 -18   5 1046.72 218.356  34
   1 -18  -5 958.022 219.887  33
   1 -18  -5 999.159 171.189   9
  -1 -18   4 14093.7 654.225  34
   1  18  -4 13468.5 548.419  25
   1 -18  -4 13025.3 564.519   9
  -1 -18   3 1281.68 223.512  34
   1  18  -2 70578.2 1734.29  23
   1 -18  -2 70684.6 1750.85  34
  -1 -18   2 70156.5 1829.06  34
   1  18  -1 440.689 138.155  23
   1 -18  -1 311.686 136.615  34
  -1 -18   1 352.660 167.634  34
   1  18   0 73202.3 1753.97  23
  -1 -18   0 70155.9 1845.66  34
   1 -18   0 71415.5 1745.91  34
  -1 -18  -1 573.817 168.269   9
  -1 -18  -1 329.199 170.446  34
   1 -18   1 600.326 162.641  34
   1  18   1 734.743 149.888  23
  -1 -18  -2 6087.60 429.579   9
  -1 -18  -2 6778.02 457.130  34
   1 -18   2 6284.23 386.628  34
   1  18   2 6243.59 380.936  23
  -1  18  -2 5870.22 380.425   6
  -1 -18  -3 1419.94 230.423  34
   1 -18   3 1634.93 198.011  34
   1  18   3 1504.23 189.287  23
  -1  18  -3 1562.96 205.929   6
  -1  18  -4 16031.2 657.452   6
   1 -18   4 15219.9 591.330  34
  -1  18  -4 17307.7 661.660  26
  -1  18  -5 1542.26 207.169   6
  -1 -18  -5 1657.24 204.922  36
  -1 -18  -5 2007.85 248.140   9
  -1 -18  -5 1577.74 222.092  33
  -1  18  -5 1640.90 217.870  26
  -1  18  -6 34905.3 1028.44   6
  -1 -18  -6 32764.8 1004.48  36
  -1 -18  -6 31829.8 1028.07   9
  -1 -18  -6 33052.6 991.476  33
  -1  18  -6 34415.7 1006.52  26
  -1 -18  -7 492.107 136.020  36
  -1  18  -7 525.957 149.140   6
  -1 -18  -7 603.640 159.155   9
  -1  18  -7 563.368 163.227  26
  -1  18  -8 60564.1 1469.96   6
  -1  18  -8 59742.7 1486.34  26
  -1 -18  -8 60874.1 1502.54   9
  -1  18  -9 2293.05 214.231   6
  -1  18  -9 2294.99 243.053  26
  -1 -18  -9 2500.63 233.799   9
  -1 -18 -10 28090.2 809.812   9
  -1 -18 -11 2209.60 180.896   9
   1  19 -10 1484.29 143.105   5
   1 -19  -9 18164.1 552.902   9
   1  19  -9 16263.6 574.882  26
  -1 -19   8 1118.70 145.289  34
   1  19  -8 1122.10 170.469  26
   1 -19  -8 1220.45 153.681   9
   1  19  -7 47126.2 1165.86  26
   1 -19  -7 44853.2 1240.36  33
   1 -19  -7 46092.2 1126.92   9
  -1 -19   7 43426.0 1128.34  34
   1  19  -6 1933.50 215.032  26
   1 -19  -6 1961.84 256.068  33
  -1 -19   6 1691.62 205.402  34
   1 -19  -6 2180.81 209.852   9
   1 -19  -5 35062.2 1076.07  33
  -1 -19   5 33497.9 1010.84  34
   1 -19  -5 33462.1 932.398   9
  -1 -19   4 229.648 125.815  34
   1 -19  -4 153.253 154.287  33
  -1 -19   3 19985.3 769.898  34
  -1 -19   2 7269.40 457.004  34
  -1 -19   1 1989.08 260.375  34
  -1 -19   1 1939.45 235.775   9
   1  19   0 259.355 108.671  23
   1 -19   0 285.134 138.704  34
  -1 -19   0 80.3014 142.970  34
  -1 -19   0 162.427 127.033   9
   1  19   1 44284.0 1165.78  23
   1 -19   1 44995.5 1175.91  34
  -1 -19  -1 42872.3 1270.39  34
  -1 -19  -1 40813.6 1216.57   9
  -1 -19  -2 6909.62 450.466  34
   1 -19   2 7162.76 389.588  34
  -1 -19  -2 7024.90 430.341   9
  -1  19  -2 7628.18 395.556   6
  -1  19  -2 7921.08 412.319  26
   1 -19   3 24661.9 774.563  34
  -1 -19  -3 25389.9 877.193   9
  -1  19  -3 26778.5 832.697   6
  -1  19  -3 27616.7 838.282  26
  -1 -19  -4 2481.53 264.537  33
  -1 -19  -4 2644.59 269.635   9
  -1  19  -4 2453.90 237.780   6
  -1  19  -4 2437.85 243.782  26
  -1 -19  -5 20585.0 726.618  33
  -1  19  -5 22103.3 732.542  26
  -1  19  -5 22152.8 737.190   6
  -1 -19  -5 21164.2 756.805   9
  -1  19  -6 1265.85 173.531   6
  -1 -19  -6 1263.77 192.084   9
  -1  19  -6 1448.81 204.705  26
  -1  19  -7 6746.26 374.192  26
  -1  19  -7 6984.56 363.768   6
  -1 -19  -7 6201.30 364.338   9
  -1 -19  -8 1866.10 200.970   9
  -1  19  -8 1635.51 196.908  26
  -1 -19  -9 5240.44 287.293   9
  -1  19  -9 4455.75 281.535  26
  -1 -19 -10 564.936 100.550   9
   1  20  -8 4647.81 271.953  26
   1  20  -8 5009.68 248.890   5
   1 -20  -7-12.2784 122.916  33
   1  20  -7 181.738 106.391  26
  -1 -20   7 128.639 75.6593  34
   1  20  -7 36.6879 75.8551   5
  -1 -20   6 290.717 102.032  34
   1  20  -6 266.669 94.8330   5
   1  20  -6 159.371 114.055  26
   1  20  -5 868.480 151.142  26
   1 -20  -5 1081.81 201.200  33
  -1 -20   5 706.390 141.725  34
   1  20  -4 12592.0 494.507  26
   1 -20  -4 11962.8 553.499  33
  -1 -20   4 10702.4 491.013  34
   1  20  -4 12033.8 451.660   5
  -1 -20   3 3111.60 272.299  34
   1 -20  -3 3514.57 303.732  33
   1  20  -3 2905.32 216.412   5
  -1 -20   3 2681.08 233.919   9
  -1 -20   2 48782.2 1274.91  34
   1 -20  -2 49615.2 1300.35  33
  -1 -20   1 22010.6 745.848   9
  -1 -20   1 23747.2 809.586  34
  -1  20   1 22607.7 657.281  26
  -1 -20   0 28766.1 886.525   9
  -1 -20   0 29738.0 945.724  34
  -1  20   0 30404.1 821.104  26
  -1 -20  -1 4362.99 311.797   9
  -1 -20  -1 3914.65 316.042  34
  -1  20  -1 4174.60 270.797  26
  -1  20  -2 2118.46 206.741  26
  -1 -20  -2 1968.64 218.970   9
  -1 -20  -3 91.6410 126.299  33
  -1  20  -3 84.7015 110.707  26
  -1 -20  -3 43.4109 111.100   9
  -1 -20  -4 1975.55 211.431  33
  -1  20  -4 2166.17 208.527  26
  -1 -20  -4 1765.65 201.868   9
  -1  20  -5 6503.92 344.040  26
  -1 -20  -5 6593.67 357.112   9
  -1  20  -6 25818.9 759.806  26
  -1 -20  -6 26490.5 772.643   9
  -1  20  -7 11539.1 454.476  26
  -1 -20  -7 12477.3 459.843   9
  -1  20  -8 13509.7 477.343  26
  -1 -20  -8 15707.8 488.643   9
   1  21  -6 17130.8 528.700  26
   1  21  -5 18983.0 570.676  26
   1 -21  -5 18452.2 630.093  33
   1 -21  -4 13970.8 546.565  33
   1  21  -4 13481.9 471.174  26
  -1 -21   4 12704.4 467.194  34
   1 -21  -3 3023.30 261.220  33
   1  21  -3 3420.96 229.982  26
  -1 -21   3 3037.35 229.663  34
   1 -21  -2 593.206 143.155  33
   1  21  -2 303.266 102.982  26
  -1 -21   2 249.340 111.774  34
   1 -21  -1 125.393 120.087  33
  -1 -21   0 9879.02 409.151   9
  -1  21   0 9666.05 361.746  26
  -1 -21  -1 3636.72 248.623   9
  -1  21  -1 3213.68 211.434  26
  -1 -21  -2 23689.1 704.335   9
  -1  21  -2 23686.7 665.976  26
  -1 -21  -2 25686.5 767.987  33
  -1 -21  -3 9747.23 404.606   9
  -1  21  -3 10017.3 390.733  26
  -1 -21  -3 10613.3 435.091  33
  -1 -21  -4 19057.7 588.861   9
  -1  21  -4 18841.7 575.670  26
  -1 -21  -5 8982.50 360.748   9
  -1  21  -5 8635.43 357.122  26
   1 -22  -1 20765.7 637.225  33
   1 -22   0 2841.79 211.964  33
   2   0 -20 43594.4 948.172  10
   2   0 -20 38687.8 944.636  11
   2   0 -19-13.9059 102.402  11
   2   0 -19 58.0549 89.1424  10
   2   0 -18 5232.65 339.616  10
   2   0 -17-37.9370 116.504  40
   2   0 -16 7921.08 465.675  10
   2   0 -16 7363.15 513.783  12
   2   0 -15 179.403 186.668  12
   2   0 -15 149.763 143.196  40
   2   0 -15-64.7857 97.9134  35
   2   0 -15 153.319 139.587  10
   2   0 -14 67852.3 1640.53  35
   2   0 -14 68366.5 1866.06  37
   2   0 -14 67997.7 1876.46  12
   2   0 -14 68869.6 1773.07  40
   2   0 -14 69977.9 1737.07  39
   2   0 -14 68689.4 1714.11  10
   2   0 -13 286.663 195.822  37
   2   0 -13 72.1601 163.097  12
   2   0 -13 39.3666 108.978  40
   2   0 -13 14.9074 87.1704  35
   2   0 -13 154.846 113.634  10
   2   0 -12 54231.4 1541.88  37
   2   0 -12 55363.2 1341.68  35
   2   0 -12 55063.2 1452.52  40
   2   0 -12 54628.0 1385.07  10
   2   0 -12 53525.0 1535.60  12
   2   0 -12 55625.2 1420.28  38
   2   0 -11 12.0048 78.2046  35
   2   0 -11-14.9019 91.5257  38
   2   0 -11-20.1582 153.206  37
   2   0 -11 16.0905 106.266  40
   2   0 -10 30507.2 843.319  14
   2   0 -10 31718.9 1004.79  37
   2   0 -10 33914.2 885.662  10
   2   0 -10 30708.0 911.363  40
   2   0  -9 10.0059 74.4871  14
  -2   0   9 16.9687 54.5099  29
   2   0  -9 70.6391 88.3418  10
   2   0  -9 33.9046 77.6141  38
  -2   0   9 147.288 59.0643   7
   2   0  -9 88.5934 74.5168  35
   2   0  -8 61398.7 1344.07  14
  -2   0   8 62254.0 1312.66  29
   2   0  -8 62696.2 1292.07  13
   2   0  -8 64266.0 1347.52  10
   2   0  -8 61967.7 1375.19  38
   2   0  -8 62551.2 1498.96  37
  -2   0   8 64842.9 1265.78   7
   2   0  -8 63064.6 1309.26  35
   2   0  -7 68.0893 73.0189  14
  -2   0   7 20.6215 63.3387  29
   2   0  -7 86.0496 62.2569  13
   2   0  -7 242.721 100.380  38
   2   0  -7 141.897 56.1868   5
   2   0  -7 42.4301 70.3805  10
   2   0  -7 109.948 68.6120  35
  -2   0   7-5.01199 48.6872   7
  -2   0   6 135472. 2433.57   7
   2   0  -6 138441. 2491.48  10
   2   0  -6 131887. 2408.08   5
   2   0  -6 132402. 2453.07  35
   2   0  -6 135046. 2514.93  14
   2   0  -6 139264. 2478.63  13
   2   0  -5 52.8477 50.8451  13
   2   0  -5 7.74901 39.6902  35
   2   0  -5 68.6445 42.0550  22
   2   0  -5-9.27417 49.8440  10
   2   0  -5 67.8430 45.4107   5
   2   0  -5-5.66652 55.0314  14
  -2   0   5 43.2279 36.0641   7
   2   0  -5 40.6421 41.8855  25
  -2   0   4 401380. 6839.93   7
   2   0  -4 392111. 6905.72  14
   2   0  -4 398869. 6833.39  35
   2   0  -4 401446. 6858.27  10
   2   0  -4 399681. 6841.47  22
   2   0  -4 400248. 6876.14  24
   2   0  -4 390982. 6830.85  25
   2   0  -4 396270. 6845.02   5
  -2   0   3 48.5269 38.9818   7
   2   0  -3 59.6414 54.8130   5
   2   0  -3 35.7616 39.8108  21
   2   0  -3 82.4486 43.4670  31
   2   0  -3 20.0964 41.0056  24
   2   0  -3 109.226 23.6723  23
   2   0  -3 167.346 37.9766  35
  -2   0   3 60.4691 38.8219  32
   2   0  -2 690931. 12199.8  27
   2   0  -2 734893. 12205.2   5
  -2   0   2 732416. 12197.2  32
   2   0  -2 698308. 12190.3  31
  -2   0   1 86.3943 56.1037  32
   2   0  -1 47.0713 47.6736  27
   2   0  -1 37.1740 48.2738  16
   2   0  -1 56.8991 66.1966   5
  -2   0   0 446.356 70.1960   1
  -2   0   0 516.605 77.7814  32
  -2   0  -1 16.4164 57.2447   1
  -2   0  -1 63.7158 75.6461  32
   2   0   1 37.9576 72.6965  28
   2   0   1 119.996 72.9849  17
   2   0   2 44644.0 884.202  20
  -2   0  -2 46623.5 900.871  32
  -2   0  -2 44265.2 913.508  15
  -2   0  -3 9.87251 48.5454   4
   2   0   3 223.137 62.6452  20
  -2   0  -3 44.6520 60.7158  32
  -2   0  -3 51.8816 43.0989  37
  -2   0  -3 63.5049 69.5265  15
  -2   0  -4 53713.0 1093.09   9
   2   0   4 54608.8 1063.08  30
  -2   0  -4 56807.2 1156.98  15
  -2   0  -4 56981.5 1123.74  32
  -2   0  -4 55967.4 1064.86  37
  -2   0  -4 55510.9 1046.32   3
  -2   0  -4 55051.4 1122.16   4
  -2   0  -5 87.3233 67.3992   9
  -2   0  -5 73.8387 29.2978  29
  -2   0  -5 249.380 89.7578  15
  -2   0  -5 64.1627 59.9464   4
   2   0   5 181.666 65.7227  20
  -2   0  -5 29.3146 59.5640  37
  -2   0  -5 5.82424 58.6623  32
   2   0   5 164.533 51.9469  30
  -2   0  -6 161603. 3042.67  32
  -2   0  -6 175109. 3114.62   9
  -2   0  -6 168465. 3086.80   4
  -2   0  -6 169736. 3049.36  37
   2   0   6 165915. 3003.92  30
  -2   0  -6 165017. 3105.84  15
  -2   0  -7-9.52463 86.5240   9
  -2   0  -7 115.661 80.2437  15
  -2   0  -7 22.6039 85.4114  37
  -2   0  -8 20958.0 603.951  37
   2   0   9 95.4377 82.9526  20
  -2   0  -9 96.3249 86.9743  37
  -2   0 -10 5075.26 362.125  35
  -2   0 -10 5140.17 305.890  37
   2   0  10 4843.99 305.385  20
   2   0  11 75.0843 96.4605  20
  -2   0 -11-20.1019 127.265  35
  -2   0 -12 5712.11 421.038  35
  -2   0 -13 22.8074 137.882  35
   2   0  13 119.313 111.047  20
  -2   0 -13 108.514 152.717  10
  -2   0 -14 48582.1 1421.37  10
   2   0  14 50722.1 1338.22  20
  -2   0 -14 49077.8 1454.71  35
  -2   0 -15 61.2028 115.100  10
  -2   0 -16 19269.1 765.686  35
   2   0  17-25.0078 90.0527  17
  -2   0 -17-81.1070 109.988  35
  -2   0 -17 163.782 103.512  10
  -2   0 -18 14159.3 526.877  35
  -2   0 -18 14387.8 515.765  10
  -2   0 -19 6.90417 55.0852  10
   2   1 -20 514.170 106.076  11
   2  -1 -20 746.086 107.122  10
   2  -1 -19 32726.2 885.478  10
   2   1 -19 33594.6 871.153  10
   2   1 -18 4450.36 310.409  10
   2  -1 -18 4419.08 312.703  10
   2   1 -18 4309.00 342.031  12
   2   1 -17 42874.0 1229.02  40
   2  -1 -17 45206.3 1273.45  40
   2  -1 -17 41594.3 1127.56  35
   2   1 -16 9323.38 576.122  12
   2  -1 -16 8945.56 574.809  12
   2  -1 -16 9410.79 518.786  10
   2   1 -16 10398.4 525.836  10
   2   1 -15 70508.4 1946.26  12
   2  -1 -15 70302.9 1957.39  12
   2  -1 -15 73007.5 1825.52  10
   2   1 -15 74584.2 1815.90  10
   2  -1 -15 73602.1 1754.41  35
   2   1 -15 73222.7 1952.91  37
   2   1 -15 72067.7 1848.08  40
   2  -1 -15 74995.8 1885.24  40
   2  -1 -15 75607.5 1843.80  39
   2   1 -14 2388.74 327.818  12
   2  -1 -14 2671.20 346.075  12
   2  -1 -14 2534.63 270.801  10
   2   1 -14 2474.31 265.156  10
   2   1 -14 2576.59 241.245  35
   2  -1 -14 2353.71 245.756  35
   2   1 -14 2536.78 321.204  37
   2  -1 -14 1920.68 264.230  40
   2  -1 -14 2324.96 266.442  39
   2   1 -14 2233.87 269.140  40
   2   1 -13 4807.66 349.303  38
   2   1 -13 5687.65 454.240  12
   2  -1 -13 4720.30 428.815  12
   2  -1 -13 4879.71 350.781  10
   2   1 -13 5147.11 352.142  10
   2   1 -13 4237.94 301.136  35
   2  -1 -13 4918.59 330.409  35
   2  -1 -13 5613.45 445.342  37
   2   1 -13 4955.55 420.465  37
   2   1 -13 5199.27 378.362  40
   2  -1 -13 5552.59 400.096  40
   2   1 -12 3681.40 289.924  38
   2   1 -12 4022.50 376.626  37
   2  -1 -12 3617.64 303.274  38
   2  -1 -12 3323.49 348.871  12
   2   1 -12 3720.24 289.253  10
   2  -1 -12 3342.51 278.878  10
   2  -1 -12 4058.34 287.035  35
   2   1 -12 3247.39 250.409  35
   2  -1 -12 3699.84 364.943  37
   2   1 -12 3683.77 312.032  40
   2  -1 -12 4146.07 330.081  40
   2   1 -11 13534.0 642.691  37
   2   1 -11 12465.9 529.452  38
   2  -1 -11 13944.9 568.483  38
   2  -1 -11 13324.9 538.863  10
   2  -1 -11 14023.7 522.051  35
   2   1 -11 13195.1 494.081  35
   2  -1 -11 14017.3 539.115  14
   2  -1 -11 13881.2 651.190  12
   2   1 -11 13608.3 577.202  40
   2  -1 -11 12841.9 569.602  40
   2  -1 -11 13373.5 639.224  37
   2   1 -10 25143.3 868.739  37
   2   1 -10 25648.2 738.227  10
   2  -1 -10 24265.0 737.208  10
  -2  -1  10 24702.9 660.469   7
   2  -1 -10 23961.9 730.595  14
   2  -1 -10 23611.0 850.132  12
   2   1 -10 24475.3 691.665  35
   2  -1 -10 24858.8 869.905  37
   2  -1 -10 24363.6 787.210  40
   2   1 -10 23820.3 769.940  40
   2  -1  -9 142557. 2918.79  40
   2  -1  -9 142213. 3018.07  37
   2  -1  -9 150245. 2808.86  13
   2   1  -9 147235. 2813.99  14
  -2  -1   9 146270. 2807.95  29
  -2   1   9 146110. 2765.90  29
   2   1  -9 148300. 2870.28  38
   2  -1  -9 146792. 2900.11  38
   2   1  -9 146845. 2788.21  35
   2  -1  -9 149644. 2817.21  35
   2  -1  -9 149919. 2865.86  14
   2   1  -9 151551. 2845.14  10
   2  -1  -9 148648. 2850.07  10
  -2   1   8 215508. 3789.58   7
   2  -1  -8 211959. 3893.92  13
   2   1  -8 212455. 3865.72  35
   2  -1  -8 214401. 3889.87  35
   2   1  -8 211420. 3942.61  38
   2  -1  -8 219447. 3979.66  38
   2  -1  -8 213971. 4092.82  37
  -2   1   8 211476. 3864.17  29
  -2  -1   8 212545. 3902.80  29
   2  -1  -8 215331. 3951.10  14
   2  -1  -8 213087. 3922.78  10
  -2   1   7 478128. 8177.28   7
   2  -1  -7 474478. 8343.61  38
   2  -1  -7 476547. 8449.54  37
   2  -1  -7 472894. 8230.72  36
   2  -1  -7 470556. 8260.00  35
   2   1  -7 471305. 8234.54  35
  -2  -1   7 468268. 8284.83  29
   2   1  -7 471407. 8205.43  13
   2  -1  -7 485885. 8289.80  13
   2  -1  -7 474095. 8289.88  10
   2   1  -7 477480. 8279.86  14
   2  -1  -6 33071.2 745.453  10
   2  -1  -6 31350.8 674.329   5
   2   1  -6 32726.5 721.037  25
   2   1  -6 31638.5 674.529  26
   2  -1  -6 32809.4 715.130  36
   2  -1  -6 31678.7 720.765  35
   2   1  -6 32615.2 701.954  35
   2  -1  -6 35455.5 796.313  38
   2  -1  -6 32960.4 851.429  37
   2   1  -6 33029.0 746.399  14
   2  -1  -6 34098.7 777.853  14
   2   1  -6 32632.4 696.823  13
   2  -1  -6 33300.9 754.879  13
  -2   1   6 33540.7 671.349   7
  -2  -1   6 33946.5 719.647   7
   2   1  -6 32817.4 732.738  22
  -2  -1   6 31252.2 749.699  29
   2   1  -5 722638. 12300.7  25
   2  -1  -5 707596. 12275.9   5
  -2  -1   5 726599. 12356.6  29
   2  -1  -5 713139. 12438.0  37
   2  -1  -5 717358. 12345.2  13
   2   1  -5 746532. 12285.8  13
   2   1  -5 698557. 12309.0  22
   2   1  -5 736296. 12336.1  14
   2  -1  -5 701816. 12358.0  14
  -2   1   5 738113. 12250.3   7
  -2  -1   5 715989. 12294.6   7
   2   1  -5 721515. 12267.1  35
   2  -1  -5 709077. 12296.3  35
   2  -1  -5 719739. 12355.1   9
   2  -1  -5 734701. 12323.3  10
  -2   1   5 698291. 12197.7  32
   2  -1  -4 8488.24 311.326  37
  -2   1   4 8806.24 224.263   7
  -2  -1   4 8681.13 248.609   7
   2  -1  -4 8483.02 251.119   5
   2   1  -4 8426.61 218.509  35
   2  -1  -4 8752.54 245.971  35
   2  -1  -4 8440.31 280.942  14
   2   1  -4 8558.90 250.989  22
   2   1  -4 8651.42 226.420  23
   2  -1  -4 8672.96 256.913  10
   2  -1  -4 8777.96 272.396   9
  -2   1   4 8556.40 222.734  32
   2   1  -4 8948.59 273.623  24
   2   1  -4 8481.50 247.672  25
   2   1  -3 145799. 2664.73  21
   2  -1  -3 149469. 2633.95  21
   2  -1  -3 149126. 2694.03  37
   2   1  -3 146607. 2660.03  24
   2  -1  -3 148295. 2623.39  24
   2  -1  -3 151593. 2639.33  10
   2  -1  -3 151520. 2652.70   9
  -2  -1   3 147937. 2641.15   7
   2  -1  -3 150877. 2626.01  35
   2  -1  -3 147316. 2687.49  14
   2  -1  -3 147738. 2746.08  33
   2  -1  -3 153287. 2692.99  12
   2   1  -3 148576. 2669.14  31
   2  -1  -2 64980.4 1225.08  37
  -2  -1   2 66557.4 1229.63  32
   2  -1  -2 66585.7 1277.84  33
   2  -1  -2 66881.8 1229.88  27
   2   1  -2 66275.3 1241.20  27
   2  -1  -2 65248.8 1212.65  31
   2   1  -2 65591.3 1236.27  31
   2  -1  -2 67445.8 1204.57  21
  -2  -1   2 64303.8 1205.07  15
  -2  -1   2 64271.8 1221.05   7
   2   1  -2 64747.1 1220.98   5
   2  -1  -1 202372. 3549.21  16
   2   1  -1 196548. 3551.55  16
   2  -1  -1 198385. 3541.41  27
   2   1  -1 203198. 3548.25  27
  -2  -1   1 200901. 3539.97  15
   2   1  -1 205747. 3539.04   5
  -2  -1   1 201833. 3549.89  32
   2  -1  -1 209304. 3551.21  33
  -2   1   1 199656. 3552.62   1
  -2  -1   0 45470.3 914.242   1
  -2   1   0 44303.6 912.518   1
  -2  -1   0 46245.1 922.604  15
   2  -1   0 45488.3 942.404  17
   2   1   0 47487.6 922.132  17
   2   1   0 46037.5 924.064  16
   2  -1   0 45093.0 942.384  28
  -2  -1   0 48053.5 926.515  32
   2  -1   0 46872.1 877.701  33
   2   1   0 48117.2 917.358   5
  -2  -1  -1 936277. 16442.1  15
   2   1   1 945196. 16427.1  17
   2  -1   1 999999. 16446.2  17
  -2  -1  -1 959684. 16422.6   1
   2  -1   1 997729. 16439.3  28
   2   1   1 959656. 16427.6  28
  -2  -1  -1 923180. 16432.9  32
  -2   1  -1 949733. 16433.3  26
   2  -1   1 993656. 16440.0  20
   2   1   2 35878.3 729.014  20
   2  -1   2 34977.8 747.387  20
   2   1   2 35602.1 727.327  28
  -2  -1  -2 35695.8 728.972   2
  -2  -1  -2 36028.3 771.976  15
  -2   1  -2 33938.4 775.264  26
  -2  -1  -2 34932.5 756.547  32
  -2  -1  -3 86115.1 1631.57  32
  -2  -1  -3 87273.4 1660.71  15
   2   1   3 85953.7 1597.85  20
   2  -1   3 84550.9 1622.59  20
  -2   1  -3 86467.4 1647.28   2
  -2  -1  -3 84208.9 1579.31   9
   2  -1   3 86352.1 1590.84  30
  -2   1  -3 87272.7 1638.22   4
  -2   1  -3 83927.4 1670.41  26
   2  -1   4 56301.6 1071.39  30
  -2  -1  -4 55805.6 1081.60   9
  -2  -1  -4 58167.8 1150.78  15
   2   1   4 56005.8 1086.20  20
  -2   1  -4 55788.8 1087.87   9
  -2  -1  -4 56742.2 1110.70  32
  -2  -1  -4 56319.8 1088.82   4
  -2   1  -4 57288.7 1126.79   4
  -2  -1  -5 28964.0 675.962  32
  -2   1  -5 30693.1 682.385  32
   2   1   5 29300.1 600.755  30
   2  -1   5 28730.8 650.817  30
  -2   1  -5 29176.7 704.882   4
  -2  -1  -5 27777.6 659.859   4
  -2  -1  -5 29639.4 656.198  37
  -2  -1  -5 28243.2 677.278   9
  -2   1  -5 27871.4 643.597  37
   2  -1   5 29042.9 701.115  20
  -2  -1  -5 28977.5 717.871  15
  -2   1  -5 30333.7 711.163  15
  -2   1  -5 27754.8 610.913  29
  -2  -1  -6 5414.56 261.239   9
  -2   1  -6 5344.55 255.874  15
  -2  -1  -6 4980.95 230.852  37
   2   1   6 5136.75 236.947  20
  -2   1  -6 5698.85 241.397  37
   2  -1   6 4964.76 218.287  30
  -2  -1  -6 5121.01 227.911   4
  -2   1  -6 5468.83 260.354   4
  -2   1  -6 5612.68 236.114  32
  -2  -1  -7 15998.5 483.593  37
   2  -1   7 15878.7 455.413  30
  -2  -1  -7 15674.3 510.394   9
  -2   1  -7 16177.9 479.899  37
  -2  -1  -7 15713.7 462.165  12
   2   1   7 15647.6 484.823  20
  -2   1  -7 15322.2 489.409  15
  -2   1  -8 53104.9 1173.53  37
  -2  -1  -8 53277.7 1184.79  37
   2   1   8 51631.8 1185.63  20
  -2  -1  -8 51823.7 1155.49  12
  -2  -1  -8 51360.5 1231.91   9
  -2   1  -9 36678.6 925.503  37
  -2  -1  -9 35137.7 903.784  12
  -2  -1  -9 35975.4 1052.43  35
   2   1   9 36696.6 940.672  20
   2  -1   9 36081.2 966.489  20
  -2  -1 -10 25317.6 875.168  35
   2  -1  10 24925.5 793.086  20
   2   1  10 25908.2 771.434  20
  -2   1 -10 25111.8 756.383  37
   2  -1  11 76580.9 1786.21   8
   2  -1  11 77455.6 1792.07  20
   2   1  11 78867.4 1755.62  20
  -2   1 -11 75995.6 1893.84  35
  -2  -1 -11 74789.3 1895.17  35
  -2   1 -12 16868.0 738.651  35
  -2  -1 -12 16644.7 742.433  35
   2  -1  12 16389.1 650.144   8
  -2  -1 -12 15345.6 696.305  10
  -2  -1 -13 53520.6 1512.26  10
   2  -1  13 55119.7 1437.87  20
  -2  -1 -13 54223.0 1553.04  35
  -2   1 -13 54496.5 1549.66  35
  -2  -1 -14 1918.07 268.706  35
  -2   1 -14 2053.52 268.803  35
  -2   1 -14 1959.50 263.132  10
  -2  -1 -14 1800.61 252.780  10
   2  -1  14 1929.83 233.480  20
  -2  -1 -15 8785.32 508.088  10
  -2   1 -15 8402.55 502.533  10
   2  -1  15 9352.24 479.557  20
  -2   1 -16 347.816 149.985  35
  -2  -1 -16 528.191 154.783  35
  -2  -1 -16 444.626 148.483  10
   2  -1  16 359.323 117.423  20
   2  -1  17 2738.97 236.542  17
  -2  -1 -17 2685.28 242.024  10
  -2   1 -17 2814.98 253.886  10
  -2   1 -17 2552.77 248.597  35
  -2  -1 -17 2702.02 260.142  35
  -2  -1 -18 1852.38 188.237  35
  -2   1 -18 1656.16 175.759  35
  -2   1 -18 1707.49 173.846  10
  -2  -1 -18 1419.85 158.122  10
  -2   1 -19 11543.2 376.443  10
   2  -2 -20 10154.1 369.863  10
   2  -2 -19 4252.67 295.635  11
   2  -2 -19 5148.49 301.486  10
   2   2 -19 4633.70 269.467  10
   2   2 -18 4522.60 303.566  10
   2  -2 -18 4694.70 324.379  10
   2   2 -18 3928.52 333.233  12
   2  -2 -18 4190.90 342.001  11
   2  -2 -17 323.671 122.912  35
   2   2 -17 342.203 125.316  10
   2  -2 -17 487.703 142.794  39
   2   2 -17 639.069 155.944  40
   2  -2 -17 454.263 156.284  40
   2  -2 -16 4195.72 347.004  10
   2   2 -16 3749.42 312.862  10
   2  -2 -16 4309.67 404.730  12
   2   2 -16 4093.18 388.504  12
   2   2 -15 19398.0 852.579  37
   2  -2 -15 18941.2 870.385  12
   2  -2 -15 19650.5 786.164  10
   2   2 -15 19763.3 758.462  10
   2   2 -15 19296.9 857.987  12
   2  -2 -15 19182.4 730.161  35
   2   2 -15 20293.2 793.176  40
   2  -2 -15 18729.6 798.232  40
   2  -2 -15 21035.5 817.191  39
   2   2 -14 33450.9 1170.47  12
   2  -2 -14 32826.9 1202.85  12
   2   2 -14 31834.3 1145.96  37
   2  -2 -14 32048.9 1055.65  10
   2   2 -14 35129.9 1059.71  10
   2  -2 -14 33558.7 1022.03  35
   2   2 -14 35234.4 1099.77  40
   2  -2 -14 34427.6 1120.83  40
   2  -2 -14 33804.2 1099.63  39
   2  -2 -13 65905.4 1821.66  12
   2   2 -13 62864.8 1750.58  37
   2   2 -13 67139.1 1622.83  10
   2  -2 -13 63179.9 1631.75  10
   2   2 -13 65244.3 1664.60  40
   2  -2 -13 64629.4 1707.53  40
   2  -2 -13 66851.9 1691.58  39
   2  -2 -13 66393.2 1598.15  35
   2   2 -12 63536.9 1481.43  35
   2  -2 -12 63976.1 1529.67  35
   2  -2 -12 64574.3 1642.00  40
   2   2 -12 66699.3 1628.69  40
   2  -2 -12 61978.4 1739.10  12
   2  -2 -12 64050.1 1565.91  14
   2   2 -12 65715.5 1561.01  10
   2  -2 -12 64284.4 1582.97  10
   2  -2 -12 61236.8 1725.52  37
   2   2 -12 66773.8 1571.17  38
   2   2 -12 63795.7 1717.18  37
   2   2 -11 51765.8 1248.31  35
   2  -2 -11 54051.5 1307.72  35
   2  -2 -11 54954.3 1405.40  40
   2   2 -11 52690.5 1362.20  40
   2  -2 -11 53118.4 1500.18  12
   2  -2 -11 54185.9 1344.43  14
   2  -2 -11 54876.7 1346.35  10
   2  -2 -11 53636.8 1500.96  37
   2  -2 -11 54176.5 1389.52  38
   2   2 -11 52714.1 1484.90  37
   2   2 -11 57057.9 1344.22  38
   2  -2 -10 16749.3 702.292  37
   2  -2 -10 16533.0 615.006  38
   2  -2 -10 16324.1 592.278  14
   2  -2 -10 15600.6 676.042  12
   2   2 -10 16725.7 532.549  35
   2  -2 -10 16786.4 586.567  10
   2  -2 -10 16589.9 620.556  40
   2  -2 -10 16121.4 547.287  13
   2  -2  -9 8257.45 365.767  10
   2  -2  -9 7972.74 347.212  13
   2   2  -9 7462.70 348.316  38
   2  -2  -9 7684.67 381.654  38
   2  -2  -9 7760.84 363.629  14
   2  -2  -9 7898.76 437.534  12
   2  -2  -9 7883.84 343.518  35
   2  -2  -9 7655.30 310.162  36
   2   2  -9 7831.57 317.033  35
  -2  -2   9 7359.38 335.421  29
   2  -2  -8 20880.2 590.823  13
   2  -2  -8 19889.7 680.387  12
   2  -2  -8 19975.0 611.059  14
   2  -2  -8 19917.5 625.370   9
   2  -2  -8 20750.4 594.832  10
  -2  -2   8 19780.8 529.723  19
   2  -2  -8 20070.8 572.411  35
   2   2  -8 20116.7 537.052  35
   2  -2  -8 19737.5 542.591  36
   2   2  -8 18899.0 538.525  14
  -2  -2   8 19447.8 576.011  29
   2  -2  -8 20067.4 698.981  37
   2  -2  -8 19941.3 623.191  38
   2  -2  -7 2506.29 230.696  12
   2  -2  -7 2566.89 185.305  14
   2   2  -7 2605.64 160.606  14
   2   2  -7 2266.85 165.138  22
   2   2  -7 2439.92 148.329   6
   2  -2  -7 2632.39 195.350  38
   2  -2  -7 2638.94 165.167  36
   2  -2  -7 2532.75 169.367  35
   2   2  -7 2846.06 157.960  35
   2   2  -7 2972.84 179.864  25
  -2  -2   7 2688.35 182.283  29
   2  -2  -7 2932.61 190.999  13
   2  -2  -7 2695.07 195.168   9
   2  -2  -7 2522.37 177.583  10
   2  -2  -7 2383.70 228.448  37
   2   2  -6 3051.91 171.714  25
   2  -2  -6 2865.05 219.618  12
   2  -2  -6 3129.51 184.571  13
   2   2  -6 3382.32 177.429  22
   2  -2  -6 2944.47 173.817  10
   2   2  -6 3277.08 167.016  14
   2  -2  -6 2662.79 182.368  14
   2  -2  -6 2905.21 189.067  38
   2  -2  -6 2914.31 227.071  37
  -2  -2   6 2906.80 179.520  29
   2  -2  -6 2712.41 177.189   9
  -2   2   6 2884.70 112.972   7
   2   2  -6 3158.89 157.838   6
   2   2  -6 2947.40 142.865  35
   2  -2  -6 2898.27 161.095  36
   2  -2  -6 2971.74 167.315  35
  -2  -2   5 52006.3 1078.39  29
   2  -2  -5 52636.6 1085.50  13
   2   2  -5 51720.5 1044.72  25
   2  -2  -5 50747.7 1126.45  12
   2   2  -5 50691.1 1014.84  23
   2   2  -5 51120.3 1045.49  22
   2  -2  -5 52950.1 1054.26  10
   2  -2  -5 50617.0 1033.24  35
   2   2  -5 51730.5 982.830  35
   2  -2  -5 51817.3 1048.89  36
   2   2  -5 51209.4 1026.11   6
   2  -2  -5 52142.9 1091.51  38
  -2  -2   5 52631.5 1040.30   7
  -2   2   5 50351.6 951.860  32
   2  -2  -5 51614.7 1149.80  33
   2  -2  -5 52029.1 1091.04  14
   2  -2  -5 50726.2 1057.52   9
   2  -2  -5 49904.9 1125.51  37
  -2  -2   4 1207.80 109.275  29
  -2  -2   4 1391.29 97.9654   7
   2   2  -4 1398.25 109.024  24
   2  -2  -4 1364.05 131.037  12
   2   2  -4 1326.77 89.3013  23
   2   2  -4 1226.98 96.0962  22
   2   2  -4 1386.16 108.595  21
   2  -2  -4 1535.93 144.216  33
   2   2  -4 1573.53 105.450   6
   2  -2  -4 1732.75 146.104  37
   2  -2  -4 1280.37 98.8283   9
   2  -2  -4 1321.51 109.882  14
   2  -2  -4 1270.68 93.4788  35
   2  -2  -4 1379.85 101.673  36
   2   2  -4 1378.94 70.0940  35
   2  -2  -4 1061.57 93.9724  10
   2   2  -3 33247.7 717.962  24
   2  -2  -3 34170.4 691.133   9
   2   2  -3 31706.8 719.387  21
  -2   2   3 33308.4 695.602   1
  -2  -2   3 34459.8 704.117   7
   2  -2  -3 34994.7 746.108  37
   2  -2  -3 34581.4 699.315  35
   2  -2  -3 34305.8 756.379  33
   2   2  -3 33483.5 722.862  31
   2  -2  -3 34172.4 704.312  10
  -2  -2   3 35379.0 746.416  29
   2  -2  -3 35090.0 739.637  14
   2  -2  -3 35113.7 754.247  12
  -2   2   2 15632.4 381.406   1
   2  -2  -2 16011.1 377.906  10
   2   2  -2 16115.8 391.202  31
   2  -2  -2 16103.2 352.823  31
   2  -2  -2 15937.4 369.848  27
   2  -2  -2 16560.2 406.790  12
   2  -2  -2 15475.1 395.501  14
  -2  -2   2 16007.3 380.740   7
   2  -2  -2 15825.1 401.031  33
   2  -2  -1 75468.1 1453.50  28
   2  -2  -1 76382.5 1342.58  23
   2   2  -1 77018.2 1416.59  16
   2  -2  -1 77376.5 1449.15  17
   2  -2  -1 76640.9 1415.84  16
  -2   2   1 71693.5 1410.69   1
   2   2  -1 75350.6 1415.11  27
   2  -2  -1 77200.2 1407.40  27
   2  -2  -1 76344.0 1405.06  33
   2  -2   0 1331.58 121.855  17
   2   2   0 1235.64 100.026  16
  -2   2   0 1139.77 88.2535  26
   2   2   0 1222.79 93.4650   5
   2  -2   0 1090.02 112.727  28
   2  -2   0 1335.35 76.6757  23
   2  -2   1 133221. 2405.71  28
   2   2   1 130637. 2372.89  28
  -2   2  -1 133480. 2381.10  26
  -2   2  -1 127411. 2414.51   2
  -2  -2  -1 131385. 2383.75   1
   2  -2   1 135608. 2409.34  20
   2   2   1 130606. 2378.55  17
   2   2   1 136570. 2381.90   5
   2  -2   2 9950.30 291.693  30
  -2  -2  -2 9937.82 307.252  32
  -2   2  -2 10499.7 311.457  26
   2   2   2 10427.0 283.495  17
  -2  -2  -2 9508.57 282.089   1
  -2  -2  -2 9943.41 258.682   2
  -2   2  -2 9758.85 316.557   2
   2  -2   2 9274.30 297.126  20
   2   2   2 10053.0 280.218  28
  -2  -2  -2 9828.60 254.431  34
  -2   2  -2 9616.08 306.239   4
  -2   2  -3 1187.22 108.543   4
  -2  -2  -3 1187.28 46.4950  29
   2  -2   3 1156.58 99.0491  30
  -2   2  -3 1159.76 111.987   2
   2   2   3 1183.15 90.8061  20
  -2  -2  -3 1129.86 79.3694  34
  -2   2  -3 1272.97 123.367  26
  -2  -2  -3 1104.58 93.3993   9
  -2  -2  -4 210019. 3796.47   9
  -2   2  -4 214001. 3851.40   4
  -2  -2  -4 212464. 3766.73   4
  -2   2  -4 214987. 3801.69   3
  -2   2  -4 208915. 3871.39  26
   2  -2   4 214355. 3795.74  30
   2  -2   4 215394. 3833.15  20
   2   2   4 214146. 3768.76  20
  -2  -2  -4 213124. 3731.52  12
  -2  -2  -5 34958.5 808.194   9
  -2   2  -5 33922.5 871.392  26
  -2  -2  -5 35404.4 763.350   4
  -2   2  -5 34575.5 788.347   3
  -2   2  -5 36528.0 847.819   4
   2  -2   5 36037.6 796.759  30
   2  -2   5 36375.0 836.910  20
  -2  -2  -5 36068.3 755.898  12
  -2  -2  -6 294327. 5240.62  12
  -2   2  -6 311156. 5319.98  15
  -2   2  -6 291311. 5411.32  26
  -2  -2  -6 293017. 5316.02   9
  -2  -2  -6 292718. 5230.74   4
  -2   2  -6 299079. 5271.65   3
  -2   2  -6 296955. 5354.30   4
   2  -2   6 297525. 5275.28  30
  -2  -2  -6 296714. 5404.39  35
   2   2   6 301407. 5265.16  20
  -2  -2  -7 170588. 3188.46  12
  -2   2  -7 173193. 3235.00  15
  -2  -2  -7 171817. 3272.85   9
   2   2   7 176300. 3213.49  20
  -2  -2  -7 177321. 3371.74  35
   2  -2   7 174762. 3213.63  30
  -2  -2  -8 24516.1 660.692  12
   2   2   8 24097.8 667.666  20
  -2  -2  -8 24278.1 725.478   9
   2  -2   8 25008.0 667.779  30
  -2   2  -8 23997.1 674.378  37
  -2   2  -9 12971.2 473.453  37
   2   2   9 12585.9 460.726  20
   2  -2   9 12520.4 504.792  20
  -2  -2  -9 12067.5 467.204  36
  -2  -2  -9 12227.7 550.691  35
  -2  -2  -9 12199.5 510.833   9
  -2   2 -10 551.125 129.121  37
  -2  -2 -10 376.203 134.114  35
  -2  -2 -10 406.456 137.212  10
   2  -2  10 328.655 119.406  20
   2   2  10 447.343 109.277  20
   2  -2  11 23076.5 787.118   8
  -2  -2 -11 23547.9 878.300  35
   2  -2  11 23885.1 806.371  20
  -2  -2 -11 22059.2 835.439  10
  -2   2 -12 16907.8 743.674  35
  -2  -2 -12 16904.0 754.441  35
   2  -2  12 16904.9 671.822   8
  -2  -2 -12 16166.2 715.411  10
   2  -2  13 52238.6 1398.95   8
  -2  -2 -13 52488.8 1482.11  10
   2  -2  13 51127.7 1407.30  20
  -2  -2 -13 53490.2 1530.61  35
  -2   2 -13 53080.1 1512.38  35
  -2   2 -14 44343.2 1353.56  10
  -2  -2 -14 44963.9 1339.54  10
   2  -2  14 47443.3 1305.29  20
  -2   2 -14 46092.0 1385.52  35
  -2  -2 -14 46648.4 1400.49  35
  -2   2 -15 43340.9 1304.37  10
  -2  -2 -15 41892.5 1270.21  10
  -2  -2 -16 22176.8 805.767  10
  -2   2 -16 23156.6 837.400  10
   2  -2  16 23724.9 793.585  20
  -2   2 -16 24244.5 860.010  35
  -2  -2 -16 23497.2 857.834  35
  -2  -2 -17 19215.6 670.329  10
  -2   2 -17 18910.7 686.010  10
   2  -2  17 18972.4 629.351  28
  -2   2 -17 19280.2 696.557  35
  -2  -2 -17 19714.1 710.685  35
  -2  -2 -18 2504.50 213.510  35
   2  -2  18 2311.75 192.029  17
  -2   2 -18 2605.40 209.206  35
  -2   2 -18 2402.46 202.777  10
  -2  -2 -18 2552.95 200.086  10
  -2   2 -19 476.488 82.5279  10
   2  -3 -20 12323.3 412.389  10
   2  -3 -19 3964.45 265.621  10
   2  -3 -19 3181.72 254.126  11
   2   3 -19 3961.28 235.715  10
   2   3 -19 3340.58 260.924  12
   2  -3 -18 34821.8 1069.80  11
   2   3 -18 34809.5 1058.16  12
   2   3 -18 34942.2 962.397  10
   2  -3 -18 37021.0 1040.13  10
   2   3 -17 2820.23 312.699  12
   2  -3 -17 2803.97 312.430  11
   2  -3 -17 2905.21 252.837  35
   2   3 -17 3118.91 265.224  10
   2  -3 -17 2576.74 269.224  10
   2  -3 -17 2713.73 269.918  39
   2   3 -17 2594.34 250.981  40
   2  -3 -16 39854.3 1142.22  35
   2   3 -16 39424.8 1150.66  10
   2  -3 -16 40821.9 1220.15  10
   2   3 -16 40973.9 1181.19  40
   2   3 -16 38585.7 1271.69  12
   2  -3 -15 25706.0 1038.32  12
   2   3 -15 25349.1 1002.24  12
   2  -3 -15 26982.9 893.625  35
   2  -3 -15 26471.8 940.350  10
   2   3 -15 25027.1 875.139  10
   2   3 -15 24971.8 986.997  37
   2   3 -15 26056.0 913.964  40
   2  -3 -15 27028.1 980.325  40
   2  -3 -15 26141.1 946.347  39
   2  -3 -14 32976.7 1206.20  12
   2  -3 -14 32807.5 1019.57  35
   2  -3 -14 33589.8 1074.05  10
   2   3 -14 31787.0 1008.80  10
   2   3 -14 32779.9 1149.21  37
   2   3 -14 32805.0 1055.40  40
   2  -3 -14 33924.8 1111.88  40
   2  -3 -14 32785.4 1093.57  39
   2  -3 -13 584.727 154.093  35
   2  -3 -13 786.131 243.200  12
   2  -3 -13 333.107 167.802  40
   2   3 -13 407.618 135.152  40
   2  -3 -13 579.061 168.630  10
   2   3 -13 397.651 133.620  10
   2   3 -13 352.893 204.482  37
   2  -3 -13 266.418 159.077  39
   2  -3 -12 16.9547 92.0436  14
   2   3 -12 45.4437 94.4804  10
   2  -3 -12 33.8287 97.1777  10
   2  -3 -12 15.3320 83.2345  35
   2  -3 -12 97.5994 165.442  12
   2   3 -12-22.4745 179.314  37
   2   3 -12 17.1551 106.999  40
   2  -3 -12 76.3565 107.696  40
   2  -3 -11 7178.85 420.890  40
   2   3 -11 7164.01 397.624  40
   2  -3 -11 7616.52 386.353  35
   2  -3 -11 6786.49 364.340  13
   2  -3 -11 6795.80 383.334  10
  -2  -3  11 7392.35 354.679   7
   2  -3 -11 7071.68 399.752  14
   2  -3 -11 6712.88 407.758  38
   2   3 -11 7337.84 380.259  38
   2  -3 -11 7036.87 481.572  12
   2  -3 -10 50897.4 1425.60  37
   2  -3 -10 54425.7 1342.39  40
   2  -3 -10 51239.0 1292.97  14
   2  -3 -10 51200.9 1319.05  38
   2  -3 -10 52323.7 1255.88  13
   2  -3 -10 51971.7 1245.22  35
   2  -3  -9 91949.3 1894.85  10
   2  -3  -9 91907.8 1942.72   9
   2  -3  -9 86627.9 1917.40  14
   2  -3  -9 89371.4 1858.38  35
   2   3  -9 89752.8 1790.72  35
   2  -3  -9 88249.9 1813.71  36
   2   3  -9 87912.2 1852.81  38
   2  -3  -9 88988.8 2046.67  12
   2  -3  -9 92511.9 1894.59  13
  -2  -3   8 349212. 6235.98  29
   2  -3  -8 361338. 6253.96  13
   2   3  -8 344189. 6197.25  25
   2  -3  -8 348825. 6203.04  35
   2   3  -8 345705. 6123.51  35
   2  -3  -8 359600. 6184.01  36
   2  -3  -8 343708. 6391.85  12
   2  -3  -8 358317. 6239.01  10
   2   3  -8 336544. 6127.14   6
  -2  -3   8 343510. 6146.81  19
   2  -3  -8 346409. 6265.08   9
   2  -3  -8 351210. 6272.94  14
   2  -3  -8 339143. 6285.16  40
   2  -3  -8 341485. 6396.06  37
   2  -3  -8 353544. 6290.34  38
   2   3  -8 345573. 6127.68  14
   2   3  -7 135187. 2589.55  25
   2  -3  -7 133409. 2733.15  12
   2  -3  -7 141474. 2646.85  13
   2   3  -7 136342. 2599.78  22
   2   3  -7 137369. 2552.06   6
   2  -3  -7 139807. 2614.99  10
   2  -3  -7 135205. 2739.82  37
   2   3  -7 138706. 2543.03  14
   2  -3  -7 138682. 2657.98  14
   2  -3  -7 140204. 2666.06  38
  -2  -3   7 137231. 2627.11  29
   2  -3  -7 134861. 2626.46   9
   2   3  -7 136143. 2514.99  35
   2  -3  -7 138764. 2592.71  35
   2  -3  -7 137996. 2578.70  36
  -2  -3   7 136084. 2568.91  19
  -2  -3   6 264141. 4912.90  29
   2  -3  -6 279444. 4943.23  13
   2   3  -6 274392. 4882.20  25
   2  -3  -6 272853. 5006.36  12
   2   3  -6 278556. 4891.46  22
   2   3  -6 269952. 4849.66  23
   2   3  -6 276609. 4858.97   6
   2  -3  -6 267716. 4997.23  33
   2  -3  -6 281318. 4897.35  10
  -2  -3   6 269732. 4875.40  19
   2  -3  -6 270948. 5010.90  37
   2  -3  -6 278599. 4903.37   9
   2   3  -6 270911. 4792.40  35
   2  -3  -6 270537. 4871.50  35
   2  -3  -6 273558. 4873.66  36
   2   3  -6 283005. 4844.14  14
   2  -3  -6 279307. 4941.60  38
   2  -3  -5 1408.91 160.294  33
   2  -3  -5 1394.79 128.448  14
  -2  -3   5 1624.93 133.080  29
   2  -3  -5 1699.92 141.186  13
   2   3  -5 1649.15 126.058  25
   2   3  -5 1473.05 123.763  24
   2  -3  -5 1655.13 165.555  12
  -2   3   5 1537.29 51.5263  23
   2   3  -5 1586.80 124.001  22
  -2   3   5 1573.40 99.8620   1
   2  -3  -5 1587.34 121.223  35
   2   3  -5 1470.68 115.698   6
   2  -3  -5 1546.15 123.644  10
   2  -3  -5 1610.71 162.985  37
   2  -3  -5 2015.72 139.750   9
   2  -3  -5 1703.86 122.761  36
   2  -3  -5 1538.87 134.530  38
  -2  -3   5 1535.36 120.357   7
  -2  -3   4 4701.11 215.317  29
   2   3  -4 4702.44 204.907  24
   2  -3  -4 5041.80 200.199  35
   2  -3  -4 4775.61 191.762   9
   2  -3  -4 4653.41 196.863  10
   2   3  -4 4642.69 196.501   6
  -2   3   4 4981.88 175.655   1
   2   3  -4 4595.99 206.334  21
   2  -3  -4 4775.44 202.749  36
   2  -3  -4 4761.57 224.067  33
   2  -3  -4 5459.21 230.164  14
  -2  -3   4 4649.39 194.205   7
   2  -3  -4 4904.58 241.298  12
   2  -3  -4 4631.47 208.542  38
   2  -3  -3 15955.6 448.404  12
   2   3  -3 16096.6 417.703  24
   2   3  -3 16069.9 412.179   6
   2  -3  -3 16349.3 419.453  38
   2   3  -3 15879.0 416.299  21
  -2   3   3 15473.7 380.774   1
   2  -3  -3 16237.4 429.674  14
   2  -3  -3 16118.5 384.676   9
   2  -3  -3 16066.2 430.302  33
  -2  -3   3 15815.4 405.700   7
  -2  -3   3 16301.9 435.078  29
   2  -3  -3 16630.5 416.592  36
   2  -3  -3 16489.7 412.306  10
  -2  -3   2 93899.7 1732.49   7
   2   3  -2 92244.3 1740.68  31
  -2  -3   2 94276.2 1764.86  29
   2  -3  -2 93420.6 1697.02  27
   2  -3  -2 95551.4 1785.85  11
   2  -3  -2 94533.8 1741.49  10
   2   3  -2 92073.0 1739.52   6
   2  -3  -2 97328.9 1757.23  14
   2  -3  -1 6492.84 214.470  14
   2   3  -1 6490.88 220.987  31
  -2  -3   1 6377.15 218.632   7
   2  -3  -1 7380.15 211.666  27
   2   3  -1 6376.77 213.002  27
   2  -3  -1 6558.44 243.503  28
  -2  -3   1 6531.48 224.145  29
   2  -3  -1 6645.75 188.362  34
   2  -3  -1 6544.96 235.658  11
   2  -3  -1 6504.14 208.362  16
   2  -3  -1 6759.99 241.755  17
   2  -3   0 44336.8 846.307  14
   2  -3   0 43021.0 908.095  28
  -2  -3   0 42400.5 860.014  29
   2   3   0 43447.9 869.290  27
   2  -3   0 42875.9 837.535  23
   2   3   0 43899.9 869.898  16
   2  -3   0 42959.7 912.507  17
  -2  -3  -1 12327.4 286.500   3
  -2   3  -1 12621.2 357.613   4
   2   3   1 12697.3 324.263   5
  -2   3  -1 12736.1 328.390  26
   2  -3   1 12538.9 363.296  20
  -2  -3  -1 12511.9 299.794  35
  -2   3  -1 12189.2 368.148   2
  -2  -3  -1 11989.7 329.728   1
   2   3   1 11970.9 310.449  17
   2   3   2 32228.4 685.009   5
  -2  -3  -2 32110.5 676.185  34
  -2  -3  -2 31994.0 625.379  29
   2   3   2 31748.1 666.437  28
   2   3   2 31541.5 671.378  17
  -2  -3  -2 33290.4 688.536  35
  -2  -3  -2 32713.2 592.379   3
  -2   3  -2 32430.2 732.339   4
   2  -3   2 31882.1 715.783  20
  -2   3  -2 33175.5 703.012  26
   2  -3   2 32506.9 712.113  30
  -2  -3  -2 32197.8 621.599   2
  -2   3  -2 31853.1 742.493   2
  -2  -3  -2 31320.7 678.825   1
  -2  -3  -2 32875.8 675.855  19
   2   3   3 229445. 4055.70  20
   2   3   3 234385. 4062.49  28
  -2  -3  -3 227658. 4087.76  10
  -2  -3  -3 232162. 4130.51  35
  -2   3  -3 230546. 4161.01   4
   2  -3   3 232926. 4124.30  30
  -2  -3  -3 232926. 4047.64  19
  -2  -3  -3 231104. 4080.90  34
  -2   3  -3 235217. 4179.15   2
  -2   3  -3 235908. 4138.53  26
  -2  -3  -4 135164. 2579.14  35
  -2  -3  -4 137830. 2549.93   9
  -2   3  -4 136317. 2585.19  26
   2   3   4 137592. 2477.17  20
   2  -3   4 137783. 2572.33  20
  -2   3  -4 140047. 2564.58   3
  -2   3  -4 142755. 2602.00   4
  -2  -3  -4 136462. 2507.35  34
   2  -3   4 137536. 2547.50  30
  -2  -3  -5 3357.79 166.169  12
  -2  -3  -5 3206.34 211.872  35
  -2  -3  -5 3084.83 193.384   9
  -2   3  -5 3354.49 234.211  26
   2  -3   5 3292.34 202.038  20
   2   3   5 3169.42 157.499  20
   2  -3   5 3221.23 188.289  30
  -2   3  -5 3915.51 204.509   3
  -2   3  -5 3135.06 206.818   4
  -2  -3  -5 3005.61 144.112   4
  -2  -3  -6 2277.16 152.829  12
  -2  -3  -6 2253.19 201.010  35
  -2  -3  -6 2330.08 186.348   9
  -2   3  -6 2029.81 217.341  26
  -2   3  -6 1872.30 149.729   3
   2  -3   6 1925.69 157.149  30
  -2  -3  -7 29242.6 723.881  12
  -2   3  -7 29328.5 865.998  26
  -2  -3  -7 30216.7 859.474  35
   2  -3   7 30154.2 764.282  30
  -2   3  -7 28280.5 752.563  15
   2   3   7 30586.2 721.884  20
  -2  -3  -7 28798.6 794.433   9
  -2  -3  -7 29784.5 825.418  10
  -2  -3  -8 86742.5 1845.97   9
   2  -3   8 85174.2 1774.50  30
  -2  -3  -8 84532.4 1740.18  12
   2   3   8 87903.4 1736.01  20
  -2  -3  -8 83167.9 1873.84  10
  -2  -3  -9 10532.8 494.071  10
  -2  -3  -9 10317.1 469.236   9
  -2  -3  -9 11430.9 534.500  35
   2  -3   9 10602.1 471.794  20
   2  -3  10 72180.5 1687.12  20
  -2  -3 -10 73268.5 1792.18  35
  -2  -3 -10 69863.9 1732.52  10
  -2  -3 -10 68891.1 1689.52   9
   2  -3  10 72897.9 1692.60   8
   2  -3  11 18935.2 716.308  20
  -2  -3 -11 19554.8 797.121  35
  -2  -3 -11 18209.4 745.446  10
   2  -3  11 19225.2 714.560   8
   2  -3  12 98641.3 2248.35  20
  -2   3 -12 97350.9 2333.94  35
  -2  -3 -12 99608.6 2368.57  35
  -2  -3 -12 95507.5 2292.67  10
   2  -3  12 102404. 2254.63   8
   2  -3  13 9954.87 528.404  20
  -2   3 -13 9385.41 552.162  35
  -2  -3 -13 9954.39 583.679  35
   2  -3  13 9681.24 509.539   8
  -2  -3 -13 10368.1 565.865  10
   2  -3  14 2001.26 243.424  20
  -2  -3 -14 1234.83 217.340  10
   2  -3  14 1545.75 207.042   8
  -2   3 -14 1700.21 248.053  35
  -2  -3 -14 1865.64 260.919  35
  -2   3 -15 567.954 156.773  35
   2  -3  15 491.005 153.143  20
  -2   3 -15 496.446 163.692  10
  -2  -3 -15 328.872 147.239  10
  -2   3 -16 515.416 155.118  35
  -2  -3 -16 750.496 171.298  35
  -2   3 -16 686.371 160.820  10
  -2  -3 -16 503.071 144.841  10
   2  -3  16 499.320 142.408  20
  -2  -3 -17 3024.07 264.993  35
   2  -3  17 3206.62 248.020  28
  -2   3 -17 2913.70 254.539  35
  -2   3 -17 3080.22 265.524  10
  -2  -3 -17 3360.53 257.256  10
  -2   3 -18 18238.2 583.954  10
  -2  -3 -18 18326.9 558.019  10
  -2  -3 -18 17648.6 589.950  35
   2  -3  18 17343.6 564.795  17
  -2   3 -18 17318.3 571.479  35
   2   4 -19 12062.7 425.134  10
   2   4 -19 13258.1 508.015  12
   2  -4 -19 12382.4 492.238  11
   2  -4 -18 613.266 160.410  11
   2   4 -18 250.644 132.359  12
   2  -4 -18 535.706 142.248  10
   2   4 -18 656.553 126.621  10
   2   4 -17 6647.98 443.369  37
   2  -4 -17 6094.29 398.898  39
   2  -4 -17 7284.45 436.796  10
   2   4 -17 6451.78 375.722  10
   2   4 -17 6366.20 435.962  12
   2  -4 -17 6551.04 454.098  11
   2   4 -16 1310.46 238.633  37
   2  -4 -16 844.754 168.544  35
   2   4 -16 1009.63 176.230  10
   2  -4 -16 1491.42 228.237  10
   2  -4 -16 1389.87 223.870  39
   2  -4 -16 1259.52 223.280  40
   2   4 -16 1174.92 231.426  12
   2  -4 -16 1085.77 228.558  11
   2   4 -15 17754.7 803.903  37
   2  -4 -15 17449.0 703.829  35
   2   4 -15 17830.7 702.655  10
   2  -4 -15 18003.3 752.515  10
   2  -4 -15 18233.5 788.725  40
   2  -4 -15 17772.2 769.171  39
   2   4 -15 17480.4 804.105  12
   2  -4 -14 2078.19 264.280  10
   2   4 -14 1816.86 226.029  10
   2   4 -14 2051.22 248.267  40
   2  -4 -14 1676.19 257.542  40
   2  -4 -14 1819.65 226.544  35
   2  -4 -14 1668.28 256.367  39
   2   4 -14 1753.76 296.135  37
   2   4 -13 136258. 2910.60  40
   2  -4 -13 136257. 3000.30  40
   2  -4 -13 138676. 3013.08  39
   2  -4 -13 135111. 3154.21  12
   2  -4 -13 137466. 2894.08  35
   2   4 -13 138472. 3094.11  37
   2  -4 -13 140998. 2967.63  10
   2   4 -13 136178. 2864.74  10
   2  -4 -12 28431.5 885.880  35
   2  -4 -12 27026.9 905.883  14
   2  -4 -12 27560.9 947.903  40
   2  -4 -12 26218.0 933.012  39
   2   4 -12 27887.2 896.393  40
   2  -4 -12 26883.8 902.227  10
  -2  -4  12 27798.7 831.022   7
   2  -4 -12 26775.7 1033.17  12
   2  -4 -12 25751.9 850.165  13
   2  -4 -11 33409.1 1009.55  14
   2  -4 -11 33634.7 1029.29  40
   2   4 -11 33636.0 982.636  40
   2  -4 -11 32909.8 986.821  10
   2  -4 -11 33852.9 965.933  35
  -2  -4  11 33130.1 919.512   7
   2  -4 -11 31934.3 949.122  13
   2  -4 -11 33881.4 1142.69  12
   2  -4 -10 2025.30 230.486  38
   2  -4 -10 1957.20 198.652  13
   2  -4 -10 2333.35 226.551  14
   2  -4 -10 2010.75 195.138  35
   2  -4 -10 2243.15 228.081  40
   2   4  -9 24636.3 672.765   6
   2  -4  -9 25816.0 879.929  12
   2  -4  -9 25837.6 761.690  13
   2  -4  -9 25903.6 786.834  14
   2  -4  -9 25664.0 754.452  10
   2   4  -9 24787.8 713.280  38
   2  -4  -9 25115.2 707.543  36
   2  -4  -9 24565.0 773.530   9
   2   4  -8 25007.4 654.323   6
   2  -4  -8 24432.1 686.615  35
   2  -4  -8 25605.5 683.988  36
   2   4  -8 23188.0 688.195  22
  -2  -4   8 24689.6 658.596  19
   2  -4  -8 24523.0 735.115  14
   2   4  -8 24833.9 690.296  25
   2  -4  -8 24999.5 744.268  40
   2  -4  -8 23722.4 740.258  38
   2  -4  -8 24035.2 714.328   9
   2  -4  -8 22988.1 796.639  12
   2  -4  -8 24929.9 724.746  13
   2  -4  -8 24804.4 705.886  10
   2  -4  -7 15459.4 584.763  12
   2  -4  -7 15772.0 529.422  13
   2   4  -7 15106.9 486.060  25
   2   4  -7 15615.0 473.348   6
   2  -4  -7 15306.8 578.449  33
   2   4  -7 16100.2 502.157  22
   2  -4  -7 15598.9 502.536  10
  -2  -4   7 16250.5 485.138  19
   2  -4  -7 15731.4 529.960  14
   2  -4  -7 15645.0 504.517   9
   2  -4  -7 15837.2 533.587  38
   2   4  -7 15557.9 430.728  14
   2  -4  -7 16091.2 489.374  36
   2  -4  -7 15206.5 485.809  35
   2  -4  -7 15884.3 523.617  40
   2  -4  -6 10836.9 446.906  12
   2  -4  -6 11297.3 411.646  13
   2   4  -6 10609.1 375.717  25
   2   4  -6 11129.8 366.843   6
   2   4  -6 11933.0 341.345  14
   2  -4  -6 11012.2 406.250  14
   2   4  -6 10360.4 358.413  23
   2   4  -6 10899.6 383.520  22
   2  -4  -6 11241.8 390.651  10
  -2  -4   6 10753.0 371.585  19
   2  -4  -6 10621.5 369.920  35
  -2  -4   6 10988.7 398.748  29
   2  -4  -6 10383.4 426.579  33
   2  -4  -6 11121.4 407.126  38
   2  -4  -6 10592.9 376.276   9
   2  -4  -6 10945.6 373.276  36
   2  -4  -6 11071.1 397.321  40
  -2  -4   5 133774. 2466.11  29
   2  -4  -5 132820. 2531.65  12
   2  -4  -5 131844. 2479.22  13
   2   4  -5 130675. 2438.88  24
  -2  -4   5 133239. 2434.92  19
   2  -4  -5 131727. 2427.15  10
   2   4  -5 137121. 2421.95   6
   2   4  -5 135006. 2408.75  23
   2   4  -5 134546. 2429.86  22
   2  -4  -5 131639. 2474.32  33
   2  -4  -5 127636. 2415.74  36
   2  -4  -5 131724. 2416.56  35
  -2  -4   5 131025. 2413.94   7
   2  -4  -5 130072. 2403.71   9
   2  -4  -5 133115. 2456.65  38
   2  -4  -4 6542.99 272.606  14
  -2  -4   4 6742.64 273.916  29
   2  -4  -4 6401.10 277.266  13
   2   4  -4 6348.05 257.850  24
   2  -4  -4 6479.56 266.946  38
   2   4  -4 6688.84 249.677  23
   2   4  -4 6688.78 257.755  21
   2   4  -4 6483.90 252.736   6
   2  -4  -4 6996.58 259.736  10
   2  -4  -4 6549.00 251.521  35
   2  -4  -4 6275.89 266.006  33
   2  -4  -4 6713.24 239.935   9
  -2  -4   4 7010.38 270.513  19
   2  -4  -4 6566.59 256.872  36
  -2  -4   4 6718.47 251.372   7
  -2   4   3 180089. 3062.90  23
   2  -4  -3 180186. 3209.02  10
   2  -4  -3 179628. 3282.11  11
   2  -4  -3 176347. 3155.85   9
   2   4  -3 176059. 3203.50  21
   2  -4  -3 181564. 3205.74  38
   2   4  -3 179120. 3205.47   6
   2  -4  -3 180977. 3207.06  36
  -2  -4   3 171584. 3194.05   7
  -2  -4   3 169437. 3233.73  29
   2  -4  -3 172670. 3223.94  14
  -2  -4   3 178829. 3231.67  19
   2   4  -3 180816. 3210.19  24
   2  -4  -2 5331.09 164.692  27
   2  -4  -2 5180.35 239.078  11
   2   4  -2 5625.45 213.284   6
  -2   4   2 5246.18 144.306  23
   2   4  -2 5273.99 209.806  21
   2  -4  -2 5450.26 211.551  14
   2  -4  -2 5303.02 191.466  34
   2  -4  -2 5401.43 175.625   9
   2  -4  -2 5366.65 207.195  36
   2   4  -2 5212.80 203.958  31
   2  -4  -2 5191.32 198.330  38
  -2  -4   2 5274.44 203.550   7
  -2  -4   2 5430.58 221.557  29
   2  -4  -1 312235. 5639.87  11
  -2   4   1 320281. 5515.11  23
   2   4  -1 321675. 5593.30   6
   2   4  -1 320354. 5569.20  27
   2  -4  -1 319137. 5539.11  27
   2  -4  -1 311313. 5544.15  38
   2   4  -1 316317. 5584.38  31
   2  -4  -1 329407. 5550.06  34
  -2  -4   1 319228. 5623.64  19
   2  -4  -1 316048. 5630.02  28
  -2  -4   1 322399. 5610.73  29
  -2  -4   1 325666. 5587.05   7
   2  -4  -1 321086. 5623.10  17
   2  -4  -1 318958. 5550.94  16
   2  -4  -1 328317. 5586.50  14
  -2   4   1 327014. 5590.89   4
  -2  -4   1 320874. 5596.62   3
   2  -4   0 376.581 80.6645  28
  -2  -4   0 419.958 63.1532  29
  -2  -4   0 376.296 71.8889  19
   2   4   0 512.911 66.6677  27
   2  -4   0 458.741 54.9698  34
  -2   4   0 511.508 74.8994   4
  -2  -4   0 408.318 58.0005   3
   2  -4   0 372.736 86.8368  17
   2   4   0 567.582 65.2322  16
   2  -4   0 351.180 55.4125  14
  -2  -4  -1 13869.4 334.558  35
  -2  -4  -1 13702.7 374.560  19
  -2   4  -1 13293.6 409.389   2
   2  -4   1 13632.2 321.973  14
  -2  -4  -1 13724.0 311.671  20
   2  -4   1 13659.6 391.956  20
   2   4   1 13889.6 363.913  16
  -2  -4  -1 13909.9 326.967   3
  -2   4  -1 13500.3 388.400   4
  -2   4  -2 3549.51 195.880   2
  -2  -4  -2 3579.69 157.426   1
   2   4   2 3740.33 145.086  17
   2  -4   2 3613.45 186.218  30
  -2  -4  -2 4083.87 151.746  10
  -2   4  -2 3813.00 175.184  26
   2  -4   2 3909.58 122.205  14
  -2  -4  -2 3624.70 163.348  19
  -2  -4  -2 3969.03 147.389  18
   2   4   2 3794.70 159.425   5
  -2  -4  -2 3732.27 164.190  35
  -2   4  -2 3707.30 196.278   4
   2   4   3 17013.6 424.627   5
  -2  -4  -3 16504.9 403.786  11
   2   4   3 16454.3 396.012  17
   2  -4   3 16309.3 462.585  20
  -2  -4  -3 16726.7 450.086  35
   2   4   3 16760.9 386.943  28
  -2  -4  -3 16598.3 420.956  10
   2  -4   3 15848.9 314.071  14
  -2   4  -3 16619.9 481.221   4
  -2  -4  -3 16681.4 436.849  34
  -2  -4  -3 16570.1 406.590  19
  -2   4  -3 16318.1 453.963  26
   2  -4   3 16548.5 460.847  30
  -2  -4  -4 69719.7 1357.81  11
   2  -4   4 71116.9 1432.62  30
  -2  -4  -4 71600.0 1433.75   9
  -2  -4  -4 68373.6 1398.80  10
  -2   4  -4 72926.4 1456.08   3
  -2   4  -4 72519.6 1476.90   4
   2  -4   4 69721.3 1441.37  20
   2   4   4 70396.5 1319.98  20
  -2   4  -4 71574.3 1438.30  26
  -2  -4  -4 70355.8 1442.72  35
  -2  -4  -4 70086.3 1394.70  34
   2   4   4 69607.5 1324.38  28
  -2  -4  -5 196914. 3677.75  35
  -2   4  -5 205581. 3671.43  26
  -2  -4  -5 193370. 3630.18  10
  -2  -4  -5 196214. 3561.03  11
  -2   4  -5 201800. 3697.54   4
  -2   4  -5 197209. 3649.05   3
  -2  -4  -5 199956. 3645.52   9
   2  -4   5 200608. 3636.83  30
   2   4   5 197998. 3512.14  20
   2  -4   5 196926. 3659.88  20
   2  -4   6 45757.0 1065.96  30
  -2  -4  -6 46836.0 1090.47   9
  -2   4  -6 47412.7 1085.90   3
  -2  -4  -6 47645.8 1135.41  35
  -2   4  -6 45754.6 1124.53  26
  -2  -4  -6 46969.2 1097.97  10
   2  -4   6 48391.5 1111.92  20
   2  -4   7 55916.3 1262.87  30
  -2  -4  -7 56419.0 1354.43  35
   2  -4   7 55253.3 1300.17  20
  -2   4  -7 55596.0 1354.50  26
  -2  -4  -7 55631.8 1297.91   9
  -2  -4  -7 58475.3 1322.16  10
   2  -4   8 48254.4 1223.18  20
  -2  -4  -8 48935.7 1238.94  10
   2  -4   8 50852.9 1185.18  30
  -2  -4  -8 49846.1 1223.65   9
   2  -4   9 28864.1 831.607  30
  -2  -4  -9 29078.1 866.440  36
   2  -4   9 29498.7 886.480  20
  -2  -4  -9 29644.4 948.027  35
  -2  -4  -9 28995.9 907.351  10
  -2  -4  -9 30211.8 900.999   9
  -2  -4 -10 601.642 152.166   9
  -2  -4 -10 794.333 172.798  35
   2  -4  10 751.933 147.788  20
  -2  -4 -10 554.816 149.617  10
   2  -4  10 507.437 120.005  30
   2  -4  10 511.559 134.476   8
  -2  -4 -10 682.085 137.094  36
   2  -4  11 914.995 169.491   8
   2  -4  11 861.452 172.873  20
  -2  -4 -11 985.199 180.134   9
  -2  -4 -11 1110.92 208.178  35
  -2  -4 -11 1037.60 195.503  10
   2  -4  12 3951.25 327.109   8
   2  -4  12 4372.15 351.064  20
  -2  -4 -12 4248.95 377.899  35
  -2  -4 -12 4042.76 346.298  10
   2  -4  13 25014.0 892.178   8
   2  -4  13 26440.8 915.254  20
  -2  -4 -13 25164.8 966.647  35
  -2   4 -13 23414.9 919.555  35
  -2  -4 -13 25328.2 922.727  10
  -2   4 -14 1783.50 251.236  35
   2  -4  14 2413.69 255.664   8
  -2  -4 -14 2106.57 275.075  35
  -2  -4 -14 2248.50 261.501  10
   2  -4  14 2521.22 273.916  20
  -2  -4 -15 47129.7 1372.45  35
  -2   4 -15 45414.1 1336.12  35
  -2  -4 -15 44357.0 1287.43  10
  -2   4 -15 46286.2 1351.38  10
   2  -4  15 47873.8 1312.80  20
  -2  -4 -16 4234.95 337.011  35
  -2   4 -16 3579.38 303.597  35
  -2   4 -16 3925.00 320.305  10
  -2  -4 -16 4040.91 310.804  10
   2  -4  16 4284.73 322.607  20
   2  -4  17 48847.8 1180.93  28
  -2  -4 -17 45023.7 1215.39  35
  -2   4 -17 46231.1 1199.24  35
  -2   4 -17 45931.9 1201.01  10
  -2  -4 -17 46594.0 1161.41  10
  -2   4 -18 51.3142 81.1216  10
  -2  -4 -18 17.1118 78.2754  10
   2  -4  18 61.8322 96.8999  17
   2  -4  18-8.72545 80.9431  28
  -2   4 -18-9.73381 70.8960  35
  -2  -4 -18 76.4551 85.5146  35
   2   5 -19 1171.05 159.129  12
   2  -5 -19 1102.64 151.050  11
   2  -5 -19 1366.80 163.353  10
   2   5 -19 1004.14 114.162  10
   2  -5 -18 44936.7 1209.46  11
   2   5 -18 45635.8 1210.05  12
   2  -5 -18 43991.2 1173.35  10
   2   5 -18 42061.5 1056.95  10
   2   5 -17 1086.84 165.642  10
   2  -5 -17 1262.36 196.965  10
   2  -5 -17 1250.64 226.192  11
   2   5 -17 1456.27 240.793  12
   2   5 -17 1474.79 230.686  37
   2  -5 -16 52230.2 1482.44  40
   2  -5 -16 53305.4 1471.88  10
   2  -5 -16 53181.8 1475.20  39
   2   5 -16 54685.4 1517.40  37
   2   5 -16 51469.7 1509.20  12
   2  -5 -16 49997.5 1535.76  11
  -2  -5  16 55082.0 1390.53  30
   2  -5 -15 19404.7 825.030  40
   2  -5 -15 20397.4 829.285  39
   2   5 -15 19363.5 852.288  37
   2  -5 -15 20781.8 921.225  11
   2  -5 -15 20649.7 776.757  35
   2   5 -15 19491.8 731.372  10
   2  -5 -15 20911.6 828.772  10
   2  -5 -14 38636.7 1255.61  39
   2  -5 -14 41428.3 1283.73  40
   2   5 -14 38162.8 1290.93  37
   2   5 -14 41617.3 1163.70  10
   2  -5 -14 40674.6 1249.53  10
   2  -5 -14 40676.9 1189.52  35
   2  -5 -13 2616.56 263.248  13
   2   5 -13 2640.02 332.002  37
  -2  -5  13 2733.18 252.674   7
   2  -5 -13 2782.90 303.047  40
   2  -5 -13 2192.01 276.824  39
   2  -5 -13 2318.83 254.803  35
   2   5 -13 2419.19 246.502  10
   2  -5 -13 2847.96 295.752  10
   2   5 -12 1117.37 179.070  40
   2  -5 -12 880.053 192.407  40
   2  -5 -12 869.076 195.172  39
  -2  -5  12 873.447 149.851   7
   2  -5 -12 840.682 165.015  13
   2  -5 -12 963.157 169.842  35
   2  -5 -12 820.823 179.543  10
   2  -5 -11 18307.2 695.953  10
   2  -5 -11 17831.9 724.905   9
  -2  -5  11 18134.9 641.107   7
  -2  -5  11 18104.9 643.614  18
   2  -5 -11 17619.8 659.282  35
   2  -5 -11 17946.8 628.228  36
   2  -5 -11 19287.4 735.667  40
   2  -5 -11 17907.3 728.261  39
   2   5 -11 18761.6 677.197  40
   2  -5 -11 17037.6 662.465  13
   2  -5 -11 17872.0 702.554  14
   2  -5 -11 18123.9 809.749  12
   2  -5 -10 48128.1 1269.65  40
  -2  -5  10 47604.9 1193.61  18
   2  -5 -10 45808.5 1219.78  10
   2  -5 -10 46646.1 1254.49   9
   2  -5 -10 47452.7 1388.08  12
   2  -5 -10 49152.9 1213.87  35
   2  -5 -10 47627.1 1260.82  14
   2  -5 -10 44308.7 1148.52  36
   2   5  -9 7047.98 325.905   6
   2  -5  -9 7328.95 396.721  38
   2   5  -9 6202.16 339.738  25
   2  -5  -9 6592.10 362.515  13
   2  -5  -9 7010.13 451.395  12
   2  -5  -9 7201.14 389.119  40
   2  -5  -9 7653.44 392.128   9
   2  -5  -9 7768.40 398.156  14
   2  -5  -9 7661.84 369.159  35
   2  -5  -9 7422.90 381.510  10
   2  -5  -8 84135.3 1817.88   9
   2  -5  -8 86280.3 1821.46  10
   2   5  -8 86537.5 1763.51   6
   2  -5  -8 87941.8 1855.13  13
   2  -5  -8 84366.0 1964.96  12
  -2  -5   8 85527.5 1761.26  19
   2  -5  -8 85944.8 1790.96  36
   2  -5  -8 85252.4 1850.30  40
   2  -5  -8 82078.8 1783.47  35
   2   5  -8 86653.2 1798.95  25
   2  -5  -8 85586.9 1862.31  14
   2  -5  -8 83727.6 1921.97  33
   2   5  -7 13858.2 482.546  25
   2  -5  -7 15292.0 530.088  38
   2   5  -7 14529.9 488.872  22
   2  -5  -7 14670.4 494.508   9
   2  -5  -7 14862.0 502.990  10
  -2  -5   7 14019.4 471.687  19
   2   5  -7 15074.4 479.479   6
   2  -5  -7 13822.9 475.950  36
   2  -5  -7 14097.2 502.309  40
   2  -5  -7 14521.4 483.181  35
   2  -5  -7 14833.3 527.201  14
   2  -5  -7 13311.1 538.382  33
   2  -5  -7 13886.5 575.231  12
   2  -5  -7 15884.8 538.432  13
   2   5  -6 145762. 2715.96  25
   2  -5  -6 141277. 2752.71  38
   2   5  -6 139098. 2688.85  23
   2   5  -6 142236. 2711.36  22
   2  -5  -6 141764. 2693.71   9
   2  -5  -6 143936. 2720.64  10
  -2  -5   6 139455. 2702.79  19
   2   5  -6 143187. 2695.31   6
   2  -5  -6 139404. 2699.53  36
   2  -5  -6 147874. 2733.25  40
   2  -5  -6 142890. 2701.75  35
   2  -5  -6 141073. 2759.21  14
   2  -5  -6 143077. 2771.56  33
   2  -5  -6 146239. 2772.64  13
   2  -5  -5 39960.3 969.116  14
  -2  -5   5 41762.2 932.427   7
   2  -5  -5 41482.9 983.703  13
   2   5  -5 41523.3 946.026  24
   2   5  -5 40237.2 938.919  22
   2   5  -5 41340.9 927.641  23
   2  -5  -5 41775.1 947.542  10
   2   5  -5 42177.4 938.395   6
  -2  -5   5 40038.1 941.507  19
   2  -5  -5 40611.9 911.829   9
   2  -5  -5 41824.7 966.460  38
   2  -5  -5 41654.9 934.048  40
   2  -5  -5 41497.1 969.192  33
   2  -5  -5 39938.5 931.304  36
   2  -5  -5 40447.8 929.755  35
  -2  -5   4 37005.8 831.462   7
  -2  -5   4 36419.2 872.651  29
   2  -5  -4 37284.5 885.553  13
   2   5  -4 37178.0 845.827  24
   2  -5  -4 35705.3 914.371  11
   2   5  -4 37957.3 846.636   6
   2   5  -4 37444.4 836.985  23
   2   5  -4 36851.3 839.234  21
   2  -5  -4 36629.7 844.021  10
  -2  -5   4 34804.2 850.096  19
   2  -5  -4 36471.3 816.128  40
   2  -5  -4 36197.5 861.557  14
   2  -5  -4 37393.7 840.257  36
  -2   5   4 36583.0 733.445   4
   2  -5  -4 37118.5 849.854  38
   2  -5  -4 36967.8 804.723   9
  -2   5   3 984.946 79.3137   4
   2   5  -3 1392.45 121.204  24
  -2   5   3 852.428 57.9608  23
  -2  -5   3 922.128 111.449  19
   2   5  -3 976.545 109.876   6
   2   5  -3 843.618 99.0228  21
   2  -5  -3 815.441 102.716  14
   2  -5  -3 938.295 88.3802   9
   2  -5  -3 966.938 107.317  36
  -2  -5   3 907.791 107.638  29
   2  -5  -3 792.638 126.571  11
   2  -5  -3 1039.92 113.190  10
   2  -5  -3 790.856 92.4841  34
   2  -5  -3 866.043 99.2265  38
  -2  -5   3 905.053 98.4059   7
  -2   5   2 202844. 3579.79   4
   2  -5  -2 198723. 3706.51  11
  -2   5   2 203015. 3523.21  23
   2  -5  -2 199527. 3561.38   9
   2   5  -2 199328. 3616.34  21
   2   5  -2 203640. 3631.66   6
  -2  -5   2 206406. 3663.67  29
   2   5  -2 201488. 3611.79  31
   2  -5  -2 202287. 3592.87  34
   2  -5  -2 204655. 3626.58  36
   2  -5  -2 203344. 3638.74  14
   2  -5  -2 200908. 3599.11  38
  -2  -5   2 201485. 3660.36  19
  -2  -5   2 204560. 3616.26   7
  -2   5   1 12946.5 323.401  23
   2  -5  -1 13312.8 325.023  16
   2  -5  -1 13644.9 393.650  17
   2  -5  -1 13654.1 371.356  14
   2   5  -1 13470.6 378.145   6
   2   5  -1 13492.4 367.999  31
  -2  -5   1 13484.0 369.894   7
   2  -5  -1 13387.5 315.594  27
  -2   5   1 12818.2 363.069   4
  -2  -5   1 12826.9 398.419  19
   2  -5  -1 13060.3 338.941  38
   2  -5  -1 13040.5 399.171  28
   2  -5  -1 13341.8 348.687  34
  -2   5   0 121607. 2218.00  23
   2   5   0 126565. 2228.07  27
   2  -5   0 119982. 2300.01  28
   2  -5   0 121167. 2309.71  17
  -2  -5   0 123739. 2251.63   3
  -2   5   0 122785. 2280.02   4
   2  -5   0 121382. 2229.76  14
  -2   5   0 125016. 2322.09   2
   2  -5   0 122200. 2216.51  34
  -2  -5   0 123757. 2299.53  19
  -2  -5   0 124995. 2280.26  18
  -2  -5  -1 26104.0 601.700  18
  -2  -5  -1 26371.7 625.386  19
   2  -5   1 26594.3 554.284  14
   2   5   1 26351.0 583.182  27
   2  -5   1 26650.6 641.522  17
   2   5   1 25432.3 575.931  16
  -2   5  -1 26880.1 661.337   2
  -2  -5  -1 25589.0 569.576  35
  -2   5  -1 25652.3 634.608   4
  -2  -5  -2 104597. 1946.56  10
  -2  -5  -2 108142. 2005.76  19
  -2  -5  -2 106271. 1961.09  18
   2  -5   2 108213. 2045.79  30
   2   5   2 107158. 1967.29   5
  -2  -5  -2 106834. 1987.94  35
   2  -5   2 108262. 2037.55  20
  -2   5  -2 109993. 2079.40   2
  -2  -5  -2 105548. 1965.54   1
   2   5   2 105387. 1978.81  16
  -2   5  -2 107144. 2061.96   4
   2  -5   2 107155. 1887.59  14
  -2  -5  -3 31693.3 708.357  10
  -2  -5  -3 32980.3 747.348  35
   2   5   3 33282.4 700.287   5
  -2   5  -3 32956.0 799.000   4
   2  -5   3 32451.6 769.607  30
   2   5   3 32096.7 643.422  17
  -2  -5  -3 31190.3 742.306  34
   2  -5   3 30947.1 759.109  20
  -2  -5  -3 30436.1 674.155   1
  -2   5  -4 161216. 3014.07  26
  -2  -5  -4 162982. 3024.36  35
  -2  -5  -4 158977. 2971.99  10
   2  -5   4 165361. 3032.34  20
  -2  -5  -4 163658. 2993.61  34
  -2   5  -4 162997. 3056.87   3
  -2   5  -4 162321. 3070.43   4
  -2  -5  -4 159522. 2946.09  11
   2  -5   4 164756. 3029.87  30
  -2  -5  -5 3907.53 203.655  11
  -2  -5  -5 3345.09 225.060   9
  -2  -5  -5 3296.32 223.063  35
  -2  -5  -5 3460.61 210.553  10
   2  -5   5 3663.91 228.202  20
  -2  -5  -5 3884.50 220.309  34
  -2   5  -5 3582.47 235.152  26
   2  -5   5 3811.75 230.340  30
  -2   5  -5 3747.50 232.237   3
   2  -5   6 32453.3 863.204  20
  -2  -5  -6 32234.1 883.379  35
  -2  -5  -6 31198.8 832.392  10
  -2   5  -6 33311.7 865.589   3
  -2  -5  -6 31842.3 853.926   9
   2  -5   6 34050.1 855.241  30
  -2  -5  -6 33329.8 793.867  11
  -2   5  -6 32923.6 871.094  26
  -2  -5  -7 4836.26 255.051  11
  -2  -5  -7 4304.66 301.382  35
   2  -5   7 5005.89 284.906  30
   2  -5   7 4748.43 293.259  20
  -2  -5  -7 5327.27 300.702  10
  -2  -5  -7 4443.59 287.613   9
  -2  -5  -8 25704.8 787.146  36
  -2   5  -8 24819.1 826.848  26
   2  -5   8 25092.6 788.066  20
  -2  -5  -8 24859.3 827.386  35
  -2  -5  -8 24630.5 781.877  10
  -2  -5  -8 26534.9 799.473   9
   2  -5   9 189.095 97.3301  30
  -2   5  -9 219.886 159.193  26
  -2  -5  -9 167.959 93.8370  36
   2  -5   9 220.860 99.9276   8
   2  -5   9 246.876 108.619  20
  -2  -5  -9 127.625 112.026  35
  -2  -5 -10 25617.1 880.231   9
   2  -5  10 26118.0 873.659   8
  -2  -5 -10 26293.9 936.692  35
   2  -5  10 28044.5 843.892  30
   2  -5  10 26924.9 885.706  20
  -2  -5 -10 27428.5 870.259  36
  -2  -5 -10 25400.3 880.009  10
  -2  -5 -11 536.287 173.596  35
   2  -5  11 562.779 141.525   8
  -2  -5 -11 498.567 157.557   9
  -2  -5 -11 590.468 141.516  36
  -2  -5 -11 857.877 177.441  10
   2  -5  11 832.002 156.407  30
  -2  -5 -12 94610.5 2290.42  35
   2  -5  12 94321.0 2188.64  20
  -2  -5 -12 90987.5 2187.14  10
  -2  -5 -12 93259.1 2215.98   9
   2  -5  12 92363.9 2176.80   8
  -2  -5 -13 7289.84 500.653  35
  -2   5 -13 8561.52 520.509  35
   2  -5  13 8517.30 489.836   8
  -2  -5 -13 8301.67 493.956  10
   2  -5  13 7727.87 475.634  20
   2  -5  14 17177.3 697.697   8
  -2  -5 -14 15821.5 689.766  10
   2  -5  14 15873.0 694.418  20
  -2  -5 -14 15133.2 732.510  35
  -2   5 -14 17324.6 740.330  35
   2  -5  15 1246.35 202.627  20
  -2  -5 -15 764.687 183.775  35
  -2   5 -15 923.210 184.182  35
   2  -5  16 3378.11 290.519  20
  -2   5 -16 4109.29 313.831  35
  -2  -5 -16 3704.00 312.683  35
  -2   5 -16 3891.35 312.980  10
  -2  -5 -16 3434.91 278.158  10
  -2   5 -17 7948.10 401.198  10
  -2  -5 -17 7416.77 357.963  10
   2  -5  17 8203.33 395.390  28
  -2   5 -17 7224.68 376.204  35
   2  -5  17 8057.38 406.286  17
  -2  -5 -17 7621.33 402.431  35
  -2   5 -18 61851.5 1316.57  10
  -2  -5 -18 59656.1 1241.69  10
   2  -5  18 58499.1 1278.85  28
   2  -5  18 60942.7 1326.59  17
   2   6 -19 33383.1 865.430  12
   2   6 -18 2116.92 176.185  10
   2  -6 -18 2410.99 239.768  10
   2  -6 -18 2640.99 252.326  11
   2   6 -18 2078.42 238.855  12
  -2  -6  17 9102.02 423.779  30
  -2  -6  17 9662.94 485.678  20
   2   6 -17 9726.79 511.173  37
   2  -6 -17 9280.25 525.289  11
   2  -6 -17 9521.83 499.619  10
   2   6 -17 9960.92 521.432  12
   2   6 -17 9173.22 416.919  10
  -2  -6  16 2364.70 245.947  30
   2   6 -16 2809.48 323.417  37
   2   6 -16 2298.08 232.451  10
   2  -6 -16 1887.10 251.000  39
   2  -6 -15 26237.9 955.124  10
   2   6 -15 24887.2 837.905  10
   2  -6 -15 25875.5 1040.30  11
   2  -6 -15 26760.1 971.809  40
   2  -6 -15 25475.1 955.128  39
   2   6 -15 25616.8 986.501  37
   2  -6 -14 3104.38 331.895  40
   2  -6 -14 2949.62 319.256  39
   2  -6 -14 3513.57 317.101  35
   2   6 -14 3101.58 276.574  10
   2  -6 -14 2998.68 316.901  10
   2  -6 -14 3538.22 396.411  11
   2   6 -14 3373.20 371.357  37
  -2  -6  14 3497.88 284.442   7
   2  -6 -13 20018.7 757.933  13
   2  -6 -13 20453.0 935.332  11
   2  -6 -13 20279.7 770.414  35
   2   6 -13 19584.2 715.948  10
   2  -6 -13 19509.8 799.841  10
  -2  -6  13 19607.2 719.751   7
   2  -6 -13 19708.4 828.444  39
   2  -6 -13 19025.8 807.143  40
   2  -6 -12 60430.4 1541.31  35
   2  -6 -12 59305.6 1579.32  10
   2  -6 -12 64718.4 1629.73  40
   2  -6 -12 60556.5 1631.61  39
   2  -6 -12 58719.4 1529.07  13
   2  -6 -12 57384.9 1744.26  11
   2  -6 -12 57206.8 1452.77  36
  -2  -6  12 60611.1 1487.19   7
   2  -6 -11 55847.3 1493.95  14
   2  -6 -11 57214.3 1532.29  39
   2  -6 -11 58137.9 1501.24  40
  -2  -6  11 55937.3 1401.38  18
   2  -6 -11 55838.9 1451.79  13
   2  -6 -11 57230.4 1447.33  35
   2  -6 -11 56099.4 1385.08  36
   2  -6 -11 55843.3 1503.83   9
   2  -6 -11 56756.4 1477.43  10
  -2  -6  11 55771.4 1390.84   7
  -2  -6  10 11970.1 516.187  18
   2  -6 -10 12464.8 553.524  10
   2  -6 -10 12071.1 503.664  36
   2  -6 -10 13478.4 567.907  13
  -2  -6  10 13523.2 525.634   7
   2  -6 -10 12471.4 561.824  40
   2  -6 -10 13260.9 594.783  39
   2  -6 -10 11598.8 516.760  35
   2  -6 -10 13698.4 589.795  14
   2  -6 -10 11991.9 549.733   9
   2  -6  -9 62323.6 1527.97  14
   2   6  -9 63167.1 1458.69  25
   2  -6  -9 61445.6 1491.62  40
   2   6  -9 60909.9 1403.43   6
   2  -6  -9 62669.2 1469.14  35
   2  -6  -9 62307.3 1439.92  36
  -2  -6   9 62017.8 1470.63  18
   2  -6  -8 6675.56 367.284  14
   2  -6  -8 5892.46 349.919  13
   2   6  -8 6030.13 310.958   6
   2  -6  -8 6533.86 349.429  10
   2  -6  -8 6663.09 346.246   9
   2  -6  -7 25661.0 757.034  13
   2   6  -7 24238.5 709.336  25
   2  -6  -7 23763.5 818.171  11
   2  -6  -7 26210.9 759.623  38
   2   6  -7 23162.4 698.610  22
   2   6  -7 24539.7 695.310  23
   2  -6  -7 24208.4 715.238  10
  -2  -6   7 23385.8 718.282  18
  -2  -6   7 24953.6 703.604  19
   2   6  -7 25096.5 700.832   6
   2  -6  -7 24140.2 699.470  35
   2  -6  -7 25456.5 758.120  14
   2  -6  -7 23240.5 690.328  36
   2  -6  -7 23962.2 759.327  33
   2  -6  -7 24369.1 715.617  40
   2  -6  -7 24048.4 696.986   9
  -2  -6   6 1160.77 134.860   7
   2  -6  -6 1087.61 148.322  13
   2   6  -6 1169.37 137.599  25
   2  -6  -6 927.303 169.820  11
   2  -6  -6 1337.19 154.676  38
   2   6  -6 1178.40 135.731  23
   2   6  -6 1146.88 136.853  22
   2  -6  -6 1140.53 154.261  10
  -2  -6   6 1102.47 136.999  19
  -2  -6   6 1164.57 149.807  18
   2   6  -6 1228.76 142.451   6
   2  -6  -6 1033.14 137.907  35
   2  -6  -6 1158.42 155.260  14
   2  -6  -6 1405.73 145.806  36
   2  -6  -6 1156.19 138.652  40
   2  -6  -6 1013.46 142.536   9
   2  -6  -6 1118.18 171.947  33
   2  -6  -5 191742. 3518.04  13
   2   6  -5 183593. 3449.90  24
   2  -6  -5 184284. 3590.67  11
  -2  -6   5 178125. 3432.44   7
   2   6  -5 183454. 3448.44  22
   2   6  -5 191408. 3452.30  23
   2  -6  -5 183605. 3457.18  10
  -2  -6   5 185005. 3465.25  19
   2  -6  -5 186694. 3411.18   9
   2  -6  -5 190585. 3500.70  14
   2   6  -5 186403. 3452.54   6
   2  -6  -5 186397. 3424.33  40
   2  -6  -5 183728. 3446.40  36
   2  -6  -5 187169. 3474.80  33
   2  -6  -5 188702. 3473.10  38
   2  -6  -4 52121.8 1193.87  13
   2   6  -4 53169.1 1144.21  24
   2  -6  -4 52269.0 1154.58  10
   2  -6  -4 53070.2 1248.57  11
   2   6  -4 51434.5 1136.67  23
   2   6  -4 53136.8 1146.83   6
   2  -6  -4 52749.8 1102.07  40
  -2  -6   4 53512.0 1170.17  19
   2  -6  -4 54192.4 1104.69   9
  -2  -6   4 52278.5 1129.03   7
   2  -6  -4 52640.8 1139.99  36
  -2   6   4 52073.3 1004.23   4
   2  -6  -4 51164.9 1162.05  14
   2  -6  -4 50588.3 1142.20  38
  -2   6   3 136442. 2453.45   4
   2  -6  -3 129981. 2600.69  13
   2   6  -3 134726. 2546.63  24
   2  -6  -3 135280. 2661.95  11
   2  -6  -3 137541. 2497.95   9
  -2   6   3 137315. 2425.63  23
   2   6  -3 135337. 2538.05  21
  -2  -6   3 133569. 2588.76  19
   2   6  -3 137941. 2566.95   6
   2  -6  -3 136401. 2549.79  36
   2  -6  -3 135803. 2573.38  14
  -2  -6   3 141403. 2546.95   7
   2  -6  -3 136696. 2530.74  34
   2  -6  -3 137039. 2542.71  38
   2  -6  -3 134237. 2480.02  40
  -2   6   2 1408.59 105.568   4
   2   6  -2 1268.02 116.678  24
   2  -6  -2 1036.95 149.436  11
   2   6  -2 1181.50 118.592   6
   2   6  -2 988.821 103.355  21
  -2  -6   2 1287.34 132.587  19
  -2  -6   2 908.042 115.203  18
   2  -6  -2 991.466 107.113  36
  -2  -6   2 944.602 105.463   7
   2  -6  -2 1016.70 65.6842   8
   2  -6  -2 743.396 91.3386  38
   2  -6  -2 1078.76 111.084  14
   2  -6  -2 871.022 75.7746  40
   2  -6  -2 1130.00 97.7316   9
   2  -6  -2 912.763 102.001  34
  -2   6   1 109395. 1934.86  25
   2   6  -1 109727. 2034.99  31
   2   6  -1 109726. 2065.22   6
   2  -6  -1 109227. 2026.18  34
  -2   6   1 109802. 2093.15   2
  -2  -6   1 108189. 2096.31  18
  -2  -6   1 108891. 2106.95  19
  -2  -6   1 109621. 2048.81   7
   2  -6  -1 110530. 2052.21  36
   2  -6  -1 109091. 2062.65  17
   2  -6  -1 107028. 1946.62  16
  -2   6   1 110135. 2044.07   4
   2  -6  -1 107044. 2000.82  39
   2  -6  -1 109555. 2085.96  28
   2  -6  -1 110222. 2054.01  14
  -2   6   0 1012.31 116.594   2
   2  -6   0 979.933 119.205  28
  -2  -6   0 1064.54 114.936  19
  -2  -6   0 924.855 107.820  18
   2  -6   0 1031.70 74.6777  39
   2  -6   0 1483.49 136.769  17
   2  -6   0 1406.30 106.445  34
  -2   6   0 1144.07 109.908   4
  -2   6   0 1054.92 76.7327  25
   2   6   0 1102.37 107.313   6
   2  -6   0 992.364 88.4776  14
   2   6   0 1147.12 95.5917  31
  -2  -6  -1 416.355 84.1884  19
  -2   6  -1 464.112 66.5006  25
   2  -6   1 307.798 89.1303  28
   2   6   1 356.227 57.3128  27
   2  -6   1 300.492 90.6065  17
  -2  -6  -1 447.373 80.9278  18
   2   6   1 390.450 55.9658  16
  -2   6  -1 312.764 90.2955   2
  -2   6  -1 295.962 79.3793   4
   2  -6   1 403.017 58.9081  14
  -2  -6  -2 7910.21 253.023  10
  -2   6  -2 7026.40 313.116   2
  -2  -6  -2 6905.30 243.187   1
   2   6   2 7591.24 245.495  16
   2  -6   2 7699.75 304.704  20
  -2  -6  -2 7054.08 255.519  18
  -2   6  -2 7273.79 310.548   4
   2  -6   2 7204.12 302.020  30
  -2  -6  -2 7722.82 274.323  35
   2   6   2 7174.25 245.642  27
   2  -6   2 7229.54 196.012  14
   2   6   3 877.819 96.0394   5
  -2  -6  -3 714.710 116.096  34
  -2  -6  -3 701.132 104.817  35
   2  -6   3 578.867 118.726  30
   2   6   3 1125.63 108.850  16
  -2   6  -3 620.072 113.564   3
  -2  -6  -3 778.917 78.1567   1
  -2   6  -3 904.315 125.944   4
   2  -6   3 545.235 103.868  20
  -2  -6  -3 822.361 97.0256  10
  -2  -6  -4 218.440 82.2176  10
  -2  -6  -4 96.6495 76.5032  11
  -2   6  -4 155.948 89.6500   3
   2  -6   4 288.142 94.1826  30
  -2   6  -4 199.807 95.7120  26
   2   6   4 159.361 74.4766   5
  -2  -6  -4 193.486 85.9974  35
  -2  -6  -4 276.941 99.8627  34
   2  -6   4 154.075 91.3093  20
  -2  -6  -5 186909. 3482.95  34
  -2   6  -5 190985. 3554.35   3
  -2  -6  -5 181366. 3461.12  10
   2  -6   5 189622. 3520.97  30
  -2  -6  -5 185359. 3520.44   9
  -2  -6  -5 186474. 3528.25  35
  -2   6  -5 190060. 3504.36  26
  -2  -6  -5 187126. 3436.52  11
   2  -6   5 188110. 3523.01  20
  -2   6  -6 116314. 2352.72   3
  -2  -6  -6 110542. 2285.49  10
   2  -6   6 115115. 2323.09  30
  -2  -6  -6 117611. 2343.09   9
  -2  -6  -6 115160. 2359.06  35
  -2  -6  -6 114129. 2244.66  11
  -2   6  -6 117426. 2330.29  26
   2  -6   6 117172. 2341.26  20
   2  -6   7 35072.1 951.532  20
  -2  -6  -7 33276.8 916.662  10
  -2  -6  -7 34471.5 949.795   9
  -2  -6  -7 33547.0 862.422  11
  -2   6  -7 34603.0 947.456   3
  -2  -6  -8 8644.11 425.483  10
  -2   6  -8 8429.12 458.975  26
  -2  -6  -8 9409.74 473.487  35
   2  -6   8 9055.71 424.118  30
   2  -6   8 9270.55 442.474  20
   2  -6   8 8345.84 432.412   8
  -2  -6  -8 8482.08 427.196  36
  -2  -6  -9 20433.4 724.341  36
  -2  -6  -9 17232.0 678.611  10
  -2  -6  -9 18620.7 707.949   9
  -2  -6  -9 20657.9 771.035  35
   2  -6   9 18931.5 675.401  30
   2  -6   9 19322.3 707.557  20
   2  -6   9 18410.6 700.968   8
  -2   6  -9 19206.2 762.922  26
  -2  -6 -10 10384.1 521.380  10
   2  -6  10 10221.5 517.056   8
  -2  -6 -10 10129.5 521.641   9
  -2  -6 -10 11164.6 531.475  36
   2  -6  10 10442.7 491.654  30
   2  -6  10 10321.0 518.433  20
  -2  -6 -10 10058.7 557.886  35
  -2  -6 -11-37.2817 116.267  36
   2  -6  11 115.274 119.831  20
  -2  -6 -11 193.924 139.665  10
   2  -6  11 198.479 117.760  30
  -2  -6 -11-19.8337 127.400   9
   2  -6  11-19.5563 97.3042   8
  -2  -6 -11-22.8717 146.914  35
  -2  -6 -12 2331.52 257.552  36
  -2  -6 -12 2223.40 268.423  10
  -2  -6 -12 3021.15 304.204   9
   2  -6  12 2344.56 268.871   8
   2  -6  12 2462.70 275.152  20
   2  -6  12 2409.17 255.552  30
  -2  -6 -12 2637.17 304.182  35
  -2  -6 -13 30504.2 1025.99  10
   2  -6  13 31821.0 1053.57  20
   2  -6  13 32224.4 1054.09   8
  -2   6 -13 30159.4 1066.46  35
  -2  -6 -13 31390.1 1108.68  35
   2  -6  14 22351.5 840.139  20
  -2  -6 -14 21762.5 810.920  10
   2  -6  14 21064.5 808.223   8
  -2  -6 -15 27542.9 967.747  35
  -2   6 -15 26730.3 922.648  35
   2  -6  15 28398.4 934.879  20
  -2  -6 -15 27149.4 890.768  10
  -2  -6 -16 11470.4 541.095  35
  -2   6 -16 11060.7 510.531  35
   2  -6  16 11768.0 524.264  28
   2  -6  16 11278.4 517.254  20
  -2   6 -16 10825.9 517.434  10
  -2  -6 -16 11039.0 481.049  10
   2  -6  17 13587.8 513.406  28
  -2  -6 -17 12781.2 459.479  10
  -2   6 -17 12571.9 505.518  10
  -2  -6 -17 13123.7 522.594  35
  -2   6 -17 11799.4 475.684  35
   2  -6  17 13845.8 534.454  17
  -2   6 -18 1051.16 123.680  10
   2   7 -19 12700.9 437.520  12
   2  -7 -18 19349.2 662.210  11
   2   7 -18 19468.7 669.671  12
  -2  -7  17 17915.4 619.179  30
   2  -7 -17 17367.7 691.101  10
   2  -7 -17 17795.3 721.459  11
   2   7 -17 18750.2 718.887  12
   2   7 -17 18682.0 703.787  37
  -2  -7  17 16734.4 660.796  20
  -2  -7  16 33926.2 1022.33  30
   2   7 -16 35334.7 1116.89  37
   2  -7 -16 34551.2 1166.75  11
   2  -7 -16 35631.3 1120.45  10
   2  -7 -15 31935.4 1175.60  11
   2  -7 -15 32762.2 1097.40  10
   2  -7 -14 46.7411 143.565  39
   2  -7 -14 200.354 181.223  11
  -2  -7  14 180.606 102.441   7
   2  -7 -14 157.837 134.118  40
   2   7 -14 322.454 199.743  37
   2  -7 -14 200.547 147.189  10
   2   7 -14 126.930 106.226  10
   2  -7 -13 354.098 166.535  40
   2  -7 -13 186.139 153.729  39
   2  -7 -13 262.759 152.293  10
   2  -7 -13 233.955 193.190  11
   2  -7 -13 368.852 138.288  13
  -2  -7  13 202.956 111.787   7
   2  -7 -12 23394.3 910.695  39
   2  -7 -12 23833.0 892.862  40
   2  -7 -12 23764.2 1020.45  11
   2  -7 -12 23838.8 859.558  13
   2  -7 -12 22109.5 784.526  36
   2  -7 -12 23862.6 914.202   9
   2  -7 -12 24238.5 892.423  10
  -2  -7  12 23691.7 810.893   7
   2  -7 -12 24431.8 864.336  35
   2  -7 -11 429.498 222.071  11
   2  -7 -11 604.842 166.549  39
   2  -7 -11 343.943 152.610  10
   2  -7 -11 333.108 125.670  13
   2  -7 -11 404.081 131.972  36
  -2  -7  11 883.163 160.946  18
  -2  -7  11 238.334 109.325   7
   2  -7 -11 741.547 190.813   9
   2  -7 -11 269.626 132.429  40
   2  -7 -11 296.167 144.221  35
   2  -7 -10 27394.3 1035.47  11
   2  -7 -10 29849.4 968.036  39
   2  -7 -10 28951.7 920.081  40
  -2  -7  10 28229.2 883.812  18
   2   7 -10 26837.7 820.621   6
   2  -7 -10 26530.7 899.682  10
   2  -7 -10 28155.8 862.674  36
   2  -7 -10 29711.7 904.487  35
   2  -7 -10 27775.9 910.989  13
   2  -7 -10 26723.0 899.666   9
  -2  -7  10 26491.0 848.854   7
   2  -7 -10 30416.9 965.239  14
   2  -7  -9 72457.4 1683.34  13
   2   7  -9 70054.3 1617.68  25
   2  -7  -9 69151.0 1644.29  40
   2  -7  -9 69958.3 1707.32  39
   2  -7  -9 68004.9 1815.91  11
   2  -7  -9 69998.9 1657.92  10
  -2  -7   9 69867.5 1634.98  18
   2   7  -9 67880.3 1566.50   6
   2  -7  -9 67924.5 1591.97  36
   2  -7  -9 67846.1 1615.25  35
   2  -7  -9 70206.3 1643.49   9
   2  -7  -9 68687.8 1750.39  33
   2  -7  -9 70818.4 1696.27  14
  -2  -7   9 69497.1 1591.94   7
   2   7  -8 94735.3 1986.28  25
   2   7  -8 94747.0 1993.21  22
   2  -7  -8 92515.2 2039.49  13
   2  -7  -8 88397.2 1987.86  10
   2  -7  -8 84986.5 2138.17  11
  -2  -7   8 91817.7 2002.72  18
   2  -7  -8 92952.4 2049.89  14
   2  -7  -8 92615.4 1981.78  35
   2  -7  -8 91773.0 1967.50  36
   2  -7  -8 89939.1 2068.29  33
   2  -7  -8 91445.1 1975.61   9
   2  -7  -8 95733.6 2063.59  39
   2  -7  -7 144469. 2866.51  10
   2   7  -7 144654. 2825.27   6
   2  -7  -7 138813. 3016.23  11
   2  -7  -7 141406. 2833.27  40
   2  -7  -7 147567. 2830.62   9
   2   7  -7 147191. 2835.94  23
  -2  -7   7 143273. 2822.55   7
   2  -7  -7 150558. 2924.16  14
   2  -7  -7 139951. 2896.50  13
   2   7  -6 11669.5 452.959  22
   2   7  -6 12235.1 462.773  23
   2  -7  -6 12335.7 475.875  10
   2  -7  -6 11879.1 545.423  11
   2   7  -6 11654.7 460.445  25
  -2  -7   6 11796.9 477.238  18
  -2  -7   6 12202.0 465.116  19
   2  -7  -6 11930.2 453.084  36
   2   7  -6 12391.7 456.165   6
   2  -7  -6 12223.9 446.678  40
   2  -7  -6 12652.7 489.263  33
   2  -7  -6 12831.0 451.698   9
   2  -7  -6 11942.1 489.888  14
   2  -7  -6 12741.8 498.725  13
  -2  -7   6 12192.0 444.376   7
   2   7  -5 3381.83 220.618   6
   2  -7  -5 3081.07 225.203  14
   2   7  -5 3267.69 216.768  22
   2   7  -5 2901.13 205.931  24
   2   7  -5 2902.54 209.716  23
  -2  -7   5 3228.93 225.298  19
  -2  -7   5 2860.21 221.782  18
   2  -7  -5 2673.78 184.317  40
  -2  -7   5 3155.46 207.141   7
   2  -7  -5 2860.91 206.397  36
   2  -7  -5 3006.56 200.265   9
   2  -7  -5 2840.80 215.740  10
   2  -7  -5 2762.04 256.110  11
   2  -7  -5 3155.74 234.107  13
   2   7  -4 43392.1 1017.03  24
   2  -7  -4 43664.5 1132.74  11
   2   7  -4 45762.5 1036.62  23
   2   7  -4 43931.9 1030.46   6
   2  -7  -4 43687.2 975.550   9
  -2  -7   4 43751.5 1054.68  19
  -2  -7   4 43510.8 1060.79  18
   2  -7  -4 44396.5 1053.76  14
  -2  -7   4 44301.0 1008.98   7
   2  -7  -4 44382.8 1025.69  36
   2  -7  -4 43822.6 962.702  40
   2  -7  -4 43606.1 1009.47  34
   2  -7  -4 45471.0 1079.12  13
   2  -7  -3 20917.9 684.969  11
   2   7  -3 22239.8 593.456  21
   2   7  -3 22684.4 616.778   6
   2   7  -3 22565.5 601.031  24
  -2  -7   3 21508.1 593.709   7
  -2  -7   3 21971.5 637.501  19
  -2  -7   3 22068.2 643.002  18
   2  -7  -3 20680.6 523.895  40
   2  -7  -3 21946.1 595.080  39
   2  -7  -3 22135.1 564.621   9
   2  -7  -3 22397.5 592.697  34
  -2   7   3 22590.7 524.979   4
   2  -7  -3 21983.3 600.221  36
   2  -7  -3 22785.1 651.827  13
   2   7  -2 63655.7 1320.81  24
  -2   7   2 64496.5 1275.26   4
  -2  -7   2 62624.1 1310.64   7
   2   7  -2 63328.6 1308.78  21
  -2  -7   2 63626.5 1372.27  18
  -2  -7   2 64940.9 1383.82  19
   2   7  -2 64594.3 1341.35   6
   2  -7  -2 64624.2 1326.73  36
   2  -7  -2 64108.4 1341.33  14
  -2   7   2 66347.5 1341.85   2
   2  -7  -2 63935.7 1307.16  34
   2  -7  -2 61900.2 1288.61  39
   2  -7  -2 62617.3 1373.82  13
  -2   7   1 1438.44 119.352   4
   2  -7  -1 1185.17 91.8166   8
  -2  -7   1 1544.99 129.680   7
  -2   7   1 1385.85 85.6284  25
   2   7  -1 1415.34 115.015  31
  -2   7   1 1352.03 106.338  23
  -2  -7   1 1255.68 96.4850   2
  -2   7   1 1445.45 137.123   2
   2   7  -1 1265.19 115.573  21
  -2  -7   1 1433.85 145.592  19
  -2  -7   1 1111.24 132.137  18
   2  -7  -1 1274.25 117.435  14
   2   7  -1 1474.57 136.001   6
   2  -7  -1 1066.00 98.1411  39
   2  -7  -1 1389.70 142.809  28
   2  -7  -1 1236.95 121.116  34
   2  -7  -1 1276.74 120.318  36
   2  -7   0 203532. 3798.77  28
   2  -7   0 200690. 3786.39  17
  -2   7   0 210792. 3666.61  25
   2  -7   0 208762. 3717.25   8
   2   7   0 213069. 3766.67   6
  -2   7   0 205770. 3776.19   4
   2  -7   0 204984. 3715.85  14
  -2   7   0 209583. 3729.18  23
  -2  -7   0 207457. 3797.13  18
  -2  -7   0 206624. 3821.28  19
   2  -7   0 210453. 3732.22  34
  -2   7   0 207206. 3806.04   2
   2   7   0 210602. 3719.20  31
   2  -7   1 79634.1 1560.95   8
   2  -7   1 78416.2 1607.23  17
   2  -7   1 76564.4 1482.24  14
  -2   7  -1 78776.9 1625.06   2
   2  -7   1 80125.8 1599.77  28
  -2  -7  -1 78552.1 1580.81  18
  -2   7  -1 80642.5 1554.30  23
  -2   7  -1 78262.5 1503.27  25
   2   7   1 80709.9 1527.21  31
  -2   7  -1 77662.5 1610.46   4
   2  -7   2 129612. 2434.93  30
  -2  -7  -2 126720. 2369.76  35
  -2  -7  -2 120652. 2299.32   1
   2  -7   2 128874. 2418.75  20
   2   7   3 67451.4 1344.31   5
  -2   7  -3 68401.6 1505.93   3
  -2  -7  -3 68121.0 1374.06  10
   2  -7   3 68164.0 1462.12  30
   2  -7   3 67082.5 1440.93  20
  -2  -7  -3 69838.8 1460.92  34
  -2  -7  -3 68316.0 1423.74  35
   2   7   4 3685.13 185.650   5
   2  -7   4 3975.47 242.075  20
   2  -7   4 4101.26 252.777  30
  -2  -7  -4 3487.12 203.545  10
  -2   7  -4 3944.61 256.126   3
  -2  -7  -4 3994.66 239.141  35
  -2  -7  -4 3641.43 231.388  34
  -2  -7  -5 10481.9 415.965  34
  -2  -7  -5 10706.3 398.400  10
   2  -7   5 9644.68 417.671   8
  -2   7  -5 10934.3 422.730  26
  -2  -7  -5 10600.4 431.771  35
   2  -7   5 10573.0 425.674  20
   2  -7   5 10715.4 433.188  30
  -2  -7  -5 10268.2 432.834   9
  -2   7  -5 10359.0 447.928   3
   2  -7   6 20448.9 677.320   8
  -2  -7  -6 21136.0 683.269   9
  -2  -7  -6 21208.6 622.135  11
  -2   7  -6 20584.6 689.668   3
   2  -7   6 21526.0 681.961  20
  -2  -7  -6 20852.4 689.162  35
  -2  -7  -6 19977.3 630.739  10
  -2  -7  -7 26045.3 792.838  10
   2  -7   7 27148.1 843.891   8
  -2  -7  -7 27920.3 855.967  36
  -2   7  -7 28329.5 843.435  26
  -2   7  -7 28161.3 852.641   3
  -2  -7  -7 26746.7 857.194  35
   2  -7   7 27293.6 824.093  30
   2  -7   7 28853.9 846.151  20
  -2  -7  -7 27694.6 844.019   9
  -2   7  -8 10126.3 502.102  26
  -2  -7  -8 10809.6 521.329  35
   2  -7   8 10530.8 492.199   8
   2  -7   8 10401.1 484.990  20
   2  -7   8 10242.0 472.589  30
  -2  -7  -8 9843.58 461.225  10
  -2  -7  -8 10436.8 499.492  36
  -2  -7  -8 9883.98 483.414   9
  -2   7  -9 17032.6 719.033  26
  -2  -7  -9 18248.7 734.874  35
   2  -7   9 17906.7 697.385   8
   2  -7   9 17777.5 688.454  20
   2  -7   9 17968.2 671.064  30
  -2  -7  -9 16257.4 653.101  10
  -2  -7  -9 18128.6 699.480  36
  -2  -7  -9 17147.2 689.673   9
  -2   7 -10 48583.6 1432.23  26
  -2  -7 -10 48882.9 1358.67  36
   2  -7  10 49373.1 1319.25  30
  -2  -7 -10 49733.1 1344.92  10
   2  -7  10 49311.9 1366.42   8
  -2  -7 -10 49274.7 1371.70   9
  -2  -7 -10 50512.0 1441.51  35
  -2  -7 -11 71790.7 1788.83   9
  -2  -7 -11 70375.0 1752.72  36
   2  -7  11 68505.9 1687.65  30
   2  -7  11 66827.2 1746.77   8
  -2  -7 -11 65079.5 1702.84  10
   2  -7  11 69358.0 1748.84  20
  -2  -7 -11 69888.0 1843.37  35
  -2  -7 -12 74894.5 1882.59   9
  -2  -7 -12 73290.2 1830.10  36
  -2  -7 -12 72340.1 1820.91  10
   2  -7  12 73442.1 1853.38  20
   2  -7  12 73183.3 1857.28   8
  -2  -7 -12 73782.3 1941.94  35
   2  -7  12 73781.3 1784.87  30
  -2  -7 -13 31826.9 1039.72  10
   2  -7  13 32505.0 1074.05   8
  -2  -7 -13 33147.7 1140.87  35
   2  -7  13 31882.4 997.282  30
   2  -7  13 33823.7 1082.86  20
  -2  -7 -14 8328.28 517.136  35
  -2   7 -14 8100.22 481.908  35
  -2  -7 -14 7800.12 450.341  10
   2  -7  14 8896.58 500.266  20
  -2  -7 -15 1052.23 175.253  10
  -2   7 -15 987.076 176.179  35
  -2  -7 -15 1112.18 198.316  35
   2  -7  15 864.248 169.007  20
   2  -7  16 1395.58 194.196  28
   2  -7  16 1621.30 203.397  20
  -2   7 -16 1375.08 180.614  35
  -2  -7 -16 1224.69 182.641  35
   2  -7  16 1218.73 161.438   7
  -2   7 -16 1409.62 196.828  10
  -2  -7 -16 1574.38 173.727  10
  -2   7 -17 3717.19 250.886  10
   2  -7  17 3499.06 255.380  17
  -2   7 -17 3417.24 225.956  35
   2  -7  17 3197.16 208.476   7
   2  -7  17 3508.89 249.208  28
  -2   7 -18 16594.2 485.133  10
   2   8 -18 2429.23 221.640  12
   2  -8 -17 303.484 135.879  11
   2   8 -17 302.571 140.581  12
   2   8 -17 321.702 145.111  37
  -2  -8  17 390.662 116.450  30
   2   8 -16 3126.83 308.784  37
  -2  -8  16 3009.14 266.863  30
   2  -8 -16 2822.48 310.270  11
   2  -8 -16 3345.98 314.720  10
  -2  -8  16 3446.70 305.194  20
  -2  -8  16 3348.61 246.617   7
  -2  -8  15 268.133 108.629   7
   2   8 -15 87.5732 168.169  37
  -2  -8  15 450.403 144.180  30
   2  -8 -15 374.101 151.207  39
   2  -8 -15 413.682 158.670  10
   2   8 -14 44726.9 1400.49  37
   2  -8 -14 45457.7 1371.45  39
   2  -8 -14 45164.9 1469.35  11
   2  -8 -14 43473.1 1350.50  10
  -2  -8  14 43529.2 1216.41   7
   2  -8 -13 5752.23 418.064  40
   2  -8 -13 5742.79 431.259  10
   2  -8 -13 4898.84 457.026  11
   2  -8 -13 4887.25 377.480  13
  -2  -8  13 5135.58 357.859   7
   2  -8 -13 5502.63 432.523  39
   2  -8 -12 144726. 3167.18   9
   2  -8 -12 145079. 3148.19  10
   2  -8 -12 141516. 3004.61  36
   2  -8 -12 144151. 3120.07  40
   2  -8 -12 148587. 3196.49  39
  -2  -8  12 144915. 3015.90   7
   2  -8 -12 148276. 3105.11  13
   2  -8 -12 142831. 3340.09  11
  -2  -8  12 140503. 2998.22  18
  -2  -8  11 71207.6 1729.37  18
   2   8 -11 69008.3 1647.43   6
   2  -8 -11 72230.3 1715.67  36
   2  -8 -11 69562.7 1794.38   9
   2  -8 -11 71013.8 1841.39  39
   2  -8 -11 73431.0 1804.75  40
   2  -8 -11 68525.8 1952.57  11
   2  -8 -11 73050.6 1794.03  13
  -2  -8  11 70623.3 1702.93   7
   2  -8 -11 70511.0 1803.89  10
  -2  -8  10 85970.6 2018.65  18
   2  -8 -10 94072.3 2105.08  13
   2  -8 -10 88055.9 1999.78  36
   2  -8 -10 89967.5 2279.74  11
   2  -8 -10 88061.9 2050.69  40
   2  -8 -10 89589.0 2119.87  39
   2   8 -10 86208.2 1955.19   6
  -2  -8  10 89189.0 1997.44   7
   2  -8 -10 88729.7 2083.71  10
   2  -8 -10 89791.4 2068.48   9
  -2  -8   9 511.430 127.628   7
   2  -8  -9 869.258 171.720  13
   2   8  -9 751.021 154.905  25
   2  -8  -9 842.756 164.410  10
   2  -8  -9 658.147 156.463  40
   2  -8  -9 713.031 218.260  33
   2   8  -9 777.100 151.681   6
   2  -8  -9 891.409 161.761   9
   2  -8  -9 753.237 169.785  39
   2  -8  -9 838.901 178.117  14
  -2  -8   9 788.094 160.007  18
   2  -8  -9 911.299 151.017  36
   2   8  -8 2312.97 217.571   6
  -2  -8   8 2563.59 235.365  18
   2   8  -8 2697.94 239.731  25
   2  -8  -8 2464.19 288.894  11
   2  -8  -8 2867.53 259.457  10
   2  -8  -8 2270.87 245.434  39
   2  -8  -8 2248.12 215.930  40
  -2  -8   8 2532.14 219.464   7
   2  -8  -8 2168.43 259.275  33
   2  -8  -8 2200.62 245.512  14
   2  -8  -8 2298.62 238.201  13
   2   8  -8 2219.79 221.363  22
   2  -8  -8 2184.53 212.078  36
   2  -8  -7 6577.34 350.286   9
  -2  -8   7 6544.94 374.390  18
   2  -8  -7 6914.48 360.981  36
   2  -8  -7 6974.69 396.886  33
   2  -8  -7 7425.83 400.368  14
   2  -8  -7 7095.19 385.002  10
   2  -8  -7 6438.13 431.066  11
   2  -8  -7 6621.77 381.251  39
   2   8  -7 7310.56 373.856  22
   2   8  -7 7010.10 363.602  23
   2   8  -7 7423.62 372.450  25
   2  -8  -7 7212.91 397.020  13
   2   8  -6 3670.23 254.982   6
   2  -8  -6 3530.74 232.341  40
  -2  -8   6 3324.80 234.221   7
   2  -8  -6 3578.43 268.861  14
   2  -8  -6 3962.82 276.248  10
   2  -8  -6 3394.66 304.985  11
   2   8  -6 3917.92 255.506  23
   2  -8  -6 3206.81 260.524  13
   2  -8  -6 3587.32 241.531   9
   2   8  -5 4022.26 253.888   6
   2  -8  -5 4064.83 255.584  36
   2   8  -5 4343.99 262.360  23
   2   8  -5 3905.85 251.771  22
  -2  -8   5 3884.60 274.577  18
   2  -8  -5 4216.09 263.727  39
  -2  -8   5 3934.67 240.900   7
   2  -8  -5 4271.14 320.518  11
   2  -8  -5 4313.45 247.969   9
   2  -8  -5 3576.49 257.042  14
   2  -8  -5 4430.53 288.582  13
   2   8  -4 24269.4 690.147  24
   2  -8  -4 25405.9 817.034  11
   2   8  -4 24959.7 718.683  23
   2   8  -4 24892.0 709.693   6
   2  -8  -4 26046.8 737.065  14
  -2  -8   4 24508.9 739.710  18
   2  -8  -4 25821.2 754.703  13
   2  -8  -4 24881.3 705.226  39
   2  -8  -4 25614.7 669.125   9
   2  -8  -4 25538.9 700.304  34
  -2  -8   4 24938.4 688.681   7
   2  -8  -4 24921.4 699.929  36
   2   8  -3 33129.9 856.605  24
   2  -8  -3 34654.8 859.920  34
   2  -8  -3 35660.3 880.342  36
   2   8  -3 35574.1 856.808  21
  -2  -8   3 36360.8 933.022  18
   2   8  -3 35954.1 895.541   6
  -2   8   3 35600.1 849.126   2
   2  -8  -3 35775.2 923.103  13
  -2  -8   3 37248.2 870.001   7
   2  -8  -3 34702.8 858.383  39
   2  -8  -3 34932.6 894.126  14
   2  -8  -3 36663.5 836.935   9
   2   8  -2 422777. 7337.53  21
   2   8  -2 419639. 7387.72   6
   2  -8  -2 416491. 7363.82  36
  -2  -8   2 405507. 7434.04  18
   2   8  -2 419505. 7357.04  24
   2  -8  -2 395768. 7310.34  39
  -2  -8   2 419876. 7347.89   7
   2  -8  -2 420640. 7346.61  34
  -2   8   2 421605. 7271.08  23
  -2   8   2 426962. 7362.27   2
   2  -8  -2 425773. 7437.19  13
   2  -8  -1 620.061 103.662  14
  -2   8   1 642.851 85.6401  23
   2   8  -1 731.443 101.287  24
   2   8  -1 625.955 94.7192  21
   2   8  -1 693.084 111.817   6
   2  -8  -1 598.274 113.138  28
   2  -8  -1 485.008 96.6728  36
  -2  -8   1 569.667 99.6271   7
   2  -8  -1 601.983 73.7089   8
  -2   8   1 754.621 105.949   2
  -2  -8   1 821.490 126.400  18
   2  -8  -1 687.636 114.765  13
   2  -8  -1 911.453 113.814  34
  -2   8   0 117692. 2195.42  23
   2  -8   0 113655. 2241.13  17
   2   8   0 119228. 2234.15   6
   2  -8   0 111913. 2175.39  14
  -2   8   0 115411. 2128.40  25
   2   8   0 118604. 2172.54  31
  -2   8   0 116484. 2265.92   2
   2  -8   0 116604. 2176.42   8
  -2  -8   0 113936. 2273.93  18
   2  -8   0 113895. 2262.83  28
   2  -8   0 116319. 2204.28  34
   2   8   1 39848.9 857.925  31
   2  -8   1 39109.5 953.277  17
   2  -8   1 40370.8 906.619   8
  -2   8  -1 40379.6 857.643  25
   2  -8   1 39656.4 947.559  28
  -2  -8  -1 37777.4 934.977  18
  -2   8  -1 39278.4 899.482  23
   2  -8   2 3293.19 219.817  17
  -2   8  -2 2666.67 221.261   3
   2  -8   2 2966.69 217.231  30
   2   8   2 2756.81 158.370  31
  -2   8  -2 2656.01 167.704  25
   2  -8   2 3057.87 208.842  20
   2  -8   2 2881.23 190.654   8
  -2  -8  -3 9992.89 412.827  34
  -2   8  -3 9469.11 432.948   3
   2  -8   3 10579.8 405.488  20
   2  -8   3 10018.2 414.960  30
   2   8   3 10024.2 332.474   5
   2  -8   3 10081.7 395.221   8
   2  -8   4 165585. 3263.38  30
  -2  -8  -4 169361. 3259.44  34
  -2  -8  -4 172739. 3248.18  35
   2  -8   4 173210. 3262.72   8
   2  -8   4 168980. 3246.67  20
  -2   8  -4 175183. 3331.51   3
  -2  -8  -4 166241. 3166.96  10
  -2  -8  -5 10555.4 408.531  10
  -2  -8  -5 10615.2 458.115   9
   2  -8   5 10672.8 450.043   8
   2  -8   5 11017.3 449.645  20
  -2  -8  -5 10388.4 439.354  34
  -2  -8  -5 10807.6 450.726  35
  -2   8  -5 10158.6 466.636   3
  -2   8  -6 148086. 3004.43   3
  -2   8  -6 148577. 2930.21  26
   2  -8   6 151648. 2973.19  30
  -2  -8  -6 148226. 2993.43  36
   2  -8   6 150970. 2961.05  20
  -2  -8  -6 145933. 2971.31   9
  -2  -8  -6 142507. 2871.09  10
  -2   8  -7 18938.9 696.930   3
   2  -8   7 18209.8 675.957   8
  -2  -8  -7 18107.9 691.591  36
   2  -8   7 19122.3 681.737  30
  -2  -8  -7 18567.5 635.462  10
  -2   8  -7 19359.0 681.989  26
   2  -8   7 19241.7 681.137  20
  -2  -8  -7 18348.9 693.151  35
  -2  -8  -8 37870.4 1115.96   9
  -2  -8  -8 40528.5 1151.26  36
   2  -8   8 37367.4 1089.63  30
  -2   8  -8 39642.0 1143.58  26
  -2  -8  -8 39685.0 1159.29  35
   2  -8   8 40613.7 1123.28  20
   2  -8   8 37309.2 1111.05   8
   2  -8   9 25559.2 892.180   8
  -2  -8  -9 25030.9 890.893  36
   2  -8   9 27220.9 883.808  30
  -2  -8  -9 25431.4 847.453  10
  -2   8  -9 26040.3 932.505  26
  -2  -8  -9 26082.6 928.858  35
  -2  -8  -9 26193.9 901.529   9
   2  -8   9 26084.1 888.968  20
   2  -8  10 4404.53 350.802   8
  -2  -8 -10 5090.19 381.825  36
   2  -8  10 3675.64 324.092  30
  -2  -8 -10 5056.87 359.333  10
  -2   8 -10 4095.66 381.086  26
  -2  -8 -10 4272.38 350.710   9
   2  -8  10 4299.30 353.770  20
  -2  -8 -10 4487.03 384.760  35
  -2  -8 -11 9556.77 510.280  10
   2  -8  11 9450.84 532.281   8
  -2  -8 -11 8221.04 498.095  36
   2  -8  11 9104.45 514.526  20
  -2  -8 -11 9802.07 549.707   9
   2  -8  11 9768.06 511.919  30
  -2  -8 -11 8719.77 545.742  35
  -2  -8 -12 8245.02 525.277  35
  -2  -8 -12 7761.08 482.934  36
   2  -8  12 8068.61 494.576  20
   2  -8  12 7818.84 487.797   8
  -2  -8 -12 8138.07 499.442   9
  -2  -8 -12 7999.22 468.057  10
   2  -8  12 7486.90 449.662  30
  -2  -8 -13 2030.41 264.029   9
   2  -8  13 2272.09 269.445   8
  -2  -8 -13 2397.57 255.495  10
   2  -8  13 2722.56 293.522  20
  -2  -8 -13 2930.05 314.991  35
  -2  -8 -14 17619.5 768.269  35
  -2   8 -14 19375.4 754.078  35
   2  -8  14 19004.9 758.698  20
   2  -8  15 516.059 148.404  20
  -2  -8 -15 420.110 119.735  10
  -2   8 -15 362.511 118.762  35
  -2  -8 -15 363.139 136.755  35
   2  -8  16 12886.6 530.429  28
   2  -8  16 12716.8 532.127  17
  -2   8 -16 12190.1 513.071  10
   2  -8  16 12244.0 489.727   7
  -2  -8 -16 12210.9 452.544  10
  -2   8 -16 11456.0 474.887  35
   2  -8  17 704.519 102.026   7
   2  -8  17 799.392 136.525  28
   2  -8  17 1084.39 154.676  17
  -2   8 -17 978.162 134.810  10
   2   9 -18 1428.45 160.443  12
   2   9 -17 18531.2 668.995  12
   2   9 -17 19334.5 664.511  37
  -2  -9  17 18919.2 614.346  30
  -2  -9  16 238.248 95.1470   7
  -2  -9  16 299.420 119.883  20
   2  -9 -16 278.681 145.049  11
  -2  -9  16 287.159 113.775  30
   2   9 -16 207.665 146.815  37
  -2  -9  15 9778.33 459.685   7
   2   9 -15 9438.42 543.118  37
  -2  -9  15 10248.5 519.084  30
   2  -9 -14 2385.85 324.011  11
   2  -9 -14 3108.96 331.176  10
   2  -9 -13 9967.94 583.647  10
   2  -9 -13 11017.2 673.476  11
   2  -9 -13 10139.4 592.317  39
  -2  -9  13 10669.4 520.291   7
   2  -9 -13 11092.2 572.646  13
   2  -9 -12 265.706 163.121   9
   2  -9 -12 394.405 152.934  13
   2  -9 -12 137.723 155.709  10
   2  -9 -12 384.027 212.803  11
   2  -9 -12 425.754 158.380  39
   2  -9 -12 285.667 122.693  36
  -2  -9  12 179.551 123.386   7
   2   9 -11 1201.79 175.995   6
   2  -9 -11 1268.45 212.694  40
  -2  -9  11 1017.44 188.187  18
   2  -9 -11 596.277 190.264   9
   2  -9 -11 963.493 217.334  10
   2  -9 -11 1012.80 272.674  11
   2  -9 -11 1088.19 223.604  39
   2  -9 -11 1336.51 212.539  13
   2  -9 -11 1166.51 191.766  36
  -2  -9  11 932.546 179.079   7
   2  -9 -10 80.0793 119.072  13
   2  -9 -10 117.997 190.034  33
   2  -9 -10-27.5596 166.614  11
   2  -9 -10 102.328 136.991  10
   2   9 -10 63.2633 97.1603   6
   2  -9 -10 119.442 111.175  36
  -2  -9  10 201.628 116.062  18
  -2  -9  10 200.711 107.456   7
   2  -9 -10 240.783 128.782  40
   2  -9 -10 112.158 134.642   9
   2   9 -10 47.9664 123.990  26
   2  -9 -10 169.876 143.994  39
   2   9  -9 114594. 2389.53   6
   2  -9  -9 110212. 2412.15  36
   2   9  -9 110927. 2409.20  25
  -2  -9   9 110140. 2443.61  18
   2  -9  -9 109833. 2541.45  33
  -2  -9   9 108978. 2380.53   7
   2  -9  -9 111134. 2411.92  40
   2  -9  -9 112696. 2500.73  39
   2  -9  -9 117598. 2504.77  13
   2  -9  -9 108947. 2416.65   9
   2  -9  -9 108123. 2468.67  10
   2  -9  -9 109881. 2652.79  11
   2   9  -8 11256.4 512.014  22
   2  -9  -8 11567.8 546.216  10
   2  -9  -8 10819.3 608.997  11
   2   9  -8 10832.5 496.352  25
   2   9  -8 11372.5 496.410   6
   2  -9  -8 12052.9 560.215  14
  -2  -9   8 10533.4 516.899  18
   2  -9  -8 10763.9 553.706  33
  -2  -9   8 10754.6 482.238   7
   2  -9  -8 11249.6 541.659  13
   2  -9  -8 10723.5 495.031   9
   2  -9  -8 10788.4 495.638  36
   2  -9  -8 11786.7 549.416  39
   2  -9  -8 10250.5 481.908  40
   2   9  -7 68496.0 1592.87  22
   2   9  -7 65717.1 1580.76  23
   2  -9  -7 65124.5 1757.21  11
   2   9  -7 70079.8 1589.95   6
  -2  -9   7 67776.7 1636.26  18
   2  -9  -7 68056.0 1644.13  33
   2  -9  -7 68534.7 1648.04  13
   2  -9  -7 64953.0 1615.73  39
  -2  -9   7 66819.1 1555.29   7
   2   9  -7 69795.0 1595.91  25
   2  -9  -7 68609.0 1655.45  14
   2  -9  -7 67883.1 1586.77  36
   2   9  -6 266.246 103.297  22
   2  -9  -6 261.708 104.458  14
   2  -9  -6 117.587 85.2063  36
   2   9  -6 216.982 104.192  25
   2  -9  -6 100.868 110.700  33
  -2  -9   6 269.560 96.9314   7
  -2  -9   6 442.525 121.814  18
   2  -9  -6 233.108 106.788  13
   2   9  -6 229.151 94.9307  23
   2  -9  -6 341.048 114.275   9
   2  -9  -6 219.590 153.313  11
   2   9  -5 60125.6 1380.50  23
   2  -9  -5 57360.1 1368.02  39
   2  -9  -5 57230.2 1408.10  13
  -2  -9   5 56114.5 1319.98   7
   2  -9  -5 58715.7 1311.98   9
   2  -9  -5 58900.8 1407.34  14
   2  -9  -5 55811.7 1510.90  11
   2  -9  -4 1588.14 165.384  39
   2  -9  -4 1626.39 153.530   9
   2   9  -4 1882.82 187.540  23
   2   9  -4 1830.23 169.998  24
  -2  -9   4 1631.38 159.297   7
   2  -9  -4 1699.55 180.994  14
   2  -9  -4 1621.84 188.530  13
   2  -9  -4 1583.80 171.831  34
   2   9  -4 1742.13 176.829   6
   2  -9  -3 99.5312 92.7123  13
   2   9  -3 476.046 99.9555  24
  -2  -9   3 385.856 112.673  18
   2  -9  -3 166.096 78.0783  39
   2  -9  -3 158.899 92.2333  34
   2  -9  -3 293.564 98.1714  14
  -2  -9   3 297.271 86.5979   7
   2   9  -3 527.260 107.428   6
   2  -9  -3 212.954 84.6857  36
   2  -9  -3 212.464 77.3269   9
   2   9  -2 17067.4 519.733  21
   2  -9  -2 17704.0 543.650  36
   2   9  -2 17507.8 560.032   6
   2  -9  -2 17000.6 542.422  14
  -2   9   2 16831.2 514.280   2
   2  -9  -2 17198.5 579.824  13
  -2   9   2 17354.2 484.586  23
  -2  -9   2 17633.2 595.771  18
   2   9  -2 17046.3 531.252  24
  -2  -9   2 16557.2 522.047   7
   2  -9  -2 17529.4 536.982  34
   2   9  -1 23135.1 622.478  21
   2  -9  -1 23207.2 641.115  34
   2   9  -1 24633.6 671.874   6
  -2  -9   1 22910.6 625.641  36
  -2   9   1 22712.7 642.659   2
   2   9  -1 23689.8 644.623  24
   2  -9  -1 22564.5 690.201  13
  -2  -9   1 25016.7 648.276   7
   2  -9  -1 24153.3 649.774  36
  -2   9   1 23603.5 612.167  23
  -2  -9   1 22797.2 701.488  18
   2  -9   0 690.517 117.916  13
  -2  -9   0 874.353 121.027  36
  -2  -9   0 617.237 114.893  18
   2   9   0 823.160 101.843  21
  -2   9   0 639.716 97.8768  23
   2  -9   0 647.701 107.682  34
   2  -9   0 881.237 97.9290   8
   2   9   0 992.558 122.338   6
   2  -9   1 66379.7 1469.24  28
  -2  -9  -1 68282.6 1466.64  36
  -2   9  -1 67214.0 1418.71  23
  -2   9  -1 66900.7 1358.80  25
   2  -9   1 67315.7 1408.56   8
   2  -9   1 68704.3 1451.80  13
   2  -9   2 10024.8 387.361   8
  -2  -9  -2 9576.29 409.251  36
   2  -9   2 9577.09 404.623  17
  -2  -9  -2 10486.5 442.171  34
  -2   9  -2 9927.96 352.104  25
   2  -9   2 10591.4 383.911  13
   2  -9   2 10669.6 417.039  28
  -2   9  -2 10529.8 454.014   3
   2  -9   3 61086.1 1356.19   8
  -2   9  -3 60299.8 1434.88   3
   2   9   3 58508.9 1241.03   5
   2  -9   3 59642.9 1362.60  20
   2  -9   4 6076.81 331.348  20
   2  -9   4 6169.05 347.193  30
  -2   9  -4 6386.54 371.710   3
   2  -9   4 6143.01 329.261   8
  -2   9  -5 37958.0 1014.26  26
  -2   9  -5 38840.2 1096.58   3
   2  -9   5 40402.1 1050.16  20
  -2  -9  -5 39221.4 1080.02  36
  -2  -9  -5 39355.5 1051.67  34
  -2  -9  -5 39175.1 1075.80   9
   2  -9   5 39568.3 1071.13  30
  -2   9  -6 944.883 163.128   3
  -2  -9  -6 490.393 141.977   9
  -2  -9  -6 615.656 144.093  35
  -2  -9  -6 556.531 130.004  34
   2  -9   6 759.829 142.278   8
  -2  -9  -6 596.103 133.695  36
   2  -9   6 398.615 140.608  30
  -2   9  -6 470.912 146.904  26
   2  -9   6 522.839 131.356  20
  -2  -9  -7 26305.3 880.320  36
  -2  -9  -7 27113.6 885.215  35
  -2  -9  -7 25385.4 858.624   9
  -2   9  -7 26763.0 846.142  26
   2  -9   7 25189.2 839.817  30
   2  -9   7 25280.2 850.317   8
   2  -9   7 24857.7 831.036  20
  -2  -9  -8 91.8430 130.780   9
  -2  -9  -8 115.279 128.595  35
   2  -9   8 108.833 113.136   8
   2  -9   8-52.3079 101.949  20
  -2  -9  -8 19.3949 105.292  36
   2  -9   8 52.3604 116.817  30
  -2   9  -8 17.7898 150.857  26
   2  -9   9 131318. 2915.74   8
  -2  -9  -9 135415. 2955.89  36
   2  -9   9 140588. 2923.33  30
  -2   9  -9 134817. 2969.74  26
  -2  -9  -9 138081. 2949.02   9
  -2  -9  -9 138421. 2990.66  35
   2  -9  10 15222.4 687.414   8
  -2  -9 -10 15645.2 708.918  36
   2  -9  10 16023.7 683.360  30
  -2   9 -10 15729.1 743.928  26
   2  -9  10 15564.4 685.491  20
  -2  -9 -10 16519.2 741.578  35
  -2  -9 -10 16073.6 714.517   9
  -2  -9 -11 142069. 3106.08   9
   2  -9  11 142515. 3098.63   8
   2  -9  11 142739. 3042.47  30
   2  -9  11 146331. 3096.11  20
  -2  -9 -11 141831. 3108.44  36
  -2  -9 -11 140955. 3153.28  35
  -2  -9 -12 1803.01 256.111   9
   2  -9  12 1717.59 240.163   8
  -2  -9 -12 1877.93 249.739  36
  -2  -9 -12 1710.17 261.242  35
   2  -9  12 2087.90 252.042  30
   2  -9  12 1801.72 249.273  20
  -2  -9 -13 22857.6 851.581  36
  -2  -9 -13 23561.9 887.646   9
   2  -9  13 24163.4 878.577  20
   2  -9  14 1665.03 224.565  20
  -2   9 -14 1380.42 199.583  35
  -2  -9 -14 2047.67 225.721  36
   2  -9  15 5102.69 348.864  28
  -2   9 -15 4385.02 306.884  35
   2  -9  15 5515.23 357.802  20
   2  -9  15 5233.90 353.932  17
   2  -9  16 8995.94 393.054   7
  -2   9 -16 7757.04 384.655  10
   2  -9  16 8209.01 405.643  17
   2  -9  16 8352.27 408.035  28
  -2   9 -17 4915.24 247.977  10
   2  -9  17 4714.03 264.019  28
   2  10 -18 4970.09 256.122  12
   2  10 -17 727.062 142.600  37
  -2 -10  17 1051.27 141.973  30
   2  10 -17 931.686 159.177  12
   2  10 -16 9511.72 474.342  37
  -2 -10  16 9968.38 458.007  30
  -2 -10  16 9127.53 399.518   7
  -2 -10  15 236.016 108.736   7
  -2 -10  15 225.661 117.734  30
  -2 -10  15 124.759 109.503  20
   2  10 -15 38.3610 151.636  37
  -2 -10  14 64584.1 1646.73  30
  -2 -10  14 59894.9 1518.07   7
  -2 -10  13 2031.77 263.071  30
  -2 -10  13 2174.56 234.828   7
   2 -10 -13 1781.21 260.032  39
   2 -10 -13 1874.57 300.861  11
   2 -10 -12 55709.4 1574.87   9
   2 -10 -12 55776.0 1718.40  11
   2 -10 -12 56401.6 1613.65  10
  -2 -10  12 55489.2 1470.08   7
   2 -10 -12 53561.8 1580.22  39
   2 -10 -12 57914.1 1552.18  13
   2 -10 -11 250.684 155.721   9
   2  10 -11 732.107 158.744   6
   2 -10 -11 530.816 235.434  11
  -2 -10  11 436.070 135.503   7
   2 -10 -11 490.692 179.586  10
   2 -10 -11 467.350 183.144  39
   2 -10 -11 552.057 166.452  13
   2 -10 -11 536.271 157.034  36
   2  10 -10 73507.4 1779.04   6
  -2 -10  10 74458.6 1803.41   7
  -2 -10  10 73894.9 1846.03  18
   2 -10 -10 76576.2 1836.93  36
   2 -10 -10 75204.0 1855.85   9
   2 -10 -10 75252.4 1918.98  39
   2  10 -10 76767.6 1799.97  26
   2 -10 -10 73966.0 2057.93  11
   2 -10 -10 74473.2 1922.31  10
   2 -10 -10 77860.0 1903.82  13
   2 -10 -10 73105.3 1971.09  33
   2 -10  -9 162.872 174.388  11
   2  10  -9 481.508 139.671   6
   2  10  -9 69.8852 110.649  25
   2 -10  -9 41.3982 125.164  39
   2 -10  -9 337.216 196.811  33
  -2 -10   9 333.111 129.177   7
   2 -10  -9 282.407 136.807  13
  -2 -10   9 211.091 112.242  18
   2 -10  -9 123.893 127.503   9
   2 -10  -9 17.4046 100.037  36
   2  10  -8 9078.91 472.785  25
   2 -10  -8 9615.80 583.108  11
   2  10  -8 9542.41 479.829  22
   2  10  -8 9614.07 475.872   6
  -2 -10   8 9803.25 509.264  18
   2 -10  -8 9894.90 542.388  33
  -2 -10   8 10168.4 477.835   7
   2 -10  -8 9930.53 520.029  13
   2 -10  -8 10279.4 493.114   9
   2 -10  -8 9891.78 522.167  39
   2 -10  -8 9822.56 488.176  36
   2 -10  -7 993.117 170.389  13
   2  10  -7 754.738 150.492  25
   2 -10  -7 1087.61 227.174  11
   2  10  -7 979.596 163.375  23
   2  10  -7 746.907 146.042  22
   2 -10  -7 673.352 174.808  33
  -2 -10   7 925.713 148.019   7
   2 -10  -7 814.762 161.453  39
  -2 -10   7 726.298 154.536  18
   2  10  -7 912.063 158.103   6
   2 -10  -7 878.486 154.667   9
   2 -10  -7 833.051 160.425  36
  -2 -10   6 64094.0 1578.76  18
   2  10  -6 65263.7 1536.68  25
   2 -10  -6 60866.7 1684.47  11
   2 -10  -6 63725.0 1521.58  36
   2 -10  -6 64952.1 1586.15  13
   2 -10  -6 64900.8 1558.88  33
   2  10  -6 62750.3 1514.73  22
   2  10  -6 63910.8 1533.84  23
   2  10  -6 64135.7 1522.94   6
   2 -10  -6 63650.0 1545.36  39
  -2 -10   6 60930.7 1484.25   7
   2 -10  -5 20372.3 684.099  36
   2 -10  -5 20055.0 641.584   9
  -2 -10   5 19937.2 653.456   7
  -2 -10   5 19711.6 717.505  18
   2  10  -5 20592.9 687.818   6
   2  10  -5 20415.9 691.702  25
   2  10  -5 21294.4 710.478  23
   2  10  -5 20426.6 684.559  22
   2 -10  -4 76993.9 1635.09   9
   2 -10  -4 70454.8 1666.47  39
  -2 -10   4 76397.8 1765.22  18
   2 -10  -4 77709.2 1687.79  34
   2  10  -4 77389.1 1703.22  22
   2  10  -4 79818.9 1739.44  23
   2 -10  -4 77555.7 1694.47  36
   2 -10  -4 76116.4 1752.42  13
   2  10  -3 14875.1 513.746  24
  -2 -10   3 14874.2 514.218   7
   2 -10  -3 14374.2 487.366   9
   2 -10  -3 14772.7 571.362  13
   2 -10  -2 160657. 3150.09  36
   2 -10  -2 169495. 3238.02  13
   2  10  -2 166243. 3145.31  24
   2  10  -2 166817. 3188.26   6
   2 -10  -2 163814. 3150.93  34
  -2 -10   2 165573. 3137.91   7
   2  10  -2 163311. 3111.40  21
  -2  10   2 166275. 3072.99  23
  -2  10   1 1495.82 135.356  23
   2  10  -1 1371.33 153.226   6
   2 -10  -1 1133.38 156.580  13
   2  10  -1 1277.55 137.897  24
   2 -10  -1 1415.61 154.619  34
  -2 -10   1 1437.73 146.895   7
  -2 -10   1 1262.61 128.238  36
   2  10  -1 1426.47 138.894  21
  -2  10   0 68501.5 1448.31  23
   2  10   0 67597.7 1476.97   6
   2 -10   0 66782.7 1468.80  34
   2  10   0 68795.1 1459.11  24
  -2 -10   0 68402.9 1486.33  36
   2 -10   0 70360.7 1524.12  13
   2 -10   1 10452.3 390.138   8
   2 -10   1 10654.9 406.521  34
  -2  10  -1 10765.1 408.280  23
  -2 -10  -1 10301.5 425.616  36
   2 -10   1 11108.6 422.349  13
  -2  10  -1 11332.4 487.678   3
   2 -10   2 11894.1 444.079   8
  -2  10  -2 11989.0 517.694   3
  -2  10  -3 156.962 97.9423   3
   2 -10   3 320.707 112.088  28
  -2 -10  -3 259.010 121.052  34
   2 -10   3 102.342 86.7900  20
  -2 -10  -3 69.7419 81.6071  36
   2 -10   3 181.065 113.203  30
   2 -10   3 237.409 89.3401   8
  -2 -10  -4 200239. 3988.89  36
   2 -10   4 207349. 3951.72  20
  -2 -10  -4 206861. 3992.54  34
   2 -10   4 213501. 4009.34  30
  -2  10  -4 204024. 4048.44   3
   2 -10   5 1436.29 193.453  30
   2 -10   5 1393.77 189.080  20
  -2  10  -5 1825.50 222.227   3
   2 -10   5 1656.20 188.455   8
  -2  10  -5 1591.98 197.243  26
  -2 -10  -5 1263.35 181.560  36
  -2 -10  -5 1475.26 188.727  34
   2 -10   6 137166. 2856.41   8
   2 -10   6 136910. 2835.21  20
   2 -10   6 134689. 2865.67  30
  -2  10  -6 135472. 2818.42  26
  -2 -10  -6 137816. 2849.45  34
  -2 -10  -6 138178. 2892.46   9
  -2 -10  -6 141740. 2921.62  36
   2 -10   7 11894.0 546.658   8
   2 -10   7 10344.6 517.666  20
  -2 -10  -7 11602.9 571.294  36
  -2 -10  -7 10996.1 547.588   9
   2 -10   7 10756.0 533.821  30
  -2  10  -7 11099.7 526.300  26
  -2  10  -8 96166.5 2218.94  26
  -2 -10  -8 94274.3 2230.26   9
   2 -10   8 96740.2 2217.52  30
  -2 -10  -8 98051.3 2269.77  36
  -2 -10  -8 97871.9 2256.66  35
   2 -10   8 95288.6 2213.14   8
  -2 -10  -9 766.737 197.583   9
  -2 -10  -9 323.408 151.907  35
  -2  10  -9 535.461 206.839  26
  -2 -10  -9 391.432 147.653  36
   2 -10   9 362.935 135.173   8
   2 -10   9 428.570 142.095  30
   2 -10   9 643.140 174.663  20
  -2 -10 -10 19307.2 820.061  35
   2 -10  10 21043.0 807.272  20
   2 -10  10 19485.1 785.206  30
  -2 -10 -10 20858.7 838.064  36
  -2 -10 -10 20598.2 828.616   9
   2 -10  10 19811.7 801.672   8
  -2  10 -10 19699.5 847.111  26
  -2 -10 -11 11248.5 618.181  35
   2 -10  11 11335.4 591.362   8
  -2 -10 -11 11972.4 615.938   9
   2 -10  11 12737.0 605.714  30
  -2 -10 -11 11459.6 606.891  36
  -2  10 -11 10516.4 620.744  26
   2 -10  11 12153.4 607.661  20
  -2 -10 -12 20756.7 829.748   9
   2 -10  12 20596.1 816.196  20
   2 -10  13 21345.1 814.742  20
  -2 -10 -13 22491.0 829.607  36
  -2 -10 -14 11125.4 511.671  36
   2 -10  14 10617.0 523.800  20
   2 -10  14 10672.9 518.022  28
  -2  10 -14 9300.00 470.122  35
   2 -10  15 3784.39 290.147  17
   2 -10  15 3419.40 264.202   7
   2 -10  15 3604.46 282.571  28
  -2  10 -15 3556.38 248.728  35
   2 -10  16 8559.98 368.808   7
  -2  10 -16 8159.44 367.614  10
   2 -10  16 8340.08 386.240  17
   2 -10  16 9164.12 402.437  28
   2  11 -17 11202.8 437.816  12
   2  11 -17 11660.3 433.210  37
  -2 -11  17 11785.2 424.041  30
  -2 -11  16 24043.8 698.918   7
  -2 -11  16 26149.5 777.959  30
   2  11 -16 24688.7 775.767  37
  -2 -11  15 3851.90 272.937   7
   2  11 -15 4042.79 334.044  37
  -2 -11  15 4772.69 332.088  30
  -2 -11  14 239.089 139.873  20
  -2 -11  14 248.008 149.454  30
  -2 -11  14 397.389 124.290   7
  -2 -11  13 1918.80 244.123  20
  -2 -11  13 2212.25 270.570  30
  -2 -11  12 7673.71 448.248   7
   2 -11 -12 8020.04 503.997   9
  -2 -11  12 8284.97 519.994  30
   2 -11 -12 7763.19 482.503  13
  -2 -11  11 9344.21 558.978  30
   2 -11 -11 9279.65 621.698  11
   2 -11 -11 8931.93 524.500  13
   2 -11 -11 9799.91 569.416  39
   2  11 -11 9318.68 482.189   6
   2 -11 -11 9243.38 535.811   9
   2 -11 -11 8949.84 505.681  36
  -2 -11  11 9795.09 506.695   7
   2 -11 -10 19625.8 921.581  11
   2 -11 -10 18802.8 808.009  39
   2 -11 -10 20329.5 811.134  13
   2  11 -10 20002.3 755.670  26
   2 -11 -10 19339.3 767.977  36
   2 -11 -10 19566.9 883.488  33
   2 -11 -10 21522.9 810.155   9
   2  11 -10 19908.2 744.753   6
  -2 -11  10 18851.7 744.061   7
   2  11  -9 66177.1 1632.32   6
   2 -11  -9 63820.0 1653.98  36
   2 -11  -9 65665.7 1714.28  13
  -2 -11   9 66165.9 1700.24  18
  -2 -11   9 64856.2 1623.88   7
   2 -11  -9 64313.3 1642.29   9
   2  11  -9 64230.7 1646.20  25
   2 -11  -9 64012.2 1767.78  33
   2 -11  -9 65672.5 1722.54  39
   2  11  -8 60427.4 1533.49   6
   2 -11  -8 60850.6 1523.42   9
   2  11  -8 62825.7 1557.14  25
  -2 -11   8 58123.8 1579.75  18
   2 -11  -8 59757.0 1593.70  13
   2  11  -8 60136.5 1534.60  22
  -2 -11   8 60703.9 1512.64   7
   2 -11  -8 60147.7 1548.63  36
   2 -11  -8 59537.7 1627.24  33
   2 -11  -8 59225.0 1588.86  39
   2  11  -7 18605.8 704.109   6
   2 -11  -7 18850.7 689.654   9
   2  11  -7 18843.1 713.827  25
  -2 -11   7 19918.1 770.374  18
   2 -11  -7 20215.2 772.789  13
   2  11  -7 18957.5 714.773  22
  -2 -11   7 19451.6 698.317   7
   2 -11  -7 19048.0 722.388  36
   2 -11  -7 20634.4 780.564  33
   2 -11  -7 19765.2 753.800  39
   2  11  -6 40137.3 1132.49  25
  -2 -11   6 40449.0 1188.11  18
   2  11  -6 40970.2 1135.00   6
   2 -11  -6 39618.7 1121.61  36
   2  11  -6 39931.2 1121.19  22
   2  11  -6 40789.7 1143.01  23
   2 -11  -6 39198.4 1140.32  39
   2 -11  -6 40851.4 1178.28  13
   2 -11  -6 40522.6 1087.81   9
  -2 -11   6 40441.2 1093.17   7
   2 -11  -5 13956.6 569.154  36
  -2 -11   5 13203.3 538.509   7
   2  11  -5 14548.6 594.009  23
   2  11  -5 15119.6 585.451  22
  -2 -11   5 15117.9 633.056  18
   2 -11  -5 13482.1 570.161  39
   2  11  -5 14232.2 578.946  25
   2  11  -5 15502.9 595.536   6
   2 -11  -5 13573.2 594.581  13
   2  11  -4 20727.0 705.670   6
  -2 -11   4 19752.9 658.647   7
  -2 -11   4 19977.2 741.196  18
   2 -11  -4 20206.9 684.770  34
   2  11  -4 21101.8 725.756  23
   2  11  -4 19624.0 687.390  22
   2 -11  -4 19959.3 644.226   9
   2 -11  -4 21293.8 698.651  36
   2 -11  -3 9113.44 420.258  36
   2 -11  -3 9619.78 462.223  13
  -2 -11   3 9696.50 483.145  18
   2  11  -3 8993.93 433.441   6
   2 -11  -3 10095.0 441.192  34
   2  11  -3 10318.1 470.354  23
   2 -11  -3 9847.80 403.852   9
  -2 -11   3 9121.04 406.193   7
   2 -11  -2 15572.1 517.980   9
   2 -11  -2 15262.9 581.412  13
  -2 -11   2 14281.2 597.152  18
   2 -11  -2 14897.4 541.316  34
   2 -11  -2 15122.1 540.279  36
   2  11  -2 14879.6 551.748   6
  -2  11   1 85136.0 1915.12   3
   2 -11  -1 87085.1 1884.94  13
   2  11  -1 87599.8 1811.51  24
  -2  11   1 85150.4 1776.62  23
  -2 -11   1 86669.4 1809.17   7
  -2 -11   0 130150. 2593.73  36
  -2  11   0 132046. 2714.64   3
  -2  11   0 129428. 2553.22  23
   2 -11   0 131745. 2622.37  13
  -2  11  -1 112482. 2396.31   3
  -2  11  -1 110595. 2246.23  23
  -2  11  -2 49031.4 1301.69   3
  -2 -11  -2 49407.0 1237.59  36
  -2 -11  -2 48394.6 1281.14  34
   2 -11   2 48160.1 1164.58   8
  -2 -11  -3 113698. 2439.01  34
  -2  11  -3 113426. 2466.98   3
  -2 -11  -3 112685. 2405.15  36
   2 -11   4 3881.28 313.911  30
   2 -11   4 3621.48 269.200   8
  -2 -11  -4 3819.38 305.728  34
   2 -11   4 3282.90 272.032  20
   2 -11   4 3541.71 279.404  28
  -2 -11  -4 3546.42 285.428  36
   2 -11   5 550.398 129.015   8
  -2  11  -5 383.350 136.570   3
  -2 -11  -5 362.940 140.808   9
  -2 -11  -5 321.998 130.219  34
  -2 -11  -5 252.794 109.285  36
  -2  11  -5 134.434 117.069  26
   2 -11   5 318.230 129.389  20
   2 -11   5 259.535 132.942  30
  -2 -11  -6 3500.30 314.029  36
  -2  11  -6 3299.86 314.827   3
   2 -11   6 3236.50 283.724  20
   2 -11   6 3174.62 284.124   8
  -2 -11  -6 3660.84 320.796   9
  -2  11  -6 4074.90 318.878  26
  -2 -11  -6 3542.65 301.505  34
   2 -11   6 4552.47 346.845  30
   2 -11   7 14233.8 621.750   8
  -2  11  -7 13259.2 602.602  26
  -2 -11  -7 13890.5 644.298   9
  -2 -11  -7 13087.9 633.384  36
   2 -11   7 13063.5 614.772  30
  -2 -11  -8 6675.04 457.440  36
  -2  11  -8 6081.49 428.695  26
   2 -11   8 6540.67 426.421   8
  -2 -11  -8 5506.60 413.067   9
   2 -11   8 7045.27 435.102  20
   2 -11   8 6512.29 435.624  30
  -2 -11  -9 32584.2 1115.38  36
  -2  11  -9 32315.6 1112.61  26
   2 -11   9 34624.2 1106.82   8
  -2 -11  -9 34917.4 1127.55   9
   2 -11   9 34300.9 1092.04  20
   2 -11   9 33014.3 1082.29  30
  -2 -11 -10 39256.5 1258.86  36
   2 -11  10 38934.4 1206.08  30
  -2 -11 -10 40011.3 1243.72   9
   2 -11  10 39847.5 1208.41  20
  -2  11 -10 37616.6 1258.89  26
  -2  11 -11 57318.5 1634.43  26
  -2 -11 -11 57945.9 1589.41   9
  -2 -11 -11 56935.1 1594.22  36
  -2  11 -11 56145.1 1549.83   6
   2 -11  11 57496.0 1548.89  20
  -2 -11 -12 57239.7 1548.22   9
   2 -11  12 56119.5 1514.62  20
  -2 -11 -12 59001.9 1554.51  36
  -2 -11 -13 25007.0 873.015  36
  -2 -11 -13 25066.3 886.209   9
   2 -11  13 24763.9 869.240  20
   2 -11  13 24034.8 852.255  17
  -2  11 -13 22918.1 804.880  35
   2 -11  13 26467.7 879.957  28
   2 -11  14 1571.63 209.509  17
   2 -11  14 2517.38 238.998   7
  -2  11 -14 1686.38 193.372  35
  -2 -11 -14 2012.67 217.498  36
   2 -11  14 2270.84 243.782  28
   2 -11  15-26.3681 90.5351  28
   2 -11  15 38.1254 81.6338   7
   2 -11  15 116.148 90.8101  17
   2 -11  16-69.7744 81.7092  28
   2 -11  16 71.9675 61.7759   7
  -2  11 -16 58.6220 63.6506  10
   2  12 -17 440.053 104.205  12
  -2 -12  16 4176.92 267.555  30
   2  12 -16 3762.29 258.293  37
  -2 -12  15 10189.8 428.588   7
  -2 -12  15 9483.04 460.181  30
   2  12 -15 9762.47 479.643  37
  -2 -12  14 8326.77 451.770  20
  -2 -12  14 9438.99 445.160   7
  -2 -12  14 9665.15 498.571  30
  -2 -12  13 27264.4 921.895  20
  -2 -12  13 28310.9 890.580   7
  -2 -12  13 27407.5 964.195  30
  -2 -12  12 17141.6 725.968  20
  -2 -12  12 18004.6 712.607   7
   2 -12 -12 19291.5 777.677  13
   2 -12 -12 19531.8 794.720   9
   2 -12 -11 42473.0 1254.96   9
  -2 -12  11 38494.4 1193.16  20
  -2 -12  11 39236.9 1263.15  30
   2 -12 -11 42136.8 1266.09  13
  -2 -12  11 38629.9 1162.15   7
   2 -12 -10 10392.2 545.177  36
   2 -12 -10 9990.78 543.062   9
   2  12 -10 10275.6 530.251  26
   2 -12 -10 10119.1 569.431  13
  -2 -12  10 9319.74 565.009  30
   2 -12 -10 10215.0 631.570  33
   2  12 -10 10569.6 526.100   6
  -2 -12  10 10031.5 517.156   7
  -2 -12   9 12869.5 586.601   7
   2  12  -9 13062.3 606.780  25
   2 -12  -9 13351.4 694.833  33
  -2 -12   9 11149.6 611.942  30
   2 -12  -9 13675.1 618.989   9
   2 -12  -9 11719.7 596.477  36
   2 -12  -9 13532.4 647.167  13
   2  12  -9 12642.4 590.501   6
   2 -12  -8 320.085 144.566   9
   2 -12  -8 271.982 199.981  33
   2 -12  -8 167.858 121.601  36
   2  12  -8 352.521 139.653  25
   2  12  -8 327.968 129.817   6
   2 -12  -8 339.441 154.596  13
  -2 -12   8 310.535 157.999  30
  -2 -12   8 296.565 125.735   7
   2  12  -8 276.955 137.522  22
   2 -12  -7 16.4653 119.950   9
   2 -12  -7-62.4149 158.142  33
   2 -12  -7 356.448 132.685  36
   2  12  -7 108.406 105.670  25
   2  12  -7 71.0943 120.540   6
   2  12  -7 296.792 128.984  23
   2 -12  -7 204.078 127.311  13
  -2 -12   7 42.3226 123.754  30
  -2 -12   7 165.408 93.3526   7
   2  12  -7 355.125 129.351  22
   2 -12  -6 25106.2 854.427  36
   2  12  -6 25680.8 856.111  22
   2  12  -6 24560.0 861.799  23
   2  12  -6 25726.0 858.844   6
   2 -12  -6 25017.6 891.027  13
  -2 -12   6 25503.1 824.026   7
   2  12  -6 27340.7 880.171  25
  -2 -12   6 24347.0 891.231  30
   2 -12  -6 25041.2 890.690  33
   2 -12  -6 24608.8 811.826   9
   2 -12  -5 8112.67 406.540   9
  -2 -12   5 7350.73 438.934  30
   2 -12  -5 8081.25 452.866  13
   2  12  -5 7691.70 430.340  25
   2  12  -5 7706.86 427.900   6
   2  12  -5 7211.09 411.416  22
  -2 -12   5 6851.34 387.688   7
   2 -12  -5 7138.16 412.118  36
   2 -12  -4 37877.5 1054.43  36
   2 -12  -4 37844.9 1059.50  34
  -2 -12   4 37932.8 1104.54  30
   2 -12  -4 37297.6 1097.00  13
   2  12  -4 38261.6 1099.42  23
   2  12  -4 36724.8 1054.63  22
   2  12  -4 36352.5 1060.22   6
   2  12  -4 37911.0 1080.80  25
  -2 -12   4 36463.6 1015.64   7
   2 -12  -4 36642.5 999.054   9
   2  12  -3 70519.0 1653.52  22
   2  12  -3 70063.3 1700.53  23
   2 -12  -3 69125.0 1676.85  13
   2 -12  -3 71021.2 1637.96  34
  -2  12   3 68779.4 1636.77   3
   2  12  -3 72301.9 1662.41   6
   2 -12  -3 69236.9 1619.17  36
  -2 -12   3 70947.4 1597.89   7
  -2 -12   2 46485.4 1169.45   7
   2  12  -2 48476.8 1231.29   6
   2 -12  -2 47256.8 1202.53  34
  -2  12   2 47171.9 1248.70   3
   2  12  -2 49673.9 1286.77  23
   2 -12  -1 47060.3 1184.69  34
   2  12  -1 48477.9 1202.52   6
   2 -12  -1 46781.7 1215.37  13
  -2  12   1 46580.3 1251.13   3
   2 -12   0 5636.07 319.451  34
  -2  12   0 5337.19 298.526  23
  -2  12   0 5217.36 349.883   3
  -2 -12  -1 7124.72 426.015  34
   2 -12   1 7259.48 365.976  34
  -2 -12  -1 6737.13 368.354  36
  -2  12  -1 7175.16 357.783  23
   2 -12   2 6992.91 357.810  34
  -2 -12  -2 6437.49 407.752  34
  -2 -12  -3 9034.75 463.511  36
  -2 -12  -3 8741.90 478.070  34
  -2  12  -3 8679.01 481.493   3
  -2 -12  -4 37876.9 1124.25  36
  -2  12  -4 37550.2 1154.57   3
  -2 -12  -4 38692.8 1139.02  34
  -2 -12  -5 33150.3 1057.56   9
  -2  12  -5 31040.4 1055.17   3
  -2 -12  -5 32335.2 1040.67  36
  -2  12  -5 33588.5 992.232  26
  -2 -12  -5 32708.8 1037.54  34
  -2 -12  -6 60389.4 1561.21  34
   2 -12   6 59207.4 1513.56  28
  -2 -12  -6 58334.7 1574.28  36
  -2  12  -6 56851.3 1488.69  26
  -2 -12  -6 58984.3 1572.92   9
   2 -12   7 19632.8 790.736  30
   2 -12   7 18540.4 747.317  20
  -2 -12  -7 19160.3 793.805  36
  -2  12  -7 20172.6 769.316  26
  -2 -12  -7 18699.3 781.011   9
   2 -12   8 23642.1 887.598  30
  -2 -12  -8 22565.1 883.307   9
  -2  12  -8 24003.2 890.234  26
   2 -12   8 22955.4 857.930  20
  -2 -12  -8 24016.2 917.653  36
   2 -12   9 14513.3 655.396  17
  -2  12  -9 13671.0 685.376  26
  -2 -12  -9 13363.3 663.009   9
  -2 -12  -9 15103.9 711.932  36
   2 -12   9 14452.4 657.232  20
  -2 -12 -10 1214.65 223.414  36
  -2 -12 -10 1443.95 239.520   9
  -2  12 -10 1132.91 211.153   6
   2 -12  10 1255.71 221.857  20
  -2  12 -10 706.031 237.764  26
   2 -12  11 4130.94 340.821  17
  -2  12 -11 4049.35 391.048  26
   2 -12  11 3866.90 346.216  28
   2 -12  11 4315.70 351.559  20
  -2 -12 -11 4650.98 380.321   9
   2 -12  12 574.899 165.426  20
   2 -12  12 767.040 179.024  28
  -2  12 -12 856.110 163.790   6
   2 -12  12 1305.59 212.522  17
  -2 -12 -12 875.801 186.449  36
   2 -12  13 15150.0 624.040  17
   2 -12  13 15752.7 637.603  28
  -2 -12 -13 17003.5 671.052   9
  -2 -12 -13 15749.6 645.964  36
   2 -12  13 16286.7 638.745   7
   2 -12  14 2260.67 226.377  28
  -2 -12 -14 1808.38 196.241  36
   2 -12  14 2117.17 216.511  17
   2 -12  14 2090.02 214.718   7
   2 -12  15 16410.2 564.525  28
   2 -12  15 17673.1 568.358   7
  -2  12 -15 16399.1 536.371  10
   2  13 -16 39659.3 963.178  12
   2  13 -16 40030.9 946.969  37
   2  13 -15 504.616 134.323  37
  -2 -13  15 249.246 112.292  30
  -2 -13  15 310.083 97.9979   7
  -2 -13  14 13119.4 510.688   7
  -2 -13  14 13221.6 573.622  30
   2  13 -14 12163.1 562.223  37
  -2 -13  13 3381.45 315.521  30
  -2 -13  13 3712.10 283.092   7
  -2 -13  12 2733.66 300.444  30
  -2 -13  12 2190.28 241.766   7
   2 -13 -11 60.1591 125.074   9
   2 -13 -11 21.0289 135.076  13
   2  13 -11 167.257 153.667  26
  -2 -13  11-35.5393 122.022   7
  -2 -13  10 22596.9 904.620  30
  -2 -13  10 22282.0 817.157   7
   2 -13 -10 22402.9 959.736  33
   2  13 -10 24452.2 840.642   6
   2 -13 -10 22659.3 852.899   9
   2  13 -10 24625.9 855.880  26
   2 -13 -10 22071.1 865.833  13
   2 -13  -9 1294.79 202.854  36
   2 -13  -9 781.889 182.005  13
   2 -13  -9 1231.05 212.701   9
  -2 -13   9 1141.48 218.305  30
  -2 -13   9 1006.95 186.262   7
   2  13  -9 908.678 180.231  25
   2  13  -9 1117.31 198.898   6
   2 -13  -9 1088.64 265.682  33
   2  13  -8 128265. 2757.78   6
   2 -13  -8 126211. 2734.54   9
  -2 -13   8 127294. 2728.91   7
   2 -13  -8 127596. 2786.67  36
  -2 -13   8 124301. 2858.38  30
   2 -13  -8 128692. 2901.58  33
   2  13  -8 124851. 2753.27  22
   2 -13  -8 127333. 2828.15  13
   2  13  -8 128581. 2770.14  25
   2 -13  -7 754.034 215.784  33
   2 -13  -7 710.086 170.274  36
   2 -13  -7 569.064 159.431   9
   2 -13  -7 907.981 186.734  13
  -2 -13   7 844.924 195.092  30
  -2 -13   7 865.171 176.745   7
   2  13  -7 665.561 166.535  23
   2  13  -7 816.577 170.311  22
   2  13  -7 1037.36 192.569  25
   2  13  -7 875.605 182.536   6
   2 -13  -6 70854.8 1778.02  33
   2 -13  -6 67865.0 1638.55   9
  -2 -13   6 66207.0 1647.77   7
   2 -13  -6 67191.8 1695.28  36
   2 -13  -6 64100.4 1711.66  13
   2  13  -6 68195.9 1729.75  23
   2  13  -6 68834.8 1695.10  22
  -2 -13   6 68925.6 1773.70  30
   2  13  -6 68823.4 1701.08   6
   2  13  -6 69677.0 1710.41  25
   2 -13  -5 484.447 137.715   9
  -2 -13   5 533.312 137.498   7
   2 -13  -5 304.306 127.379  36
   2 -13  -5 310.921 125.035  13
   2  13  -5 521.643 142.719  22
   2  13  -5 457.286 140.497  23
  -2 -13   5 504.165 158.060  30
   2  13  -5 318.216 127.530   6
   2  13  -5 539.376 142.300  25
   2  13  -4 6437.77 408.985  23
   2  13  -4 6062.89 374.136  22
   2 -13  -4 6069.28 354.227   9
   2 -13  -4 5666.49 365.533  36
  -2 -13   4 5918.70 352.648   7
   2  13  -4 5459.79 368.985   6
   2 -13  -4 5388.51 382.175  13
   2 -13  -4 5991.17 385.377  34
   2  13  -4 6228.51 388.663  25
   2 -13  -3-15.8525 104.695  34
   2  13  -3 65.1195 99.9891   6
   2 -13  -3 40.1220 88.3261   9
   2  13  -3 16.2403 98.1754  22
   2 -13  -3 17.4177 98.2651  13
  -2 -13   3-14.0843 83.7573   7
   2  13  -2 27808.7 866.926  22
   2 -13  -2 25606.3 853.746  13
   2 -13  -2 26507.5 844.827  34
   2  13  -2 28176.0 866.761   6
   2  13  -1 19619.4 693.748   6
   2 -13  -1 21531.1 715.781  34
  -2  13   1 19979.3 742.779   3
   2 -13   0 87058.4 1900.32  34
  -2  13   0 85754.9 1996.72   3
  -2  13   0 83647.7 1843.08  23
  -2 -13  -1 25642.5 916.337  34
   2 -13   1 27616.1 823.470  34
  -2  13  -1 25360.5 884.711   3
  -2 -13  -1 26309.7 829.697  36
  -2 -13  -2 64204.3 1681.04  34
   2 -13   2 65870.0 1544.49  34
  -2 -13  -2 68820.5 1627.46  36
  -2  13  -2 65724.0 1690.72   3
  -2  13  -3 488.762 148.532   3
  -2 -13  -3 533.385 138.078  36
  -2 -13  -3 352.320 145.902  34
  -2 -13  -4 61799.4 1603.42  34
  -2  13  -4 59902.5 1619.36   3
  -2 -13  -4 59388.1 1568.46  36
  -2  13  -5 1335.97 217.350  26
  -2  13  -5 1539.34 235.119   3
  -2 -13  -5 1410.22 215.288  36
  -2 -13  -5 1223.48 222.122   9
  -2 -13  -5 1475.18 233.299  34
  -2 -13  -6 5052.26 403.461   9
  -2 -13  -6 5144.57 394.243  36
  -2  13  -6 6042.75 405.955  26
  -2 -13  -7 7704.65 492.373   9
  -2 -13  -7 7439.87 482.263  36
  -2  13  -7 6734.04 449.275  26
  -2  13  -8 16979.0 733.705  26
  -2 -13  -8 17688.7 766.854   9
   2 -13   8 16880.3 713.657  28
  -2 -13  -8 17087.6 764.040  36
  -2  13  -9 289.048 194.656  26
  -2 -13  -9 115.591 128.028  36
  -2  13  -9 334.941 147.505   6
   2 -13   9 118.544 126.949  28
  -2 -13  -9 197.950 156.626   9
   2 -13  10 51529.1 1446.00  28
  -2 -13 -10 56710.7 1538.02   9
   2 -13  11 3193.81 302.673  28
  -2  13 -11 3120.35 301.927   6
  -2 -13 -11 3150.49 313.014  36
   2 -13  11 3565.17 308.466  17
   2 -13  12 66653.0 1607.51   7
   2 -13  12 65661.7 1607.66  28
  -2 -13 -12 67733.3 1656.79   9
  -2  13 -12 62040.4 1567.45   6
  -2 -13 -12 66838.1 1662.27  36
   2 -13  12 60476.3 1562.25  17
  -2  13 -13 1332.64 167.632   6
   2 -13  13 1365.97 183.995   7
   2 -13  13 1304.50 190.627  28
  -2 -13 -13 1516.32 202.400  36
  -2 -13 -13 1785.88 211.989   9
  -2 -13 -14 11982.4 472.228  36
   2 -13  14 11881.2 473.619   7
   2 -13  14 12288.9 485.456  28
   2 -13  15 2273.22 173.017   7
  -2  13 -15 1847.50 149.520  10
   2  14 -15 14527.5 497.352  37
   2  14 -14 221.161 135.158  37
  -2 -14  14 342.517 122.107  30
  -2 -14  14 290.506 97.1736   7
  -2 -14  13 40370.1 1058.40   7
  -2 -14  13 41944.9 1164.81  30
   2  14 -12 103.973 156.293  26
   2 -14 -12 196.815 118.175   9
  -2 -14  12 45.5712 103.008   7
  -2 -14  12 19.4514 123.154  30
  -2 -14  11 49604.5 1297.65   7
  -2 -14  11 48042.3 1401.86  30
   2  14 -11 46611.9 1304.55  26
   2 -14 -10 2037.68 253.660   9
   2 -14 -10 1806.24 297.680  33
   2 -14 -10 1729.86 245.905  13
  -2 -14  10 1975.92 227.384   7
   2  14 -10 2081.16 252.218  26
   2 -14  -9 8225.08 503.391  13
   2 -14  -9 9194.67 588.458  33
   2 -14  -9 8922.20 499.230   9
   2  14  -9 9189.88 491.031   6
  -2 -14   9 8281.11 524.724  30
  -2 -14   9 8893.72 479.674   7
   2  14  -9 8426.68 476.394  26
   2  14  -8 4692.79 361.602   6
   2 -14  -8 4790.72 427.340  33
   2  14  -8 3573.77 321.708  25
  -2 -14   8 4173.65 376.881  30
  -2 -14   8 4053.43 324.035   7
   2 -14  -8 4135.83 332.705   9
   2 -14  -8 4694.93 376.173  13
   2 -14  -7 26180.3 923.221  36
   2  14  -7 25661.0 908.142  22
   2  14  -7 27968.6 932.884   6
  -2 -14   7 26702.3 898.144   7
  -2 -14   7 26717.0 992.907  30
   2 -14  -7 26544.1 895.781   9
   2  14  -7 27596.0 931.454  25
   2 -14  -7 28026.7 1015.68  33
   2 -14  -7 27023.8 959.558  13
   2  14  -6 1152.32 207.506  23
   2  14  -6 1487.63 213.047   6
   2 -14  -6 1694.18 266.185  33
   2  14  -6 1769.60 228.705  25
   2 -14  -6 1675.58 215.256   9
   2 -14  -6 1410.32 224.399  13
  -2 -14   6 1466.63 232.842  30
   2 -14  -6 1461.15 210.271  36
  -2 -14   6 1469.77 201.500   7
   2  14  -6 1753.86 229.987  22
   2 -14  -5 49878.2 1299.40   9
   2 -14  -5 50272.4 1389.17  13
   2  14  -5 50165.4 1363.30   6
   2  14  -5 50289.4 1371.81  25
  -2 -14   5 46414.4 1394.51  30
   2  14  -5 51210.1 1358.81  22
   2  14  -5 49861.2 1398.02  23
  -2 -14   5 47659.9 1294.07   7
  -2 -14   4 1176.22 173.564   7
   2 -14  -4 906.767 168.113   9
   2  14  -4 842.450 168.190   6
   2 -14  -4 1139.96 194.184  13
   2  14  -4 918.435 179.488  23
   2  14  -4 1162.83 186.166  22
   2  14  -4 681.499 151.844  25
  -2 -14   3 87419.8 1957.18   7
   2 -14  -3 87780.5 2015.76  34
   2  14  -3 90610.4 2039.57   6
   2 -14  -3 85655.2 2027.55  13
   2  14  -3 88889.4 2044.49  25
   2  14  -3 86815.1 2079.86  23
   2  14  -3 87515.9 2019.05  22
   2 -14  -2 591.797 147.635  34
  -2  14   2 787.583 152.459   3
   2  14  -2 542.168 137.504   6
   2  14  -2 668.323 157.256  23
   2  14  -2 886.544 162.852  22
  -2  14   1 62704.5 1610.84   3
   2 -14  -1 63538.1 1553.36  34
   2  14  -1 65035.5 1646.87  23
  -2  14   0 133.965 103.906   3
  -2 -14   0 86.0538 171.653  34
   2 -14   0 61.4046 106.736  34
  -2 -14  -1 32981.6 1094.81  34
   2 -14   1 33264.1 970.046  34
  -2  14  -1 32970.9 1063.17   3
  -2 -14  -2 1066.19 178.099  36
  -2  14  -2 1178.84 202.943   3
   2 -14   2 1174.73 169.744  34
  -2 -14  -2 928.307 209.515  34
  -2  14  -3 4398.39 367.640   3
  -2 -14  -3 4336.20 334.700  36
  -2 -14  -3 4380.94 365.945  34
  -2  14  -4 311.087 152.620   3
  -2 -14  -4 230.384 150.875  34
  -2 -14  -4 174.719 157.326   9
  -2 -14  -4 119.484 120.429  36
  -2  14  -5 60287.6 1538.96  26
  -2 -14  -5 58210.1 1602.91  36
  -2 -14  -5 58269.8 1628.12   9
  -2 -14  -5 62748.4 1635.91  34
  -2 -14  -6 6887.86 478.008   9
  -2 -14  -6 6396.65 451.597  36
  -2  14  -6 7344.03 450.740  26
  -2 -14  -7 54496.5 1527.57   9
  -2  14  -7 53557.9 1465.02  26
  -2 -14  -7 52497.3 1522.11  36
  -2 -14  -8 1147.23 210.801  36
  -2 -14  -8 1124.02 220.167   9
  -2  14  -8 1274.76 236.587  26
  -2  14  -8 1057.03 206.660   6
   2 -14   9 31508.8 1039.91  28
  -2 -14  -9 34977.3 1121.47   9
   2 -14  10 885.204 170.530   7
  -2  14 -10 1163.61 239.065  26
  -2 -14 -10 957.346 196.573  36
   2 -14  10 695.531 180.583  28
  -2  14 -10 888.336 185.317   6
   2 -14  11 2301.95 244.164   7
  -2 -14 -11 2783.49 279.289   9
  -2 -14 -11 2281.92 265.477  36
   2 -14  11 2686.58 269.257  28
  -2  14 -11 2253.34 241.068   6
  -2  14 -12 9969.29 466.842   6
  -2 -14 -12 11451.4 526.098   9
   2 -14  12 10614.2 486.768   7
  -2 -14 -12 9752.32 496.674  36
   2 -14  12 10954.7 497.314  28
  -2 -14 -13 14055.5 550.745  36
  -2  14 -13 12979.5 469.761   6
   2 -14  13 14284.0 525.992  28
   2 -14  13 13872.7 526.917   7
   2 -14  14 4713.38 262.086   7
   2  15 -14 20163.2 628.797  37
   2  15 -13 199.730 82.0835   5
  -2 -15  13 219.040 98.6581   7
  -2 -15  12 2784.88 272.110  30
  -2 -15  12 2437.59 226.479   7
   2  15 -11 1090.35 202.693  26
   2 -15 -11 1025.27 185.971   9
  -2 -15  11 829.275 154.491   7
  -2 -15  11 1150.85 203.834  30
   2  15 -10 13333.1 594.282  26
  -2 -15  10 13550.4 580.350   7
   2 -15 -10 13444.4 600.861   9
  -2 -15  10 13389.2 648.945  30
  -2 -15   9 25312.1 962.401  30
   2 -15  -9 28086.7 1052.70  33
   2  15  -9 27652.2 913.845  26
   2 -15  -9 27525.3 951.603  13
   2 -15  -9 26674.0 906.376   9
   2  15  -8 73567.5 1810.55  25
   2 -15  -8 73921.5 1786.42   9
   2 -15  -8 75006.6 1855.38  13
  -2 -15   8 71977.6 1768.06   7
   2 -15  -7 17751.5 803.624  33
   2 -15  -7 18587.3 711.267   9
   2  15  -7 18485.6 732.337   6
  -2 -15   7 17402.4 688.727   7
   2  15  -7 18691.9 736.833  25
  -2 -15   7 16874.7 764.385  30
   2 -15  -7 17604.6 741.008  13
   2  15  -6 26413.0 946.247  23
   2  15  -6 26573.4 908.367  22
   2 -15  -6 27431.5 995.820  33
   2  15  -6 26527.1 912.122  25
  -2 -15   6 26340.4 875.049   7
   2  15  -6 27425.1 921.558   6
   2 -15  -6 24856.7 851.357   9
  -2 -15   6 24873.9 952.742  30
[truncated: 663,260 more chars]
